# Supplementary material for: LtrDetector: A tool-suite for detecting long terminal repeat retrotransposons de-novo
Source: BMC Genomics. 2019 Jun 3;20:450. doi: 10.1186/s12864-019-5796-9 (PMC6547461; doi:10.1186/s12864-019-5796-9)
Supplement: Supplementary file 8 — LTR retrotransposons found by LtrDetector in Sorghum bicolor. This compressed file (.tar.gz) includes the LTR retrotransposons found by LtrDetector in BED format. (TAR.GZ 891 kb) [file 12864_2019_5796_MOESM8_ESM.gz › sbicolor/chr7Detector.bed]

SeqID	Retrotransposon	Left_LTR	Right_LTR		Left_TSD	Right_TSD	Polypurine Tract		TG	CA
	Start	End	Start	End	Start	End	ID	Start	End	Start	End	Start	End	Strand	Purine%	Start	End
chr7	4603	12412	4603	4876	12139	12412	99	---	---	---	---	4878	4889	-	100	4615	12410
chr7	48714	56189	48714	49884	55014	56189	98	---	---	---	---	54835	54893	+	83	---	---
chr7	175751	188546	175751	176875	187421	188546	99	---	---	---	---	186893	186916	+	75	175767	188543
chr7	194289	208572	194303	195338	207529	208564	99	194284	194288	208573	208577	206945	206964	+	70	194303	208562
chr7	257567	265300	257567	258853	264020	265300	98	---	---	---	---	259092	259112	-	85	257567	265298
chr7	316557	322714	316557	317089	322182	322714	89	---	---	---	---	317157	317171	-	80	316564	322712
chr7	353111	358681	353111	353313	358479	358681	99	---	---	---	---	353553	353571	-	73	353128	358679
chr7	521454	533627	521454	521555	533526	533627	93	---	---	---	---	533055	533114	+	70	---	---
chr7	523175	534426	523179	523494	534100	534418	88	523170	523174	534427	534431	533570	533581	+	75	---	---
chr7	555640	567376	555640	557942	565072	567376	99	---	---	---	---	558137	558150	-	78	555644	567367
chr7	658518	665275	658518	659023	664776	665275	97	---	---	---	---	664713	664725	+	84	658519	665273
chr7	1059532	1071571	1059532	1059996	1071107	1071571	99	---	---	---	---	1060209	1060226	-	72	1059532	1071567
chr7	1122745	1125490	1122755	1123378	1124889	1125484	87	1122738	1122744	1125491	1125497	---	---	0	--	---	---
chr7	1336069	1347693	1336069	1338795	1344947	1347693	99	---	---	---	---	1344690	1344714	+	72	1336069	1347691
chr7	1409404	1416075	1409404	1409689	1415788	1416073	98	1409399	1409403	1416076	1416080	1415520	1415538	+	73	1409404	1416069
chr7	1578894	1593192	1578894	1579951	1592136	1593192	99	---	---	---	---	1580338	1580359	-	77	1578897	1593187
chr7	1599278	1608964	1599278	1599787	1608449	1608964	87	---	---	---	---	1600107	1600126	-	70	---	---
chr7	1714157	1722604	1714157	1715129	1721679	1722604	93	---	---	---	---	1715312	1715329	-	77	---	---
chr7	1759878	1769268	1759878	1760065	1769083	1769268	94	---	---	---	---	1760080	1760132	-	75	---	---
chr7	1777077	1794605	1777077	1777253	1794425	1794605	92	---	---	---	---	1793687	1793711	+	76	1777083	1794594
chr7	1778156	1782601	1778156	1778766	1781992	1782601	91	---	---	---	---	---	---	0	--	---	---
chr7	1836371	1854776	1836371	1836689	1854457	1854776	91	---	---	---	---	1837364	1837388	-	96	---	---
chr7	1870057	1883455	1870057	1870726	1882784	1883455	97	---	---	---	---	1871191	1871329	-	73	---	---
chr7	1872971	1875658	1872983	1873394	1875242	1875653	99	1872963	1872970	1875659	1875666	1875165	1875176	+	75	1872973	1875648
chr7	1933209	1945909	1933209	1935443	1943676	1945909	97	---	---	---	---	1935838	1935849	-	75	1933210	1945907
chr7	1959438	1962801	1959438	1959775	1962464	1962801	94	---	---	---	---	1959847	1959869	-	78	---	---
chr7	2004632	2007409	2004632	2005051	2006989	2007409	92	---	---	---	---	2006889	2006929	+	70	2004637	2007403
chr7	2009397	2012232	2009407	2009871	2011763	2012227	96	2009391	2009396	2012233	2012238	2009920	2009933	-	71	2009400	2012225
chr7	2015122	2020385	2015122	2015261	2020246	2020385	97	---	---	---	---	2015404	2015415	-	83	2015122	2020383
chr7	2020950	2023519	2020950	2021206	2023263	2023519	85	---	---	---	---	2021287	2021309	-	95	2020950	2023516
chr7	2031973	2037404	2031973	2033238	2036127	2037404	88	---	---	---	---	2033247	2033263	-	82	---	---
chr7	2066198	2069191	2066208	2066417	2068970	2069178	97	2066193	2066197	2069192	2069196	2068862	2068875	+	85	2066201	2069183
chr7	2286118	2298460	2286128	2286809	2297760	2298460	96	2286113	2286117	2298461	2298465	2297212	2297254	+	76	2286128	2298458
chr7	2327446	2330044	2327446	2327855	2329635	2330044	98	---	---	---	---	2329536	2329551	+	75	2327446	2330039
chr7	2579271	2591326	2579276	2579730	2590870	2591323	95	2579266	2579270	2591327	2591331	2580101	2580114	-	78	2579276	2591325
chr7	2596525	2604208	2596525	2599272	2601456	2604208	99	---	---	---	---	2599274	2599285	-	91	2596525	2604206
chr7	2628384	2639992	2628384	2631109	2637268	2639992	99	---	---	---	---	2631342	2631365	-	70	2628384	2639990
chr7	2646689	2655037	2646703	2649924	2651814	2655037	99	2646684	2646688	2655038	2655042	2649997	2650012	-	87	2646697	2655035
chr7	2904469	2916098	2904469	2904899	2915668	2916098	99	---	---	---	---	2915165	2915187	+	78	2904469	2916096
chr7	2906837	2913210	2906837	2907188	2912868	2913210	95	---	---	---	---	2907416	2907460	-	71	2906837	2913198
chr7	2929810	2933787	2929810	2930018	2933579	2933787	94	---	---	---	---	2933402	2933423	+	77	---	---
chr7	3055456	3069541	3055456	3055848	3069149	3069541	99	---	---	---	---	3068485	3068504	+	85	---	---
chr7	3082515	3089441	3082515	3083366	3088632	3089441	85	---	---	---	---	3088583	3088610	+	78	---	---
chr7	3095179	3100803	3095179	3095337	3100646	3100803	92	---	---	---	---	3095521	3095534	-	71	---	---
chr7	3124614	3132629	3124615	3127269	3129984	3132627	97	3124607	3124613	3132630	3132636	3127386	3127405	-	80	3124617	3132624
chr7	3144363	3158622	3144363	3145401	3157584	3158622	99	---	---	---	---	3157173	3157194	+	81	3144364	3158621
chr7	3173512	3195230	3173512	3175054	3193688	3195230	87	---	---	---	---	3192926	3192943	+	72	3173520	3195227
chr7	3251965	3259871	3251965	3254679	3257299	3259871	93	---	---	---	---	3254777	3254809	-	75	3251965	3259869
chr7	3262099	3272025	3262107	3262294	3271826	3272019	87	3262094	3262098	3272026	3272030	3262666	3262717	-	82	3262112	3272013
chr7	3265121	3271825	3265121	3266317	3270630	3271825	98	---	---	---	---	3266477	3266532	-	75	3265122	3271822
chr7	3332588	3335226	3332588	3332809	3335001	3335226	88	---	---	---	---	3334898	3334931	+	73	---	---
chr7	3356323	3367452	3356323	3358879	3364897	3367452	99	---	---	---	---	3364749	3364772	+	79	3356323	3367450
chr7	3377030	3383494	3377030	3377274	3383253	3383494	98	---	---	---	---	3382997	3383020	+	70	3377030	3383491
chr7	3431384	3434028	3431384	3431802	3433610	3434028	98	---	---	---	---	3433561	3433581	+	71	3431400	3434022
chr7	3502712	3505459	3502712	3502876	3505292	3505459	90	---	---	---	---	3505199	3505212	+	78	3502724	3505456
chr7	3520262	3524048	3520262	3520691	3523619	3524048	85	---	---	---	---	3520738	3520749	-	83	3520265	3524035
chr7	3525486	3539330	3525486	3526543	3538250	3539330	93	---	---	---	---	3537729	3537750	+	81	3525486	3539328
chr7	3550792	3557489	3550792	3551082	3557199	3557487	97	3550787	3550791	3557490	3557494	3551084	3551112	-	72	3550806	3557485
chr7	3581181	3591269	3581181	3582533	3589910	3591269	90	---	---	---	---	3589603	3589623	+	71	---	---
chr7	3601018	3607351	3601018	3601425	3606944	3607351	96	---	---	---	---	3601479	3601503	-	84	3601019	3607350
chr7	3897523	3904900	3897523	3900109	3902317	3904900	98	---	---	---	---	3900205	3900219	-	73	3897523	3904895
chr7	3914130	3925727	3914130	3916853	3923003	3925727	99	---	---	---	---	3922746	3922769	+	70	3914130	3925725
chr7	3954899	3970867	3954899	3956699	3969052	3970867	94	---	---	---	---	3968563	3968583	+	85	3954904	3970862
chr7	3964864	3972248	3964864	3965081	3972039	3972248	95	---	---	---	---	3965091	3965145	-	80	3964864	3972246
chr7	3979828	3988110	3979828	3981484	3986454	3988110	99	---	---	---	---	3981578	3981618	-	75	3979828	3988107
chr7	4071101	4076561	4071101	4071518	4076132	4076550	95	4071096	4071100	4076562	4076566	4071575	4071598	-	70	4071102	4076547
chr7	4239202	4246110	4239202	4239688	4245624	4246110	99	---	---	---	---	4239928	4239948	-	76	4239203	4246108
chr7	4279532	4286267	4279532	4280196	4285598	4286267	97	---	---	---	---	4285405	4285431	+	81	4279533	4286263
chr7	4370617	4381077	4370617	4372583	4379111	4381077	99	---	---	---	---	4372864	4372884	-	71	4370618	4381075
chr7	4431571	4433842	4431571	4431704	4433707	4433842	85	---	---	---	---	4431766	4431780	-	80	4431573	4433840
chr7	4758383	4763636	4758383	4758828	4763191	4763636	99	---	---	---	---	4763073	4763189	+	70	4758383	4763634
chr7	4815789	4824041	4815789	4817443	4822408	4824026	94	4815784	4815788	4824042	4824046	4817537	4817576	-	72	4815790	4824023
chr7	4849813	4864118	4849813	4850867	4863069	4864118	99	---	---	---	---	4851413	4851429	-	70	4849813	4864116
chr7	4877231	4891538	4877231	4878280	4890490	4891538	99	---	---	---	---	4878670	4878691	-	77	4877231	4891536
chr7	5034297	5040676	5034297	5034934	5040034	5040676	96	---	---	---	---	5035102	5035116	-	93	---	---
chr7	5193704	5207622	5193704	5194797	5206523	5207622	98	---	---	---	---	5195295	5195312	-	77	5193706	5207620
chr7	5295934	5308374	5295947	5296648	5307668	5308370	97	5295928	5295933	5308375	5308380	5297167	5297178	-	91	---	---
chr7	5314557	5319767	5314557	5314785	5319540	5319767	93	---	---	---	---	5314917	5314952	-	75	5314557	5319765
chr7	5480353	5485983	5480367	5480477	5485869	5485979	98	5480347	5480352	5485984	5485989	5485600	5485618	+	78	5480355	5485974
chr7	5516665	5528711	5516673	5517148	5528230	5528705	98	5516660	5516664	5528712	5528716	5517428	5517445	-	72	5516678	5528704
chr7	5554789	5559962	5554789	5555152	5559600	5559962	98	---	---	---	---	5555281	5555303	-	73	5554789	5559959
chr7	5563480	5571889	5563480	5563781	5571587	5571889	87	---	---	---	---	5571196	5571212	+	70	---	---
chr7	5564250	5575665	5564250	5566026	5573831	5575665	85	---	---	---	---	5566252	5566271	-	95	5564251	5575653
chr7	5592905	5596866	5592905	5593295	5596476	5596866	97	---	---	---	---	5593369	5593425	-	70	5592905	5596861
chr7	5624629	5632754	5624629	5625969	5631414	5632754	98	---	---	---	---	5626050	5626122	-	79	5624629	5632752
chr7	5653396	5665823	5653406	5654100	5665114	5665810	98	5653390	5653395	5665824	5665829	5664564	5664624	+	77	5653396	5665822
chr7	5668835	5671603	5668842	5669405	5671030	5671601	85	5668830	5668834	5671604	5671608	5669438	5669469	-	87	5668835	5671589
chr7	5684495	5692805	5684495	5686152	5691148	5692805	99	---	---	---	---	5686247	5686287	-	75	5684495	5692803
chr7	5723812	5735487	5723812	5726572	5732727	5735487	99	---	---	---	---	5732470	5732493	+	70	5723812	5735484
chr7	5735575	5741104	5735575	5736017	5740662	5741104	99	---	---	---	---	5736111	5736132	-	72	5735575	5741103
chr7	5824917	5838102	5824917	5826453	5836567	5838102	98	---	---	---	---	5836115	5836171	+	80	5824917	5838100
chr7	5962087	5971326	5962098	5962548	5970876	5971326	98	5962082	5962086	5971327	5971331	5962825	5962836	-	75	5962096	5971322
chr7	6004178	6014524	6004189	6004376	6014324	6014513	86	6004173	6004177	6014525	6014529	6013834	6013862	+	72	---	---
chr7	6017955	6021436	6017955	6018215	6021174	6021436	94	---	---	---	---	6018292	6018307	-	93	6017957	6021432
chr7	6077303	6085409	6077317	6079722	6082994	6085399	99	6077298	6077302	6085410	6085414	6082847	6082874	+	78	6077315	6085404
chr7	6090689	6110560	6090689	6091360	6109892	6110560	90	---	---	---	---	6109006	6109023	+	72	---	---
chr7	6096070	6106038	6096073	6097293	6104797	6106027	93	6096065	6096069	6106039	6106043	6104485	6104527	+	76	6096073	6106037
chr7	6110626	6115203	6110626	6110784	6115032	6115190	91	6110621	6110625	6115204	6115208	6114819	6114833	+	80	6110628	6115191
chr7	6120880	6126335	6120880	6121210	6126006	6126335	94	---	---	---	---	6121322	6121341	-	100	---	---
chr7	6139895	6149776	6139895	6141488	6148183	6149776	99	---	---	---	---	6141597	6141609	-	76	6139895	6149770
chr7	6180626	6186172	6180626	6181118	6185664	6186172	87	---	---	---	---	6181329	6181344	-	93	---	---
chr7	6233204	6244936	6233209	6233529	6244610	6244932	93	6233199	6233203	6244937	6244941	6233976	6233996	-	76	6233210	6244925
chr7	6327652	6334383	6327652	6328145	6333890	6334383	98	---	---	---	---	6328329	6328348	-	80	6327652	6334381
chr7	6364595	6378903	6364595	6364943	6378555	6378903	94	---	---	---	---	6378170	6378207	+	76	6364601	6378895
chr7	6403629	6410612	6403629	6404855	6409371	6410612	97	---	---	---	---	6405066	6405081	-	87	6403629	6410609
chr7	6502306	6514485	6502306	6502767	6514024	6514485	99	---	---	---	---	6513791	6513808	+	77	6502306	6514482
chr7	6540124	6560767	6540124	6540367	6560522	6560766	93	6540119	6540123	6560768	6560772	6541139	6541161	-	73	6540125	6560758
chr7	6550856	6555552	6550859	6551878	6554520	6555551	87	6550849	6550855	6555553	6555559	---	---	0	--	6550869	6555545
chr7	6620022	6625008	6620022	6620314	6624716	6625008	97	---	---	---	---	6620370	6620413	-	77	6620025	6625006
chr7	6687322	6701638	6687322	6688373	6700587	6701638	99	---	---	---	---	6688763	6688784	-	72	6687322	6701636
chr7	6729434	6736032	6729434	6730516	6734981	6736032	89	---	---	---	---	6734965	6734979	+	86	6729434	6736030
chr7	6737824	6747162	6737824	6739335	6745646	6747162	99	---	---	---	---	6739579	6739611	-	78	6737824	6747160
chr7	6764772	6776942	6764772	6765504	6776230	6776942	86	---	---	---	---	6765851	6765886	-	94	---	---
chr7	6792358	6797557	6792358	6792721	6797172	6797557	91	---	---	---	---	6796981	6797036	+	73	6792368	6797553
chr7	6833441	6845560	6833441	6834115	6844886	6845560	98	---	---	---	---	6844405	6844428	+	87	---	---
chr7	6852281	6860563	6852281	6852665	6860179	6860563	99	---	---	---	---	6852992	6853011	-	70	6852281	6860557
chr7	6913765	6920949	6913765	6916278	6918182	6920949	88	---	---	---	---	6916350	6916365	-	87	6913766	6920946
chr7	6950450	6958424	6950464	6950729	6958157	6958418	91	6950444	6950449	6958425	6958430	6957786	6957809	+	79	6950452	6958413
chr7	6988890	6994045	6988890	6989285	6993650	6994045	95	---	---	---	---	6993570	6993591	+	77	6988892	6994043
chr7	7024418	7030130	7024418	7024920	7029641	7030130	91	---	---	---	---	7025114	7025137	-	75	7024427	7030128
chr7	7032194	7046484	7032194	7033233	7045451	7046484	97	---	---	---	---	7033777	7033793	-	70	7032194	7046482
chr7	7055020	7068013	7055020	7056335	7066698	7068013	97	---	---	---	---	7056790	7056826	-	78	7055022	7068011
chr7	7059396	7066702	7059396	7061936	7064162	7066702	98	---	---	---	---	7064081	7064114	+	79	---	---
chr7	7106431	7116235	7106441	7107699	7114988	7116234	85	7106424	7106430	7116236	7116242	7114842	7114860	+	73	7106438	7116226
chr7	7120261	7132499	7120261	7123200	7129557	7132499	98	---	---	---	---	7123264	7123308	-	80	7120261	7132497
chr7	7132953	7144092	7132953	7135521	7141568	7144092	97	---	---	---	---	7141427	7141450	+	79	7132954	7144090
chr7	7162561	7171562	7162561	7163014	7171109	7171562	95	---	---	---	---	7163115	7163141	-	70	---	---
chr7	7207961	7211840	7207961	7208256	7211545	7211840	94	---	---	---	---	7211385	7211399	+	73	---	---
chr7	7267360	7285709	7267360	7270006	7283081	7285709	94	---	---	---	---	7282540	7282555	+	75	7267367	7285707
chr7	7272599	7286219	7272599	7273115	7285704	7286219	98	---	---	---	---	7273202	7273231	-	83	---	---
chr7	7272599	7286219	7272599	7273115	7285704	7286219	98	---	---	---	---	7273202	7273231	-	83	---	---
chr7	7274217	7291284	7274218	7275224	7290287	7291283	90	7274212	7274216	7291285	7291289	7289571	7289584	+	85	7274228	7291274
chr7	7274480	7291148	7274480	7275089	7290515	7291148	92	---	---	---	---	7289824	7289875	+	71	7274481	7291141
chr7	7412251	7424323	7412251	7415134	7421439	7424323	97	---	---	---	---	7415352	7415375	-	75	7412251	7424321
chr7	7425819	7432519	7425819	7426805	7431534	7432519	97	---	---	---	---	7426917	7426929	-	76	7425825	7432516
chr7	7441111	7447314	7441111	7441384	7447041	7447314	97	---	---	---	---	7446758	7446771	+	71	7441111	7447310
chr7	7537486	7540469	7537486	7537952	7540003	7540469	97	---	---	---	---	7539912	7539950	+	76	7537486	7540458
chr7	7616577	7630191	7616584	7620209	7626581	7630188	97	7616570	7616576	7630192	7630198	7626417	7626438	+	81	---	---
chr7	7698467	7708917	7698475	7699535	7707858	7708917	96	7698462	7698466	7708918	7708922	7699911	7699934	-	70	7698470	7708912
chr7	7716449	7718852	7716449	7716641	7718661	7718852	91	---	---	---	---	7716685	7716697	-	84	---	---
chr7	7738477	7744158	7738477	7738613	7744020	7744158	89	---	---	---	---	7738691	7738745	-	78	---	---
chr7	7765334	7774626	7765334	7766572	7773392	7774626	97	---	---	---	---	7773131	7773146	+	81	7765335	7774621
chr7	7774627	7783884	7774627	7776148	7782363	7783884	97	---	---	---	---	7776348	7776377	-	80	7774627	7783882
chr7	7799026	7813501	7799028	7799484	7813035	7813491	97	7799020	7799025	7813502	7813507	7800146	7800161	-	75	7799028	7813491
chr7	7815155	7827422	7815155	7815847	7826730	7827422	99	---	---	---	---	7816351	7816392	-	76	7815155	7827420
chr7	7827581	7836796	7827593	7827871	7836519	7836793	88	7827575	7827580	7836797	7836802	7827916	7827939	-	79	7827581	7836790
chr7	7853811	7861702	7853811	7855057	7860457	7861702	98	---	---	---	---	7860212	7860230	+	78	7853813	7861700
chr7	7899496	7905074	7899496	7899615	7904955	7905074	98	---	---	---	---	7899864	7899882	-	73	7899496	7905073
chr7	7908237	7910972	7908237	7908490	7910719	7910972	99	---	---	---	---	7908506	7908602	-	76	7908246	7910970
chr7	7911983	7918836	7911983	7912378	7918458	7918836	92	---	---	---	---	7912399	7912412	-	78	7911984	7918834
chr7	7926890	7938626	7926890	7927353	7938163	7938626	98	---	---	---	---	7937622	7937638	+	76	7926893	7938624
chr7	7955296	7960965	7955296	7955655	7960599	7960965	95	---	---	---	---	7955706	7955729	-	83	7955298	7960961
chr7	8007885	8021577	8007888	8008359	8021049	8021572	85	8007880	8007884	8021578	8021582	8020748	8020765	+	72	8007894	8021570
chr7	8085790	8096260	8085790	8085893	8096159	8096260	86	---	---	---	---	8095732	8095746	+	80	---	---
chr7	8123067	8135101	8123067	8123530	8134638	8135101	99	---	---	---	---	8123745	8123762	-	77	8123070	8135099
chr7	8138244	8152093	8138244	8141496	8148842	8152093	99	---	---	---	---	8141817	8141847	-	77	8138245	8152091
chr7	8194258	8199025	8194258	8194444	8198839	8199025	97	---	---	---	---	8194473	8194518	-	71	8194258	8199023
chr7	8204013	8209343	8204013	8204421	8208935	8209343	98	---	---	---	---	8208711	8208780	+	70	8204013	8209341
chr7	8215122	8235624	8215126	8215838	8234906	8235618	98	8215117	8215121	8235625	8235629	8234299	8234313	+	86	8215124	8235622
chr7	8222950	8231140	8222950	8226456	8227635	8231140	99	---	---	---	---	8226538	8226554	-	82	8222950	8231138
chr7	8257986	8262810	8257986	8258179	8262617	8262810	95	---	---	---	---	8258372	8258401	-	70	8257992	8262808
chr7	8301669	8323361	8301669	8302346	8322684	8323361	99	---	---	---	---	8302929	8302943	-	86	8301669	8323359
chr7	8311633	8320940	8311643	8312855	8319716	8320928	99	8311628	8311632	8320941	8320945	8319426	8319439	+	85	8311643	8320936
chr7	8342136	8348281	8342136	8343602	8346823	8348281	94	---	---	---	---	8346662	8346677	+	81	---	---
chr7	8361524	8373305	8361524	8361665	8373164	8373305	92	---	---	---	---	8362040	8362059	-	70	8361524	8373290
chr7	8471692	8482088	8471702	8474217	8479501	8482076	95	8471686	8471691	8482089	8482094	8479344	8479356	+	92	8471693	8482074
chr7	8501205	8503793	8501205	8501630	8503383	8503793	89	---	---	---	---	8501679	8501692	-	71	8501206	8503791
chr7	8512814	8528694	8512814	8513827	8527683	8528694	95	---	---	---	---	8514452	8514477	-	88	---	---
chr7	8522682	8525462	8522682	8523257	8524887	8525462	95	---	---	---	---	---	---	0	--	8522699	8525457
chr7	8530441	8539660	8530441	8531962	8538139	8539660	98	---	---	---	---	8532230	8532249	-	70	8530441	8539658
chr7	8544981	8553820	8544981	8546648	8552152	8553820	99	---	---	---	---	8551973	8551998	+	80	8544981	8553802
chr7	8614398	8623484	8614398	8614791	8623094	8623484	95	---	---	---	---	8622811	8622826	+	81	8614399	8623480
chr7	8614788	8621559	8614788	8615937	8620420	8621559	96	---	---	---	---	8616148	8616162	-	80	8614788	8621556
chr7	8702378	8707825	8702378	8702605	8707591	8707818	96	8702373	8702377	8707826	8707830	8702681	8702713	-	72	8702378	8707824
chr7	8814696	8834001	8814696	8815850	8832842	8834001	95	---	---	---	---	8816660	8816700	-	85	---	---
chr7	8818544	8821030	8818544	8818910	8820664	8821030	97	---	---	---	---	8818912	8818946	-	71	8818555	8821028
chr7	8822384	8829793	8822384	8823619	8828555	8829793	92	---	---	---	---	8823771	8823838	-	72	8822385	8829791
chr7	8822843	8829297	8822843	8823123	8829035	8829297	87	---	---	---	---	8828779	8828812	+	76	---	---
chr7	8837442	8849081	8837442	8839821	8846707	8849081	96	---	---	---	---	8846392	8846412	+	90	---	---
chr7	8866180	8873975	8866180	8869198	8870953	8873975	97	---	---	---	---	8870855	8870889	+	85	---	---
chr7	8884959	8890144	8884959	8885350	8889753	8890144	97	---	---	---	---	8889644	8889690	+	70	8884959	8890140
chr7	8892215	8895626	8892223	8892681	8895144	8895619	92	8892210	8892214	8895627	8895631	---	---	0	--	8892225	8895624
chr7	8895941	8900952	8895941	8896201	8900692	8900952	98	---	---	---	---	---	---	0	--	8895941	8900949
chr7	8961549	8980691	8961549	8961772	8980459	8980691	87	---	---	---	---	8979600	8979618	+	73	---	---
chr7	9013531	9028096	9013531	9013684	9027943	9028096	93	---	---	---	---	9027230	9027254	+	72	9013547	9028094
chr7	9060356	9065391	9060371	9060750	9065012	9065391	98	9060351	9060355	9065392	9065396	9060890	9060909	-	75	9060368	9065389
chr7	9066053	9087985	9066053	9066469	9087579	9087985	85	---	---	---	---	9087199	9087219	+	76	9066053	9087968
chr7	9128026	9134683	9128026	9128464	9134246	9134683	97	---	---	---	---	9128632	9128654	-	91	9128030	9134680
chr7	9135998	9143300	9136000	9136348	9142941	9143289	99	9135993	9135997	9143301	9143305	9136515	9136544	-	80	9136003	9143287
chr7	9202220	9207557	9202227	9202647	9207124	9207544	99	9202215	9202219	9207558	9207562	9206901	9206914	+	78	9202227	9207554
chr7	9228953	9241323	9228959	9229649	9240620	9241310	99	9228948	9228952	9241324	9241328	9240071	9240116	+	78	9228953	9241308
chr7	9252984	9265386	9252984	9253678	9264692	9265386	98	---	---	---	---	9264142	9264187	+	78	9252984	9265384
chr7	9266032	9274094	9266032	9267127	9272999	9274094	98	---	---	---	---	9272706	9272722	+	76	9266032	9274092
chr7	9309108	9313158	9309108	9309768	9312557	9313158	88	---	---	---	---	---	---	0	--	9309111	9313154
chr7	9309773	9321504	9309773	9310336	9320937	9321504	94	---	---	---	---	9320409	9320458	+	72	9309786	9321502
chr7	9313159	9320953	9313159	9315955	9318153	9320944	97	9313154	9313158	9320954	9320958	9318055	9318070	+	87	---	---
chr7	9324355	9337773	9324364	9328165	9333962	9337763	99	9324350	9324354	9337774	9337778	9328429	9328443	-	73	9324364	9337772
chr7	9392941	9395653	9392941	9393404	9395189	9395653	98	---	---	---	---	9395127	9395140	+	71	9392942	9395648
chr7	9429391	9441747	9429391	9430082	9441056	9441747	99	---	---	---	---	9440507	9440552	+	78	9429391	9441745
chr7	9451439	9456275	9451439	9451669	9456058	9456275	93	---	---	---	---	9451732	9451768	-	81	9451454	9456273
chr7	9517200	9521333	9517200	9517889	9520638	9521333	87	---	---	---	---	9518013	9518027	-	73	9517208	9521328
chr7	9557130	9569015	9557130	9559998	9566173	9569015	97	---	---	---	---	9565914	9565955	+	73	9557130	9569013
chr7	9593869	9613039	9593869	9594916	9611992	9613039	99	---	---	---	---	9595550	9595570	-	71	9593869	9613037
chr7	9639445	9651350	9639445	9639908	9650887	9651350	99	---	---	---	---	9640123	9640140	-	72	9639446	9651348
chr7	9664204	9668355	9664204	9665639	9666920	9668355	99	---	---	---	---	9665700	9665729	-	70	9664205	9668344
chr7	9666810	9668593	9666822	9667224	9668180	9668582	96	9666805	9666809	9668594	9668598	---	---	0	--	9666817	9668582
chr7	9671000	9678835	9671000	9671589	9678247	9678835	92	---	---	---	---	9671881	9671902	-	72	9671001	9678827
chr7	9681744	9691061	9681744	9682981	9689827	9691061	98	---	---	---	---	9683224	9683239	-	81	9681744	9691058
chr7	9742392	9754683	9742400	9743105	9753967	9754672	98	9742387	9742391	9754684	9754688	9753423	9753462	+	77	9742396	9754677
chr7	9805173	9810334	9805183	9807765	9807765	9810334	98	9805166	9805172	9810335	9810341	---	---	0	--	---	---
chr7	9807653	9816097	9807659	9811108	9812664	9816095	99	9807647	9807652	9816098	9816103	9812635	9812646	+	83	9807668	9816095
chr7	9812373	9820951	9812373	9815873	9817452	9820951	98	---	---	---	---	9815929	9815973	-	73	9812378	9820948
chr7	9911922	9919620	9911932	9913210	9918327	9919611	98	9911916	9911921	9919621	9919626	9913449	9913466	-	83	9911923	9919615
chr7	9927175	9934775	9927179	9928096	9933874	9934770	85	9927169	9927174	9934776	9934781	9928309	9928349	-	75	9927180	9934765
chr7	9949546	9961073	9949546	9950765	9959848	9961073	98	---	---	---	---	9950944	9950967	-	79	9949546	9961071
chr7	9964797	9974649	9964808	9965436	9974019	9974647	95	9964791	9964796	9974650	9974655	9973613	9973628	+	75	---	---
chr7	9992296	10006086	9992298	9998086	10000298	10006085	99	9992291	9992295	10006087	10006091	9998115	9998131	-	82	9992313	10006081
chr7	10076140	10083740	10076140	10077437	10082452	10083740	95	---	---	---	---	10082202	10082231	+	70	10076141	10083727
chr7	10081093	10102162	10081093	10082764	10100489	10102162	94	---	---	---	---	10083557	10083570	-	100	10081101	10102154
chr7	10089225	10098473	10089238	10090823	10096879	10098464	99	10089220	10089224	10098474	10098478	10090918	10090945	-	78	10089238	10098472
chr7	10108599	10124292	10108599	10111647	10121381	10124292	93	---	---	---	---	10120957	10120981	+	80	10108610	10124287
chr7	10143496	10160663	10143496	10148014	10156181	10160663	98	---	---	---	---	10148302	10148316	-	80	10143503	10160657
chr7	10149513	10165687	10149513	10153148	10162159	10165687	94	---	---	---	---	10161894	10161907	+	78	---	---
chr7	10164707	10185417	10164707	10165651	10184450	10185417	92	---	---	---	---	10184345	10184360	+	75	---	---
chr7	10168893	10179022	10168893	10170622	10177293	10179022	99	---	---	---	---	10170930	10170946	-	82	---	---
chr7	10197224	10209638	10197235	10197934	10208929	10209628	97	10197217	10197223	10209639	10209645	10198448	10198484	-	72	10197235	10209626
chr7	10225192	10240535	10225192	10229376	10236356	10240535	96	---	---	---	---	10236008	10236026	+	84	---	---
chr7	10256736	10278711	10256736	10257910	10277486	10278711	85	---	---	---	---	10258809	10258821	-	76	10256736	10278708
chr7	10286027	10298115	10286041	10286502	10297640	10298101	97	10286021	10286026	10298116	10298121	10286995	10287037	-	72	10286027	10298098
chr7	10318944	10327215	10318944	10320873	10325259	10327215	89	---	---	---	---	---	---	0	--	10318944	10327213
chr7	10331424	10341682	10331424	10332556	10340570	10341682	95	---	---	---	---	---	---	0	--	10331424	10341681
chr7	10354659	10369449	10354659	10355387	10368723	10369449	98	---	---	---	---	10356024	10356041	-	83	10354667	10369447
chr7	10374581	10394600	10374581	10375738	10393440	10394597	99	10374576	10374580	10394601	10394605	10376603	10376624	-	72	10374588	10394595
chr7	10381212	10393448	10381223	10381684	10392979	10393440	99	10381206	10381211	10393449	10393454	10381972	10381989	-	72	10381224	10393438
chr7	10410043	10417351	10410055	10410193	10417199	10417337	99	10410037	10410042	10417352	10417357	10410485	10410514	-	80	10410048	10417342
chr7	10421969	10426152	10421969	10423613	10424508	10426152	99	---	---	---	---	10424456	10424485	+	80	---	---
chr7	10531596	10537598	10531603	10532791	10536397	10537585	99	10531591	10531595	10537599	10537603	---	---	0	--	---	---
chr7	10582875	10596093	10582882	10584431	10594537	10596085	98	10582870	10582874	10596094	10596098	10594091	10594104	+	100	10582882	10596082
chr7	10643602	10651198	10643602	10646334	10648400	10651198	86	---	---	---	---	10648296	10648319	+	70	10643617	10651193
chr7	10666814	10679203	10666814	10667509	10678509	10679203	98	---	---	---	---	10677978	10677989	+	91	10666814	10679201
chr7	10680857	10700780	10680857	10681521	10700117	10700780	95	---	---	---	---	10699315	10699331	+	82	10680863	10700778
chr7	10682163	10694047	10682163	10685258	10690988	10694047	97	---	---	---	---	10690928	10690986	+	74	10682175	10694045
chr7	10690716	10693000	10690716	10690988	10692728	10693000	94	---	---	---	---	---	---	0	--	10690716	10692987
chr7	10705506	10713082	10705506	10706786	10711822	10713082	96	---	---	---	---	10711571	10711597	+	70	10705506	10713079
chr7	10725956	10741133	10725956	10729873	10737178	10741133	94	---	---	---	---	10730152	10730186	-	71	10725956	10741126
chr7	10742058	10749890	10742058	10744803	10747145	10749890	99	---	---	---	---	10744901	10744921	-	71	10742058	10749888
chr7	10772097	10783889	10772097	10772347	10783639	10783889	95	---	---	---	---	10772698	10772709	-	75	10772111	10783884
chr7	10793947	10808377	10793947	10796126	10806243	10808377	91	---	---	---	---	10796598	10796632	-	71	10793953	10808375
chr7	10810356	10819484	10810356	10811788	10818063	10819484	91	---	---	---	---	10817933	10817954	+	81	10810357	10819482
chr7	10821399	10829407	10821404	10822635	10828169	10829398	96	10821393	10821398	10829408	10829413	10822690	10822763	-	81	10821401	10829396
chr7	10848067	10859508	10848067	10850489	10857070	10859508	90	---	---	---	---	10850802	10850817	-	87	---	---
chr7	10887602	10894281	10887616	10888789	10893107	10894280	98	10887597	10887601	10894282	10894286	10892892	10892946	+	72	10887606	10894280
chr7	10910774	10928079	10910774	10913220	10925633	10928079	96	---	---	---	---	10925015	10925084	+	80	10910781	10928076
chr7	10918232	10922112	10918232	10918922	10921424	10922112	93	---	---	---	---	10921328	10921346	+	78	10918232	10922110
chr7	10921424	10933774	10921424	10922112	10933086	10933774	99	---	---	---	---	10932539	10932582	+	75	10921424	10933772
chr7	10955352	10973720	10955352	10957794	10971324	10973720	96	---	---	---	---	10970647	10970709	+	74	10955352	10973712
chr7	10961259	10969575	10961272	10962925	10967912	10969565	99	10961252	10961258	10969576	10969582	10963021	10963061	-	75	10961272	10969572
chr7	10989102	10995143	10989110	10990559	10993708	10995136	95	10989096	10989101	10995144	10995149	10993648	10993675	+	71	10989110	10995141
chr7	11049676	11062149	11049676	11050399	11061426	11062149	98	---	---	---	---	11050903	11050950	-	81	11049679	11062147
chr7	11069646	11077349	11069646	11070942	11076065	11077349	97	---	---	---	---	11075833	11075852	+	80	11069646	11077347
chr7	11078163	11091274	11078163	11084090	11085346	11091274	99	---	---	---	---	11085279	11085297	+	78	11078181	11091272
chr7	11106116	11114585	11106116	11107034	11113685	11114585	88	---	---	---	---	11113502	11113513	+	75	11106130	11114582
chr7	11148202	11155668	11148213	11148684	11155178	11155668	87	11148196	11148201	11155669	11155674	11148972	11149009	-	73	11148204	11155663
chr7	11163892	11165242	11163892	11164562	11164561	11165242	94	---	---	---	---	---	---	0	--	11163908	11165237
chr7	11166266	11168966	11166270	11167603	11167628	11168962	95	11166250	11166265	11168967	11168982	---	---	0	--	11166267	11168953
chr7	11170564	11172744	11170564	11171384	11171914	11172744	95	---	---	---	---	11171814	11171844	+	74	11170564	11172734
chr7	11206606	11226284	11206606	11207562	11225341	11226284	94	---	---	---	---	11224648	11224665	+	72	---	---
chr7	11213237	11225344	11213249	11213712	11224879	11225342	97	11213232	11213236	11225345	11225349	11224339	11224352	+	71	11213251	11225339
chr7	11235565	11248072	11235565	11236290	11247347	11248072	98	---	---	---	---	11236802	11236843	-	73	11235565	11248066
chr7	11271191	11286899	11271191	11272577	11285512	11286899	98	---	---	---	---	11272992	11273015	-	70	11271209	11286897
chr7	11276890	11286337	11276890	11278533	11284693	11286337	98	---	---	---	---	11278738	11278768	-	87	---	---
chr7	11278531	11284694	11278531	11279027	11284202	11284694	97	---	---	---	---	11279190	11279242	-	73	---	---
chr7	11289805	11302165	11289805	11290498	11301472	11302165	99	---	---	---	---	11291000	11291045	-	78	11289805	11302163
chr7	11325220	11336749	11325229	11326356	11335694	11336736	89	11325214	11325219	11336750	11336755	11326708	11326724	-	76	11325225	11336745
chr7	11358889	11367141	11358889	11360104	11365901	11367141	93	---	---	---	---	11365665	11365680	+	87	11358890	11367139
chr7	11388553	11396818	11388556	11389005	11396366	11396815	98	11388548	11388552	11396819	11396823	11389296	11389310	-	73	11388553	11396813
chr7	11402180	11410488	11402180	11403392	11409256	11410488	96	---	---	---	---	11403641	11403657	-	82	11402180	11410486
chr7	11440162	11448877	11440162	11440464	11448577	11448877	96	---	---	---	---	11448297	11448314	+	72	11440163	11448875
chr7	11475380	11494520	11475380	11476758	11493155	11494520	86	---	---	---	---	11477474	11477555	-	74	---	---
chr7	11491251	11499566	11491258	11492914	11497896	11499551	98	11491246	11491250	11499567	11499571	11497761	11497801	+	75	11491256	11499549
chr7	11505585	11509258	11505585	11506320	11508484	11509258	94	---	---	---	---	11506397	11506412	-	93	11505588	11509256
chr7	11526961	11534921	11526961	11527220	11534660	11534921	85	---	---	---	---	11527310	11527327	-	77	11526962	11534919
chr7	11528666	11531035	11528666	11528963	11530776	11531035	85	---	---	---	---	---	---	0	--	11528668	11531033
chr7	11553827	11566104	11553827	11554523	11565408	11566104	99	---	---	---	---	11555020	11555066	-	72	11553832	11566102
chr7	11567145	11576673	11567150	11568201	11575620	11576671	97	11567139	11567144	11576674	11576679	11575429	11575442	+	71	11567153	11576669
chr7	11587129	11601627	11587129	11591360	11597393	11601627	99	---	---	---	---	11591636	11591648	-	84	11587129	11601625
chr7	11611743	11614857	11611743	11612166	11614435	11614857	99	---	---	---	---	11612213	11612279	-	73	11611754	11614839
chr7	11617250	11625420	11617250	11619962	11622710	11625420	96	---	---	---	---	11622573	11622592	+	80	11617251	11625415
chr7	11637510	11650472	11637514	11638203	11649778	11650466	99	11637505	11637509	11650473	11650477	11649204	11649274	+	70	11637510	11650463
chr7	11704196	11712284	11704196	11704873	11711626	11712284	89	---	---	---	---	11705101	11705116	-	81	---	---
chr7	11742091	11750867	11742106	11745201	11747758	11750853	99	11742086	11742090	11750868	11750872	11745298	11745329	-	71	11742100	11750858
chr7	11761732	11764375	11761746	11762164	11763952	11764371	96	11761727	11761731	11764376	11764380	11763890	11763903	+	71	---	---
chr7	11769279	11781431	11769279	11770551	11780156	11781431	85	---	---	---	---	11779675	11779719	+	73	---	---
chr7	11794462	11804353	11794469	11795160	11803650	11804341	98	11794457	11794461	11804354	11804358	11795529	11795546	-	72	11794469	11804351
chr7	11823615	11832247	11823629	11824093	11831777	11832238	98	11823610	11823614	11832248	11832252	11824308	11824325	-	72	11823617	11832243
chr7	11882809	11896211	11882809	11886812	11892146	11896211	95	---	---	---	---	11892003	11892026	+	79	11882810	11896210
chr7	11896642	11899817	11896642	11896877	11899582	11899817	94	---	---	---	---	11899548	11899564	+	82	11896648	11899804
chr7	11901613	11906806	11901613	11902024	11906405	11906806	96	---	---	---	---	11906296	11906332	+	70	11901613	11906804
chr7	11928824	11942196	11928824	11929487	11941565	11942196	87	---	---	---	---	11940961	11940983	+	73	---	---
chr7	11936378	11946145	11936378	11938035	11944490	11946145	96	---	---	---	---	11938130	11938170	-	75	11936378	11946143
chr7	11948757	11956393	11948757	11950038	11955112	11956393	99	---	---	---	---	11950259	11950274	-	75	11948757	11956390
chr7	11964240	11971975	11964240	11966545	11969727	11971975	94	---	---	---	---	11969633	11969650	+	72	11964240	11971971
chr7	11974376	11988835	11974376	11977676	11985534	11988835	98	---	---	---	---	11977902	11977915	-	85	---	---
chr7	11992559	12002165	11992559	11993740	12000951	12002165	86	---	---	---	---	12000701	12000718	+	83	11992559	12002162
chr7	12015405	12023311	12015414	12016734	12021955	12023296	97	12015400	12015404	12023312	12023316	12016832	12016895	-	82	12015408	12023310
chr7	12068564	12080999	12068576	12069308	12080256	12080988	93	12068558	12068563	12081000	12081005	12069839	12069856	-	88	12068576	12080997
chr7	12082406	12089220	12082406	12082862	12088770	12089220	97	---	---	---	---	12088664	12088677	+	100	---	---
chr7	12121279	12133138	12121279	12124082	12130337	12133138	99	---	---	---	---	12124145	12124184	-	80	12121279	12133136
chr7	12141540	12144272	12141540	12142059	12143779	12144272	88	---	---	---	---	---	---	0	--	12141543	12144264
chr7	12166014	12175297	12166014	12167228	12174083	12175297	99	---	---	---	---	12167473	12167488	-	81	12166014	12175295
chr7	12175460	12188247	12175460	12177006	12186711	12188247	97	---	---	---	---	12177385	12177439	-	80	12175460	12188245
chr7	12208157	12223894	12208157	12210835	12221220	12223894	98	---	---	---	---	12220930	12220953	+	87	---	---
chr7	12231901	12244324	12231915	12232610	12243624	12244321	98	12231895	12231900	12244325	12244330	12243073	12243121	+	75	12231902	12244319
chr7	12254123	12262058	12254131	12255471	12260703	12262044	98	12254117	12254122	12262059	12262064	12260547	12260614	+	80	12254124	12262052
chr7	12278082	12287721	12278082	12278375	12287428	12287721	98	---	---	---	---	12287139	12287158	+	70	12278082	12287709
chr7	12303214	12317124	12303214	12303935	12316402	12317124	96	---	---	---	---	12304525	12304545	-	76	12303215	12317121
chr7	12329839	12337239	12329839	12330905	12336173	12337239	97	---	---	---	---	12335910	12335953	+	75	12329846	12337237
chr7	12340241	12352315	12340241	12340946	12351609	12352315	97	---	---	---	---	12351075	12351093	+	78	12340241	12352313
chr7	12362725	12370943	12362725	12364106	12369562	12370943	98	---	---	---	---	12364330	12364348	-	78	12362725	12370941
chr7	12391888	12396768	12391888	12392125	12396535	12396768	92	---	---	---	---	12396463	12396505	+	74	12391888	12396766
chr7	12463169	12474693	12463169	12463628	12474236	12474693	96	---	---	---	---	12463840	12463857	-	72	12463170	12474688
chr7	12481143	12488261	12481152	12483623	12485784	12488254	99	12481138	12481142	12488262	12488266	12485770	12485782	+	92	12481143	12488259
chr7	12521107	12530916	12521107	12522698	12529328	12530916	97	---	---	---	---	12529202	12529214	+	76	12521107	12530914
chr7	12546812	12563761	12546817	12548727	12561907	12563752	92	12546807	12546811	12563762	12563766	12549344	12549372	-	86	---	---
chr7	12553662	12561772	12553662	12554988	12560430	12561772	94	---	---	---	---	12560276	12560339	+	82	12553662	12561760
chr7	12563967	12583663	12563967	12565139	12582445	12583663	93	---	---	---	---	12581800	12581829	+	76	12563967	12583661
chr7	12570790	12578487	12570793	12572055	12577198	12578475	93	12570785	12570789	12578488	12578492	12572207	12572313	-	70	12570793	12578476
chr7	12595841	12602710	12595841	12597460	12601103	12602710	95	---	---	---	---	12601000	12601056	+	82	12595846	12602696
chr7	12597764	12612944	12597764	12597896	12612812	12612944	86	---	---	---	---	12598512	12598529	-	72	12597779	12612938
chr7	12610674	12625896	12610674	12611378	12625193	12625896	95	---	---	---	---	12612004	12612033	-	80	12610677	12625890
chr7	12625898	12633593	12625898	12627432	12632045	12633593	86	---	---	---	---	12627542	12627594	-	75	12625899	12633591
chr7	12662857	12670785	12662857	12664197	12669445	12670785	98	---	---	---	---	12669279	12669342	+	82	12662857	12670782
chr7	12677488	12686818	12677498	12678992	12685303	12686818	97	12677483	12677487	12686819	12686823	12685013	12685032	+	70	12677490	12686816
chr7	12708192	12725863	12708192	12709419	12724635	12725863	96	---	---	---	---	12724036	12724066	+	70	12708192	12725861
chr7	12713932	12722314	12713932	12715211	12721037	12722314	97	---	---	---	---	12715419	12715434	-	87	12713932	12722312
chr7	12725854	12736376	12725863	12726973	12735278	12736374	87	12725849	12725853	12736377	12736381	12734943	12734966	+	70	12725869	12736372
chr7	12752105	12772893	12752105	12752822	12772176	12772893	97	---	---	---	---	12771247	12771264	+	72	12752105	12772891
chr7	12763320	12771607	12763320	12764975	12769953	12771607	98	---	---	---	---	12765070	12765110	-	75	12763320	12771605
chr7	12774764	12777256	12774764	12774988	12777033	12777256	85	---	---	---	---	12776945	12776959	+	80	12774778	12777255
chr7	12796933	12807103	12796933	12798279	12805757	12807103	99	---	---	---	---	12798623	12798639	-	94	12796933	12807101
chr7	12809432	12830723	12809432	12811396	12828747	12830723	90	---	---	---	---	12812142	12812235	-	72	12809440	12830717
chr7	12815748	12827940	12815748	12816981	12826711	12827940	91	---	---	---	---	12826235	12826254	+	75	12815749	12827938
chr7	12853812	12870676	12853820	12857369	12867051	12870661	96	12853807	12853811	12870677	12870681	12866658	12866671	+	78	---	---
chr7	12889010	12901021	12889010	12889456	12900558	12901021	93	---	---	---	---	12900032	12900048	+	76	12889011	12901018
chr7	12972504	12978611	12972504	12972670	12978444	12978611	90	---	---	---	---	12978191	12978229	+	79	---	---
chr7	12978596	12986026	12978603	12979039	12985598	12986024	91	12978591	12978595	12986027	12986031	12979149	12979170	-	81	12978602	12986025
chr7	13015107	13027413	13015107	13018075	13024458	13027413	97	---	---	---	---	13018137	13018181	-	82	13015108	13027409
chr7	13118896	13127140	13118905	13120068	13125976	13127138	98	13118891	13118895	13127141	13127145	13125682	13125705	+	70	---	---
chr7	13131188	13137609	13131188	13132842	13135956	13137609	95	---	---	---	---	13132913	13132932	-	80	13131189	13137605
chr7	13204615	13209916	13204615	13205112	13209418	13209916	92	---	---	---	---	13205146	13205162	-	82	13204620	13209913
chr7	13205098	13208568	13205098	13205897	13207769	13208568	94	---	---	---	---	13207691	13207709	+	89	13205101	13208566
chr7	13223983	13232347	13223983	13225640	13230689	13232347	99	---	---	---	---	13225871	13225893	-	73	13223983	13232339
chr7	13250749	13259999	13250763	13252349	13258402	13259988	99	13250743	13250748	13260000	13260005	13252443	13252470	-	78	13250763	13259985
chr7	13280200	13287384	13280200	13280822	13286762	13287384	95	---	---	---	---	13281097	13281118	-	81	---	---
chr7	13301401	13313374	13301410	13302105	13312676	13313370	99	13301393	13301400	13313375	13313382	13312147	13312174	+	78	13301413	13313368
chr7	13315921	13325249	13315921	13317160	13324010	13325249	99	---	---	---	---	13323714	13323730	+	88	13315922	13325244
chr7	13327596	13346952	13327596	13328639	13345909	13346952	99	---	---	---	---	13345154	13345172	+	73	---	---
chr7	13339295	13347503	13339295	13339852	13346946	13347503	98	---	---	---	---	13346739	13346765	+	77	13339299	13347496
chr7	13358600	13367936	13358600	13359836	13366701	13367936	98	---	---	---	---	13366406	13366421	+	87	13358601	13367934
chr7	13394048	13398300	13394048	13394512	13397840	13398300	89	---	---	---	---	13394667	13394679	-	76	13394054	13398298
chr7	13397590	13410036	13397590	13398300	13409326	13410036	96	---	---	---	---	13408774	13408798	+	80	13397590	13410034
chr7	13410788	13420010	13410788	13412373	13418425	13420010	99	13410783	13410787	13420011	13420015	13418302	13418329	+	78	13410788	13420008
chr7	13420171	13432662	13420171	13420910	13431922	13432662	97	---	---	---	---	13421435	13421461	-	77	13420172	13432659
chr7	13436563	13455548	13436563	13436962	13455149	13455548	96	---	---	---	---	13437731	13437751	-	76	---	---
chr7	13442753	13455157	13442758	13443459	13454450	13455151	99	13442746	13442752	13455158	13455164	13443908	13443928	-	71	13442758	13455149
chr7	13455548	13476232	13455548	13456276	13475520	13476232	93	13455542	13455547	13476233	13476238	13457129	13457142	-	85	13455549	13476230
chr7	13460407	13468722	13460407	13462071	13467060	13468722	96	---	---	---	---	13462165	13462205	-	78	13460407	13468719
chr7	13499399	13507179	13499410	13501888	13504717	13507176	90	13499394	13499398	13507180	13507184	13504589	13504609	+	76	13499410	13507170
chr7	13499410	13507309	13499410	13502021	13504717	13507309	90	---	---	---	---	13502109	13502133	-	88	13499410	13507295
chr7	13521683	13529373	13521683	13522946	13528076	13529360	97	13521678	13521682	13529374	13529378	13523181	13523203	-	86	13521683	13529370
chr7	13530702	13540859	13530702	13532201	13539355	13540859	88	---	---	---	---	13532417	13532441	-	76	13530702	13540853
chr7	13543687	13563506	13543687	13544400	13562793	13563506	94	---	---	---	---	13561931	13561944	+	78	13543687	13563504
chr7	13547098	13554634	13547098	13548336	13553396	13554634	97	---	---	---	---	13548558	13548587	-	70	13547099	13554632
chr7	13563505	13578102	13563505	13567189	13574324	13578102	93	---	---	---	---	13574000	13574034	+	71	13563516	13578100
chr7	13594179	13606565	13594194	13594884	13605863	13606553	99	13594174	13594178	13606566	13606570	13595387	13595432	-	78	13594194	13606563
chr7	13608897	13617209	13608897	13610562	13615544	13617209	97	---	---	---	---	13615409	13615449	+	75	13608897	13617207
chr7	13630070	13639404	13630077	13631312	13638177	13639390	96	13630065	13630069	13639405	13639409	13631554	13631569	-	81	13630078	13639401
chr7	13668561	13683846	13668561	13668982	13683393	13683846	87	---	---	---	---	13669676	13669703	-	89	---	---
chr7	13674909	13682264	13674909	13675296	13681878	13682264	94	---	---	---	---	13675570	13675603	-	79	13674909	13682257
chr7	13675293	13683389	13675293	13675801	13682881	13683389	97	---	---	---	---	13676042	13676056	-	73	13675301	13683387
chr7	13693505	13701169	13693505	13694730	13699963	13701168	95	13693500	13693504	13701170	13701174	13694787	13694857	-	78	13693505	13701165
chr7	13717407	13731706	13717407	13717769	13731340	13731706	90	---	---	---	---	13730662	13730698	+	75	13717411	13731702
chr7	13718080	13725812	13718080	13719596	13724303	13725812	92	---	---	---	---	13724179	13724198	+	75	13718080	13725810
chr7	13727535	13738456	13727542	13730104	13735881	13738448	94	13727530	13727534	13738457	13738461	13730301	13730338	-	71	13727535	13738455
chr7	13727771	13738094	13727771	13729747	13736110	13738094	94	---	---	---	---	13735851	13735865	+	73	13727783	13738092
chr7	13732489	13733211	13732489	13732614	13733086	13733211	97	---	---	---	---	13733027	13733047	+	71	13732495	13733194
chr7	13757361	13765489	13757361	13757642	13765208	13765489	97	---	---	---	---	13757986	13758021	-	72	---	---
chr7	13765486	13774035	13765486	13766230	13773291	13774035	99	---	---	---	---	13766534	13766556	-	82	13765489	13774017
chr7	13775162	13791135	13775168	13775474	13790823	13791129	94	13775157	13775161	13791136	13791140	13776088	13776143	-	73	---	---
chr7	13785413	13791619	13785413	13785908	13791124	13791619	95	---	---	---	---	13786005	13786086	-	74	13785428	13791617
chr7	13807451	13815786	13807451	13809083	13814148	13815786	93	---	---	---	---	13809177	13809216	-	75	13807451	13815783
chr7	13817523	13828237	13817523	13819662	13826094	13828237	97	---	---	---	---	13826059	13826092	+	70	13817524	13828235
chr7	13836738	13855850	13836738	13838986	13853625	13855850	95	---	---	---	---	13839654	13839689	-	80	---	---
chr7	13841447	13853410	13841447	13841828	13853029	13853410	97	---	---	---	---	13842332	13842359	-	71	13841447	13853401
chr7	13872835	13885542	13872835	13877454	13880947	13885542	98	---	---	---	---	13877607	13877629	-	82	13872844	13885540
chr7	13930658	13942440	13930658	13933516	13939603	13942440	93	---	---	---	---	13939459	13939482	+	79	---	---
chr7	13943357	13952627	13943357	13944588	13951424	13952627	93	---	---	---	---	13951155	13951171	+	82	13943359	13952623
chr7	13960479	13965901	13960479	13960892	13965529	13965901	87	---	---	---	---	13965415	13965469	+	70	13960479	13965899
chr7	13983436	14003546	13983448	13984663	14002323	14003542	89	13983431	13983435	14003547	14003551	13985468	13985500	-	81	13983450	14003540
chr7	13987391	13999770	13987391	13988082	13999079	13999770	96	---	---	---	---	13988597	13988632	-	75	13987392	13999768
chr7	14011564	14013956	14011564	14012366	14013154	14013956	98	---	---	---	---	---	---	0	--	---	---
chr7	14022826	14031524	14022826	14023306	14031044	14031524	95	---	---	---	---	14023647	14023666	-	75	14022829	14031522
chr7	14049868	14062066	14049873	14052129	14059807	14062065	98	14049863	14049867	14062067	14062071	14059699	14059710	+	83	14049870	14062053
chr7	14088958	14096047	14088958	14090237	14094767	14096047	97	---	---	---	---	14090391	14090446	-	73	14088958	14096045
chr7	14089035	14095778	14089035	14089968	14094844	14095778	97	---	---	---	---	14094609	14094626	+	83	---	---
chr7	14097536	14111077	14097536	14097990	14110623	14111077	96	14097530	14097535	14111078	14111083	14110039	14110055	+	70	---	---
chr7	14099304	14108675	14099304	14100538	14107442	14108675	97	---	---	---	---	14100838	14100852	-	80	14099304	14108673
chr7	14129978	14142409	14129978	14130694	14141694	14142409	98	---	---	---	---	14141232	14141252	+	71	14129983	14142408
chr7	14154463	14162567	14154463	14155898	14161129	14162564	98	14154458	14154462	14162568	14162572	14160993	14161033	+	75	14154463	14162563
chr7	14171352	14178988	14171358	14172637	14177705	14178984	98	14171347	14171351	14178989	14178993	14172857	14172872	-	75	14171358	14178982
chr7	14183605	14191856	14183616	14185002	14190459	14191842	98	14183599	14183604	14191857	14191862	14185232	14185250	-	78	14183617	14191851
chr7	14194761	14202419	14194765	14196045	14201128	14202408	98	14194756	14194760	14202420	14202424	14196284	14196300	-	88	14194766	14202416
chr7	14208470	14213418	14208470	14208695	14213193	14213418	97	---	---	---	---	14208878	14208896	-	78	14208477	14213400
chr7	14237837	14250577	14237837	14238098	14250309	14250577	96	---	---	---	---	14250242	14250270	+	79	14237838	14250574
chr7	14242163	14250053	14242163	14243502	14248719	14250053	97	---	---	---	---	14243586	14243638	-	79	14242163	14250051
chr7	14281974	14294354	14281974	14282705	14293621	14294354	96	---	---	---	---	14283159	14283171	-	92	14281974	14294353
chr7	14307162	14321414	14307168	14308198	14320362	14321414	93	14307157	14307161	14321415	14321419	14319803	14319819	+	70	14307165	14321412
chr7	14330103	14337341	14330103	14330538	14336910	14337341	96	---	---	---	---	14336591	14336614	+	79	14330111	14337331
chr7	14337644	14347012	14337656	14338889	14345775	14347008	99	14337636	14337643	14347013	14347020	14339132	14339147	-	81	14337644	14347006
chr7	14439163	14458978	14439163	14439623	14458518	14458978	95	---	---	---	---	14440357	14440380	-	87	14439163	14458976
chr7	14448367	14456075	14448367	14449648	14454794	14456075	98	---	---	---	---	14449887	14449906	-	90	14448367	14456073
chr7	14479125	14498203	14479125	14480073	14497255	14498203	98	---	---	---	---	14496514	14496535	+	77	---	---
chr7	14483557	14487945	14483557	14485750	14485752	14487945	99	---	---	---	---	---	---	0	--	14483558	14487937
chr7	14504187	14524296	14504187	14505210	14523272	14524296	97	---	---	---	---	14506102	14506114	-	76	---	---
chr7	14510818	14523273	14510818	14511539	14522549	14523273	97	---	---	---	---	14512056	14512090	-	74	14510818	14523270
chr7	14540729	14553131	14540729	14541434	14552426	14553131	98	---	---	---	---	14551877	14551922	+	78	14540730	14553129
chr7	14565301	14577725	14565301	14566011	14577014	14577725	98	---	---	---	---	14576463	14576517	+	70	14565307	14577718
chr7	14582143	14590545	14582143	14583433	14589254	14590545	96	---	---	---	---	14583641	14583656	-	87	14582151	14590542
chr7	14619185	14623066	14619185	14620266	14621981	14623066	95	---	---	---	---	14620346	14620366	-	71	---	---
chr7	14650415	14664716	14650420	14651463	14663670	14664712	98	14650410	14650414	14664717	14664721	14663181	14663200	+	75	14650420	14664712
chr7	14680494	14687972	14680494	14681764	14686708	14687972	96	---	---	---	---	14686477	14686492	+	75	14680498	14687969
chr7	14701618	14711982	14701618	14703867	14709777	14711982	91	---	---	---	---	14704123	14704148	-	80	---	---
chr7	14701938	14711704	14701938	14703525	14710117	14711704	94	---	---	---	---	14709787	14709805	+	94	14701938	14711699
chr7	14741021	14749337	14741021	14742688	14747673	14749337	97	---	---	---	---	14747532	14747577	+	76	14741021	14749336
chr7	14780619	14787657	14780619	14782560	14785642	14787657	85	---	---	---	---	14785586	14785621	+	72	---	---
chr7	14796817	14816484	14796817	14798374	14814926	14816484	96	---	---	---	---	14799169	14799187	-	73	14796828	14816482
chr7	14802558	14814930	14802558	14803261	14814227	14814930	99	---	---	---	---	14813678	14813720	+	76	14802558	14814926
chr7	14827081	14836392	14827081	14828315	14835168	14836392	95	---	---	---	---	14834908	14834923	+	81	14827081	14836390
chr7	14867704	14876964	14867704	14869797	14874869	14876964	92	---	---	---	---	14869900	14869918	-	84	14867715	14876949
chr7	14892881	14902202	14892881	14894400	14900683	14902202	98	---	---	---	---	14894671	14894690	-	75	14892881	14902200
chr7	14909253	14918571	14909265	14910500	14917323	14918556	98	14909248	14909252	14918572	14918576	14917064	14917079	+	81	14909256	14918561
chr7	14947597	14955046	14947597	14948435	14954209	14955046	92	---	---	---	---	14948673	14948688	-	75	14947599	14955039
chr7	14967242	14973843	14967242	14968596	14972517	14973843	89	---	---	---	---	14968636	14968679	-	77	---	---
chr7	14979357	14996892	14979357	14979682	14996567	14996892	97	---	---	---	---	14995939	14996013	+	92	14979357	14996878
chr7	14985252	14994480	14985260	14986847	14992887	14994474	99	14985247	14985251	14994481	14994485	14986941	14986968	-	78	14985261	14994471
chr7	15010931	15017099	15010931	15011459	15016594	15017099	91	---	---	---	---	15011682	15011697	-	75	15010932	15017097
chr7	15029041	15041376	15029041	15029749	15040668	15041376	98	---	---	---	---	15030253	15030295	-	79	15029046	15041374
chr7	15055893	15067809	15055893	15056568	15067134	15067809	99	---	---	---	---	15057043	15057097	-	70	---	---
chr7	15071501	15078451	15071516	15072380	15077584	15078447	96	15071496	15071500	15078452	15078456	15077452	15077481	+	80	---	---
chr7	15087252	15099270	15087252	15087712	15098810	15099270	99	---	---	---	---	15098578	15098595	+	77	15087253	15099266
chr7	15102187	15114656	15102187	15104578	15112265	15114656	98	---	---	---	---	15112069	15112117	+	71	15102189	15114655
chr7	15123854	15133306	15123854	15125133	15132027	15133306	97	---	---	---	---	15131689	15131731	+	76	15123856	15133304
chr7	15143681	15151259	15143681	15144575	15150386	15151259	94	---	---	---	---	15150102	15150120	+	73	15143681	15151254
chr7	15151375	15168618	15151375	15152722	15167088	15168618	85	---	---	---	---	15153419	15153441	-	91	15151379	15168616
chr7	15157800	15167089	15157802	15159034	15165853	15167088	97	15157795	15157799	15167090	15167094	15159278	15159293	-	81	15157803	15167086
chr7	15175027	15195288	15175027	15176265	15194050	15195288	99	---	---	---	---	15193440	15193469	+	73	15175027	15195286
chr7	15179349	15197055	15179349	15180403	15196001	15197055	91	---	---	---	---	15195429	15195467	+	74	---	---
chr7	15180396	15192762	15180403	15181103	15192061	15192760	98	15180391	15180395	15192763	15192767	15181601	15181651	-	76	15180403	15192758
chr7	15206416	15226648	15206418	15207135	15225923	15226639	94	15206410	15206415	15226649	15226654	15225431	15225448	+	88	15206418	15226644
chr7	15207300	15215579	15207300	15208516	15214365	15215579	98	---	---	---	---	15214119	15214134	+	87	---	---
chr7	15234245	15243515	15234245	15235474	15242307	15243515	94	---	---	---	---	15235710	15235726	-	82	15234245	15243512
chr7	15247774	15256671	15247783	15248840	15255604	15256664	92	15247769	15247773	15256672	15256676	15249089	15249109	-	71	15247775	15256668
chr7	15271057	15284094	15271057	15271410	15283741	15284094	96	---	---	---	---	15283371	15283390	+	80	---	---
chr7	15271509	15280716	15271509	15273101	15279123	15280716	99	---	---	---	---	15279006	15279033	+	78	15271515	15280713
chr7	15284804	15292789	15284804	15286319	15291273	15292789	93	---	---	---	---	15291088	15291105	+	72	---	---
chr7	15300759	15320191	15300759	15301796	15319153	15320191	98	---	---	---	---	15302596	15302649	-	90	---	---
chr7	15305042	15317106	15305042	15305513	15316635	15317106	98	---	---	---	---	15305801	15305818	-	72	15305044	15317097
chr7	15333330	15353565	15333330	15333718	15353171	15353565	92	---	---	---	---	15334502	15334531	-	73	---	---
chr7	15334581	15342481	15334581	15335753	15341307	15342481	94	---	---	---	---	15341161	15341179	+	84	15334582	15342471
chr7	15357583	15365750	15357583	15358965	15364373	15365750	97	---	---	---	---	15359200	15359214	-	73	15357584	15365748
chr7	15374442	15385763	15374442	15376731	15383468	15385763	95	---	---	---	---	15383202	15383227	+	76	15374445	15385761
chr7	15391931	15401335	15391936	15393208	15400090	15401333	96	15391925	15391930	15401336	15401341	15393476	15393488	-	84	15391933	15401322
chr7	15409506	15417791	15409506	15410747	15416563	15417791	93	---	---	---	---	15416328	15416343	+	87	15409506	15417789
chr7	15435750	15442697	15435753	15436064	15442384	15442695	98	15435743	15435749	15442698	15442704	15436163	15436203	-	75	---	---
chr7	15478859	15488071	15478859	15480447	15486483	15488071	99	---	---	---	---	15486363	15486390	+	78	15478862	15488069
chr7	15490664	15506766	15490673	15491098	15506339	15506764	95	15490658	15490663	15506767	15506772	15505577	15505619	+	88	---	---
chr7	15500308	15507565	15500308	15501115	15506759	15507565	97	---	---	---	---	15506478	15506496	+	89	15500325	15507563
chr7	15530069	15544082	15530069	15530487	15543639	15544082	93	---	---	---	---	15543042	15543056	+	86	---	---
chr7	15535328	15546350	15535328	15538231	15543836	15546350	86	---	---	---	---	15543635	15543660	+	80	---	---
chr7	15557924	15570167	15557924	15558632	15569459	15570167	95	---	---	---	---	15559158	15559174	-	88	15557924	15570162
chr7	15580033	15587007	15580044	15580363	15586678	15586997	97	15580027	15580032	15587008	15587013	15586477	15586488	+	83	---	---
chr7	15580358	15589759	15580358	15581467	15588651	15589759	96	---	---	---	---	15581797	15581817	-	80	15580372	15589757
chr7	15611028	15622182	15611034	15611727	15621482	15622175	99	15611019	15611027	15622183	15622191	15612177	15612197	-	71	15611034	15622173
chr7	15646537	15654523	15646537	15647711	15653330	15654523	96	---	---	---	---	15647936	15647954	-	78	15646543	15654521
chr7	15661063	15671329	15661063	15661949	15670443	15671329	96	---	---	---	---	15662345	15662364	-	90	---	---
chr7	15661940	15676073	15661951	15664460	15673555	15676067	86	15661935	15661939	15676074	15676078	15664639	15664650	-	83	15661940	15676064
chr7	15664459	15672116	15664459	15665265	15671323	15672116	94	---	---	---	---	15665483	15665506	-	75	15664459	15672114
chr7	15707602	15720912	15707602	15709670	15718781	15720912	86	---	---	---	---	15718325	15718398	+	70	---	---
chr7	15714392	15722458	15714392	15715626	15721225	15722458	97	---	---	---	---	15720982	15721000	+	73	15714392	15722456
chr7	15731546	15746209	15731546	15731920	15745835	15746209	93	---	---	---	---	15745157	15745170	+	78	---	---
chr7	15732146	15739602	15732146	15733429	15738319	15739602	99	---	---	---	---	15738216	15738265	+	80	15732146	15739600
chr7	15743700	15765044	15743700	15746188	15762571	15765044	85	---	---	---	---	15761775	15761845	+	70	---	---
chr7	15750637	15772299	15750637	15751766	15771133	15772299	94	---	---	---	---	15770186	15770213	+	71	15750637	15772297
chr7	15758259	15765986	15758260	15759541	15764689	15765971	98	15758254	15758258	15765987	15765991	15759780	15759799	-	90	15758261	15765969
chr7	15758260	15765450	15758260	15759020	15764689	15765450	99	---	---	---	---	15759254	15759304	-	76	15758261	15765432
chr7	15776729	15788738	15776732	15777211	15788256	15788731	89	15776724	15776728	15788739	15788743	15777726	15777764	-	74	15776733	15788726
chr7	15777847	15794808	15777847	15778071	15794586	15794808	92	---	---	---	---	15778815	15778829	-	80	---	---
chr7	15831352	15840543	15831364	15832522	15839302	15840535	90	15831345	15831351	15840544	15840550	15832836	15832856	-	80	15831365	15840538
chr7	15851255	15863414	15851255	15851710	15862948	15863409	93	15851249	15851254	15863415	15863420	15862643	15862660	+	72	15851255	15863408
chr7	15896916	15904999	15896916	15898254	15903663	15904999	97	---	---	---	---	15898337	15898405	-	79	15896916	15904997
chr7	15934801	15940410	15934801	15935225	15939986	15940410	99	---	---	---	---	15939748	15939760	+	76	15934801	15940408
chr7	15950210	15956559	15950210	15950503	15956266	15956559	98	---	---	---	---	15950725	15950741	-	76	---	---
chr7	15959558	15967304	15959558	15959871	15966978	15967291	95	15959553	15959557	15967305	15967309	15960164	15960180	-	88	---	---
chr7	15961144	15967510	15961148	15961370	15967285	15967506	93	15961139	15961143	15967511	15967515	15961538	15961557	-	85	15961159	15967502
chr7	15987826	15990402	15987832	15987993	15990241	15990402	94	15987821	15987825	15990403	15990407	15990176	15990199	+	70	15987829	15990396
chr7	15994555	16002709	15994555	15994986	16002253	16002709	89	---	---	---	---	15995137	15995169	-	78	---	---
chr7	16022929	16030851	16022929	16024304	16029475	16030851	95	---	---	---	---	16029236	16029251	+	75	16022930	16030849
chr7	16034681	16054451	16034681	16035498	16053636	16054451	91	---	---	---	---	16053005	16053019	+	86	16034681	16054442
chr7	16036986	16044120	16036986	16037143	16043962	16044120	96	---	---	---	---	16037352	16037380	-	72	---	---
chr7	16037141	16041222	16037141	16037592	16040764	16041222	96	---	---	---	---	16037737	16037748	-	75	16037151	16041212
chr7	16058645	16070797	16058645	16060203	16069239	16070797	99	---	---	---	---	16060489	16060511	-	91	---	---
chr7	16071930	16082641	16071930	16074332	16080220	16082637	96	16071925	16071929	16082642	16082646	16074574	16074613	-	72	16071933	16082623
chr7	16082622	16094914	16082636	16083358	16094179	16094900	96	16082617	16082621	16094915	16094919	16093709	16093721	+	84	16082631	16094910
chr7	16115171	16123264	16115171	16117705	16120755	16123264	91	---	---	---	---	---	---	0	--	16115173	16123260
chr7	16151049	16165342	16151049	16152080	16164311	16165342	97	---	---	---	---	16152645	16152664	-	75	16151049	16165340
chr7	16170487	16177354	16170487	16171673	16176155	16177354	97	---	---	---	---	16171835	16171887	-	73	16170502	16177352
chr7	16181361	16192434	16181361	16184191	16189586	16192434	94	---	---	---	---	16184424	16184446	-	73	16181362	16192432
chr7	16234818	16255616	16234818	16238312	16252140	16255616	96	---	---	---	---	16238933	16238948	-	75	16234825	16255614
chr7	16275342	16287292	16275342	16275800	16286834	16287292	97	---	---	---	---	16276000	16276017	-	72	16275343	16287290
chr7	16302262	16310553	16302262	16303926	16308890	16310553	98	---	---	---	---	16304016	16304056	-	75	16302268	16310546
chr7	16319847	16323116	16319847	16320059	16322903	16323116	92	---	---	---	---	16320142	16320202	-	75	16319855	16323115
chr7	16333668	16345746	16333668	16334132	16345283	16345746	96	---	---	---	---	16344906	16344919	+	85	16333670	16345744
chr7	16400446	16414108	16400446	16401983	16412655	16414108	92	---	---	---	---	16402386	16402429	-	81	16400446	16414105
chr7	16419390	16433638	16419390	16419552	16433479	16433638	86	---	---	---	---	16420008	16420020	-	76	16419392	16433634
chr7	16420370	16432824	16420370	16421081	16432114	16432824	97	---	---	---	---	16431563	16431587	+	80	16420370	16432821
chr7	16444698	16461812	16444698	16445897	16460635	16461812	96	---	---	---	---	16446527	16446556	-	76	---	---
chr7	16448169	16457389	16448169	16449755	16455803	16457389	99	---	---	---	---	16455680	16455707	+	78	16448169	16457386
chr7	16487713	16495332	16487713	16488995	16494063	16495332	98	---	---	---	---	16489203	16489222	-	80	16487713	16495327
chr7	16497359	16505424	16497359	16498698	16504084	16505424	96	16497353	16497358	16505425	16505430	16498778	16498850	-	80	16497360	16505422
chr7	16561081	16579328	16561081	16561266	16579144	16579328	88	---	---	---	---	16578409	16578429	+	76	---	---
chr7	16563861	16572114	16563861	16565518	16570457	16572114	97	---	---	---	---	16565612	16565652	-	73	16563861	16572112
chr7	16575166	16586101	16575166	16576041	16585226	16586101	98	---	---	---	---	16584818	16584834	+	76	16575168	16586100
chr7	16586269	16595605	16586269	16586563	16595311	16595605	85	---	---	---	---	16586924	16587001	-	73	16586281	16595603
chr7	16597648	16611961	16597648	16598649	16610960	16611961	99	---	---	---	---	16610397	16610413	+	70	16597648	16611959
chr7	16628621	16640850	16628621	16629115	16640347	16640840	94	16628615	16628620	16640851	16640856	16629320	16629354	-	74	16628622	16640838
chr7	16668936	16681425	16668936	16669664	16680697	16681425	97	---	---	---	---	16670179	16670216	-	71	16668943	16681423
chr7	16685376	16699680	16685376	16686107	16698943	16699680	94	---	---	---	---	16686690	16686749	-	78	16685377	16699677
chr7	16719845	16728111	16719855	16721349	16726614	16728108	96	16719840	16719844	16728112	16728116	16721583	16721597	-	73	16719863	16728105
chr7	16743937	16751382	16743937	16745133	16750185	16751381	97	16743931	16743936	16751383	16751388	16749932	16749945	+	71	16743937	16751377
chr7	16752916	16765287	16752931	16753618	16764587	16765284	97	16752911	16752915	16765288	16765292	16764038	16764083	+	78	16752918	16765274
chr7	16785907	16793473	16785907	16786022	16793358	16793473	95	---	---	---	---	16786275	16786289	-	73	16785908	16793471
chr7	16802053	16807684	16802053	16802413	16807328	16807684	97	---	---	---	---	16807233	16807265	+	72	16802053	16807682
chr7	16831681	16848996	16831681	16833344	16847329	16848996	94	---	---	---	---	16833959	16833979	-	76	---	---
chr7	16833363	16852232	16833363	16834252	16851334	16852232	94	---	---	---	---	16850548	16850590	+	90	16833368	16852217
chr7	16837256	16847334	16837265	16839044	16845518	16847330	94	16837249	16837255	16847335	16847341	16845482	16845516	+	71	16837266	16847331
chr7	16852228	16872891	16852228	16853695	16871424	16872891	99	---	---	---	---	16854553	16854580	-	85	16852229	16872882
chr7	16868219	16873903	16868219	16869238	16872882	16873903	98	---	---	---	---	16869407	16869421	-	73	16868226	16873901
chr7	16899857	16920782	16899857	16900820	16919849	16920782	88	---	---	---	---	16901724	16901751	-	82	16899868	16920780
chr7	16915794	16922404	16915794	16916056	16922142	16922404	96	---	---	---	---	16916315	16916328	-	85	---	---
chr7	16935424	16947880	16935424	16936135	16947185	16947880	95	---	---	---	---	16936662	16936688	-	77	16935425	16947878
chr7	16954160	16975609	16954160	16954668	16975103	16975609	97	---	---	---	---	16955584	16955601	-	72	16954160	16975600
chr7	16969398	16978931	16969398	16972708	16975602	16978931	96	---	---	---	---	16975551	16975579	+	72	16969398	16978924
chr7	16979508	16987694	16979508	16980567	16986635	16987694	97	---	---	---	---	16986331	16986379	+	73	---	---
chr7	16988499	17010286	16988499	16988960	17009825	17010286	94	---	---	---	---	16989638	16989654	-	70	---	---
chr7	16997823	17013422	16997823	16998989	17012269	17013422	89	---	---	---	---	17012078	17012104	+	70	16997829	17013420
chr7	17014260	17026611	17014260	17014949	17025922	17026611	98	---	---	---	---	17025373	17025418	+	78	17014260	17026609
chr7	17026612	17042431	17026612	17031189	17037854	17042431	99	---	---	---	---	17031431	17031447	-	88	17026615	17042429
chr7	17059543	17069840	17059543	17060890	17068493	17069840	99	---	---	---	---	17068174	17068193	+	80	17059543	17069837
chr7	17094863	17102487	17094863	17095789	17101562	17102487	97	---	---	---	---	17101273	17101315	+	74	17094865	17102485
chr7	17102486	17122716	17102486	17103142	17122061	17122716	94	---	---	---	---	17121115	17121137	+	73	17102489	17122714
chr7	17112332	17120278	17112332	17113508	17119094	17120270	95	17112327	17112331	17120279	17120283	17113747	17113787	-	70	17112332	17120268
chr7	17145208	17159706	17145209	17149438	17155465	17159695	99	17145203	17145207	17159707	17159711	17149715	17149727	-	100	17145210	17159693
chr7	17161624	17173586	17161624	17162087	17173123	17173586	99	---	---	---	---	17162300	17162317	-	72	17161624	17173582
chr7	17198382	17206485	17198382	17199723	17205144	17206485	96	---	---	---	---	17204976	17205051	+	78	17198382	17206482
chr7	17229082	17247764	17229082	17230344	17246481	17247764	94	---	---	---	---	17230932	17230969	-	71	17229082	17247762
chr7	17234435	17244743	17234435	17235487	17243689	17244743	99	---	---	---	---	17243286	17243309	+	70	17234437	17244741
chr7	17252896	17261064	17252896	17254261	17259694	17261064	95	---	---	---	---	17259543	17259611	+	81	17252897	17261060
chr7	17276275	17296780	17276275	17276750	17296302	17296780	88	---	---	---	---	17295357	17295403	+	76	17276289	17296778
chr7	17281664	17296184	17281664	17282774	17295015	17296184	86	---	---	---	---	17283217	17283234	-	77	17281673	17296183
chr7	17282875	17296581	17282875	17283974	17295499	17296581	87	---	---	---	---	17284380	17284409	-	80	---	---
chr7	17302831	17317133	17302843	17303850	17316092	17317119	95	17302825	17302830	17317134	17317139	17304393	17304409	-	70	17302843	17317130
chr7	17318447	17332774	17318448	17322714	17328741	17332763	89	17318440	17318446	17332775	17332781	17328452	17328472	+	80	17318448	17332760
chr7	17319413	17332763	17319426	17322714	17329720	17332763	87	17319408	17319412	17332764	17332768	17329491	17329530	+	80	---	---
chr7	17346885	17364420	17346885	17348098	17363206	17364420	95	17346880	17346884	17364421	17364425	17348781	17348846	-	77	17346885	17364419
chr7	17352167	17361700	17352167	17352863	17360983	17361700	93	---	---	---	---	17353238	17353268	-	77	17352167	17361698
chr7	17373696	17380328	17373696	17374859	17379162	17380328	97	---	---	---	---	17378947	17379005	+	72	17373698	17380326
chr7	17399154	17409306	17399154	17400418	17408040	17409306	86	---	---	---	---	17407830	17407846	+	70	---	---
chr7	17423363	17432298	17423363	17424411	17431254	17432298	96	---	---	---	---	17424643	17424666	-	83	17423363	17432296
chr7	17452787	17470049	17452787	17453029	17469806	17470049	96	---	---	---	---	17453694	17453711	-	77	---	---
chr7	17464707	17486299	17464707	17466635	17484362	17486299	87	---	---	---	---	17483574	17483609	+	72	---	---
chr7	17472226	17491926	17472230	17474042	17490158	17491912	96	17472221	17472225	17491927	17491931	17489635	17489661	+	70	---	---
chr7	17474040	17488584	17474040	17477342	17485282	17488584	99	---	---	---	---	---	---	0	--	17474042	17488570
chr7	17489858	17492207	17489858	17490159	17491906	17492207	99	---	---	---	---	17490181	17490199	-	78	17489860	17492201
chr7	17516990	17531493	17516990	17520246	17528237	17531493	98	---	---	---	---	17520364	17520398	-	71	---	---
chr7	17566508	17568844	17566508	17566737	17568615	17568844	92	---	---	---	---	---	---	0	--	17566509	17568837
chr7	17576202	17588603	17576202	17576894	17587911	17588603	98	---	---	---	---	17577412	17577444	-	75	17576203	17588601
chr7	17600966	17608625	17600968	17602250	17607342	17608624	98	17600959	17600965	17608626	17608632	17602488	17602505	-	83	17600971	17608621
chr7	17601448	17620929	17601461	17605181	17617146	17620921	88	17601441	17601447	17620930	17620936	17605186	17605209	-	79	---	---
chr7	17609338	17617952	17609346	17613383	17614105	17617948	92	17609333	17609337	17617953	17617957	---	---	0	--	17609342	17617945
chr7	17633431	17649195	17633431	17639129	17643497	17649195	99	---	---	---	---	17639175	17639196	-	72	17633447	17649177
chr7	17649193	17658402	17649195	17650780	17656809	17658394	99	17649186	17649192	17658403	17658409	17656686	17656713	+	78	17649195	17658401
chr7	17673483	17681033	17673489	17674744	17679745	17681025	97	17673476	17673482	17681034	17681040	17679496	17679522	+	70	17673489	17681030
chr7	17701029	17709239	17701029	17702662	17707626	17709239	92	---	---	---	---	17707485	17707535	+	74	17701031	17709237
chr7	17723896	17739765	17723896	17726654	17737001	17739751	96	17723891	17723895	17739766	17739770	17727127	17727162	-	72	17723897	17739763
chr7	17750740	17756446	17750740	17751179	17756004	17756446	97	---	---	---	---	17755946	17755990	+	73	17750740	17756444
chr7	17760823	17766962	17760823	17761195	17766590	17766962	94	---	---	---	---	17766530	17766544	+	80	17760834	17766958
chr7	17781193	17789333	17781193	17783428	17787099	17789333	90	---	---	---	---	17783485	17783498	-	78	---	---
chr7	17795749	17807796	17795749	17796210	17807335	17807796	99	---	---	---	---	17796505	17796522	-	72	17795749	17807794
chr7	17819251	17827338	17819252	17820588	17825994	17827329	95	17819246	17819250	17827339	17827343	17825862	17825910	+	85	17819252	17827336
chr7	17831795	17850500	17831795	17832481	17849840	17850500	92	---	---	---	---	17849504	17849546	+	76	17831795	17850487
chr7	17837131	17849473	17837141	17837850	17848763	17849472	97	17837126	17837130	17849474	17849478	17848217	17848262	+	78	17837133	17849470
chr7	17852137	17861175	17852137	17852959	17860337	17861175	89	---	---	---	---	17860186	17860200	+	80	17852139	17861172
chr7	17861174	17868257	17861174	17862816	17866613	17868257	86	---	---	---	---	17866479	17866518	+	75	17861175	17868255
chr7	17886339	17895561	17886339	17887928	17893972	17895561	99	---	---	---	---	17888022	17888049	-	78	17886339	17895558
chr7	17906403	17912990	17906403	17907851	17911559	17912990	93	---	---	---	---	17907886	17907902	-	70	17906403	17912977
chr7	17908383	17921502	17908383	17911559	17918349	17921502	98	---	---	---	---	17918043	17918056	+	85	---	---
chr7	17913070	17922159	17913070	17913730	17921498	17922159	98	---	---	---	---	17921248	17921261	+	78	17913071	17922156
chr7	17926989	17948060	17927004	17927644	17947422	17948056	95	17926984	17926988	17948061	17948065	17946567	17946582	+	75	---	---
chr7	17934016	17940044	17934016	17935574	17938499	17940044	96	---	---	---	---	17938352	17938368	+	70	17934029	17940039
chr7	17940043	17950365	17940043	17942253	17948053	17950365	92	---	---	---	---	17942500	17942531	-	81	---	---
chr7	17956748	17964387	17956755	17957719	17963422	17964386	99	17956741	17956747	17964388	17964394	17963136	17963175	+	75	17956755	17964384
chr7	17973453	17980823	17973453	17973618	17980657	17980823	97	---	---	---	---	17980370	17980389	+	75	17973459	17980818
chr7	17987419	17999308	17987428	17987889	17998840	17999301	98	17987414	17987418	17999309	17999313	17988103	17988120	-	72	17987428	17999298
chr7	18035626	18043934	18035626	18037280	18042281	18043934	98	---	---	---	---	18042145	18042185	+	75	18035626	18043931
chr7	18045158	18057352	18045158	18045872	18056638	18057352	96	---	---	---	---	18046330	18046342	-	84	18045158	18057350
chr7	18060177	18065250	18060177	18060338	18065081	18065250	93	---	---	---	---	18064924	18064967	+	70	18060177	18065248
chr7	18081794	18091131	18081794	18083035	18089891	18091131	97	---	---	---	---	18089639	18089654	+	81	18081800	18091129
chr7	18093311	18100845	18093325	18094593	18099555	18100839	96	18093305	18093310	18100846	18100851	18099336	18099403	+	70	18093325	18100837
chr7	18113004	18121384	18113004	18114292	18120070	18121384	95	---	---	---	---	18119781	18119822	+	78	---	---
chr7	18126623	18135989	18126623	18127860	18134751	18135989	95	---	---	---	---	18128099	18128114	-	81	18126623	18135988
chr7	18144324	18153541	18144324	18145911	18151954	18153541	99	---	---	---	---	18146005	18146032	-	78	18144325	18153538
chr7	18165846	18173773	18165846	18167082	18172536	18173773	98	---	---	---	---	18172286	18172304	+	78	18165846	18173770
chr7	18192297	18204659	18192297	18192994	18203962	18204659	99	---	---	---	---	18203413	18203457	+	77	18192297	18204649
chr7	18206703	18222464	18206703	18207869	18221298	18222464	98	---	---	---	---	18208491	18208525	-	82	18206703	18222446
chr7	18215830	18222949	18215830	18216321	18222458	18222949	97	---	---	---	---	18216556	18216574	-	78	18215836	18222947
chr7	18215965	18222836	18215965	18216208	18222593	18222836	97	---	---	---	---	18222273	18222336	+	70	18215974	18222834
chr7	18242497	18253120	18242497	18242867	18252751	18253120	98	---	---	---	---	18252646	18252669	+	70	18242498	18253118
chr7	18246679	18251721	18246679	18246962	18251438	18251721	98	---	---	---	---	---	---	0	--	18246679	18251719
chr7	18256704	18270640	18256704	18262216	18265212	18270640	98	---	---	---	---	18265100	18265111	+	83	---	---
chr7	18277128	18294711	18277128	18277305	18294534	18294711	99	---	---	---	---	18277870	18277899	-	73	18277133	18294708
chr7	18283524	18292761	18283524	18285110	18291175	18292761	99	---	---	---	---	18285204	18285231	-	78	18283526	18292758
chr7	18314927	18323205	18314927	18316588	18321544	18323205	98	---	---	---	---	18316677	18316717	-	75	18314928	18323198
chr7	18323652	18332923	18323652	18325164	18331416	18332923	95	---	---	---	---	18325458	18325477	-	70	18323652	18332920
chr7	18348691	18361448	18348691	18350269	18359873	18361448	94	---	---	---	---	18350651	18350668	-	72	---	---
chr7	18367647	18376709	18367647	18368090	18376282	18376709	91	---	---	---	---	18375948	18375971	+	79	---	---
chr7	18389561	18401984	18389574	18390272	18401287	18401984	99	18389555	18389560	18401985	18401990	18390775	18390823	-	75	18389561	18401981
chr7	18464658	18474148	18464658	18466252	18472486	18474148	90	---	---	---	---	18466347	18466386	-	72	18464663	18474146
chr7	18474662	18495607	18474662	18476703	18493547	18495607	94	---	---	---	---	18477234	18477268	-	80	18474672	18495605
chr7	18481342	18493490	18481344	18484258	18490578	18493479	96	18481337	18481341	18493491	18493495	18484474	18484497	-	75	18481344	18493488
chr7	18502720	18520961	18502730	18503954	18519723	18520947	95	18502714	18502719	18520962	18520967	18519201	18519247	+	72	18502725	18520959
chr7	18506825	18519184	18506825	18507518	18518492	18519184	99	---	---	---	---	18517943	18517988	+	78	18506825	18519179
chr7	18520953	18530714	18520953	18522543	18529124	18530714	99	---	---	---	---	18522847	18522872	-	73	18520953	18530712
chr7	18532779	18540815	18532779	18534019	18539575	18540815	98	---	---	---	---	18534263	18534278	-	81	18532780	18540812
chr7	18565698	18581848	18565698	18567142	18580448	18581848	95	---	---	---	---	18567784	18567801	-	83	18565711	18581846
chr7	18569352	18576992	18569355	18570637	18575695	18576977	99	18569347	18569351	18576993	18576997	18570858	18570873	-	75	18569353	18576988
chr7	18625560	18634097	18625560	18625669	18633988	18634097	99	---	---	---	---	18633951	18633986	+	72	18625560	18634092
chr7	18667041	18675440	18667041	18668299	18674162	18675440	97	---	---	---	---	18668518	18668533	-	87	18667041	18675438
chr7	18667436	18675440	18667436	18668299	18674557	18675440	96	---	---	---	---	18668518	18668533	-	87	18667445	18675438
chr7	18697805	18709929	18697807	18701246	18706482	18709917	96	18697800	18697804	18709930	18709934	---	---	0	--	---	---
chr7	18717231	18739191	18717233	18718160	18738260	18739188	94	18717226	18717230	18739192	18739196	18718552	18718574	-	78	---	---
chr7	18721079	18729059	18721082	18722270	18727816	18729051	94	18721073	18721078	18729060	18729065	18727540	18727571	+	71	18721083	18729051
chr7	18732594	18747911	18732594	18733064	18747434	18747911	94	---	---	---	---	18733754	18733783	-	70	---	---
chr7	18733569	18754426	18733569	18734237	18753749	18754426	86	---	---	---	---	18752913	18752936	+	70	18733571	18754418
chr7	18744388	18752668	18744393	18746047	18751013	18752667	99	18744383	18744387	18752669	18752673	18750877	18750917	+	75	18744393	18752664
chr7	18744934	18752341	18744934	18745721	18751554	18752341	99	---	---	---	---	18751375	18751431	+	70	---	---
chr7	18757776	18766261	18757776	18758126	18765906	18766261	90	---	---	---	---	18765565	18765597	+	84	18757779	18766259
chr7	18766379	18781897	18766392	18766965	18781319	18781891	94	18766374	18766378	18781898	18781902	18767643	18767663	-	71	18766380	18781891
chr7	18766965	18774011	18766965	18767383	18773593	18774011	95	---	---	---	---	18767676	18767694	-	84	18766965	18773996
chr7	18806750	18819605	18806750	18808294	18818056	18819605	95	---	---	---	---	18808669	18808727	-	81	18806751	18819603
chr7	18826667	18832596	18826667	18828847	18830419	18832596	99	---	---	---	---	18828874	18828905	-	84	18826670	18832588
chr7	18835193	18840554	18835193	18835473	18840275	18840554	87	---	---	---	---	18840105	18840122	+	83	18835193	18840541
chr7	18844151	18859346	18844151	18849126	18854363	18859346	97	---	---	---	---	18854129	18854150	+	72	18844151	18859345
chr7	18864348	18872249	18864348	18865691	18870906	18872249	98	---	---	---	---	18870752	18870808	+	84	18864348	18872248
chr7	18872420	18880832	18872420	18873698	18879553	18880832	99	---	---	---	---	18873917	18873932	-	87	18872420	18880830
chr7	18884291	18891946	18884291	18884951	18891275	18891946	87	---	---	---	---	18891119	18891141	+	82	18884299	18891939
chr7	18898564	18919233	18898565	18899296	18918497	18919228	95	18898559	18898563	18919234	18919238	18900148	18900161	-	85	18898565	18919228
chr7	18906510	18914855	18906516	18908198	18913180	18914842	97	18906505	18906509	18914856	18914860	18908287	18908327	-	75	18906517	18914854
chr7	18931416	18948199	18931416	18932650	18946971	18948199	98	---	---	---	---	18933267	18933287	-	85	18931416	18948197
chr7	18935083	18940331	18935083	18935811	18939603	18940331	99	---	---	---	---	18939476	18939497	+	72	18935083	18940318
chr7	18962164	18970351	18962176	18963408	18969118	18970350	98	18962158	18962163	18970352	18970357	18963631	18963649	-	78	18962166	18970348
chr7	18971448	18986581	18971448	18975378	18982652	18986581	98	---	---	---	---	18975664	18975698	-	71	18971448	18986567
chr7	19004792	19015189	19004792	19004983	19014998	19015189	97	---	---	---	---	19005456	19005484	-	72	---	---
chr7	19017557	19035440	19017557	19018187	19034809	19035440	98	---	---	---	---	19034204	19034234	+	74	---	---
chr7	19027301	19036039	19027301	19027907	19035434	19036039	99	---	---	---	---	19035171	19035188	+	72	19027302	19036036
chr7	19038575	19050483	19038575	19039294	19049771	19050483	93	---	---	---	---	19049254	19049271	+	77	19038575	19050481
chr7	19061014	19073736	19061014	19063915	19070803	19073736	89	---	---	---	---	19064180	19064200	-	80	19061019	19073722
chr7	19073733	19093400	19073733	19074340	19092787	19093393	95	19073727	19073732	19093401	19093406	19091908	19091921	+	78	---	---
chr7	19082834	19093662	19082834	19083109	19093387	19093662	94	---	---	---	---	19083535	19083553	-	73	19082849	19093659
chr7	19083826	19096360	19083832	19086528	19093665	19096347	93	19083821	19083825	19096361	19096365	19086717	19086734	-	83	---	---
chr7	19124350	19141200	19124351	19125351	19140193	19141193	98	19124345	19124349	19141201	19141205	19125914	19125928	-	86	---	---
chr7	19127361	19134987	19127361	19128621	19133707	19134987	97	---	---	---	---	19133477	19133495	+	73	19127361	19134984
chr7	19169654	19183291	19169654	19171288	19181658	19183291	98	---	---	---	---	19181282	19181300	+	73	---	---
chr7	19195123	19207185	19195123	19195589	19206719	19207185	99	---	---	---	---	19196072	19196132	-	70	19195127	19207181
chr7	19210637	19221119	19210637	19212618	19219131	19221119	94	---	---	---	---	19212620	19212654	-	71	19210638	19221117
chr7	19229909	19237763	19229909	19231023	19236671	19237763	92	---	---	---	---	19231284	19231303	-	80	19229918	19237761
chr7	19268403	19275119	19268403	19268735	19274787	19275119	96	---	---	---	---	19268979	19269012	-	76	---	---
chr7	19281849	19284478	19281849	19282273	19284054	19284478	92	---	---	---	---	19282322	19282335	-	71	19281854	19284476
chr7	19287409	19301621	19287411	19288416	19300614	19301620	99	19287404	19287408	19301622	19301626	19288959	19288975	-	70	19287412	19301612
chr7	19304337	19311267	19304337	19304455	19311139	19311257	92	19304332	19304336	19311268	19311272	19304658	19304706	-	73	19304337	19311266
chr7	19357756	19370030	19357756	19358404	19369382	19370030	99	19357751	19357755	19370031	19370035	19368833	19368877	+	77	19357756	19370029
chr7	19378016	19392342	19378016	19378779	19391575	19392342	95	---	---	---	---	19391033	19391076	+	88	---	---
chr7	19383123	19390774	19383123	19384072	19389828	19390774	90	---	---	---	---	19389540	19389604	+	73	---	---
chr7	19396536	19404592	19396536	19397916	19403240	19404592	97	---	---	---	---	19398139	19398157	-	78	19396536	19404589
chr7	19419575	19427098	19419575	19420812	19425863	19427098	94	---	---	---	---	19425611	19425640	+	70	19419576	19427096
chr7	19424068	19436222	19424068	19426257	19434016	19436222	85	---	---	---	---	19433671	19433687	+	82	---	---
chr7	19450935	19463298	19450935	19451626	19462607	19463298	99	---	---	---	---	19462058	19462103	+	78	19450935	19463295
chr7	19465879	19478232	19465879	19466570	19477541	19478232	98	---	---	---	---	19467071	19467119	-	75	19465879	19478230
chr7	19484109	19498309	19484109	19485157	19497260	19498309	96	---	---	---	---	19485699	19485715	-	70	19484109	19498307
chr7	19508508	19520286	19508508	19511288	19517452	19520286	89	---	---	---	---	19517194	19517236	+	74	19508508	19520276
chr7	19525253	19537682	19525258	19525958	19536972	19537671	97	19525246	19525252	19537683	19537689	19526467	19526509	-	74	19525254	19537669
chr7	19552808	19559861	19552808	19553482	19559169	19559861	92	---	---	---	---	19553704	19553723	-	80	19552809	19559859
chr7	19565652	19573903	19565652	19566173	19573381	19573903	96	---	---	---	---	19566500	19566529	-	80	---	---
chr7	19576205	19584798	19576205	19576719	19584285	19584798	86	---	---	---	---	19576822	19576833	-	91	19576208	19584796
chr7	19587693	19598831	19587693	19588241	19598282	19598831	98	---	---	---	---	19588656	19588689	-	82	---	---
chr7	19599322	19612573	19599322	19600551	19611345	19612573	95	19599317	19599321	19612574	19612578	19610819	19610836	+	83	19599322	19612572
chr7	19614297	19628764	19614297	19618212	19624805	19628764	97	---	---	---	---	19624562	19624583	+	81	19614297	19628761
chr7	19639405	19653903	19639405	19643322	19649989	19653903	97	---	---	---	---	19643541	19643562	-	81	19639405	19653900
chr7	19661586	19683258	19661592	19664614	19680181	19683248	90	19661580	19661585	19683259	19683264	19679530	19679550	+	76	19661586	19683250
chr7	19661854	19680883	19661854	19662247	19680454	19680883	86	---	---	---	---	19663037	19663068	-	84	---	---
chr7	19666682	19679193	19666694	19667147	19678728	19679189	93	19666677	19666681	19679194	19679198	19678376	19678433	+	70	---	---
chr7	19668631	19677189	19668631	19669035	19676804	19677189	85	---	---	---	---	19669397	19669408	-	75	---	---
chr7	19678014	19685977	19678014	19679400	19684572	19685977	95	---	---	---	---	19679605	19679619	-	100	19678014	19685964
chr7	19678042	19685861	19678042	19679284	19684600	19685861	95	---	---	---	---	19679498	19679527	-	80	---	---
chr7	19687288	19703766	19687288	19688384	19702729	19703766	88	---	---	---	---	19702071	19702116	+	91	---	---
chr7	19711170	19719360	19711170	19712821	19717708	19719360	97	---	---	---	---	19712916	19712956	-	75	19711170	19719358
chr7	19732253	19740873	19732264	19732954	19740183	19740873	99	19732248	19732252	19740874	19740878	19733201	19733216	-	81	19732254	19740871
chr7	19747921	19751563	19747921	19749022	19750443	19751563	86	---	---	---	---	---	---	0	--	19747938	19751561
chr7	19766161	19778110	19766161	19766624	19777647	19778110	98	---	---	---	---	19766800	19766812	-	76	19766161	19778106
chr7	19783145	19791042	19783145	19784485	19789703	19791042	97	---	---	---	---	19789542	19789605	+	82	19783145	19791040
chr7	19803095	19812462	19803095	19804611	19810946	19812462	98	---	---	---	---	19804852	19804884	-	78	19803095	19812457
chr7	19813446	19829958	19813446	19813778	19829625	19829958	94	---	---	---	---	19829016	19829045	+	73	19813446	19829944
chr7	19817529	19826194	19817529	19819047	19824677	19826194	98	---	---	---	---	19819246	19819275	-	76	19817529	19826192
chr7	19850352	19868921	19850352	19851546	19867727	19868921	97	---	---	---	---	19866918	19866967	+	72	19850352	19868919
chr7	19881555	19903180	19881555	19882039	19902690	19903180	85	---	---	---	---	19901686	19901704	+	78	19881569	19903170
chr7	19882622	19891985	19882622	19883857	19890751	19891985	98	---	---	---	---	19890492	19890507	+	81	19882623	19891983
chr7	19910236	19918369	19910236	19914234	19914370	19918369	99	---	---	---	---	---	---	0	--	19910252	19918359
chr7	19920254	19930249	19920260	19925142	19925278	19930249	97	19920249	19920253	19930250	19930254	---	---	0	--	---	---
chr7	19940527	19952903	19940527	19941226	19952204	19952903	99	---	---	---	---	19951655	19951699	+	77	19940527	19952900
chr7	19962064	19979733	19962065	19963003	19978791	19979731	90	19962059	19962063	19979734	19979738	19963651	19963669	-	78	---	---
chr7	19963467	19975780	19963467	19964897	19974351	19975780	96	---	---	---	---	19964938	19964964	-	70	---	---
chr7	19963863	19975219	19963863	19964335	19974747	19975219	96	---	---	---	---	19974293	19974321	+	75	---	---
chr7	19986582	19995512	19986582	19987126	19994968	19995512	99	---	---	---	---	19987128	19987162	-	71	---	---
chr7	20006253	20014027	20006253	20006836	20013441	20014027	87	---	---	---	---	20007126	20007165	-	72	20006269	20014016
chr7	20018643	20034324	20018643	20022418	20030400	20034324	94	---	---	---	---	20030095	20030108	+	100	20018643	20034321
chr7	20040200	20051927	20040200	20044333	20047799	20051927	99	---	---	---	---	20047647	20047715	+	78	---	---
chr7	20066406	20074623	20066406	20068034	20072969	20074623	97	---	---	---	---	20068125	20068165	-	75	20066406	20074621
chr7	20117385	20131135	20117385	20118094	20130420	20131130	96	20117378	20117384	20131136	20131142	20118619	20118665	-	76	20117386	20131128
chr7	20132873	20140051	20132877	20133598	20139329	20140050	96	20132868	20132872	20140052	20140056	20133812	20133839	-	78	20132874	20140050
chr7	20144324	20154588	20144324	20145686	20153226	20154588	99	---	---	---	---	20146019	20146035	-	94	20144325	20154571
chr7	20172973	20180358	20172973	20173550	20179781	20180358	97	---	---	---	---	20179526	20179553	+	78	20172973	20180351
chr7	20185548	20198894	20185548	20186346	20198096	20198894	97	---	---	---	---	20197624	20197637	+	71	20185550	20198892
chr7	20205608	20227223	20205608	20208918	20223910	20227223	97	---	---	---	---	20223616	20223646	+	77	20205611	20227219
chr7	20214268	20221961	20214268	20215920	20220308	20221961	98	---	---	---	---	20220172	20220212	+	75	20214268	20221959
chr7	20231401	20250970	20231401	20232419	20249905	20250970	87	---	---	---	---	20249253	20249290	+	71	---	---
chr7	20233646	20250940	20233646	20235322	20249232	20250940	89	---	---	---	---	20235947	20235967	-	76	---	---
chr7	20242615	20249235	20242615	20244153	20247701	20249235	99	---	---	---	---	20244283	20244300	-	72	---	---
chr7	20255701	20268122	20255701	20256972	20266852	20268122	98	---	---	---	---	20266478	20266498	+	76	20255702	20268120
chr7	20268243	20277546	20268243	20269476	20276325	20277546	97	---	---	---	---	20276052	20276078	+	77	20268243	20277544
chr7	20291482	20300812	20291482	20292721	20299569	20300810	96	20291477	20291481	20300813	20300817	20293027	20293051	-	76	20291482	20300808
chr7	20320428	20337836	20320428	20322043	20336295	20337836	91	---	---	---	---	20322450	20322465	-	75	---	---
chr7	20329809	20339706	20329809	20330975	20338538	20339706	88	---	---	---	---	20338284	20338305	+	86	---	---
chr7	20331297	20346915	20331297	20331634	20346580	20346915	88	---	---	---	---	20332228	20332270	-	72	20331301	20346909
chr7	20339707	20346415	20339707	20340907	20345216	20346415	93	---	---	---	---	20341069	20341122	-	75	20339708	20346413
chr7	20375193	20385278	20375193	20378186	20382285	20385278	98	---	---	---	---	20382097	20382110	+	92	---	---
chr7	20396493	20417105	20396493	20396741	20416857	20417105	96	---	---	---	---	20415894	20415914	+	80	20396493	20417089
chr7	20402700	20411943	20402700	20403938	20410704	20411943	98	---	---	---	---	20404182	20404197	-	81	20402700	20411941
chr7	20423191	20438367	20423191	20424732	20436824	20438367	94	---	---	---	---	20425110	20425165	-	80	20423192	20438365
chr7	20440650	20453877	20440650	20441275	20453253	20453877	93	---	---	---	---	20441773	20441809	-	81	20440656	20453871
chr7	20444867	20458225	20444867	20448274	20454854	20458225	94	---	---	---	---	20454568	20454607	+	72	---	---
chr7	20451013	20455167	20451013	20452271	20453877	20455159	93	20451008	20451012	20455168	20455172	20452324	20452340	-	94	20451013	20455157
chr7	20458225	20474201	20458225	20459400	20473025	20474201	97	---	---	---	---	20459882	20459908	-	70	20458225	20474199
chr7	20460493	20468505	20460493	20461728	20467271	20468505	98	20460486	20460492	20468506	20468512	20461960	20461978	-	78	20460494	20468501
chr7	20477350	20487215	20477355	20479750	20484877	20487201	94	20477344	20477349	20487216	20487221	20484735	20484754	+	70	20477355	20487207
chr7	20492452	20514250	20492452	20493101	20513601	20514250	89	---	---	---	---	20512593	20512612	+	80	20492452	20514247
chr7	20495258	20500369	20495258	20495571	20500057	20500369	92	---	---	---	---	20499937	20499953	+	88	---	---
chr7	20495584	20510009	20495596	20496982	20508615	20510000	97	20495579	20495583	20510010	20510014	20497399	20497416	-	88	---	---
chr7	20495585	20510471	20495586	20497451	20508601	20510470	96	20495580	20495584	20510472	20510476	20497937	20497949	-	76	20495593	20510460
chr7	20508601	20517919	20508601	20509853	20516667	20517919	88	---	---	---	---	20509932	20509945	-	85	20508608	20517911
chr7	20511368	20519601	20511368	20512751	20518218	20519601	98	---	---	---	---	20517970	20517988	+	78	20511369	20519599
chr7	20519661	20528034	20519661	20521008	20526709	20528034	92	---	---	---	---	20521255	20521293	-	74	---	---
chr7	20521463	20528028	20521463	20521785	20527706	20528028	94	---	---	---	---	20522038	20522080	-	76	20521475	20528023
chr7	20525791	20542038	20525796	20526595	20541234	20542025	93	20525784	20525790	20542039	20542045	20541141	20541152	+	75	---	---
chr7	20526599	20535081	20526599	20527978	20533677	20535081	95	---	---	---	---	20533427	20533446	+	90	20526611	20535073
chr7	20552307	20560712	20552315	20553586	20559431	20560705	98	20552302	20552306	20560713	20560717	20553804	20553819	-	87	20552314	20560702
chr7	20570696	20580142	20570696	20571929	20578930	20580142	96	---	---	---	---	20578669	20578684	+	81	20570696	20580140
chr7	20596498	20604446	20596498	20597671	20603273	20604446	99	---	---	---	---	20603012	20603026	+	73	20596498	20604444
chr7	20608352	20622002	20608352	20609034	20621319	20622002	91	---	---	---	---	20620747	20620763	+	82	20608352	20621994
chr7	20632253	20647353	20632253	20632384	20647214	20647353	86	---	---	---	---	20646628	20646662	+	80	---	---
chr7	20635894	20646184	20635894	20637800	20644263	20646184	98	---	---	---	---	20637802	20637836	-	71	20635894	20646182
chr7	20659105	20661691	20659105	20659513	20661283	20661691	99	---	---	---	---	20659562	20659575	-	71	20659105	20661689
chr7	20663413	20674162	20663414	20667424	20670190	20674154	97	20663408	20663412	20674163	20674167	20670108	20670127	+	70	20663417	20674152
chr7	20683697	20704312	20683697	20684388	20703621	20704312	94	---	---	---	---	20702763	20702776	+	85	---	---
chr7	20708322	20715813	20708322	20709178	20714958	20715813	95	---	---	---	---	20714823	20714863	+	73	---	---
chr7	20725451	20733533	20725451	20726781	20732193	20733533	98	---	---	---	---	20732025	20732090	+	81	20725451	20733531
chr7	20745992	20763122	20745996	20747516	20761597	20763118	99	20745987	20745991	20763123	20763127	20760976	20761005	+	80	20745996	20763119
chr7	20748172	20755007	20748173	20748302	20754861	20754996	86	20748166	20748171	20755008	20755013	20754611	20754629	+	73	---	---
chr7	20769488	20787392	20769488	20770216	20786662	20787392	95	---	---	---	---	20770950	20770987	-	89	20769496	20787390
chr7	20809725	20822093	20809725	20813441	20818377	20822093	98	---	---	---	---	20818209	20818230	+	72	---	---
chr7	20839668	20846912	20839668	20840296	20846284	20846912	98	---	---	---	---	20840391	20840431	-	75	20839669	20846910
chr7	20857748	20872951	20857748	20858248	20872421	20872951	85	---	---	---	---	20858650	20858678	-	72	20857756	20872948
chr7	20866462	20871648	20866462	20867630	20870468	20871638	96	20866457	20866461	20871649	20871653	20870387	20870399	+	76	20866463	20871643
chr7	20866643	20871319	20866643	20867311	20870650	20871319	97	---	---	---	---	20867446	20867469	-	83	---	---
chr7	20875573	20891316	20875573	20880072	20886739	20891316	97	---	---	---	---	20886553	20886570	+	72	20875573	20891314
chr7	20904485	20911873	20904485	20904616	20911742	20911873	95	---	---	---	---	20904788	20904821	-	73	20904494	20911858
chr7	20904614	20923965	20904614	20905048	20923531	20923965	95	---	---	---	---	20905816	20905869	-	77	---	---
chr7	20944165	20958845	20944174	20947615	20955430	20958831	95	20944160	20944164	20958846	20958850	20947950	20947977	-	82	---	---
chr7	20974128	20985432	20974128	20974574	20984986	20985432	95	---	---	---	---	20975065	20975085	-	71	20974129	20985430
chr7	20977367	20983736	20977367	20977658	20983441	20983736	95	---	---	---	---	20977882	20977898	-	76	---	---
chr7	21007626	21016901	21007628	21008866	21015655	21016893	96	21007620	21007625	21016902	21016907	21015400	21015415	+	81	21007633	21016891
chr7	21031927	21043991	21031927	21032392	21043527	21043991	98	---	---	---	---	21032687	21032704	-	72	21031930	21043989
chr7	21064537	21073530	21064537	21065404	21072664	21073530	98	---	---	---	---	21065703	21065719	-	88	21064538	21073528
chr7	21085125	21100786	21085125	21089617	21096291	21100786	97	---	---	---	---	21089834	21089874	-	73	21085126	21100783
chr7	21104864	21126792	21104878	21107985	21123674	21126781	97	21104859	21104863	21126793	21126797	21122910	21122927	+	77	---	---
chr7	21110108	21117646	21110108	21111389	21116365	21117646	98	---	---	---	---	21111442	21111496	-	80	21110109	21117644
chr7	21146552	21154064	21146559	21146908	21153709	21154061	96	21146547	21146551	21154065	21154069	21153392	21153437	+	91	---	---
chr7	21159171	21179223	21159171	21160291	21178103	21179223	85	---	---	---	---	21160950	21160975	-	80	21159172	21179222
chr7	21170831	21174400	21170831	21171360	21173871	21174400	97	---	---	---	---	21171449	21171472	-	75	---	---
chr7	21171370	21174262	21171370	21172742	21172890	21174262	98	---	---	---	---	---	---	0	--	---	---
chr7	21187795	21194116	21187795	21187919	21193992	21194116	97	---	---	---	---	21193701	21193720	+	70	---	---
chr7	21206578	21216889	21206578	21207869	21215596	21216889	95	---	---	---	---	21208225	21208244	-	90	21206580	21216887
chr7	21218331	21228176	21218331	21219586	21226924	21228176	90	---	---	---	---	21219901	21219941	-	73	---	---
chr7	21218717	21227852	21218717	21219266	21227309	21227852	90	---	---	---	---	21219635	21219646	-	91	---	---
chr7	21222043	21225769	21222043	21223629	21224181	21225769	97	---	---	---	---	21223631	21223655	-	72	---	---
chr7	21234198	21253120	21234198	21234486	21252827	21253110	96	21234193	21234197	21253121	21253125	21251979	21251996	+	77	---	---
chr7	21246846	21254103	21246846	21247844	21253104	21254103	98	---	---	---	---	21248066	21248085	-	80	---	---
chr7	21255530	21265187	21255532	21257187	21263519	21265174	95	21255524	21255529	21265188	21265193	21257479	21257499	-	76	21255534	21265172
chr7	21271083	21291360	21271083	21271329	21291114	21291360	93	---	---	---	---	21290171	21290187	+	100	---	---
chr7	21275195	21287154	21275195	21275651	21286697	21287154	96	---	---	---	---	21275866	21275883	-	72	21275195	21287152
chr7	21293806	21306256	21293806	21293946	21306116	21306256	94	---	---	---	---	21294456	21294482	-	92	21293816	21306251
chr7	21297850	21306114	21297850	21299090	21304930	21306114	90	---	---	---	---	21304721	21304736	+	87	21297853	21306112
chr7	21315649	21330448	21315649	21319208	21326902	21330448	98	---	---	---	---	21326714	21326732	+	78	---	---
chr7	21346106	21354224	21346106	21347447	21352862	21354224	96	---	---	---	---	21347539	21347602	-	82	21346106	21354222
chr7	21359000	21368610	21359000	21360882	21366741	21368610	96	---	---	---	---	21366503	21366524	+	77	21359005	21368598
chr7	21395609	21402311	21395609	21398816	21399074	21402311	97	---	---	---	---	---	---	0	--	---	---
chr7	21398822	21406403	21398822	21400306	21404925	21406403	97	---	---	---	---	21404862	21404884	+	86	21398825	21406402
chr7	21421862	21435950	21421862	21421976	21435836	21435950	89	---	---	---	---	21422573	21422587	-	80	21421869	21435947
chr7	21428907	21431510	21428913	21429325	21431095	21431507	99	21428902	21428906	21431511	21431515	21431022	21431033	+	75	21428917	21431505
chr7	21439447	21451486	21439448	21439908	21451023	21451483	99	21439438	21439446	21451487	21451495	21440123	21440140	-	77	21439448	21451481
chr7	21454770	21466831	21454770	21455487	21466115	21466831	96	---	---	---	---	21465583	21465598	+	75	21454770	21466829
chr7	21471962	21493921	21471962	21472994	21492888	21493921	97	---	---	---	---	21491968	21491981	+	85	21471973	21493919
chr7	21477456	21485077	21477456	21478798	21483735	21485077	98	---	---	---	---	21483586	21483646	+	77	21477456	21485075
chr7	21495471	21503387	21495473	21496732	21502127	21503385	92	21495466	21495470	21503388	21503392	21496974	21496988	-	73	21495471	21503383
chr7	21561644	21568939	21561644	21562621	21567940	21568939	96	---	---	---	---	21562843	21562861	-	73	21561651	21568936
chr7	21561986	21568583	21561986	21562286	21568283	21568583	99	---	---	---	---	21562567	21562585	-	73	---	---
chr7	21576226	21584014	21576226	21576662	21583579	21584014	96	---	---	---	---	21583295	21583315	+	71	---	---
chr7	21586589	21593078	21586589	21587135	21592528	21593075	97	21586584	21586588	21593079	21593083	21587343	21587358	-	81	21586589	21593077
chr7	21594292	21597233	21594301	21594448	21597073	21597220	91	21594287	21594291	21597234	21597238	21594513	21594524	-	75	---	---
chr7	21621839	21629953	21621839	21622911	21628902	21629953	92	---	---	---	---	21628668	21628683	+	93	---	---
chr7	21631741	21642750	21631747	21632647	21641843	21642749	91	21631735	21631740	21642751	21642756	21632950	21632992	-	74	21631741	21642746
chr7	21634125	21641844	21634125	21635465	21640505	21641844	98	---	---	---	---	21635549	21635612	-	81	21634125	21641842
chr7	21651436	21657305	21651439	21652655	21656085	21657299	93	21651431	21651435	21657306	21657310	21656025	21656052	+	71	21651439	21657297
chr7	21662143	21683307	21662143	21664728	21680712	21683307	89	---	---	---	---	21679944	21679987	+	70	---	---
chr7	21676320	21684136	21676320	21677631	21682825	21684136	98	---	---	---	---	21677722	21677793	-	77	21676322	21684129
chr7	21693717	21709936	21693717	21694711	21708943	21709936	92	---	---	---	---	21695333	21695351	-	78	21693732	21709931
chr7	21706908	21714625	21706908	21708190	21713343	21714625	97	---	---	---	---	21708432	21708448	-	76	21706908	21714623
chr7	21706908	21714096	21706908	21707661	21713343	21714096	96	---	---	---	---	21707905	21707946	-	78	21706908	21714087
chr7	21716001	21723912	21716001	21717235	21722678	21723912	98	---	---	---	---	21722435	21722453	+	78	21716001	21723910
chr7	21738662	21753247	21738677	21742956	21748984	21753247	99	21738657	21738661	21753248	21753252	21743233	21743245	-	100	21738667	21753245
chr7	21774802	21789079	21774802	21775699	21788182	21789079	98	---	---	---	---	21787637	21787658	+	77	21774811	21789077
chr7	21831923	21839396	21831928	21833209	21838104	21839385	96	21831916	21831922	21839397	21839403	21833360	21833427	-	70	21831928	21839394
chr7	21845684	21855033	21845684	21847204	21853513	21855033	98	---	---	---	---	21847438	21847470	-	78	21845684	21855028
chr7	21869242	21883425	21869242	21873177	21879494	21883425	99	---	---	---	---	21873386	21873407	-	81	21869243	21883420
chr7	21901056	21908760	21901056	21902338	21907478	21908760	98	---	---	---	---	21907247	21907266	+	80	21901056	21908758
chr7	21911894	21922242	21911894	21912603	21921534	21922242	99	---	---	---	---	21921152	21921168	+	70	21911896	21922239
chr7	21958924	21977838	21958924	21960320	21976442	21977838	96	---	---	---	---	21961018	21961043	-	73	21958924	21977825
chr7	21983813	21996288	21983824	21984549	21995563	21996288	95	21983805	21983812	21996289	21996296	21995012	21995050	+	71	21983819	21996286
chr7	21998167	22014063	21998174	21999444	22012769	22014063	94	21998162	21998166	22014064	22014068	22000087	22000108	-	81	21998168	22014061
chr7	22000484	22008753	22000484	22002136	22007101	22008753	98	---	---	---	---	22006965	22007005	+	75	22000484	22008751
chr7	22016499	22028479	22016499	22016959	22028012	22028472	98	22016491	22016498	22028480	22028487	22017173	22017190	-	72	22016499	22028469
chr7	22032475	22038227	22032475	22032782	22037920	22038227	99	---	---	---	---	22032904	22032926	-	73	22032475	22038224
chr7	22054575	22066830	22054575	22055267	22066138	22066830	97	---	---	---	---	22055767	22055811	-	75	22054575	22066825
chr7	22068144	22080118	22068149	22068609	22079645	22080105	99	22068139	22068143	22080119	22080123	22079412	22079429	+	72	22068144	22080116
chr7	22113475	22121110	22113475	22114753	22119832	22121110	99	22113470	22113474	22121111	22121115	22114808	22114861	-	81	22113476	22121107
chr7	22129337	22138685	22129343	22130860	22137164	22138682	99	22129332	22129336	22138686	22138690	22136895	22136927	+	78	22129344	22138683
chr7	22160362	22167995	22160362	22161617	22166723	22167995	92	---	---	---	---	22161836	22161854	-	78	22160362	22167988
chr7	22179507	22185072	22179507	22179785	22184795	22185072	96	---	---	---	---	22179902	22179932	-	77	---	---
chr7	22223871	22242295	22223871	22226244	22239924	22242295	99	---	---	---	---	22239268	22239282	+	86	22223873	22242278
chr7	22273919	22283282	22273919	22275129	22282052	22283282	94	---	---	---	---	22281789	22281805	+	82	22273919	22283280
chr7	22301414	22310518	22301419	22302925	22309008	22310513	97	22301408	22301413	22310519	22310524	22303196	22303215	-	70	22301419	22310511
chr7	22319821	22334408	22319821	22324100	22330128	22334408	99	---	---	---	---	22324375	22324387	-	84	22319821	22334406
chr7	22343590	22351639	22343599	22344975	22350252	22351631	98	22343585	22343589	22351640	22351644	22345199	22345217	-	78	22343599	22351635
chr7	22368893	22380197	22368893	22371464	22377626	22380197	99	---	---	---	---	22371559	22371586	-	78	---	---
chr7	22382493	22399080	22382497	22384514	22397080	22399066	94	22382487	22382492	22399081	22399086	22385120	22385143	-	75	22382506	22399074
chr7	22385195	22393537	22385195	22386481	22392282	22393537	93	---	---	---	---	22386691	22386704	-	92	22385196	22393535
chr7	22385645	22393013	22385645	22385937	22392730	22393013	94	---	---	---	---	22386221	22386254	-	76	---	---
chr7	22393537	22411539	22393537	22394086	22410985	22411539	92	---	---	---	---	22410176	22410196	+	76	22393539	22411537
chr7	22403834	22420745	22403834	22407086	22417552	22420745	85	---	---	---	---	22407563	22407587	-	80	22403838	22420735
chr7	22403834	22419707	22403834	22405960	22417552	22419707	87	---	---	---	---	22406505	22406524	-	70	22403838	22419705
chr7	22416101	22423795	22416101	22417381	22422529	22423795	97	---	---	---	---	22422271	22422288	+	83	22416101	22423793
chr7	22424839	22427203	22424839	22425027	22427015	22427203	96	---	---	---	---	22426961	22426975	+	93	---	---
chr7	22442265	22462699	22442265	22443807	22461163	22462699	94	---	---	---	---	22460479	22460503	+	72	22442265	22462696
chr7	22443801	22446397	22443801	22444334	22445864	22446397	94	---	---	---	---	22444371	22444382	-	75	---	---
chr7	22448000	22453529	22448000	22448415	22453115	22453529	93	---	---	---	---	22448562	22448576	-	73	22448010	22453524
chr7	22470782	22478171	22470790	22471719	22477231	22478160	96	22470776	22470781	22478172	22478177	22476993	22477012	+	80	---	---
chr7	22478444	22492420	22478456	22479173	22491694	22492411	96	22478439	22478443	22492421	22492425	22479759	22479799	-	75	22478445	22492409
chr7	22493573	22510936	22493573	22493993	22510517	22510936	91	---	---	---	---	22509774	22509808	+	82	22493588	22510934
chr7	22494213	22500699	22494213	22495453	22499458	22500699	91	22494206	22494212	22500700	22500706	22499257	22499296	+	75	22494213	22500695
chr7	22504903	22510731	22504903	22507877	22507882	22510731	91	---	---	---	---	---	---	0	--	22504921	22510717
chr7	22520008	22541263	22520008	22520249	22541021	22541263	91	---	---	---	---	22521204	22521245	-	90	22520023	22541254
chr7	22524245	22533620	22524245	22525476	22532387	22533620	97	---	---	---	---	22525720	22525735	-	81	22524246	22533618
chr7	22557685	22565195	22557685	22558957	22563922	22565195	98	---	---	---	---	22563815	22563869	+	80	22557686	22565193
chr7	22580639	22593022	22580643	22581334	22592319	22593010	99	22580632	22580638	22593023	22593029	22591770	22591815	+	78	22580643	22593015
chr7	22596650	22617865	22596650	22596886	22617629	22617865	97	---	---	---	---	22616652	22616672	+	80	22596650	22617861
chr7	22611201	22619289	22611205	22612628	22617860	22619285	98	22611196	22611200	22619290	22619294	22612723	22612763	-	75	22611219	22619283
chr7	22644471	22647086	22644471	22644886	22646672	22647086	99	---	---	---	---	22646609	22646622	+	71	22644471	22647078
chr7	22716946	22731649	22716951	22720478	22728098	22731648	97	22716941	22716945	22731650	22731654	22720761	22720780	-	75	---	---
chr7	22747223	22763029	22747226	22747349	22762896	22763019	97	22747216	22747222	22763030	22763036	22762119	22762143	+	84	---	---
chr7	22747682	22764223	22747682	22748881	22763024	22764223	99	---	---	---	---	22762453	22762478	+	73	---	---
chr7	22765076	22772968	22765076	22767123	22770914	22772968	96	---	---	---	---	22770790	22770814	+	80	22765077	22772966
chr7	22778214	22799352	22778214	22781455	22796205	22799352	90	---	---	---	---	22781753	22781783	-	74	22778215	22799350
chr7	22782791	22790242	22782798	22784081	22788951	22790234	98	22782786	22782790	22790243	22790247	22788843	22788897	+	81	22782792	22790232
chr7	22820716	22835053	22820716	22821760	22834009	22835053	99	---	---	---	---	22833598	22833619	+	77	22820717	22835051
chr7	22841947	22854036	22841947	22842406	22853577	22854036	99	---	---	---	---	22853344	22853361	+	77	22841947	22854034
chr7	22857702	22867949	22857702	22859049	22866601	22867949	99	---	---	---	---	22859347	22859366	-	80	22857703	22867946
chr7	22876456	22884382	22876456	22877668	22883187	22884382	92	---	---	---	---	22882952	22883009	+	70	22876456	22884380
chr7	22885748	22894042	22885748	22887403	22892408	22894042	96	---	---	---	---	22887498	22887538	-	75	22885749	22894040
chr7	22897707	22905869	22897720	22899374	22904235	22905868	93	22897701	22897706	22905870	22905875	22904098	22904138	+	73	22897718	22905868
chr7	22910299	22928452	22910299	22914616	22924139	22928452	87	---	---	---	---	22914673	22914687	-	80	---	---
chr7	22918156	22920646	22918156	22918514	22920295	22920646	85	---	---	---	---	22918590	22918614	-	72	22918156	22920644
chr7	22919941	22932250	22919941	22920646	22931539	22932250	94	---	---	---	---	22931004	22931021	+	83	22919942	22932248
chr7	22954368	22965484	22954368	22954829	22965022	22965484	96	---	---	---	---	22964590	22964615	+	76	22954373	22965470
chr7	22984107	22993446	22984107	22985623	22991929	22993446	98	---	---	---	---	22991657	22991689	+	78	22984107	22993443
chr7	23005007	23019308	23005007	23005916	23018437	23019308	90	---	---	---	---	23017882	23017906	+	72	---	---
chr7	23021289	23029567	23021289	23022947	23027909	23029567	98	---	---	---	---	23023038	23023078	-	75	23021289	23029565
chr7	23033667	23052078	23033678	23035255	23050491	23052077	98	23033662	23033666	23052079	23052083	23049802	23049844	+	76	23033672	23052075
chr7	23037531	23046729	23037531	23039118	23045151	23046729	98	---	---	---	---	23045029	23045056	+	78	23037532	23046727
chr7	23071778	23079547	23071778	23072941	23078383	23079547	98	---	---	---	---	23073188	23073214	-	70	23071779	23079544
chr7	23086831	23100438	23086831	23089468	23098078	23100438	88	---	---	---	---	23097755	23097770	+	75	23086834	23100436
chr7	23118598	23126236	23118598	23120236	23124617	23126236	97	---	---	---	---	23120331	23120371	-	75	---	---
chr7	23132289	23151293	23132289	23134400	23149169	23151293	95	---	---	---	---	23148489	23148502	+	100	23132289	23151291
chr7	23143196	23163710	23143206	23143455	23163457	23163706	94	23143191	23143195	23163711	23163715	23144335	23144348	-	78	23143196	23163698
chr7	23153477	23170295	23153477	23154694	23169057	23170295	96	---	---	---	---	23155371	23155410	-	72	23153477	23170292
chr7	23157429	23166972	23157429	23157783	23166618	23166972	98	---	---	---	---	23166358	23166370	+	84	---	---
chr7	23157783	23166618	23157783	23160246	23164173	23166618	97	---	---	---	---	23164065	23164121	+	82	---	---
chr7	23171759	23179452	23171760	23172988	23178225	23179449	93	23171754	23171758	23179453	23179457	23173112	23173130	-	84	23171760	23179447
chr7	23185879	23193641	23185879	23186992	23192527	23193641	97	---	---	---	---	23187249	23187269	-	71	23185883	23193631
chr7	23194177	23206163	23194179	23195460	23204922	23206153	92	23194172	23194176	23206164	23206168	23195752	23195794	-	76	23194179	23206156
chr7	23208625	23217468	23208625	23210677	23215415	23217468	96	---	---	---	---	23210885	23210914	-	76	23208625	23217465
chr7	23219237	23233407	23219237	23223830	23228817	23233407	98	---	---	---	---	23228582	23228605	+	75	---	---
chr7	23243223	23249068	23243223	23244577	23247713	23249068	98	---	---	---	---	23244668	23244685	-	83	23243224	23249056
chr7	23252407	23264761	23252412	23253121	23264043	23264752	98	23252402	23252406	23264762	23264766	23263497	23263536	+	80	23252412	23264742
chr7	23266076	23272951	23266086	23266566	23272452	23272949	95	23266071	23266075	23272952	23272956	23266788	23266806	-	73	23266082	23272947
chr7	23274570	23283327	23274571	23277813	23280086	23283320	96	23274565	23274569	23283328	23283332	23277867	23277900	-	79	---	---
chr7	23288555	23297965	23288555	23291360	23295159	23297965	98	---	---	---	---	23294983	23295035	+	77	23288562	23297961
chr7	23324711	23332928	23324711	23326365	23331273	23332928	98	---	---	---	---	23326460	23326500	-	75	23324711	23332926
chr7	23352241	23364923	23352241	23355426	23361757	23364923	93	---	---	---	---	23355564	23355594	-	80	23352241	23364918
chr7	23376054	23381217	23376054	23376609	23380661	23381217	97	---	---	---	---	23376710	23376775	-	80	---	---
chr7	23382810	23391225	23382810	23384317	23389709	23391225	96	---	---	---	---	23389480	23389509	+	80	23382811	23391223
chr7	23413378	23430027	23413378	23417911	23425494	23430027	98	---	---	---	---	23418141	23418157	-	88	23413391	23430025
chr7	23421269	23432578	23421269	23421971	23431863	23432578	95	---	---	---	---	23422448	23422466	-	78	23421272	23432576
chr7	23444867	23449804	23444867	23445033	23449640	23449804	97	---	---	---	---	23445170	23445193	-	70	---	---
chr7	23453381	23456925	23453381	23454853	23455435	23456925	91	---	---	---	---	23454896	23454952	-	73	---	---
chr7	23462119	23464991	23462119	23463555	23463556	23464991	94	---	---	---	---	---	---	0	--	---	---
chr7	23478939	23492254	23478939	23479638	23491557	23492254	99	---	---	---	---	23480085	23480105	-	71	23478945	23492251
chr7	23508741	23515270	23508741	23509800	23514268	23515270	91	---	---	---	---	23509965	23509979	-	93	23508742	23515268
chr7	23533861	23538725	23533861	23534319	23538271	23538725	87	---	---	---	---	---	---	0	--	23533878	23538719
chr7	23565184	23574527	23565184	23566419	23573293	23574527	98	---	---	---	---	23573033	23573048	+	81	23565184	23574525
chr7	23583079	23597515	23583085	23586260	23594338	23597512	98	23583074	23583078	23597516	23597520	23594080	23594096	+	76	---	---
chr7	23608841	23617981	23608851	23610375	23616595	23617969	86	23608836	23608840	23617982	23617986	23616316	23616335	+	70	23608844	23617969
chr7	23627937	23634858	23627937	23629133	23633664	23634858	88	---	---	---	---	23633450	23633502	+	75	23627937	23634853
chr7	23653896	23669603	23653896	23654612	23668891	23669603	95	---	---	---	---	23668177	23668202	+	73	23653896	23669601
chr7	23675550	23683915	23675550	23677265	23682263	23683909	90	23675545	23675549	23683916	23683920	23682127	23682167	+	75	23675550	23683914
chr7	23675804	23683553	23675804	23676888	23682517	23683553	87	---	---	---	---	23677112	23677141	-	80	---	---
chr7	23688142	23695473	23688142	23689019	23694595	23695473	98	---	---	---	---	23689241	23689259	-	73	---	---
chr7	23702807	23711810	23702807	23705740	23708888	23711810	97	---	---	---	---	23708736	23708751	+	75	---	---
chr7	23713021	23727352	23713021	23714062	23726311	23727352	97	---	---	---	---	23714605	23714621	-	70	23713024	23727347
chr7	23751292	23767121	23751293	23751428	23766987	23767121	93	23751287	23751291	23767122	23767126	23766230	23766264	+	77	23751293	23767103
chr7	23764181	23772119	23764181	23765393	23770886	23772119	96	---	---	---	---	23770644	23770662	+	78	23764181	23772117
chr7	23781500	23789788	23781511	23783153	23788127	23789780	98	23781492	23781499	23789789	23789796	23783248	23783288	-	75	23781505	23789778
chr7	23805724	23821971	23805726	23807379	23820315	23821967	98	23805719	23805723	23821972	23821976	23819751	23819782	+	78	23805726	23821965
chr7	23808791	23816760	23808795	23810030	23815523	23816758	98	23808786	23808790	23816761	23816765	23815282	23815300	+	78	23808793	23816755
chr7	23843771	23849862	23843771	23844591	23849026	23849862	90	---	---	---	---	23848804	23848861	+	74	23843771	23849857
chr7	23861739	23877419	23861739	23866254	23872904	23877419	98	---	---	---	---	23866471	23866511	-	70	23861739	23877416
chr7	23880034	23887659	23880034	23881015	23886652	23887659	91	---	---	---	---	23886398	23886416	+	78	23880034	23887644
chr7	23887670	23896891	23887670	23889255	23895306	23896891	99	---	---	---	---	23895183	23895210	+	78	23887670	23896889
chr7	23904345	23913612	23904345	23905581	23912376	23913612	98	---	---	---	---	23912115	23912130	+	81	23904346	23913609
chr7	23923708	23928431	23923708	23924357	23927784	23928431	91	---	---	---	---	23924501	23924529	-	72	23923712	23928428
chr7	23929716	23943731	23929722	23932809	23940547	23943724	93	23929711	23929715	23943732	23943736	---	---	0	--	---	---
chr7	23949492	23962702	23949492	23954364	23957830	23962702	99	---	---	---	---	23954506	23954527	-	72	23949492	23962701
chr7	23970361	23979704	23970361	23971880	23978185	23979704	98	---	---	---	---	23977937	23977969	+	78	23970361	23979702
chr7	23981832	23991161	23981832	23983205	23989772	23991161	87	---	---	---	---	23989451	23989478	+	75	23981837	23991153
chr7	24008476	24020512	24008476	24009216	24019772	24020512	95	---	---	---	---	24009637	24009667	-	70	---	---
chr7	24043128	24059753	24043128	24043964	24058920	24059753	93	---	---	---	---	24058180	24058200	+	85	24043139	24059751
chr7	24052895	24058789	24052895	24053704	24057958	24058789	93	---	---	---	---	24057927	24057956	+	76	---	---
chr7	24053150	24058623	24053150	24053538	24058235	24058623	96	---	---	---	---	24053695	24053714	-	80	24053150	24058615
chr7	24060819	24066049	24060824	24061227	24065639	24066042	89	24060813	24060818	24066050	24066055	24065420	24065468	+	71	---	---
chr7	24073387	24086836	24073393	24074619	24085622	24086831	92	24073382	24073386	24086837	24086841	24085147	24085177	+	90	24073391	24086834
chr7	24094940	24105303	24094953	24095644	24104604	24105295	99	24094935	24094939	24105304	24105308	24096010	24096026	-	70	24094953	24105293
chr7	24110848	24118742	24110848	24111009	24118581	24118742	93	---	---	---	---	24118291	24118310	+	70	---	---
chr7	24119054	24140483	24119054	24119503	24140034	24140483	96	---	---	---	---	24120361	24120383	-	78	---	---
chr7	24127611	24140045	24127616	24128318	24139335	24140037	97	24127605	24127610	24140046	24140051	24138784	24138829	+	78	24127616	24140037
chr7	24165327	24177454	24165327	24165785	24176996	24177454	99	---	---	---	---	24166000	24166017	-	77	24165327	24177452
chr7	24184582	24192871	24184582	24186235	24191218	24192871	99	---	---	---	---	24186330	24186370	-	75	24184582	24192869
chr7	24211671	24227134	24211671	24212912	24225890	24227134	96	---	---	---	---	24225255	24225278	+	83	24211671	24227121
chr7	24215396	24222321	24215396	24215515	24222204	24222321	85	---	---	---	---	24215651	24215668	-	72	24215404	24222317
chr7	24242812	24251063	24242825	24244468	24249446	24251055	94	24242807	24242811	24251064	24251068	24249311	24249351	+	75	24242816	24251061
chr7	24273214	24282024	24273214	24275244	24279995	24282024	94	---	---	---	---	24279757	24279786	+	73	24273215	24282020
chr7	24311332	24317811	24311332	24311783	24317360	24317811	86	---	---	---	---	24311964	24311992	-	82	---	---
chr7	24316455	24324625	24316467	24317811	24323282	24324624	95	24316450	24316454	24324626	24324630	24323132	24323198	+	82	24316463	24324622
chr7	24332933	24341222	24332933	24334591	24339564	24341222	99	---	---	---	---	24334683	24334723	-	75	24332933	24341217
chr7	24343344	24351311	24343344	24344578	24350077	24351311	99	---	---	---	---	24349836	24349854	+	78	24343345	24351309
chr7	24352821	24360472	24352821	24354101	24359229	24360472	95	---	---	---	---	24354340	24354358	-	84	24352821	24360470
chr7	24367437	24376664	24367437	24369023	24375078	24376664	99	---	---	---	---	24369117	24369144	-	78	24367437	24376661
chr7	24381911	24386905	24381911	24383145	24385673	24386905	94	---	---	---	---	24383198	24383271	-	77	24381911	24386903
chr7	24429298	24437479	24429298	24430910	24435848	24437479	94	---	---	---	---	24431004	24431044	-	73	24429300	24437477
chr7	24444677	24450504	24444677	24445896	24449308	24450504	92	---	---	---	---	24449251	24449278	+	71	24444680	24450502
chr7	24456672	24469375	24456687	24458173	24467853	24469367	89	24456667	24456671	24469376	24469380	24467420	24467435	+	81	---	---
chr7	24494774	24499661	24494774	24495582	24498854	24499661	92	---	---	---	---	24495676	24495733	-	70	24494781	24499659
chr7	24504564	24524059	24504564	24505285	24523340	24524059	97	---	---	---	---	24506101	24506130	-	70	24504564	24524056
chr7	24527802	24543472	24527802	24532301	24538988	24543472	95	---	---	---	---	24532537	24532559	-	91	---	---
chr7	24561392	24570608	24561404	24562639	24569382	24570597	96	24561386	24561391	24570609	24570614	24569152	24569172	+	76	24561397	24570605
chr7	24585836	24595148	24585836	24587077	24593907	24595148	98	---	---	---	---	24587320	24587336	-	82	24585837	24595145
chr7	24604502	24619837	24604502	24607773	24616684	24619837	94	---	---	---	---	24608191	24608205	-	80	24604520	24619835
chr7	24605256	24618502	24605256	24606316	24617442	24618502	97	---	---	---	---	24616996	24617016	+	76	---	---
chr7	24625052	24633046	24625052	24626712	24631386	24633046	97	---	---	---	---	24631250	24631268	+	78	24625052	24633044
chr7	24645326	24653304	24645328	24646981	24651671	24653303	95	24645321	24645325	24653305	24653309	24647075	24647114	-	75	24645328	24653301
chr7	24662962	24665918	24662962	24663434	24665447	24665918	91	---	---	---	---	24665378	24665405	+	71	---	---
chr7	24666107	24680519	24666107	24669345	24677243	24680519	94	---	---	---	---	24676848	24676864	+	76	---	---
chr7	24681597	24692138	24681597	24682583	24691127	24692138	93	---	---	---	---	24690799	24690819	+	76	24681597	24692136
chr7	24700916	24709058	24700916	24702161	24707834	24709058	95	---	---	---	---	24702395	24702410	-	87	24700916	24709056
chr7	24726066	24740370	24726066	24727113	24739323	24740370	98	---	---	---	---	24727657	24727673	-	70	24726070	24740368
chr7	24740635	24749042	24740635	24740981	24748696	24749042	97	---	---	---	---	24748350	24748369	+	70	---	---
chr7	24750362	24762031	24750362	24751323	24761068	24762031	94	---	---	---	---	24751723	24751746	-	75	24750368	24762027
chr7	24764155	24770004	24764155	24765151	24769013	24770004	92	---	---	---	---	24765314	24765329	-	75	24764166	24769996
chr7	24770103	24775962	24770103	24773030	24773035	24775962	99	---	---	---	---	---	---	0	--	---	---
chr7	24782604	24798390	24782604	24783363	24797616	24798390	92	---	---	---	---	24783902	24783925	-	70	24782604	24798384
chr7	24785743	24793321	24785743	24787003	24792061	24793321	97	---	---	---	---	24787225	24787239	-	73	24785743	24793319
chr7	24810060	24822509	24810061	24810757	24821800	24822496	97	24810055	24810059	24822510	24822514	24811261	24811309	-	75	24810061	24822506
chr7	24828151	24837384	24828152	24829742	24835782	24837372	99	24828146	24828150	24837385	24837389	24835662	24835689	+	78	24828155	24837383
chr7	24837880	24845961	24837882	24838614	24845249	24845959	91	24837874	24837879	24845962	24845967	24838896	24838913	-	72	24837885	24845957
chr7	24867903	24884945	24867917	24868976	24883886	24884945	90	24867898	24867902	24884946	24884950	24883436	24883453	+	83	---	---
chr7	24871263	24878596	24871263	24873222	24876621	24878596	88	---	---	---	---	24873377	24873390	-	78	24871263	24878588
chr7	24876625	24891198	24876625	24880563	24887240	24891198	98	---	---	---	---	24880782	24880803	-	81	---	---
chr7	24910806	24918721	24910806	24912146	24917380	24918721	95	---	---	---	---	24912217	24912297	-	76	24910808	24918719
chr7	24939949	24948808	24939949	24940884	24947894	24948808	95	---	---	---	---	24947608	24947628	+	76	---	---
chr7	24951301	24962153	24951301	24951931	24961519	24962153	87	---	---	---	---	24961097	24961114	+	77	24951304	24962152
chr7	24972152	24979750	24972152	24973404	24978470	24979750	96	---	---	---	---	24978218	24978247	+	70	24972152	24979747
chr7	24980884	24993264	24980884	24981588	24992560	24993264	98	---	---	---	---	24992011	24992056	+	78	24980885	24993261
chr7	24994964	25004271	24994976	24996220	25003046	25004267	96	24994958	24994963	25004272	25004277	25002794	25002809	+	81	---	---
chr7	25012465	25024936	25012465	25015578	25021647	25024936	91	---	---	---	---	25021417	25021440	+	75	25012466	25024933
chr7	25038323	25046617	25038336	25040110	25044843	25046614	91	25038317	25038322	25046618	25046623	25040333	25040347	-	80	---	---
chr7	25055342	25067814	25055342	25056062	25067083	25067814	96	---	---	---	---	25056579	25056611	-	75	25055342	25067812
chr7	25143047	25152414	25143047	25144566	25150888	25152408	98	25143041	25143046	25152415	25152420	25144838	25144857	-	70	25143048	25152408
chr7	25157588	25171946	25157588	25158647	25170925	25171946	92	---	---	---	---	25159189	25159205	-	70	25157588	25171944
chr7	25180011	25194086	25180011	25183959	25189978	25194085	91	25180006	25180010	25194087	25194091	25189691	25189711	+	80	25180011	25194085
chr7	25180289	25194085	25180289	25183959	25190255	25194085	91	---	---	---	---	25189965	25189984	+	80	25180290	25194083
chr7	25231765	25247997	25231765	25232211	25247552	25247997	96	---	---	---	---	25246891	25246904	+	100	25231765	25247986
chr7	25234839	25241329	25234839	25235497	25240671	25241329	99	---	---	---	---	25240551	25240578	+	78	25234842	25241322
chr7	25259837	25267321	25259837	25261011	25266148	25267321	96	---	---	---	---	25266027	25266084	+	72	25259844	25267319
chr7	25288487	25308738	25288487	25289871	25307356	25308738	96	---	---	---	---	25290589	25290612	-	75	---	---
chr7	25299656	25307362	25299656	25300944	25306073	25307362	97	---	---	---	---	25305816	25305837	+	90	25299659	25307354
chr7	25310277	25317181	25310277	25310544	25316914	25317181	98	---	---	---	---	25310639	25310679	-	75	25310286	25317179
chr7	25317255	25327462	25317255	25319247	25325474	25327462	95	---	---	---	---	25319423	25319455	-	81	---	---
chr7	25364003	25383930	25364003	25364182	25383751	25383930	95	---	---	---	---	25382790	25382805	+	81	---	---
chr7	25384243	25394079	25384243	25384701	25393620	25394079	98	---	---	---	---	25393321	25393338	+	72	25384243	25394077
chr7	25384465	25386870	25384465	25384719	25386607	25386870	88	---	---	---	---	25384750	25384763	-	71	---	---
chr7	25394079	25415422	25394079	25394496	25415005	25415422	94	---	---	---	---	25395211	25395240	-	73	---	---
chr7	25401078	25410409	25401078	25402591	25408895	25410409	99	---	---	---	---	25408642	25408674	+	78	25401079	25410406
chr7	25417522	25427707	25417522	25419343	25425846	25427699	93	25417517	25417521	25427708	25427712	25425809	25425844	+	72	25417522	25427706
chr7	25417811	25427012	25417811	25418657	25426135	25427012	89	---	---	---	---	25425809	25425851	+	72	25417827	25427007
chr7	25432542	25439209	25432542	25433620	25438081	25439209	93	---	---	---	---	25438065	25438079	+	86	25432542	25439207
chr7	25453644	25466029	25453644	25453836	25465837	25466029	90	---	---	---	---	25465295	25465309	+	100	25453650	25466028
chr7	25466542	25476715	25466542	25468450	25474790	25476715	95	---	---	---	---	---	---	0	--	25466544	25476712
chr7	25477839	25490165	25477839	25478567	25489439	25490165	95	---	---	---	---	25479026	25479038	-	92	25477839	25490163
chr7	25502813	25511164	25502813	25504443	25509511	25511163	91	25502808	25502812	25511165	25511169	25504541	25504586	-	71	25502813	25511160
chr7	25519663	25529548	25519663	25520621	25528623	25529548	87	---	---	---	---	25528231	25528249	+	89	---	---
chr7	25534208	25547228	25534211	25535711	25545711	25547213	96	25534203	25534207	25547229	25547233	25545413	25545432	+	70	25534209	25547226
chr7	25571732	25593346	25571732	25572511	25592590	25593346	94	---	---	---	---	25573466	25573484	-	78	---	---
chr7	25578305	25592605	25578308	25579352	25591554	25592598	98	25578297	25578304	25592606	25592613	25579895	25579911	-	70	25578312	25592599
chr7	25604378	25613590	25604378	25605966	25612001	25613590	99	---	---	---	---	25611882	25611909	+	78	25604378	25613588
chr7	25626416	25633783	25626416	25627656	25632563	25633783	93	---	---	---	---	25627878	25627901	-	75	25626417	25633780
chr7	25639165	25657463	25639165	25639667	25656962	25657463	94	---	---	---	---	25656193	25656211	+	73	25639165	25657453
chr7	25640782	25650908	25640782	25643261	25648416	25650908	91	---	---	---	---	25643405	25643417	-	92	25640782	25650906
chr7	25666627	25686280	25666627	25670332	25682576	25686280	99	---	---	---	---	25682046	25682061	+	81	---	---
chr7	25684043	25696765	25684043	25685055	25695753	25696765	99	25684035	25684042	25696766	25696773	25685540	25685578	-	74	25684044	25696758
chr7	25698308	25714082	25698308	25699315	25713074	25714082	98	25698303	25698307	25714083	25714087	25699900	25699922	-	78	25698308	25714079
chr7	25700613	25712077	25700613	25701781	25710911	25712077	98	---	---	---	---	25710676	25710695	+	80	---	---
chr7	25717508	25725252	25717508	25717875	25724885	25725252	93	---	---	---	---	25724549	25724572	+	75	---	---
chr7	25729334	25748947	25729335	25731569	25746703	25748934	87	25729329	25729333	25748948	25748952	25745996	25746014	+	73	25729337	25748943
chr7	25756846	25766057	25756846	25758431	25764472	25766057	99	---	---	---	---	25764349	25764376	+	78	25756846	25766055
chr7	25790581	25802826	25790581	25791211	25802207	25802826	91	---	---	---	---	25791673	25791709	-	70	---	---
chr7	25810734	25825516	25810734	25812282	25823964	25825516	97	---	---	---	---	25812807	25812823	-	70	25810740	25825514
chr7	25854912	25867283	25854913	25855603	25866579	25867269	99	25854907	25854911	25867284	25867288	25856104	25856152	-	75	25854913	25867276
chr7	25894633	25905959	25894633	25895151	25905440	25905959	92	---	---	---	---	25895630	25895664	-	77	25894636	25905957
chr7	25901243	25904012	25901251	25901655	25903604	25904008	98	25901237	25901242	25904013	25904018	25903504	25903536	+	75	25901243	25904005
chr7	25916868	25934206	25916868	25917577	25933493	25934206	95	---	---	---	---	25932747	25932776	+	73	25916869	25934203
chr7	25939611	25953663	25939617	25943417	25950159	25953650	87	25939606	25939610	25953664	25953668	25949845	25949866	+	81	25939621	25953647
chr7	25961975	25983461	25961975	25963209	25982249	25983461	94	---	---	---	---	25981527	25981544	+	72	25961976	25983459
chr7	25968035	25980082	25968040	25968492	25979631	25980082	96	25968029	25968034	25980083	25980088	25969003	25969019	-	70	25968039	25980080
chr7	25993618	25997993	25993618	25994446	25997181	25997993	96	---	---	---	---	---	---	0	--	25993620	25997987
chr7	26003408	26016889	26003416	26004125	26016175	26016883	97	26003402	26003407	26016890	26016895	26004643	26004688	-	76	26003420	26016881
chr7	26016969	26030790	26016969	26018919	26028844	26030790	85	---	---	---	---	26028373	26028389	+	88	26016970	26030781
chr7	26039176	26059600	26039181	26039320	26059456	26059594	87	26039171	26039175	26059601	26059605	26058449	26058466	+	83	---	---
chr7	26057409	26065312	26057418	26058740	26063972	26065311	96	26057404	26057408	26065313	26065317	26063820	26063883	+	81	26057412	26065309
chr7	26081598	26096203	26081605	26085890	26091911	26096195	99	26081593	26081597	26096204	26096208	26086159	26086179	-	80	26081605	26096193
chr7	26114255	26119971	26114255	26115425	26118801	26119971	93	---	---	---	---	26115558	26115594	-	72	26114256	26119968
chr7	26140595	26149434	26140595	26141949	26148080	26149434	97	---	---	---	---	26147856	26147882	+	70	---	---
chr7	26141951	26152468	26141951	26142229	26152190	26152468	95	---	---	---	---	26142630	26142653	-	70	26141958	26152465
chr7	26149426	26152210	26149438	26149903	26151736	26152200	97	26149421	26149425	26152211	26152215	26149938	26149951	-	71	---	---
chr7	26153184	26163947	26153184	26153472	26163660	26163947	97	---	---	---	---	26153954	26153982	-	72	26153194	26163944
chr7	26172115	26182263	26172115	26175626	26178753	26182263	99	---	---	---	---	26175743	26175783	-	70	---	---
chr7	26222409	26227752	26222409	26223693	26226446	26227752	91	---	---	---	---	26223725	26223752	-	71	26222410	26227750
chr7	26235559	26248384	26235559	26236614	26247328	26248384	97	---	---	---	---	26246915	26246939	+	72	26235561	26248382
chr7	26275040	26279867	26275040	26275141	26279766	26279867	95	26275035	26275039	26279868	26279872	26279692	26279749	+	89	26275040	26279866
chr7	26340066	26356891	26340066	26340227	26356728	26356891	93	---	---	---	---	26355903	26355925	+	82	26340072	26356889
chr7	26348809	26356739	26348815	26350043	26355493	26356729	96	26348803	26348808	26356740	26356745	26350296	26350314	-	73	26348811	26356729
chr7	26371234	26390042	26371234	26373733	26387543	26390042	99	---	---	---	---	26387112	26387124	+	92	---	---
chr7	26394274	26402393	26394274	26395515	26401152	26402393	95	---	---	---	---	26400892	26400928	+	70	26394274	26402391
chr7	26404462	26418631	26404462	26407442	26415651	26418631	97	---	---	---	---	26407779	26407796	-	77	---	---
chr7	26425864	26433262	26425864	26427144	26431982	26433262	96	---	---	---	---	26431872	26431928	+	82	26425864	26433259
chr7	26440181	26455858	26440181	26444691	26451346	26455858	97	---	---	---	---	26451087	26451122	+	75	26440181	26455855
chr7	26459605	26469135	26459605	26463597	26465089	26469135	89	---	---	---	---	26464989	26465012	+	91	---	---
chr7	26469435	26484683	26469445	26470003	26484125	26484683	96	26469430	26469434	26484684	26484688	26470620	26470659	-	80	26469442	26484678
chr7	26478169	26485759	26478169	26479271	26484678	26485759	94	---	---	---	---	26484489	26484545	+	71	26478183	26485757
chr7	26488241	26501858	26488242	26488712	26501386	26501857	93	26488236	26488240	26501859	26501863	26489127	26489147	-	71	26488241	26501851
chr7	26513912	26535588	26513912	26514780	26534720	26535588	98	---	---	---	---	26515727	26515750	-	70	26513912	26535582
chr7	26529020	26536385	26529020	26529792	26535582	26536375	95	26529015	26529019	26536386	26536390	26530025	26530043	-	78	---	---
chr7	26536757	26548786	26536757	26537219	26548324	26548786	97	---	---	---	---	26537735	26537751	-	70	26536757	26548783
chr7	26549523	26564460	26549523	26550848	26563120	26564460	95	---	---	---	---	26562507	26562534	+	82	26549523	26564458
chr7	26554314	26563050	26554314	26555580	26561763	26563050	93	---	---	---	---	26561502	26561524	+	91	26554318	26563049
chr7	26565409	26580194	26565409	26568898	26576702	26580194	88	---	---	---	---	26576450	26576470	+	71	26565409	26580186
chr7	26589451	26606954	26589451	26591126	26605274	26606954	88	---	---	---	---	26605145	26605179	+	74	---	---
chr7	26591126	26598847	26591127	26592405	26597569	26598847	99	26591121	26591125	26598848	26598852	26592646	26592664	-	89	26591128	26598845
chr7	26615231	26625517	26615231	26616577	26624171	26625517	99	---	---	---	---	26623852	26623871	+	80	26615231	26625515
chr7	26631026	26651968	26631026	26631756	26651238	26651968	95	---	---	---	---	26650370	26650383	+	85	26631026	26651966
chr7	26632369	26641699	26632372	26633569	26640464	26641699	94	26632364	26632368	26641700	26641704	26640205	26640220	+	81	26632373	26641697
chr7	26653809	26666129	26653809	26654999	26664947	26666129	94	---	---	---	---	26655409	26655425	-	94	---	---
chr7	26667543	26680032	26667543	26668771	26678808	26680032	96	---	---	---	---	26678338	26678363	+	92	26667544	26680030
chr7	26684396	26694889	26684396	26688546	26690738	26694889	98	---	---	---	---	26688635	26688655	-	76	26684396	26694871
chr7	26711870	26719963	26711870	26713211	26718622	26719963	98	---	---	---	---	26718467	26718530	+	82	26711871	26719961
chr7	26720398	26722914	26720398	26720811	26722497	26722914	89	---	---	---	---	---	---	0	--	26720406	26722911
chr7	26742220	26754118	26742220	26742685	26753653	26754118	97	---	---	---	---	26742898	26742915	-	72	26742220	26754114
chr7	26760547	26777163	26760552	26762144	26775560	26777152	99	26760541	26760546	26777164	26777169	26762767	26762793	-	81	26760550	26777149
chr7	26765100	26773228	26765100	26766450	26771878	26773228	99	---	---	---	---	26766533	26766550	-	83	26765105	26773220
chr7	26799866	26814256	26799875	26800301	26813825	26814249	86	26799860	26799865	26814257	26814262	26800542	26800555	-	92	---	---
chr7	26876421	26883759	26876426	26877376	26882792	26883744	98	26876416	26876420	26883760	26883764	26882693	26882747	+	81	26876422	26883753
chr7	26883743	26899219	26883743	26888139	26894808	26899219	99	---	---	---	---	26888308	26888325	-	77	26883743	26899217
chr7	26890765	26909472	26890765	26892064	26908173	26909472	92	---	---	---	---	26892366	26892383	-	77	---	---
chr7	26897078	26905546	26897078	26899219	26903394	26905546	90	---	---	---	---	26899401	26899428	-	78	26897078	26905544
chr7	26902309	26916722	26902309	26905485	26913544	26916722	98	---	---	---	---	26905714	26905731	-	77	26902312	26916710
chr7	26902560	26916786	26902560	26905549	26913795	26916786	98	---	---	---	---	26913626	26913656	+	74	---	---
chr7	26953364	26965961	26953364	26954432	26964867	26965961	94	---	---	---	---	26954635	26954658	-	87	---	---
chr7	26953642	26965719	26953642	26954202	26965145	26965719	93	---	---	---	---	26954635	26954658	-	87	26953649	26965718
chr7	26968590	26977789	26968590	26970176	26976203	26977789	99	---	---	---	---	26970270	26970297	-	78	26968590	26977786
chr7	26991026	27012654	26991037	26992271	27011419	27012653	98	26991021	26991025	27012655	27012659	26992841	26992870	-	73	26991030	27012651
chr7	26998838	27011154	26998838	26999530	27010462	27011154	99	---	---	---	---	27009917	27009962	+	78	26998841	27011152
chr7	27045680	27060466	27045680	27046323	27059823	27060466	98	---	---	---	---	27059257	27059286	+	80	27045681	27060463
chr7	27099685	27111930	27099685	27101239	27110376	27111930	98	---	---	---	---	27110043	27110056	+	78	27099685	27111928
chr7	27113343	27120946	27113343	27114625	27119674	27120946	97	---	---	---	---	27119422	27119451	+	70	27113344	27120944
chr7	27160275	27174504	27160275	27164376	27170401	27174504	99	---	---	---	---	27164652	27164664	-	100	27160275	27174501
chr7	27177021	27195395	27177021	27178444	27193958	27195395	97	---	---	---	---	27193199	27193246	+	87	27177021	27195382
chr7	27178430	27187583	27178442	27179451	27186572	27187580	99	27178425	27178429	27187584	27187588	27186336	27186358	+	78	27178444	27187578
chr7	27199100	27207641	27199100	27200762	27205977	27207641	91	---	---	---	---	27200918	27200936	-	73	27199100	27207639
chr7	27200066	27207065	27200066	27200186	27206945	27207065	95	---	---	---	---	27206915	27206943	+	72	27200069	27207059
chr7	27209324	27223671	27209324	27209544	27223451	27223671	95	---	---	---	---	27222789	27222803	+	80	27209330	27223668
chr7	27210620	27219077	27210620	27212468	27217229	27219077	98	---	---	---	---	27212564	27212604	-	75	27210620	27219075
chr7	27237867	27250223	27237867	27241149	27246958	27250223	96	---	---	---	---	27246723	27246747	+	76	27237869	27250221
chr7	27270901	27276799	27270901	27271337	27276370	27276799	90	---	---	---	---	27271368	27271399	-	75	27270901	27276796
chr7	27281366	27286449	27281381	27281498	27286328	27286445	98	27281361	27281365	27286450	27286454	27286150	27286166	+	76	27281369	27286446
chr7	27302860	27310886	27302860	27303075	27310666	27310886	94	---	---	---	---	27303348	27303378	-	74	27302860	27310867
chr7	27315741	27336169	27315741	27317015	27334999	27336169	89	---	---	---	---	27334373	27334410	+	73	27315741	27336167
chr7	27317400	27329531	27317400	27317863	27329068	27329531	99	---	---	---	---	27318078	27318095	-	72	27317400	27329529
chr7	27349507	27358047	27349507	27350477	27357077	27358047	99	---	---	---	---	27350572	27350599	-	78	---	---
chr7	27371374	27377399	27371374	27371736	27377037	27377399	86	---	---	---	---	27376830	27376847	+	94	27371375	27377383
chr7	27381628	27397436	27381628	27383407	27395661	27397436	86	---	---	---	---	27383999	27384019	-	76	---	---
chr7	27390872	27399198	27390872	27392641	27397431	27399198	93	---	---	---	---	27392713	27392780	-	85	27390873	27399196
chr7	27404657	27419219	27404669	27408610	27415270	27419214	99	27404649	27404656	27419220	27419227	27408830	27408851	-	81	---	---
chr7	27421769	27427999	27421769	27422268	27427503	27427999	88	---	---	---	---	27422321	27422350	-	86	27421778	27427986
chr7	27428316	27446020	27428316	27429454	27444868	27446020	92	---	---	---	---	27444514	27444556	+	72	27428322	27446004
chr7	27430480	27438735	27430492	27432146	27437055	27438721	95	27430475	27430479	27438736	27438740	27436930	27436970	+	73	27430489	27438733
chr7	27459104	27467025	27459104	27460443	27465688	27467025	97	27459099	27459103	27467026	27467030	27460529	27460592	-	82	27459104	27467024
chr7	27468524	27474632	27468524	27469850	27473306	27474632	99	---	---	---	---	---	---	0	--	27468525	27474621
chr7	27480989	27493010	27480989	27482644	27491380	27493010	89	---	---	---	---	27483058	27483081	-	70	27480989	27493002
chr7	27486800	27494412	27486800	27488079	27493145	27494412	94	---	---	---	---	27488247	27488264	-	72	27486800	27494410
chr7	27495627	27507667	27495627	27496091	27507203	27507667	99	---	---	---	---	27506970	27506987	+	77	27495627	27507661
chr7	27510658	27518909	27510658	27512038	27517529	27518909	98	---	---	---	---	27512260	27512278	-	78	27510659	27518906
chr7	27519116	27524555	27519116	27519275	27524396	27524555	96	---	---	---	---	27524156	27524176	+	80	---	---
chr7	27544192	27551825	27544192	27545432	27550585	27551825	99	---	---	---	---	27545653	27545671	-	78	27544192	27551822
chr7	27552296	27560540	27552311	27553977	27558868	27560532	98	27552291	27552295	27560541	27560545	27554072	27554112	-	75	27552302	27560539
chr7	27563493	27577172	27563493	27565952	27574727	27577172	96	---	---	---	---	27574314	27574326	+	76	---	---
chr7	27599452	27616189	27599452	27600594	27615050	27616189	91	---	---	---	---	27614457	27614476	+	75	27599454	27616186
chr7	27601255	27606875	27601255	27602180	27605951	27606875	92	---	---	---	---	27605785	27605818	+	76	---	---
chr7	27616184	27638008	27616191	27617064	27637108	27638002	94	27616179	27616183	27638009	27638013	27618010	27618024	-	86	27616191	27637996
chr7	27631364	27638786	27631364	27632157	27637996	27638786	95	---	---	---	---	27632387	27632405	-	78	---	---
chr7	27650821	27670535	27650821	27651498	27669858	27670535	95	---	---	---	---	27668945	27668964	+	75	27650821	27670532
chr7	27673694	27692566	27673694	27674720	27691544	27692566	96	---	---	---	---	27675424	27675437	-	71	---	---
chr7	27683343	27691545	27683343	27684482	27690435	27691545	94	---	---	---	---	27690193	27690249	+	80	---	---
chr7	27708137	27722322	27708137	27711692	27718769	27722322	98	---	---	---	---	27711975	27711988	-	85	27708139	27722318
chr7	27734971	27751839	27734971	27735716	27751115	27751839	94	---	---	---	---	27750420	27750488	+	71	27734988	27751837
chr7	27741776	27751115	27741776	27743291	27749599	27751115	97	---	---	---	---	27743563	27743582	-	70	27741777	27751113
chr7	27761362	27776167	27761362	27764923	27772607	27776167	98	---	---	---	---	27765263	27765282	-	80	27761362	27776165
chr7	27783868	27799069	27783873	27787824	27795126	27799059	94	27783863	27783867	27799070	27799074	27788107	27788142	-	72	27783873	27799059
chr7	27784077	27797984	27784077	27786728	27795330	27797984	94	---	---	---	---	27787061	27787084	-	79	---	---
chr7	27814488	27823956	27814488	27816145	27822298	27823956	97	---	---	---	---	27821990	27822004	+	73	27814494	27823954
chr7	27828851	27839074	27828851	27830013	27837913	27839074	96	---	---	---	---	27830356	27830367	-	91	---	---
chr7	27845765	27859080	27845777	27846928	27857919	27859070	92	27845759	27845764	27859081	27859086	27857369	27857389	+	76	27845776	27859068
chr7	27852632	27857932	27852632	27852975	27857576	27857919	93	27852626	27852631	27857933	27857938	27853082	27853108	-	77	---	---
chr7	27867908	27876287	27867908	27868368	27875827	27876287	99	---	---	---	---	27868582	27868599	-	77	27867909	27876284
chr7	27887078	27908534	27887078	27890009	27905590	27908534	97	---	---	---	---	27890752	27890767	-	81	---	---
chr7	27894773	27903036	27894773	27896388	27901378	27903036	95	---	---	---	---	27896481	27896521	-	75	27894773	27903032
chr7	27910439	27918117	27910448	27911390	27917156	27918105	85	27910434	27910438	27918118	27918122	27916868	27916885	+	72	---	---
chr7	27932689	27948410	27932697	27937280	27943808	27948397	99	27932684	27932688	27948411	27948415	27937415	27937432	-	77	27932694	27948409
chr7	27951493	27959778	27951493	27954997	27956253	27959778	90	---	---	---	---	27956237	27956250	+	78	27951496	27959776
chr7	27952154	27958742	27952154	27953961	27956914	27958742	89	---	---	---	---	27954049	27954060	-	83	---	---
chr7	27963221	27984316	27963234	27964859	27982689	27984316	90	27963216	27963220	27984317	27984321	27981826	27981841	+	87	27963223	27984311
chr7	27977600	27985144	27977600	27978433	27984311	27985144	89	---	---	---	---	27978639	27978654	-	93	27977602	27985139
chr7	27986660	27995685	27986660	27990402	27991923	27995685	90	---	---	---	---	---	---	0	--	27986672	27995683
chr7	27987201	27994223	27987201	27988940	27992464	27994223	89	---	---	---	---	27989105	27989116	-	83	27987203	27994219
chr7	28001442	28008561	28001442	28002470	28007512	28008561	87	---	---	---	---	28002705	28002723	-	78	28001443	28008546
chr7	28004397	28011160	28004397	28004510	28011044	28011160	91	---	---	---	---	28010846	28010858	+	84	28004397	28011159
chr7	28005099	28013908	28005100	28006521	28012502	28013908	85	28005094	28005098	28013909	28013913	28012272	28012298	+	70	28005102	28013907
chr7	28009515	28017640	28009515	28009936	28017249	28017640	90	---	---	---	---	28016902	28016916	+	80	28009527	28017637
chr7	28044693	28063600	28044693	28045747	28062546	28063600	96	---	---	---	---	28061893	28061913	+	71	28044695	28063598
chr7	28045932	28054004	28045932	28047170	28052766	28054004	98	---	---	---	---	28052525	28052544	+	80	28045935	28054000
chr7	28069859	28078762	28069874	28073206	28075424	28078754	97	28069854	28069858	28078763	28078767	28073281	28073302	-	81	28069863	28078750
chr7	28079290	28088525	28079290	28080784	28087013	28088525	95	---	---	---	---	28080975	28081007	-	78	28079290	28088523
chr7	28104922	28112635	28104922	28106205	28111352	28112635	97	---	---	---	---	28106440	28106462	-	86	28104922	28112629
chr7	28113657	28120895	28113657	28114314	28120238	28120895	97	---	---	---	---	28119987	28120001	+	73	---	---
chr7	28134812	28145195	28134814	28136756	28143255	28145187	97	28134807	28134811	28145196	28145200	28136758	28136792	-	71	28134812	28145188
chr7	28164471	28173919	28164471	28165173	28173217	28173919	98	---	---	---	---	28172942	28172961	+	80	28164477	28173917
chr7	28174261	28184493	28174261	28177918	28180897	28184493	96	---	---	---	---	28180749	28180801	+	75	28174261	28184489
chr7	28189303	28196953	28189303	28190583	28195673	28196953	98	---	---	---	---	28190822	28190838	-	88	28189303	28196951
chr7	28199350	28214445	28199353	28203773	28210014	28214437	99	28199345	28199349	28214446	28214450	28209829	28209846	+	77	28199355	28214426
chr7	28216218	28224129	28216218	28217551	28222802	28224129	95	---	---	---	---	28222652	28222715	+	81	28216219	28224127
chr7	28227852	28243253	28227852	28232031	28239111	28243253	96	---	---	---	---	28232338	28232353	-	81	---	---
chr7	28247781	28256125	28247781	28249061	28254864	28256125	95	---	---	---	---	28249195	28249226	-	78	28247783	28256122
chr7	28267442	28285758	28267449	28268501	28284713	28285753	94	28267437	28267441	28285759	28285763	28269136	28269156	-	71	28267445	28285751
chr7	28293489	28300160	28293489	28295060	28298592	28300160	91	---	---	---	---	28298432	28298449	+	83	28293493	28300157
chr7	28305088	28326062	28305088	28306728	28324428	28326062	96	---	---	---	---	28323564	28323582	+	73	28305088	28326061
chr7	28312099	28323582	28312099	28313151	28322527	28323582	95	---	---	---	---	28313536	28313560	-	72	28312099	28323578
chr7	28340372	28349568	28340372	28341887	28348053	28349568	97	---	---	---	---	28347826	28347853	+	82	28340374	28349565
chr7	28362014	28383732	28362014	28364936	28380824	28383732	96	---	---	---	---	28365495	28365522	-	78	---	---
chr7	28367844	28376126	28367844	28369491	28374466	28376125	96	28367839	28367843	28376127	28376131	28374328	28374368	+	73	28367844	28376122
chr7	28394283	28401606	28394283	28395563	28400326	28401606	97	---	---	---	---	28395616	28395671	-	82	28394283	28401604
chr7	28404506	28419151	28404506	28408439	28415219	28419151	99	---	---	---	---	28408658	28408679	-	81	28404506	28419148
chr7	28419889	28422302	28419889	28420077	28422114	28422302	93	---	---	---	---	28422012	28422049	+	73	---	---
chr7	28438622	28454955	28438622	28443445	28450128	28454955	99	---	---	---	---	28443759	28443777	-	94	28438629	28454940
chr7	28466917	28469651	28466918	28467220	28469339	28469640	86	28466912	28466916	28469652	28469656	---	---	0	--	28466922	28469649
chr7	28473699	28483180	28473699	28476010	28480871	28483180	98	---	---	---	---	---	---	0	--	28473708	28483169
chr7	28501040	28522040	28501040	28501957	28521123	28522040	96	---	---	---	---	28502806	28502825	-	85	28501040	28522031
chr7	28508614	28517823	28508614	28510203	28516234	28517823	99	---	---	---	---	28510294	28510321	-	78	28508614	28517821
chr7	28522039	28536502	28522039	28525955	28532587	28536502	98	---	---	---	---	28532347	28532368	+	81	28522040	28536497
chr7	28540988	28548379	28540988	28542228	28547133	28548373	96	28540983	28540987	28548380	28548384	28542281	28542354	-	79	28540989	28548371
chr7	28574935	28583495	28574942	28576049	28582385	28583491	92	28574930	28574934	28583496	28583500	28582329	28582349	+	71	28574935	28583494
chr7	28584388	28596490	28584388	28584850	28596028	28596490	99	---	---	---	---	28585064	28585081	-	77	28584389	28596487
chr7	28608386	28621361	28608386	28610763	28618733	28621361	88	---	---	---	---	28618366	28618377	+	100	---	---
chr7	28631863	28645538	28631873	28634907	28642506	28645538	98	28631858	28631862	28645539	28645543	28635192	28635205	-	85	---	---
chr7	28653114	28675000	28653114	28656701	28671435	28675000	97	---	---	---	---	28671075	28671092	+	72	28653120	28674992
chr7	28663200	28671436	28663200	28664834	28669781	28671436	96	---	---	---	---	28664928	28664968	-	75	28663200	28671433
chr7	28681589	28696336	28681593	28685230	28692738	28696333	93	28681583	28681588	28696337	28696342	28685574	28685592	-	78	28681595	28696331
chr7	28701221	28716761	28701221	28702408	28715531	28716761	93	---	---	---	---	28703021	28703050	-	83	28701221	28716758
chr7	28707253	28714780	28707253	28708249	28713784	28714780	97	---	---	---	---	28708424	28708442	-	84	28707253	28714761
chr7	28717964	28732529	28717964	28721277	28729217	28732529	98	---	---	---	---	28729030	28729048	+	78	---	---
chr7	28736456	28744540	28736456	28737000	28743993	28744540	90	---	---	---	---	28737329	28737350	-	72	---	---
chr7	28752828	28758144	28752836	28753551	28757418	28758134	97	28752820	28752827	28758145	28758152	28753699	28753712	-	85	28752833	28758138
chr7	28763837	28781663	28763837	28766062	28779461	28781663	88	---	---	---	---	28778836	28778854	+	78	---	---
chr7	28773418	28788722	28773418	28774659	28787481	28788722	96	---	---	---	---	28775273	28775301	-	82	28773420	28788720
chr7	28778091	28785803	28778091	28779377	28784507	28785803	97	---	---	---	---	28779589	28779608	-	80	28778093	28785801
chr7	28788722	28800301	28788722	28789911	28799114	28800301	95	---	---	---	---	28798672	28798693	+	81	28788722	28800296
chr7	28818476	28821188	28818476	28818849	28820817	28821188	87	---	---	---	---	28818913	28818925	-	84	28818478	28821179
chr7	28825097	28842506	28825097	28826103	28841499	28842506	92	---	---	---	---	28840822	28840840	+	73	---	---
chr7	28871264	28884930	28871277	28874329	28881863	28884916	97	28871259	28871263	28884931	28884935	28881562	28881592	+	77	---	---
chr7	28887920	28899984	28887932	28888397	28899507	28899973	99	28887915	28887919	28899985	28899989	28899280	28899297	+	77	28887937	28899983
chr7	28908501	28922553	28908501	28911363	28919748	28922553	95	---	---	---	---	28911620	28911647	-	71	28908505	28922544
chr7	28957389	28971286	28957389	28961184	28967492	28971286	99	---	---	---	---	28961458	28961477	-	80	28957389	28971284
chr7	28976365	28994006	28976366	28977447	28992935	28993997	94	28976360	28976364	28994007	28994011	28992160	28992194	+	88	28976366	28994000
chr7	28986480	28994571	28986480	28986688	28994363	28994571	96	---	---	---	---	28986781	28986821	-	73	28986494	28994568
chr7	28987028	29001596	28987028	28988369	29000266	29001596	93	---	---	---	---	28999855	28999871	+	82	28987028	29001594
chr7	29012500	29023144	29012500	29012828	29022816	29023144	99	---	---	---	---	29022399	29022452	+	88	29012502	29023141
chr7	29036476	29047982	29036476	29036732	29047724	29047982	96	---	---	---	---	29037229	29037268	-	75	---	---
chr7	29060122	29071962	29060122	29063547	29068592	29071962	96	---	---	---	---	29063690	29063711	-	72	29060126	29071959
chr7	29073135	29091684	29073143	29073650	29091175	29091682	96	29073130	29073134	29091685	29091689	29074502	29074527	-	73	---	---
chr7	29085413	29091177	29085413	29086426	29090164	29091177	98	---	---	---	---	29086489	29086510	-	81	---	---
chr7	29091674	29106454	29091682	29095728	29102399	29106443	99	29091665	29091673	29106455	29106463	29102157	29102178	+	81	29091682	29106440
chr7	29126285	29131298	29126285	29126418	29131164	29131298	91	---	---	---	---	29130951	29131089	+	71	29126286	29131295
chr7	29148467	29162695	29148468	29148941	29162206	29162684	85	29148462	29148466	29162696	29162700	29149465	29149490	-	73	29148469	29162692
chr7	29169214	29185403	29169214	29169614	29185002	29185403	89	---	---	---	---	29184281	29184398	+	71	---	---
chr7	29170295	29177796	29170295	29171560	29176516	29177796	97	---	---	---	---	29176408	29176463	+	80	29170296	29177794
chr7	29193633	29202990	29193633	29194865	29201754	29202990	97	---	---	---	---	29201492	29201507	+	81	29193633	29202988
chr7	29213359	29221651	29213370	29214635	29220441	29221640	89	29213354	29213358	29221652	29221656	29214897	29214925	-	72	29213359	29221645
chr7	29228072	29243147	29228072	29231993	29239194	29243147	92	---	---	---	---	29238834	29238849	+	81	29228073	29243135
chr7	29246977	29255664	29246977	29247282	29255359	29255664	90	---	---	---	---	29255009	29255030	+	72	---	---
chr7	29263058	29268614	29263064	29263459	29268214	29268609	86	29263051	29263057	29268615	29268621	29263675	29263697	-	73	29263059	29268606
chr7	29293422	29299247	29293425	29294632	29298035	29299240	95	29293417	29293421	29299248	29299252	29297882	29297912	+	74	29293423	29299237
chr7	29300221	29308508	29300221	29301878	29306843	29308499	98	29300216	29300220	29308509	29308513	29306707	29306747	+	75	29300221	29308506
chr7	29320422	29340814	29320422	29323049	29338183	29340814	87	---	---	---	---	29337752	29337777	+	84	---	---
chr7	29330464	29349688	29330464	29332882	29347346	29349688	87	---	---	---	---	29346626	29346697	+	77	---	---
chr7	29334007	29341670	29334007	29335356	29340303	29341670	94	---	---	---	---	29335442	29335504	-	80	29334008	29341668
chr7	29359007	29366315	29359022	29360294	29365051	29366313	93	29359002	29359006	29366316	29366320	29364942	29364997	+	82	29359015	29366310
chr7	29370455	29381750	29370455	29371886	29380320	29381750	92	---	---	---	---	29379898	29379915	+	72	29370466	29381749
chr7	29390527	29409093	29390527	29393564	29406077	29409093	86	---	---	---	---	29405456	29405474	+	73	---	---
chr7	29398446	29412800	29398446	29401724	29409512	29412800	98	---	---	---	---	29409260	29409294	+	71	---	---
chr7	29414665	29422640	29414665	29415988	29421292	29422640	89	---	---	---	---	29416180	29416203	-	79	29414665	29422636
chr7	29440519	29452572	29440528	29440988	29452101	29452561	99	29440514	29440518	29452573	29452577	29441203	29441220	-	77	29440528	29452562
chr7	29469887	29475819	29469887	29471014	29474694	29475819	99	---	---	---	---	29471041	29471068	-	82	29469888	29475812
chr7	29486991	29490173	29486991	29487953	29489219	29490173	92	---	---	---	---	29487977	29487994	-	83	29486997	29490162
chr7	29493065	29505446	29493065	29493747	29504748	29505446	95	---	---	---	---	29494261	29494297	-	72	29493065	29505443
chr7	29509304	29525070	29509313	29513875	29520535	29525066	98	29509299	29509303	29525071	29525075	29514045	29514061	-	76	29509307	29525063
chr7	29540963	29552938	29540971	29541434	29552467	29552930	99	29540958	29540962	29552939	29552943	29552235	29552252	+	72	29540972	29552928
chr7	29572485	29589814	29572495	29572897	29589409	29589811	95	29572478	29572484	29589815	29589821	29588927	29588939	+	76	29572491	29589795
chr7	29573242	29589035	29573242	29577823	29584455	29589035	99	---	---	---	---	29584303	29584320	+	77	29573245	29589033
chr7	29590350	29600588	29590350	29590617	29600321	29600588	94	---	---	---	---	29600066	29600098	+	75	---	---
chr7	29591469	29599955	29591469	29592107	29599317	29599955	98	---	---	---	---	29599016	29599029	+	85	---	---
chr7	29618135	29621505	29618135	29619273	29620367	29621505	98	---	---	---	---	---	---	0	--	29618145	29621490
chr7	29625312	29628008	29625312	29625819	29627501	29628008	96	---	---	---	---	29627468	29627481	+	71	29625319	29628001
chr7	29629979	29632596	29629979	29630649	29631928	29632596	95	---	---	---	---	---	---	0	--	29629983	29632590
chr7	29672260	29676124	29672262	29672670	29675715	29676123	96	29672254	29672259	29676125	29676130	---	---	0	--	---	---
chr7	29688619	29704191	29688633	29693074	29699730	29704186	97	29688613	29688618	29704192	29704197	29693236	29693254	-	78	29688620	29704178
chr7	29708814	29718203	29708814	29709309	29717708	29718203	96	---	---	---	---	29709712	29709728	-	70	---	---
chr7	29711388	29717238	29711388	29711859	29716766	29717238	85	---	---	---	---	29716744	29716761	+	83	---	---
chr7	29721056	29723125	29721056	29722031	29722163	29723118	89	29721051	29721055	29723126	29723130	---	---	0	--	---	---
chr7	29740291	29742925	29740291	29740742	29742438	29742925	86	---	---	---	---	---	---	0	--	29740293	29742922
chr7	29745251	29755355	29745252	29747116	29753485	29755352	94	29745246	29745250	29755356	29755360	29747118	29747129	-	100	29745252	29755350
chr7	29755765	29763456	29755770	29757054	29762165	29763449	96	29755760	29755764	29763457	29763461	29761909	29761925	+	82	29755766	29763454
chr7	29769338	29777199	29769338	29770678	29775859	29777199	96	---	---	---	---	29770763	29770820	-	82	29769338	29777197
chr7	29782628	29797567	29782628	29784320	29795875	29797567	99	---	---	---	---	29795500	29795535	+	72	29782629	29797562
chr7	29838541	29852644	29838541	29842056	29849127	29852644	99	---	---	---	---	29849035	29849065	+	77	29838543	29852641
chr7	29854298	29869738	29854298	29857075	29866958	29869738	85	---	---	---	---	29857491	29857533	-	74	---	---
chr7	29862945	29875296	29862945	29863669	29874573	29875296	96	---	---	---	---	29864195	29864214	-	80	29862945	29875294
chr7	29877534	29891852	29877537	29878584	29890802	29891848	99	29877529	29877533	29891853	29891857	29879125	29879141	-	70	29877537	29891843
chr7	29905745	29912985	29905745	29906889	29911839	29912985	95	---	---	---	---	29911591	29911653	+	77	---	---
chr7	29928214	29933294	29928214	29929093	29932416	29933294	97	---	---	---	---	---	---	0	--	29928219	29933289
chr7	29928842	29931772	29928842	29929753	29930857	29931772	91	---	---	---	---	---	---	0	--	29928844	29931763
chr7	29938482	29941096	29938486	29938906	29940669	29941095	93	29938477	29938481	29941097	29941101	29940583	29940599	+	70	29938490	29941093
chr7	29941269	29949890	29941269	29944526	29946607	29949890	95	---	---	---	---	29944528	29944545	-	77	29941275	29949886
chr7	29958626	29963932	29958631	29959154	29963405	29963928	92	29958611	29958625	29963933	29963947	29963347	29963375	+	72	29958635	29963927
chr7	29967964	29983668	29967974	29968765	29982862	29983653	97	29967959	29967963	29983669	29983673	29969152	29969164	-	76	29967974	29983667
chr7	29981462	29984301	29981462	29982117	29983647	29984301	92	---	---	---	---	29982140	29982151	-	75	---	---
chr7	29986586	29990134	29986586	29988092	29988635	29990134	96	---	---	---	---	29988141	29988157	-	70	29986594	29990132
chr7	29988715	29989525	29988719	29988971	29989264	29989516	93	29988708	29988714	29989526	29989532	29989173	29989189	+	70	29988718	29989521
chr7	30008897	30021246	30008897	30009587	30020556	30021246	99	---	---	---	---	30020007	30020052	+	78	30008897	30021244
chr7	30035166	30038475	30035166	30035746	30037895	30038475	97	---	---	---	---	---	---	0	--	---	---
chr7	30048886	30051307	30048886	30049254	30050947	30051307	87	---	---	---	---	---	---	0	--	---	---
chr7	30051889	30062850	30051889	30053731	30060931	30062850	91	---	---	---	---	30054004	30054021	-	88	30051899	30062846
chr7	30075988	30079327	30075988	30076338	30078977	30079327	97	---	---	---	---	30076441	30076457	-	70	---	---
chr7	30097124	30105339	30097124	30099701	30102759	30105338	96	30097119	30097123	30105340	30105344	30102607	30102660	+	77	---	---
chr7	30109686	30112581	30109686	30110393	30111875	30112581	97	---	---	---	---	---	---	0	--	---	---
chr7	30112756	30117322	30112756	30115071	30115076	30117322	93	---	---	---	---	---	---	0	--	30112758	30117314
chr7	30118951	30121628	30118951	30119443	30121136	30121628	93	---	---	---	---	---	---	0	--	30118958	30121626
chr7	30122900	30132125	30122900	30124420	30130609	30132125	96	---	---	---	---	30130299	30130318	+	70	30122903	30132122
chr7	30136558	30139107	30136558	30136923	30138742	30139107	96	---	---	---	---	---	---	0	--	---	---
chr7	30157197	30169531	30157197	30157873	30168841	30169531	97	---	---	---	---	30158374	30158422	-	75	30157197	30169529
chr7	30182967	30185489	30182967	30183440	30185015	30185489	91	---	---	---	---	30184971	30184987	+	76	30182967	30185481
chr7	30187558	30193443	30187558	30188016	30192986	30193443	91	---	---	---	---	---	---	0	--	30187561	30193438
chr7	30193817	30196524	30193828	30194355	30195998	30196523	96	30193809	30193816	30196525	30196532	---	---	0	--	30193826	30196522
chr7	30204330	30216288	30204330	30205477	30215091	30216288	91	---	---	---	---	30205936	30205956	-	76	30204330	30216284
chr7	30223009	30237205	30223009	30224006	30236212	30237205	98	---	---	---	---	30224555	30224571	-	70	30223009	30237203
chr7	30239302	30246356	30239302	30240641	30245013	30246351	97	30239297	30239301	30246357	30246361	30240723	30240793	-	78	30239302	30246349
chr7	30258534	30266423	30258534	30259764	30265195	30266423	97	---	---	---	---	30259987	30260005	-	78	30258534	30266421
chr7	30271348	30275680	30271348	30273443	30273585	30275680	99	---	---	---	---	30273488	30273504	-	76	---	---
chr7	30277731	30285211	30277731	30279015	30283927	30285211	97	---	---	---	---	30279065	30279119	-	81	30277732	30285210
chr7	30289441	30292213	30289443	30289968	30291677	30292203	93	30289431	30289440	30292214	30292223	30291647	30291660	+	71	30289444	30292201
chr7	30332317	30339955	30332317	30333608	30338664	30339955	97	---	---	---	---	30333830	30333859	-	70	30332328	30339953
chr7	30340895	30346143	30340895	30341219	30345816	30346143	86	---	---	---	---	30341400	30341419	-	80	---	---
chr7	30362905	30370730	30362905	30363125	30370503	30370730	87	---	---	---	---	30363443	30363474	-	84	30362917	30370725
chr7	30374713	30378644	30374728	30376114	30377331	30378638	86	30374708	30374712	30378645	30378649	30376125	30376141	-	82	30374718	30378632
chr7	30376097	30379595	30376097	30377046	30378621	30379595	90	---	---	---	---	30377051	30377076	-	84	---	---
chr7	30377952	30386535	30377952	30380512	30383932	30386535	86	---	---	---	---	---	---	0	--	30377957	30386531
chr7	30404668	30417084	30404668	30405385	30416386	30417084	94	---	---	---	---	30405900	30405935	-	72	30404668	30417082
chr7	30420729	30427168	30420729	30422379	30425505	30427168	90	---	---	---	---	30422441	30422507	-	79	---	---
chr7	30449858	30464432	30449858	30450327	30463959	30464432	97	---	---	---	---	30450983	30450998	-	75	30449867	30464430
chr7	30500929	30509206	30500943	30501149	30508986	30509192	98	30500923	30500928	30509207	30509212	30508950	30508984	+	71	30500934	30509191
chr7	30513102	30524823	30513102	30513335	30524591	30524823	90	---	---	---	---	30513863	30513898	-	72	30513107	30524810
chr7	30536267	30550573	30536267	30537314	30549525	30550573	96	---	---	---	---	30537853	30537869	-	76	30536268	30550568
chr7	30550986	30556478	30550986	30552432	30555035	30556478	93	---	---	---	---	30554931	30554949	+	78	30550991	30556463
chr7	30556569	30564200	30556569	30557490	30563279	30564200	97	---	---	---	---	30557741	30557778	-	76	30556569	30564198
chr7	30568705	30580690	30568709	30569918	30579479	30580683	90	30568698	30568704	30580691	30580697	30579001	30579045	+	75	30568710	30580689
chr7	30595112	30615730	30595112	30595786	30615056	30615730	95	---	---	---	---	30596296	30596314	-	78	---	---
chr7	30595181	30615575	30595190	30595622	30615134	30615566	95	30595176	30595180	30615576	30615580	30596296	30596314	-	78	---	---
chr7	30603983	30616295	30603992	30604542	30615726	30616282	93	30603978	30603982	30616296	30616300	30615187	30615215	+	79	30603995	30616285
chr7	30609701	30614963	30609701	30611634	30613025	30614963	85	---	---	---	---	30612984	30613002	+	89	30609719	30614944
chr7	30621094	30636225	30621106	30625026	30632304	30636222	98	30621089	30621093	30636226	30636230	30631943	30631970	+	82	30621107	30636223
chr7	30637421	30645103	30637421	30638701	30643844	30645103	96	---	---	---	---	30643586	30643604	+	84	30637422	30645101
chr7	30648736	30658011	30648736	30650244	30656502	30658011	98	---	---	---	---	30650538	30650557	-	70	30648736	30658009
chr7	30662318	30675237	30662318	30663112	30674429	30675237	89	---	---	---	---	30674027	30674067	+	73	30662323	30675235
chr7	30664712	30672691	30664712	30665954	30671448	30672691	95	---	---	---	---	30671200	30671268	+	79	30664728	30672689
chr7	30680817	30693499	30680817	30680954	30693362	30693499	92	---	---	---	---	30692879	30692898	+	80	30680818	30693497
chr7	30689011	30697281	30689011	30690386	30695886	30697281	94	---	---	---	---	30690594	30690612	-	78	30689012	30697279
chr7	30760644	30772837	30760644	30762295	30771186	30772837	97	---	---	---	---	30771097	30771117	+	76	---	---
chr7	30764070	30774448	30764070	30765670	30772850	30774448	97	---	---	---	---	30765954	30765973	-	70	---	---
chr7	30789428	30801394	30789428	30790387	30800435	30801394	95	---	---	---	---	30800014	30800031	+	77	---	---
chr7	30803522	30817839	30803522	30804569	30816792	30817839	99	---	---	---	---	30816231	30816247	+	70	30803522	30817833
chr7	30832741	30842997	30832741	30833432	30842306	30842997	99	---	---	---	---	30833798	30833814	-	70	30832741	30842995
chr7	30843979	30855104	30843979	30844376	30854706	30855104	91	---	---	---	---	30844756	30844769	-	71	---	---
chr7	30845845	30853947	30845856	30847087	30852706	30853934	97	30845839	30845844	30853948	30853953	30847310	30847328	-	78	30845853	30853931
chr7	30864251	30874367	30864251	30866127	30872494	30874367	98	---	---	---	---	30866129	30866140	-	100	30864251	30874365
chr7	30881490	30890270	30881490	30884248	30887513	30890270	96	---	---	---	---	30884346	30884410	-	75	---	---
chr7	30890636	30900043	30890636	30891865	30898823	30900043	93	---	---	---	---	30898559	30898574	+	81	30890638	30900039
chr7	30901075	30903574	30901075	30901388	30903261	30903574	97	---	---	---	---	30903172	30903185	+	71	---	---
chr7	30917872	30926125	30917878	30918338	30925650	30926110	98	30917867	30917871	30926126	30926130	30925415	30925434	+	75	30917878	30926122
chr7	30966190	30980949	30966190	30969882	30977239	30980949	95	---	---	---	---	30976955	30976972	+	77	30966195	30980947
chr7	30981571	30989244	30981571	30982674	30988081	30989244	92	---	---	---	---	30987838	30987856	+	78	30981571	30989237
chr7	31033238	31047361	31033239	31036108	31044478	31047349	99	31033232	31033237	31047362	31047367	31036443	31036466	-	79	31033252	31047357
chr7	31058464	31067719	31058464	31059628	31066541	31067719	97	---	---	---	---	31066281	31066296	+	81	31058464	31067706
chr7	31074141	31090785	31074141	31074279	31090647	31090785	92	---	---	---	---	31089915	31089938	+	79	31074155	31090772
chr7	31078388	31086493	31078388	31080016	31084837	31086493	97	---	---	---	---	31080111	31080151	-	73	31078389	31086491
chr7	31090788	31110854	31090788	31090938	31110679	31110840	90	31090783	31090787	31110855	31110859	31109899	31109915	+	76	---	---
chr7	31100585	31109850	31100585	31102103	31108333	31109850	95	---	---	---	---	31108043	31108062	+	70	31100586	31109848
chr7	31110836	31118985	31110841	31112180	31117635	31118974	97	31110829	31110835	31118986	31118992	31112262	31112334	-	79	31110838	31118972
chr7	31124359	31144307	31124359	31125067	31143599	31144307	96	---	---	---	---	31125890	31125919	-	70	31124359	31144304
chr7	31132431	31139988	31132436	31133717	31138697	31139978	98	31132426	31132430	31139989	31139993	31138590	31138644	+	81	31132431	31139985
chr7	31147906	31155790	31147911	31149120	31154548	31155779	96	31147900	31147905	31155791	31155796	31154304	31154322	+	78	31147911	31155779
chr7	31156005	31169435	31156005	31156463	31168979	31169435	85	---	---	---	---	31156992	31157008	-	70	31156005	31169433
chr7	31174395	31186292	31174395	31174861	31185852	31186292	87	---	---	---	---	31175358	31175375	-	77	31174397	31186291
chr7	31187509	31195132	31187509	31188363	31194295	31195132	87	---	---	---	---	31188598	31188617	-	75	31187519	31195130
chr7	31199636	31221473	31199636	31200689	31220422	31221473	95	---	---	---	---	31201596	31201609	-	78	31199636	31221470
chr7	31206906	31214532	31206906	31208190	31213267	31214532	96	---	---	---	---	31213013	31213033	+	85	31206911	31214530
chr7	31238054	31252211	31238054	31239104	31251161	31252211	96	---	---	---	---	31239640	31239653	-	71	31238054	31252209
chr7	31255451	31262138	31255451	31256962	31260627	31262138	94	---	---	---	---	31257116	31257146	-	77	31255452	31262127
chr7	31266299	31285400	31266304	31268565	31283031	31285386	91	31266294	31266298	31285401	31285405	31269179	31269252	-	74	31266304	31285382
chr7	31273075	31280718	31273075	31274371	31279423	31280718	97	---	---	---	---	31279195	31279214	+	80	31273081	31280716
chr7	31307915	31317267	31307921	31309198	31316030	31317259	92	31307910	31307914	31317268	31317272	31315690	31315723	+	79	31307916	31317262
chr7	31347867	31354903	31347867	31349050	31353717	31354903	97	---	---	---	---	31349154	31349209	-	82	31347867	31354901
chr7	31351996	31359924	31351996	31354755	31357187	31359924	90	---	---	---	---	31357125	31357156	+	78	---	---
chr7	31373549	31387874	31373549	31374585	31386837	31387874	97	---	---	---	---	31375127	31375143	-	70	31373549	31387872
chr7	31391976	31403545	31391976	31392443	31403078	31403545	99	---	---	---	---	31392733	31392750	-	72	31391976	31403538
chr7	31407292	31410545	31407292	31408384	31409440	31410545	93	---	---	---	---	---	---	0	--	31407304	31410541
chr7	31417987	31421326	31417987	31419143	31420170	31421326	98	---	---	---	---	---	---	0	--	31417989	31421324
chr7	31418769	31419786	31418769	31419242	31419315	31419786	85	---	---	---	---	---	---	0	--	---	---
chr7	31427191	31439389	31427191	31428393	31438187	31439389	96	---	---	---	---	31437986	31438008	+	82	31427192	31439386
chr7	31446918	31449257	31446918	31447346	31448833	31449257	85	---	---	---	---	31448753	31448767	+	73	31446928	31449256
chr7	35087521	35095028	35087521	35089296	35093250	35095028	95	---	---	---	---	35089396	35089478	-	71	35087525	35095026
chr7	35109705	35113147	35109705	35110724	35112128	35113147	99	---	---	---	---	---	---	0	--	---	---
chr7	35119936	35132295	35119936	35120621	35131587	35132295	92	---	---	---	---	35121154	35121170	-	88	35119936	35132293
chr7	35141165	35156727	35141165	35141887	35155994	35156727	92	---	---	---	---	35142529	35142578	-	86	35141168	35156725
chr7	35146866	35154385	35146866	35148086	35153164	35154385	93	---	---	---	---	35148296	35148314	-	78	35146866	35154379
chr7	35185924	35201304	35185924	35190127	35197079	35201304	96	---	---	---	---	35190422	35190440	-	78	---	---
chr7	35187503	35199476	35187509	35188302	35198683	35199476	97	35187497	35187502	35199477	35199482	35198646	35198666	+	76	35187521	35199474
chr7	35242786	35255179	35242786	35243485	35254479	35255179	98	---	---	---	---	35243991	35244035	-	77	35242786	35255177
chr7	35270735	35281010	35270741	35272351	35279392	35281000	97	35270730	35270734	35281011	35281015	35279325	35279341	+	76	35270745	35280998
chr7	35302006	35307088	35302006	35302293	35306797	35307088	96	---	---	---	---	---	---	0	--	35302006	35307086
chr7	35331523	35349228	35331523	35331659	35349089	35349228	85	---	---	---	---	35348506	35348540	+	77	---	---
chr7	35341725	35351372	35341732	35343621	35349475	35351363	98	35341720	35341724	35351373	35351377	35349183	35349208	+	76	35341725	35351361
chr7	35356166	35365530	35356168	35357378	35364325	35365518	94	35356161	35356165	35365531	35365535	35364036	35364051	+	81	---	---
chr7	35368893	35389460	35368893	35371600	35386708	35389460	95	---	---	---	---	35385952	35385974	+	86	35368893	35389454
chr7	35371707	35384071	35371707	35372401	35383377	35384071	99	---	---	---	---	35382828	35382876	+	75	35371710	35384069
chr7	35403554	35424002	35403554	35404792	35422791	35424002	93	---	---	---	---	35422166	35422203	+	71	35403554	35424000
chr7	35407087	35419360	35407087	35407793	35418638	35419360	93	---	---	---	---	35408324	35408336	-	84	35407093	35419358
chr7	35426202	35445600	35426202	35426963	35444840	35445600	97	---	---	---	---	35444152	35444175	+	70	35426218	35445595
chr7	35428693	35441042	35428693	35429416	35440318	35441042	97	---	---	---	---	35439772	35439812	+	73	35428693	35441040
chr7	35445779	35452008	35445779	35446096	35451670	35452008	90	---	---	---	---	35451500	35451521	+	77	---	---
chr7	35452508	35465688	35452508	35454046	35464152	35465688	95	---	---	---	---	35454424	35454495	-	80	35452508	35465685
chr7	35472997	35480301	35472997	35473471	35479827	35480301	98	---	---	---	---	35473550	35473626	-	77	35473004	35480297
chr7	35495257	35506860	35495257	35495985	35506145	35506860	94	---	---	---	---	35505716	35505742	+	85	35495257	35506858
chr7	35524368	35538379	35524368	35527255	35535521	35538379	95	---	---	---	---	35527450	35527464	-	73	35524371	35538372
chr7	35541826	35554343	35541826	35542545	35553624	35554343	97	---	---	---	---	35543049	35543060	-	83	35541826	35554342
chr7	35602150	35607228	35602150	35602437	35606941	35607228	97	---	---	---	---	---	---	0	--	35602150	35607226
chr7	35625559	35637644	35625559	35626021	35637182	35637644	98	---	---	---	---	35626310	35626327	-	72	35625559	35637642
chr7	35641143	35648337	35641143	35642801	35646678	35648337	95	---	---	---	---	35642895	35642934	-	75	35641145	35648335
chr7	35648736	35658037	35648750	35650249	35656504	35658024	96	35648731	35648735	35658038	35658042	35656217	35656236	+	70	35648741	35658034
chr7	35664775	35673031	35664775	35666425	35671371	35673031	94	---	---	---	---	35671239	35671279	+	73	35664778	35673029
chr7	35679588	35687631	35679588	35680830	35686388	35687631	97	---	---	---	---	35686155	35686173	+	78	35679588	35687629
chr7	35702635	35715022	35702635	35703318	35714335	35715022	98	---	---	---	---	35703822	35703867	-	78	35702635	35715020
chr7	35719265	35731743	35719276	35719996	35731038	35731742	93	35719260	35719264	35731744	35731748	35730485	35730511	+	77	35719276	35731740
chr7	35734147	35746983	35734147	35734609	35746521	35746983	96	---	---	---	---	35735117	35735159	-	72	35734147	35746980
chr7	35773642	35780562	35773642	35774983	35779238	35780562	93	---	---	---	---	35779085	35779161	+	76	35773645	35780560
chr7	35780120	35785572	35780132	35780562	35785135	35785569	85	35780115	35780119	35785573	35785577	35784935	35784952	+	72	35780126	35785570
chr7	35793745	35814406	35793745	35794450	35813674	35814406	92	---	---	---	---	35795374	35795387	-	71	35793745	35814400
chr7	35799031	35807322	35799043	35800697	35805659	35807314	98	35799026	35799030	35807323	35807327	35800792	35800832	-	75	35799037	35807312
chr7	35830039	35838239	35830054	35831292	35837050	35838228	94	35830034	35830038	35838240	35838244	35831515	35831533	-	78	35830046	35838234
chr7	35865882	35873778	35865882	35867887	35871773	35873778	98	---	---	---	---	35868029	35868042	-	100	35865890	35873775
chr7	35876940	35884689	35876940	35878209	35883405	35884689	97	---	---	---	---	35878446	35878468	-	86	35876941	35884685
chr7	35892521	35897857	35892521	35892940	35897432	35897850	95	35892516	35892520	35897858	35897862	35893078	35893092	-	73	35892522	35897854
chr7	35905707	35924523	35905709	35911643	35918598	35924519	87	35905702	35905706	35924524	35924528	35911658	35911677	-	70	---	---
chr7	35906850	35922765	35906850	35909875	35919739	35922765	90	---	---	---	---	35910259	35910295	-	70	35906851	35922748
chr7	35915172	35927512	35915179	35915886	35926794	35927502	97	35915163	35915171	35927513	35927521	35926260	35926302	+	72	35915183	35927500
chr7	35951006	35956717	35951006	35951485	35956281	35956717	87	---	---	---	---	35951608	35951631	-	70	35951007	35956710
chr7	35994433	36006551	35994433	35994896	36006088	36006551	98	---	---	---	---	35995185	35995202	-	72	35994436	36006549
chr7	36012636	36022250	36012647	36014603	36020280	36022237	99	36012631	36012635	36022251	36022255	36014859	36014887	-	79	36012637	36022242
chr7	36025124	36034384	36025124	36026645	36032885	36034384	96	---	---	---	---	36026882	36026896	-	73	36025124	36034381
chr7	36038809	36050996	36038809	36040042	36049785	36050996	94	---	---	---	---	36040478	36040505	-	92	36038810	36050994
chr7	36053069	36061925	36053079	36054657	36060336	36061914	99	36053063	36053068	36061926	36061931	36054752	36054779	-	75	36053080	36061920
chr7	36062511	36075887	36062511	36062913	36075471	36075887	95	---	---	---	---	36063500	36063512	-	76	36062511	36075882
chr7	36062913	36067139	36062913	36063322	36066730	36067139	99	---	---	---	---	36066653	36066664	+	75	36062913	36067137
chr7	36068463	36080582	36068473	36071823	36077215	36080569	97	36068458	36068462	36080583	36080587	36072067	36072093	-	70	36068473	36080567
chr7	36090413	36102802	36090413	36091109	36102122	36102802	96	---	---	---	---	36091613	36091658	-	78	36090417	36102800
chr7	36110704	36125202	36110704	36114940	36120966	36125202	99	---	---	---	---	36115213	36115225	-	84	36110704	36125200
chr7	36127917	36139549	36127917	36128369	36139098	36139549	96	---	---	---	---	36138728	36138751	+	87	---	---
chr7	36148379	36156069	36148379	36149642	36154804	36156069	93	---	---	---	---	36149880	36149901	-	90	36148379	36156066
chr7	36164582	36176630	36164595	36165054	36176161	36176620	98	36164577	36164581	36176631	36176635	36165269	36165286	-	72	36164582	36176618
chr7	36180477	36202394	36180481	36180608	36202263	36202390	92	36180471	36180476	36202395	36202400	36201370	36201386	+	76	---	---
chr7	36185820	36188517	36185820	36186232	36188105	36188517	99	---	---	---	---	36186281	36186294	-	71	36185820	36188515
chr7	36189640	36202003	36189640	36190176	36201485	36202003	88	---	---	---	---	36190293	36190311	-	84	36189641	36201999
chr7	36211210	36221364	36211210	36212556	36220018	36221364	99	---	---	---	---	36212901	36212917	-	94	36211210	36221362
chr7	36227320	36231163	36227320	36228278	36230189	36231163	88	---	---	---	---	---	---	0	--	36227337	36231159
chr7	36238522	36253665	36238522	36238696	36253491	36253665	94	---	---	---	---	36252873	36252895	+	73	36238522	36253655
chr7	36246559	36254728	36246569	36247640	36253656	36254725	94	36246554	36246558	36254729	36254733	36253410	36253426	+	82	36246573	36254724
chr7	36255934	36268394	36255934	36256662	36267666	36268394	97	---	---	---	---	36267116	36267165	+	74	36255938	36268392
chr7	36286051	36292682	36286064	36286591	36292154	36292680	93	36286046	36286050	36292683	36292687	36286839	36286868	-	73	---	---
chr7	36336323	36345500	36336333	36337452	36344390	36345488	96	36336318	36336322	36345501	36345505	36337623	36337692	-	80	36336328	36345495
chr7	36386315	36398347	36386315	36386775	36397887	36398347	99	---	---	---	---	36397654	36397671	+	77	36386315	36398345
chr7	36444601	36449829	36444602	36444730	36449692	36449821	88	36444596	36444600	36449830	36449834	36449492	36449518	+	74	---	---
chr7	36473560	36484739	36473560	36474135	36484171	36484739	97	---	---	---	---	36483729	36483766	+	73	36473562	36484736
chr7	36489715	36501998	36489715	36490418	36501294	36501998	96	---	---	---	---	36500823	36500835	+	84	36489715	36501996
chr7	36502255	36516381	36502255	36506306	36512329	36516381	98	---	---	---	---	36506407	36506428	-	72	36502256	36516376
chr7	36524025	36544317	36524029	36524290	36544047	36544308	95	36524019	36524024	36544318	36544323	36543453	36543482	+	73	---	---
chr7	36525963	36538023	36525963	36527191	36536793	36538023	97	---	---	---	---	36527369	36527392	-	79	36525963	36538021
chr7	36545441	36552870	36545441	36546122	36552196	36552870	96	---	---	---	---	36551892	36551949	+	72	36545446	36552868
chr7	36553848	36563822	36553848	36555497	36562197	36563822	95	---	---	---	---	36555815	36555831	-	70	36553865	36563819
chr7	36583155	36590655	36583155	36584434	36589376	36590655	98	---	---	---	---	36584487	36584541	-	81	36583155	36590653
chr7	36627235	36636546	36627235	36628469	36635311	36636546	98	---	---	---	---	36628707	36628722	-	81	36627235	36636544
chr7	36643765	36656135	36643765	36644465	36655437	36656135	99	---	---	---	---	36644968	36645013	-	78	36643774	36656133
chr7	36663364	36671027	36663364	36664613	36669777	36671027	99	---	---	---	---	36664696	36664750	-	81	---	---
chr7	36671120	36681526	36671120	36673076	36679570	36681526	99	---	---	---	---	36673078	36673112	-	71	36671120	36681524
chr7	36717568	36725071	36717568	36718820	36723790	36725071	94	---	---	---	---	36723682	36723736	+	81	36717568	36725069
chr7	36746799	36752543	36746799	36747274	36752095	36752543	87	---	---	---	---	---	---	0	--	36746802	36752540
chr7	36760688	36779023	36760688	36761021	36778690	36779023	97	---	---	---	---	36777822	36777842	+	76	---	---
chr7	36772370	36778594	36772370	36773005	36777959	36778594	99	---	---	---	---	36777775	36777786	+	91	36772370	36778593
chr7	36818788	36825480	36818788	36818934	36825334	36825480	95	---	---	---	---	36819221	36819254	-	76	36818797	36825479
chr7	36819416	36839182	36819429	36820813	36837780	36839169	88	36819409	36819415	36839183	36839189	36821523	36821561	-	74	36819430	36839178
chr7	36821246	36842160	36821246	36822838	36840551	36842160	85	---	---	---	---	36823673	36823698	-	73	36821249	36842152
chr7	36821246	36842160	36821246	36822838	36840551	36842160	85	---	---	---	---	36823673	36823698	-	73	36821249	36842152
chr7	36831487	36848052	36831487	36832682	36846844	36848052	94	---	---	---	---	36846402	36846456	+	80	36831487	36848049
chr7	36836000	36843574	36836000	36837259	36842295	36843574	95	---	---	---	---	36837482	36837511	-	70	36836000	36843572
chr7	36861571	36869158	36861571	36862786	36867919	36869158	95	---	---	---	---	36867662	36867680	+	84	36861572	36869156
chr7	36874161	36877062	36874161	36874407	36876813	36877062	88	---	---	---	---	36874409	36874432	-	70	---	---
chr7	36884401	36889662	36884401	36884668	36889394	36889662	97	---	---	---	---	36884733	36884745	-	84	36884404	36889660
chr7	36921920	36932290	36921920	36926049	36928070	36932290	86	---	---	---	---	---	---	0	--	36921930	36932286
chr7	36923191	36929852	36923191	36923701	36929342	36929852	93	---	---	---	---	36929069	36929096	+	75	---	---
chr7	36931604	36950473	36931604	36931984	36950093	36950473	96	---	---	---	---	36932848	36932867	-	85	---	---
chr7	36939212	36954672	36939212	36943419	36950468	36954672	98	---	---	---	---	36943754	36943772	-	73	36939225	36954670
chr7	36955424	36963346	36955424	36956635	36962135	36963346	99	---	---	---	---	36956881	36956895	-	73	---	---
chr7	36969745	36985310	36969745	36970614	36984441	36985310	97	---	---	---	---	36971225	36971267	-	90	---	---
chr7	36978999	36986100	36979009	36979802	36985302	36986095	99	36978993	36978998	36986101	36986106	36979896	36979936	-	73	36979016	36986092
chr7	36991171	37002078	36991171	36995224	36997995	37002078	95	---	---	---	---	---	---	0	--	---	---
chr7	37002351	37023518	37002351	37002971	37022898	37023518	97	---	---	---	---	37022494	37022524	+	74	37002356	37023516
chr7	37005934	37017364	37005934	37006641	37016657	37017364	97	---	---	---	---	37016433	37016449	+	70	37005934	37017361
chr7	37044268	37056467	37044281	37044988	37055753	37056461	95	37044262	37044267	37056468	37056473	37045495	37045513	-	84	37044282	37056466
chr7	37061679	37066750	37061679	37062061	37066374	37066750	93	---	---	---	---	37066257	37066359	+	75	37061679	37066748
chr7	37083395	37096021	37083400	37084311	37095097	37096006	94	37083390	37083394	37096022	37096026	37084620	37084634	-	73	---	---
chr7	37105248	37113522	37105248	37106902	37111868	37113522	98	---	---	---	---	37106997	37107037	-	75	37105248	37113520
chr7	37126205	37146884	37126205	37126603	37146485	37146884	96	---	---	---	---	37127489	37127518	-	80	37126208	37146875
chr7	37127785	37138558	37127785	37128709	37137654	37138558	91	---	---	---	---	37128957	37129013	-	77	37127785	37138556
chr7	37140293	37147920	37140293	37141573	37146654	37147920	97	---	---	---	---	37141796	37141825	-	70	37140293	37147918
chr7	37154893	37167345	37154893	37155457	37166781	37167345	93	---	---	---	---	37166416	37166430	+	80	37154895	37167340
chr7	37167650	37174668	37167650	37169109	37173215	37174668	95	---	---	---	---	37169206	37169274	-	73	37167653	37174666
chr7	37189462	37201542	37189462	37189928	37201076	37201542	97	---	---	---	---	37190437	37190479	-	72	37189467	37201540
chr7	37226434	37233353	37226440	37227669	37232116	37233347	94	37226428	37226433	37233354	37233359	37227871	37227892	-	81	37226441	37233352
chr7	37247577	37268898	37247577	37248054	37268442	37268898	94	---	---	---	---	37249022	37249042	-	80	37247585	37268896
chr7	37268889	37276439	37268898	37270233	37275085	37276427	91	37268884	37268888	37276440	37276444	37270341	37270367	-	77	---	---
chr7	37278405	37286462	37278405	37278874	37285993	37286462	99	---	---	---	---	37279162	37279179	-	72	37278405	37286460
chr7	37289113	37310556	37289113	37290330	37309338	37310556	98	---	---	---	---	37291080	37291134	-	78	---	---
chr7	37296932	37309343	37296934	37297633	37308643	37309342	99	37296926	37296931	37309344	37309349	37298135	37298183	-	75	37296935	37309342
chr7	37333605	37343536	37333605	37335350	37341791	37343536	99	---	---	---	---	37341754	37341789	+	72	37333605	37343534
chr7	37389165	37401507	37389165	37389871	37400800	37401507	97	---	---	---	---	37400253	37400275	+	78	37389165	37401504
chr7	37402686	37417131	37402686	37403290	37416528	37417131	95	---	---	---	---	37403905	37403924	-	75	37402686	37417122
chr7	37408866	37416096	37408866	37410142	37414818	37416096	95	---	---	---	---	37410195	37410249	-	81	37408866	37416094
chr7	37445010	37465057	37445015	37445483	37464588	37465057	95	37445005	37445009	37465058	37465062	37463828	37463851	+	83	---	---
chr7	37446423	37454145	37446423	37447747	37452822	37454145	97	---	---	---	---	37447841	37447906	-	81	37446424	37454139
chr7	37465245	37484669	37465245	37465904	37484027	37484666	91	37465239	37465244	37484670	37484675	37483170	37483259	+	70	37465249	37484664
chr7	37466033	37478195	37466033	37466756	37477472	37478195	96	---	---	---	---	37467265	37467282	-	77	37466039	37478193
chr7	37491514	37503401	37491514	37491980	37502935	37503401	98	---	---	---	---	37492195	37492212	-	72	37491520	37503399
chr7	37514922	37522591	37514922	37517414	37520030	37522591	95	---	---	---	---	37519899	37519934	+	72	37514925	37522589
chr7	37534950	37547451	37534950	37535636	37546765	37547451	99	---	---	---	---	37546209	37546260	+	73	37534950	37547448
chr7	37567528	37584803	37567528	37568737	37583706	37584803	86	---	---	---	---	37569292	37569322	-	74	37567528	37584801
chr7	37570522	37578799	37570522	37572180	37577140	37578799	95	---	---	---	---	37572274	37572312	-	71	37570528	37578797
chr7	37595062	37600175	37595062	37597624	37597635	37600175	96	---	---	---	---	---	---	0	--	37595071	37600166
chr7	37604846	37614965	37604861	37605330	37614481	37614950	99	37604841	37604845	37614966	37614970	37605587	37605604	-	72	37604862	37614961
chr7	37637567	37645414	37637581	37638381	37644560	37645410	88	37637562	37637566	37645415	37645419	37644274	37644290	+	76	37637576	37645408
chr7	37650337	37658724	37650337	37651611	37657444	37658724	97	---	---	---	---	37651829	37651844	-	87	37650337	37658722
chr7	37660529	37664847	37660529	37661490	37663888	37664847	94	---	---	---	---	37663770	37663800	+	70	---	---
chr7	37665598	37673486	37665598	37667648	37671435	37673486	98	---	---	---	---	37667750	37667772	-	82	37665598	37673484
chr7	37718892	37729182	37718892	37720253	37727821	37729182	97	---	---	---	---	37727461	37727478	+	72	37718898	37729180
chr7	37741665	37753796	37741665	37742126	37753335	37753796	99	---	---	---	---	37742341	37742358	-	77	37741668	37753794
chr7	37768703	37780885	37768703	37769256	37780332	37780885	98	---	---	---	---	37769475	37769492	-	72	37768708	37780881
chr7	37823080	37835772	37823080	37823797	37835061	37835772	94	---	---	---	---	37834510	37834527	+	83	37823080	37835770
chr7	37826513	37835283	37826513	37827318	37834476	37835283	92	---	---	---	---	37834310	37834339	+	70	37826523	37835277
chr7	37862772	37870189	37862772	37863433	37869528	37870189	96	---	---	---	---	37869380	37869446	+	79	37862772	37870174
chr7	37878863	37895531	37878865	37879500	37894882	37895519	89	37878858	37878862	37895532	37895536	37894411	37894428	+	83	---	---
chr7	37878865	37896613	37878865	37880602	37894882	37896613	90	---	---	---	---	37894411	37894428	+	83	---	---
chr7	37881360	37897467	37881360	37882223	37896600	37897467	87	---	---	---	---	37896017	37896037	+	80	37881377	37897464
chr7	37890331	37898638	37890331	37891983	37896983	37898638	96	---	---	---	---	37892077	37892116	-	72	37890331	37898635
chr7	37902671	37916883	37902671	37903709	37915845	37916883	96	---	---	---	---	37915431	37915452	+	77	37902675	37916878
chr7	37919207	37933025	37919207	37919879	37932336	37933025	91	---	---	---	---	37931790	37931809	+	75	37919215	37933009
chr7	37975099	37984557	37975099	37976080	37983576	37984557	95	---	---	---	---	37983324	37983342	+	73	37975103	37984555
chr7	37986688	38006280	37986688	37987938	38005000	38006280	96	---	---	---	---	38004146	38004184	+	84	37986688	38006278
chr7	37996761	38014589	37996761	38000486	38010992	38014589	88	---	---	---	---	38000632	38000645	-	78	37996770	38014584
chr7	37997111	38014931	37997111	38000828	38011342	38014931	88	---	---	---	---	38010914	38010937	+	83	37997119	38014929
chr7	38007890	38014934	38007892	38008353	38014471	38014932	98	38007885	38007889	38014935	38014939	38008567	38008584	-	72	38007892	38014929
chr7	38030893	38047704	38030901	38031640	38046956	38047696	93	38030887	38030892	38047705	38047710	38032356	38032385	-	70	38030907	38047694
chr7	38036560	38043946	38036560	38037997	38042509	38043946	99	---	---	---	---	38042488	38042507	+	80	38036569	38043943
chr7	38059476	38077939	38059478	38060852	38076547	38077928	95	38059471	38059475	38077940	38077944	38061597	38061617	-	80	---	---
chr7	38066178	38076472	38066178	38067532	38075118	38076472	99	---	---	---	---	38074802	38074819	+	77	38066179	38076464
chr7	38094604	38103914	38094604	38096118	38102400	38103914	99	---	---	---	---	38102086	38102105	+	70	38094604	38103911
chr7	38104923	38112503	38104923	38106577	38110849	38112503	99	---	---	---	---	38106694	38106712	-	78	38104923	38112501
chr7	38114026	38126383	38114026	38114719	38125691	38126383	99	---	---	---	---	38115222	38115267	-	78	38114026	38126380
chr7	38127379	38148280	38127379	38128357	38147329	38148280	94	---	---	---	---	38146401	38146414	+	85	38127379	38148278
chr7	38132452	38139447	38132456	38132824	38139077	38139445	99	38132447	38132451	38139448	38139452	38138942	38138982	+	75	38132457	38139439
chr7	38168773	38178114	38168780	38170012	38176866	38178099	91	38168768	38168772	38178115	38178119	38170259	38170275	-	82	38168775	38178097
chr7	38190805	38206739	38190805	38192409	38205098	38206739	89	---	---	---	---	38193005	38193017	-	76	38190819	38206722
chr7	38192549	38207646	38192558	38192981	38207219	38207646	92	38192544	38192548	38207647	38207651	38206559	38206581	+	73	38192550	38207643
chr7	38193053	38200981	38193060	38194406	38199626	38200972	94	38193046	38193052	38200982	38200988	38194486	38194553	-	80	38193061	38200978
chr7	38198071	38207533	38198071	38198834	38206778	38207533	85	---	---	---	---	38206380	38206399	+	75	---	---
chr7	38200967	38209981	38200967	38203230	38207721	38209981	93	---	---	---	---	38203325	38203370	-	73	---	---
chr7	38204793	38225818	38204793	38205346	38225268	38225818	87	---	---	---	---	38224551	38224584	+	76	38204797	38225804
chr7	38223088	38229542	38223088	38224266	38228399	38229542	91	---	---	---	---	38228244	38228262	+	84	38223092	38229523
chr7	38240095	38242772	38240095	38240557	38242309	38242772	97	---	---	---	---	38240606	38240619	-	71	38240096	38242770
chr7	38258749	38275803	38258749	38260376	38274136	38275803	92	---	---	---	---	38260928	38260957	-	80	38258753	38275801
chr7	38264296	38270155	38264296	38264834	38269630	38270155	88	---	---	---	---	38269410	38269421	+	75	38264305	38270142
chr7	38285318	38300816	38285318	38289732	38296402	38300816	99	---	---	---	---	38296215	38296232	+	72	38285318	38300813
chr7	38302193	38313848	38302193	38304395	38311648	38313848	99	---	---	---	---	38311413	38311441	+	82	38302211	38313846
chr7	38319867	38335232	38319867	38320274	38334824	38335232	89	---	---	---	---	38334096	38334119	+	79	38319871	38335229
chr7	38339992	38352117	38340003	38340464	38351644	38352105	99	38339987	38339991	38352118	38352122	38340881	38340908	-	71	38340003	38352110
chr7	38375886	38384185	38375886	38376226	38383872	38384185	89	---	---	---	---	38383504	38383524	+	76	38375890	38384182
chr7	38404328	38413696	38404328	38405564	38412460	38413696	98	---	---	---	---	38405808	38405823	-	81	38404329	38413694
chr7	38435634	38456486	38435634	38437274	38454824	38456486	90	---	---	---	---	38438093	38438114	-	72	38435634	38456484
chr7	38440239	38452609	38440239	38440969	38451881	38452609	93	---	---	---	---	38451335	38451351	+	88	38440240	38452607
chr7	38484838	38486834	38484838	38485475	38486196	38486834	98	---	---	---	---	---	---	0	--	38484853	38486832
chr7	38522456	38537821	38522456	38523711	38536568	38537821	98	---	---	---	---	38524340	38524354	-	73	38522456	38537803
chr7	38523708	38532843	38523708	38526693	38529861	38532843	96	---	---	---	---	38526818	38526832	-	86	38523711	38532840
chr7	38540499	38551481	38540499	38543362	38548628	38551481	98	---	---	---	---	38543483	38543506	-	79	38540499	38551479
chr7	38570313	38589595	38570313	38570750	38589154	38589595	90	---	---	---	---	38588363	38588385	+	86	38570318	38589585
chr7	38574648	38582381	38574648	38575890	38581051	38582381	89	---	---	---	---	38575972	38576046	-	78	38574648	38582379
chr7	38596701	38614587	38596715	38597314	38613974	38614573	98	38596695	38596700	38614588	38614593	38598120	38598147	-	82	---	---
chr7	38638415	38649796	38638420	38639463	38648756	38649785	93	38638410	38638414	38649797	38649801	38648356	38648379	+	70	38638424	38649783
chr7	38653385	38665702	38653385	38656243	38662765	38665702	88	---	---	---	---	38662438	38662479	+	85	38653385	38665683
chr7	38671355	38683707	38671355	38672042	38683020	38683707	99	---	---	---	---	38672546	38672591	-	78	38671355	38683705
chr7	38695969	38713498	38695969	38697628	38711839	38713498	97	---	---	---	---	38711128	38711152	+	76	38695969	38713496
chr7	38701974	38711237	38701974	38703190	38710000	38711237	96	---	---	---	---	38709742	38709759	+	83	38701976	38711235
chr7	38713817	38726084	38713817	38714516	38725373	38726084	94	---	---	---	---	38724894	38724906	+	76	38713817	38726082
chr7	38769662	38782039	38769662	38770339	38781362	38782039	97	38769642	38769661	38782040	38782059	38780811	38780835	+	80	38769666	38782036
chr7	38787878	38796136	38787878	38789534	38794491	38796136	97	---	---	---	---	38789628	38789668	-	75	38787879	38796133
chr7	38838477	38854613	38838477	38839376	38853714	38854613	96	---	---	---	---	38839995	38840068	-	74	38838479	38854611
chr7	38843986	38849838	38843999	38845217	38848615	38849832	96	38843980	38843985	38849839	38849844	38845249	38845276	-	71	38843999	38849834
chr7	38862468	38872040	38862468	38866070	38868462	38872040	91	---	---	---	---	38868356	38868383	+	89	38862468	38872022
chr7	38886908	38898444	38886908	38887609	38897742	38898444	96	---	---	---	---	38897520	38897539	+	75	---	---
chr7	38917854	38932158	38917854	38918889	38931121	38932158	98	---	---	---	---	38930537	38930556	+	75	38917854	38932156
chr7	38938170	38952445	38938170	38939218	38951402	38952445	97	---	---	---	---	38939762	38939778	-	70	38938170	38952441
chr7	38966655	38981374	38966655	38971019	38977039	38981374	95	---	---	---	---	38971293	38971305	-	84	38966655	38981371
chr7	38985210	38997542	38985210	38985897	38996854	38997542	99	---	---	---	---	38986400	38986445	-	78	38985210	38997540
chr7	39007810	39015623	39007810	39009028	39014416	39015623	92	---	---	---	---	39009235	39009253	-	78	39007811	39015620
chr7	39016795	39026032	39016795	39018011	39024800	39026032	95	---	---	---	---	39024514	39024554	+	73	39016795	39026030
chr7	39030436	39038751	39030436	39032102	39037084	39038751	97	---	---	---	---	39032194	39032240	-	74	39030436	39038748
chr7	39043005	39055362	39043005	39043693	39054674	39055362	99	---	---	---	---	39044196	39044241	-	78	39043005	39055360
chr7	39057115	39062765	39057115	39057937	39061964	39062765	96	---	---	---	---	39061866	39061917	+	75	39057120	39062763
chr7	39069060	39084874	39069060	39069595	39084335	39084874	90	---	---	---	---	39083616	39083683	+	70	---	---
chr7	39093429	39105442	39093429	39093888	39104982	39105442	99	---	---	---	---	39104750	39104767	+	77	39093430	39105440
chr7	39126571	39138517	39126571	39126859	39138229	39138517	97	---	---	---	---	39127405	39127426	-	81	---	---
chr7	39127387	39131842	39127387	39127566	39131663	39131842	98	---	---	---	---	39127732	39127749	-	72	39127399	39131839
chr7	39131839	39138779	39131839	39132111	39138509	39138779	95	---	---	---	---	39132206	39132245	-	75	39131853	39138777
chr7	39153968	39165034	39153968	39157703	39161301	39165034	99	---	---	---	---	39157859	39157883	-	84	---	---
chr7	39166179	39175045	39166179	39168234	39172990	39175045	96	---	---	---	---	39168438	39168472	-	77	39166179	39175043
chr7	39219620	39227891	39219620	39221270	39226237	39227891	98	---	---	---	---	39226102	39226142	+	73	39219621	39227889
chr7	39245810	39255175	39245815	39247338	39253642	39255161	98	39245805	39245809	39255176	39255180	39253373	39253405	+	78	39245816	39255174
chr7	39260053	39267310	39260053	39260481	39266882	39267310	96	---	---	---	---	39260564	39260636	-	79	39260062	39267308
chr7	39268998	39288784	39269008	39270164	39287616	39288781	94	39268992	39268997	39288785	39288790	39271000	39271017	-	72	---	---
chr7	39284192	39300950	39284192	39287608	39297537	39300950	87	---	---	---	---	39297132	39297147	+	75	---	---
chr7	39288777	39291385	39288777	39289194	39290968	39291385	96	---	---	---	---	39289238	39289251	-	71	---	---
chr7	39306336	39308958	39306336	39306801	39308494	39308958	92	---	---	---	---	39308395	39308413	+	73	39306339	39308956
chr7	39313914	39326239	39313916	39314594	39325558	39326235	99	39313906	39313913	39326240	39326247	39325009	39325054	+	78	39313917	39326233
chr7	39341306	39349175	39341307	39342523	39347945	39349163	98	39341301	39341305	39349176	39349180	39342757	39342775	-	78	39341307	39349160
chr7	39351310	39358562	39351310	39352027	39357845	39358562	94	---	---	---	---	39357658	39357671	+	71	39351315	39358553
chr7	39369731	39380256	39369734	39370450	39379534	39380250	95	39369726	39369730	39380257	39380261	39370877	39370903	-	81	39369732	39380254
chr7	39385366	39397776	39385366	39386062	39397080	39397776	99	---	---	---	---	39396531	39396576	+	78	39385366	39397774
chr7	39424824	39445560	39424824	39426947	39443423	39445560	93	---	---	---	---	39442601	39442653	+	71	39424824	39445549
chr7	39445646	39464967	39445646	39446018	39464591	39464967	96	---	---	---	---	39463662	39463678	+	82	---	---
chr7	39458331	39466159	39458331	39459528	39464962	39466159	98	---	---	---	---	39459623	39459663	-	75	---	---
chr7	39461934	39470048	39461934	39463790	39468130	39470048	85	---	---	---	---	39463865	39463884	-	85	---	---
chr7	39479859	39500451	39479859	39480453	39499854	39500451	88	---	---	---	---	39481403	39481421	-	89	---	---
chr7	39484167	39500402	39484167	39484347	39500222	39500402	93	---	---	---	---	39499525	39499541	+	100	---	---
chr7	39489202	39505179	39489202	39492440	39501888	39505179	85	---	---	---	---	39501504	39501521	+	83	---	---
chr7	39501394	39515838	39501394	39501774	39515454	39515838	94	---	---	---	---	39514776	39514818	+	88	---	---
chr7	39507775	39515416	39507777	39509042	39514154	39515415	95	39507768	39507774	39515417	39515423	39509274	39509298	-	84	39507778	39515411
chr7	39573643	39581757	39573643	39575422	39579976	39581757	85	---	---	---	---	39575555	39575572	-	77	39573653	39581751
chr7	39575409	39584946	39575417	39575839	39584514	39584936	87	39575404	39575408	39584947	39584951	39576066	39576099	-	73	---	---
chr7	39585984	39600852	39585984	39586295	39600541	39600852	98	---	---	---	---	39599925	39599946	+	77	39586000	39600846
chr7	39592561	39600541	39592561	39593903	39599158	39600541	94	---	---	---	---	39599010	39599073	+	81	39592561	39600539
chr7	39600851	39612307	39600851	39602503	39610658	39612307	87	---	---	---	---	---	---	0	--	---	---
chr7	39620898	39637495	39620911	39621083	39637311	39637483	93	39620893	39620897	39637496	39637500	39636652	39636697	+	82	---	---
chr7	39637781	39650172	39637782	39638471	39649477	39650166	99	39637776	39637780	39650173	39650177	39648926	39648974	+	75	39637783	39650164
chr7	39668397	39689695	39668397	39668804	39689286	39689695	95	---	---	---	---	39669698	39669710	-	84	39668400	39689683
chr7	39674634	39682317	39674634	39675930	39681035	39682317	97	---	---	---	---	39676166	39676186	-	80	39674635	39682313
chr7	39689691	39706687	39689691	39691205	39705175	39706687	98	---	---	---	---	39704575	39704604	+	80	39689691	39706684
chr7	39691871	39695009	39691871	39692010	39694868	39695009	88	---	---	---	---	39692013	39692029	-	76	---	---
chr7	39699327	39717063	39699327	39700026	39716363	39717063	94	---	---	---	---	39715587	39715663	+	75	---	---
chr7	39707339	39710285	39707339	39708080	39709562	39710285	91	---	---	---	---	39708091	39708110	-	70	---	---
chr7	39719378	39728561	39719385	39721580	39726327	39728550	92	39719373	39719377	39728562	39728566	39726159	39726215	+	70	39719383	39728553
chr7	39746207	39754463	39746208	39747824	39752808	39754463	91	39746201	39746206	39754464	39754469	39752673	39752712	+	75	39746208	39754460
chr7	39763310	39771398	39763310	39764648	39770075	39771398	94	---	---	---	---	39764871	39764890	-	75	39763314	39771396
chr7	39787777	39807162	39787783	39790875	39804070	39807158	98	39787772	39787776	39807163	39807167	39803413	39803438	+	73	39787785	39807155
chr7	39791171	39800385	39791171	39792757	39798799	39800385	99	---	---	---	---	39798677	39798704	+	78	39791172	39800383
chr7	39843903	39856199	39843903	39844612	39855502	39856199	92	---	---	---	---	39854957	39854970	+	85	39843904	39856196
chr7	39858966	39875684	39858966	39859314	39875338	39875684	87	---	---	---	---	39874682	39874750	+	71	---	---
chr7	39861272	39871014	39861272	39863600	39868823	39871014	93	---	---	---	---	39863744	39863756	-	92	39861273	39871012
chr7	39881494	39885566	39881496	39882589	39884454	39885552	93	39881489	39881493	39885567	39885571	---	---	0	--	---	---
chr7	39901495	39915799	39901505	39902513	39914775	39915784	99	39901490	39901494	39915800	39915804	39903057	39903073	-	70	39901505	39915780
chr7	39928373	39942157	39928373	39930551	39939979	39942157	97	---	---	---	---	39939672	39939707	+	77	---	---
chr7	39994194	40009424	39994194	39995236	40008382	40009424	96	---	---	---	---	40007758	40007777	+	70	39994195	40009422
chr7	40018483	40025150	40018483	40018991	40024643	40025150	97	---	---	---	---	40019043	40019074	-	84	40018484	40025148
chr7	40038335	40057814	40038335	40038895	40057256	40057814	94	---	---	---	---	40039656	40039701	-	91	40038335	40057809
chr7	40039038	40046278	40039043	40040326	40044984	40046267	99	40039033	40039037	40046279	40046283	40044876	40044930	+	81	40039043	40046275
chr7	40057812	40064463	40057813	40059014	40063303	40064457	92	40057807	40057811	40064464	40064468	40063088	40063107	+	70	40057813	40064444
chr7	40082250	40089980	40082250	40083530	40088699	40089980	98	---	---	---	---	40088440	40088459	+	85	40082250	40089977
chr7	40110161	40121564	40110161	40110327	40121398	40121564	98	---	---	---	---	40110800	40110837	-	73	---	---
chr7	40124897	40145210	40124897	40125276	40144828	40145210	89	---	---	---	---	40126145	40126181	-	70	40124897	40145200
chr7	40134881	40143166	40134881	40136541	40141506	40143166	99	---	---	---	---	40136631	40136671	-	75	40134882	40143163
chr7	40159270	40173317	40159270	40162696	40169892	40173317	99	---	---	---	---	40169681	40169711	+	77	40159278	40173315
chr7	40181422	40190749	40181422	40182938	40189232	40190749	99	---	---	---	---	40188981	40189013	+	78	40181422	40190747
chr7	40207205	40220554	40207205	40211021	40216760	40220554	94	---	---	---	---	40211244	40211267	-	70	---	---
chr7	40250518	40258330	40250518	40251257	40257591	40258330	97	---	---	---	---	40257449	40257468	+	70	40250518	40258318
chr7	40266890	40287445	40266890	40268088	40286221	40287445	94	---	---	---	---	40268676	40268713	-	73	40266891	40287443
chr7	40268941	40278059	40268941	40270291	40276709	40278059	98	---	---	---	---	40270498	40270519	-	81	---	---
chr7	40325171	40339691	40325171	40329094	40335767	40339691	99	---	---	---	---	40335525	40335546	+	81	40325171	40339689
chr7	40356109	40361900	40356109	40357326	40360705	40361900	96	---	---	---	---	40357358	40357385	-	71	40356109	40361898
chr7	40371171	40385199	40371171	40372199	40384169	40385199	96	---	---	---	---	40372741	40372757	-	70	40371173	40385197
chr7	40400759	40410671	40400765	40402350	40409081	40410666	97	40400754	40400758	40410672	40410676	40402466	40402478	-	76	40400766	40410653
chr7	40414401	40428377	40414401	40416963	40425817	40428377	89	---	---	---	---	40417344	40417360	-	82	---	---
chr7	40421431	40439268	40421431	40422748	40437939	40439268	96	---	---	---	---	40423333	40423355	-	78	40421437	40439263
chr7	40424639	40432869	40424644	40426299	40431199	40432854	99	40424634	40424638	40432870	40432874	40431064	40431104	+	75	40424639	40432862
chr7	40444148	40460350	40444148	40445263	40459243	40460350	86	---	---	---	---	40458574	40458588	+	86	40444148	40460343
chr7	40446476	40461868	40446476	40447939	40460344	40461868	85	---	---	---	---	40448461	40448499	-	74	---	---
chr7	40448184	40464486	40448184	40449783	40462902	40464486	86	---	---	---	---	40450413	40450428	-	87	40448187	40464476
chr7	40455339	40468886	40455339	40455663	40468571	40468886	95	---	---	---	---	40468081	40468100	+	70	---	---
chr7	40458699	40466185	40458711	40459308	40465579	40466175	98	40458694	40458698	40466186	40466190	40459539	40459568	-	83	40458703	40466174
chr7	40470866	40479023	40470866	40471859	40478031	40479023	95	---	---	---	---	40472075	40472107	-	84	---	---
chr7	40471129	40478625	40471129	40471461	40478294	40478625	95	---	---	---	---	40478094	40478123	+	80	---	---
chr7	40483894	40504861	40483894	40485106	40503652	40504861	94	---	---	---	---	40485977	40486032	-	75	40483894	40504859
chr7	40490995	40503434	40490995	40491704	40502725	40503434	97	---	---	---	---	40492207	40492253	-	78	40490995	40503429
chr7	40509509	40529898	40509511	40510184	40529215	40529888	97	40509504	40509508	40529899	40529903	40510766	40510780	-	86	40509511	40529885
chr7	40519996	40528250	40520002	40521655	40526629	40528249	96	40519991	40519995	40528251	40528255	40521750	40521790	-	75	40519996	40528247
chr7	40540017	40547971	40540017	40541193	40546795	40547971	98	---	---	---	---	40546538	40546552	+	73	40540020	40547968
chr7	40548654	40555657	40548654	40549939	40554372	40555657	98	---	---	---	---	40554264	40554318	+	81	40548654	40555653
chr7	40559112	40570324	40559112	40559802	40569635	40570324	95	---	---	---	---	40560242	40560254	-	76	40559117	40570321
chr7	40578347	40599531	40578357	40579711	40598168	40599522	98	40578340	40578346	40599532	40599538	40580565	40580630	-	77	40578348	40599527
chr7	40585025	40597064	40585025	40585489	40596600	40597064	99	---	---	---	---	40596532	40596551	+	70	40585026	40597061
chr7	40603428	40611497	40603435	40604770	40610156	40611491	96	40603423	40603427	40611498	40611502	40610001	40610065	+	80	40603430	40611491
chr7	40614342	40628017	40614342	40615059	40627299	40628017	93	---	---	---	---	40615636	40615671	-	77	40614345	40628005
chr7	40632831	40649668	40632831	40635176	40647329	40649668	98	---	---	---	---	40635650	40635689	-	72	40632831	40649652
chr7	40634191	40638637	40634194	40635686	40637181	40638625	86	40634185	40634190	40638638	40638643	---	---	0	--	---	---
chr7	40635795	40643451	40635809	40637053	40642189	40643437	98	40635790	40635794	40643452	40643456	40641932	40641948	+	82	40635796	40643435
chr7	40639141	40644316	40639141	40639574	40643885	40644316	87	---	---	---	---	40639576	40639613	-	73	40639155	40644298
chr7	40648280	40657373	40648280	40652600	40653052	40657373	99	---	---	---	---	---	---	0	--	---	---
chr7	40677532	40689310	40677547	40677930	40688926	40689309	99	40677527	40677531	40689311	40689315	40678410	40678437	-	71	40677539	40689304
chr7	40738592	40758223	40738607	40739100	40757726	40758220	97	40738587	40738591	40758224	40758228	40756875	40756895	+	76	---	---
chr7	40745477	40757003	40745477	40745672	40756808	40757003	96	---	---	---	---	40746072	40746095	-	70	40745477	40757001
chr7	40782423	40794901	40782437	40783143	40794195	40794901	99	40782417	40782422	40794902	40794907	40783651	40783696	-	78	40782423	40794899
chr7	40796275	40809429	40796275	40797824	40807878	40809429	95	---	---	---	---	40798309	40798325	-	70	40796278	40809426
chr7	40817417	40822949	40817429	40818082	40822299	40822949	97	40817412	40817416	40822950	40822954	40822184	40822197	+	78	40817419	40822942
chr7	40823985	40829553	40823985	40824753	40828806	40829553	93	---	---	---	---	40828711	40828734	+	70	40823992	40829551
chr7	40843553	40852653	40843553	40845057	40851158	40852653	97	---	---	---	---	40845293	40845308	-	81	40843554	40852651
chr7	40861312	40873729	40861312	40862016	40873036	40873729	97	---	---	---	---	40862508	40862567	-	70	40861312	40873727
chr7	40874926	40885347	40874926	40875359	40884919	40885347	93	---	---	---	---	40884503	40884516	+	71	---	---
chr7	40896924	40908878	40896924	40897168	40908634	40908878	97	---	---	---	---	40908061	40908107	+	76	40896924	40908876
chr7	40937063	40953510	40937063	40938403	40952170	40953510	94	---	---	---	---	40939056	40939076	-	76	40937063	40953508
chr7	40938943	40947242	40938945	40940604	40945583	40947242	98	40938938	40938942	40947243	40947247	40940698	40940738	-	75	40938949	40947239
chr7	40956359	40972173	40956359	40960946	40967605	40972173	97	---	---	---	---	40967421	40967438	+	77	40956359	40972171
chr7	40983489	40995822	40983489	40983741	40995570	40995822	96	---	---	---	---	40995015	40995046	+	84	40983489	40995808
chr7	40985922	40993916	40985922	40987267	40992570	40993916	96	---	---	---	---	40987361	40987401	-	70	---	---
chr7	41013136	41029159	41013136	41014785	41027503	41029159	98	---	---	---	---	41026940	41026969	+	80	41013136	41029156
chr7	41022463	41025967	41022465	41022681	41025736	41025952	88	41022458	41022462	41025968	41025972	41025609	41025629	+	76	41022463	41025963
chr7	41025303	41029160	41025306	41025735	41028707	41029156	86	41025298	41025302	41029161	41029165	41028561	41028580	+	70	---	---
chr7	41037414	41050866	41037414	41039646	41048645	41050866	98	---	---	---	---	41039871	41039890	-	70	---	---
chr7	41051002	41061677	41051002	41051579	41061149	41061677	88	---	---	---	---	41051621	41051634	-	71	---	---
chr7	41069351	41079877	41069364	41070563	41078674	41079873	95	41069345	41069350	41079878	41079883	41078281	41078296	+	100	41069360	41079871
chr7	41080254	41094529	41080254	41081302	41093481	41094529	99	---	---	---	---	41093069	41093090	+	77	41080254	41094527
chr7	41095770	41098410	41095770	41096370	41097799	41098410	89	---	---	---	---	---	---	0	--	41095785	41098409
chr7	41096579	41098206	41096579	41096846	41097940	41098206	89	---	---	---	---	41096880	41096908	-	72	---	---
chr7	41103384	41106668	41103390	41104360	41105686	41106656	98	41103379	41103383	41106669	41106673	41105605	41105634	+	70	---	---
chr7	41106847	41110426	41106847	41107129	41110144	41110426	97	---	---	---	---	41107200	41107215	-	81	---	---
chr7	41115957	41126078	41115957	41116173	41125864	41126078	88	---	---	---	---	41116521	41116563	-	83	41115959	41126067
chr7	41155545	41167547	41155553	41156012	41167084	41167545	98	41155539	41155544	41167548	41167553	41156293	41156310	-	72	41155553	41167543
chr7	41172710	41185971	41172710	41174972	41183709	41185971	99	---	---	---	---	41183274	41183292	+	78	---	---
chr7	41193146	41203587	41193146	41196304	41200318	41203587	92	---	---	---	---	41200117	41200146	+	80	---	---
chr7	41205971	41226884	41205976	41207233	41225584	41226879	90	41205966	41205970	41226885	41226889	41224853	41224897	+	77	---	---
chr7	41213149	41221406	41213149	41214810	41219766	41221406	95	---	---	---	---	41214904	41214954	-	78	41213150	41221403
chr7	41226876	41234506	41226879	41228157	41233218	41234498	98	41226869	41226875	41234507	41234513	41228374	41228388	-	73	41226876	41234505
chr7	41258507	41264417	41258507	41261038	41261884	41264417	98	41258499	41258506	41264418	41264425	41261112	41261129	-	77	---	---
chr7	41264535	41268429	41264536	41264892	41268062	41268417	92	41264530	41264534	41268430	41268434	---	---	0	--	41264537	41268421
chr7	41280685	41294603	41280685	41281402	41293903	41294603	94	---	---	---	---	41281991	41282026	-	80	---	---
chr7	41308559	41330015	41308559	41308882	41329692	41330015	96	---	---	---	---	41309841	41309875	-	80	41308568	41330011
chr7	41308984	41318198	41308984	41310102	41317071	41318198	95	---	---	---	---	41316844	41316913	+	80	41309001	41318196
chr7	41318200	41330660	41318200	41318843	41330012	41330660	94	---	---	---	---	41319292	41319315	-	70	---	---
chr7	41322529	41326648	41322529	41323511	41325666	41326648	97	---	---	---	---	41323599	41323612	-	71	41322529	41326645
chr7	41333527	41340327	41333527	41335031	41338831	41340327	95	---	---	---	---	41335133	41335154	-	77	---	---
chr7	41347970	41365383	41347970	41353858	41359495	41365383	99	---	---	---	---	41354129	41354140	-	75	41347982	41365374
chr7	41375938	41384148	41375938	41376207	41383880	41384148	94	---	---	---	---	41383836	41383854	+	73	---	---
chr7	41404123	41416119	41404123	41404584	41415658	41416119	98	---	---	---	---	41404798	41404815	-	72	41404123	41416116
chr7	41418566	41425876	41418566	41419905	41424537	41425876	96	---	---	---	---	41424386	41424450	+	83	41418566	41425874
chr7	41431196	41440110	41431199	41433260	41438041	41440102	96	41431191	41431195	41440111	41440115	41437802	41437832	+	77	41431200	41440097
chr7	41486355	41502190	41486357	41490936	41497605	41502184	99	41486350	41486354	41502191	41502195	41497416	41497433	+	77	41486357	41502182
chr7	41508337	41515892	41508337	41509643	41514597	41515892	96	---	---	---	---	41509696	41509750	-	81	41508337	41515890
chr7	41520957	41528652	41520957	41522238	41527377	41528652	97	---	---	---	---	41527120	41527138	+	84	41520958	41528650
chr7	41529305	41534367	41529309	41529565	41534096	41534352	91	41529300	41529304	41534368	41534372	41529600	41529627	-	78	41529310	41534363
chr7	41536012	41549613	41536012	41536351	41549272	41549613	95	---	---	---	---	41536767	41536796	-	70	41536013	41549611
chr7	41563334	41585044	41563334	41565260	41583180	41585044	94	---	---	---	---	41582485	41582502	+	72	---	---
chr7	41570993	41583195	41571001	41571463	41582718	41583180	99	41570988	41570992	41583196	41583200	41571758	41571775	-	72	41571001	41583185
chr7	41591020	41596669	41591020	41591850	41595838	41596669	87	---	---	---	---	41595801	41595825	+	76	41591037	41596667
chr7	41596671	41617019	41596671	41599601	41614073	41617019	93	---	---	---	---	41599904	41599919	-	81	---	---
chr7	41606980	41609785	41606980	41607390	41609375	41609785	99	---	---	---	---	41607439	41607452	-	71	41606980	41609783
chr7	41639735	41658146	41639741	41640821	41657054	41658134	86	41639728	41639734	41658147	41658153	41656341	41656355	+	93	41639752	41658130
chr7	41651585	41663964	41651585	41652283	41663267	41663964	99	---	---	---	---	41662717	41662762	+	78	41651585	41663962
chr7	41666747	41678985	41666747	41668362	41677371	41678985	96	---	---	---	---	41668774	41668788	-	80	41666748	41678974
chr7	41667646	41681022	41667646	41670715	41678270	41681022	86	---	---	---	---	41671068	41671091	-	75	---	---
chr7	41684459	41698939	41684459	41687694	41695688	41698939	96	---	---	---	---	41695504	41695521	+	77	41684459	41698938
chr7	41709050	41716981	41709050	41710394	41715638	41716981	96	---	---	---	---	41710478	41710541	-	81	41709050	41716979
chr7	41726885	41739357	41726885	41727039	41739203	41739357	96	---	---	---	---	41738595	41738620	+	80	---	---
chr7	41743340	41746722	41743353	41743771	41746300	41746717	85	41743334	41743339	41746723	41746728	41746285	41746298	+	71	---	---
chr7	41765044	41777391	41765044	41765732	41776703	41777391	98	---	---	---	---	41766235	41766280	-	78	41765044	41777389
chr7	41783906	41803865	41783906	41785571	41802201	41803865	96	---	---	---	---	41786291	41786329	-	71	41783907	41803863
chr7	41785744	41797143	41785744	41786764	41796118	41797143	97	---	---	---	---	41795668	41795709	+	90	41785745	41797132
chr7	41790019	41797400	41790019	41790279	41797140	41797400	97	---	---	---	---	41790583	41790609	-	70	41790021	41797398
chr7	41839072	41853328	41839073	41840072	41852321	41853323	98	41839067	41839071	41853329	41853333	41851752	41851768	+	70	---	---
chr7	41855098	41869165	41855098	41857397	41866866	41869165	97	---	---	---	---	41857855	41857871	-	70	41855098	41869160
chr7	41890281	41899609	41890294	41891809	41898097	41899609	98	41890275	41890280	41899610	41899615	41897782	41897803	+	72	41890294	41899606
chr7	41914443	41919574	41914443	41914581	41919435	41919574	85	---	---	---	---	---	---	0	--	41914446	41919570
chr7	41925762	41931535	41925771	41926942	41930357	41931520	91	41925757	41925761	41931536	41931540	41926974	41927001	-	71	41925764	41931525
chr7	41947095	41956640	41947095	41949983	41953792	41956640	97	---	---	---	---	41950135	41950172	-	71	41947095	41956637
chr7	41960509	41968501	41960509	41963198	41965761	41968501	93	---	---	---	---	41963296	41963327	-	78	41960509	41968499
chr7	41961960	41967813	41961971	41962500	41967276	41967804	95	41961955	41961959	41967814	41967818	41962502	41962518	-	82	---	---
chr7	41982306	42002994	41982306	41982627	42002673	42002994	96	---	---	---	---	42001989	42002012	+	79	---	---
chr7	41988378	42002674	41988378	41989417	42001679	42002674	94	---	---	---	---	42001087	42001103	+	70	41988381	42002671
chr7	42011076	42019129	42011076	42013781	42016394	42019129	94	---	---	---	---	42013850	42013865	-	87	42011083	42019124
chr7	42028810	42041048	42028813	42029518	42040329	42041035	95	42028805	42028809	42041049	42041053	42030022	42030059	-	73	42028813	42041046
chr7	42050923	42059127	42050923	42052565	42057467	42059127	95	---	---	---	---	42052659	42052704	-	73	42050924	42059125
chr7	42065194	42074972	42065194	42065389	42074777	42074972	97	---	---	---	---	42074405	42074440	+	72	---	---
chr7	42088815	42100850	42088815	42089276	42100389	42100850	99	---	---	---	---	42089491	42089508	-	77	42088816	42100848
chr7	42115669	42129045	42115669	42119758	42124973	42129045	89	---	---	---	---	42124841	42124868	+	78	42115677	42129032
chr7	42138484	42155334	42138484	42141923	42151877	42155334	87	---	---	---	---	42151443	42151495	+	73	42138487	42155332
chr7	42151240	42158396	42151240	42151932	42157695	42158396	96	---	---	---	---	42152175	42152194	-	80	---	---
chr7	42164678	42171426	42164678	42165897	42170207	42171426	95	---	---	---	---	42166064	42166076	-	84	42164693	42171412
chr7	42185317	42206157	42185317	42187517	42203955	42206157	94	---	---	---	---	42188222	42188245	-	75	42185335	42206142
chr7	42196580	42209314	42196595	42197252	42208636	42209302	85	42196575	42196579	42209315	42209319	42197618	42197638	-	80	---	---
chr7	42215983	42225658	42215983	42217687	42223950	42225658	86	---	---	---	---	42223707	42223738	+	81	---	---
chr7	42219391	42227028	42219391	42220654	42225761	42227028	97	---	---	---	---	42220892	42220910	-	89	42219392	42227025
chr7	42224309	42240741	42224309	42224711	42240339	42240741	90	---	---	---	---	42239818	42239832	+	80	42224310	42240734
chr7	42227077	42248800	42227088	42229099	42246780	42248787	91	42227072	42227076	42248801	42248805	42246347	42246385	+	71	---	---
chr7	42232410	42235509	42232410	42232946	42234973	42235509	99	---	---	---	---	42232948	42232959	-	83	42232413	42235505
chr7	42238221	42246327	42238221	42239736	42244821	42246327	86	---	---	---	---	42239948	42239991	-	84	42238221	42246324
chr7	42255470	42267911	42255476	42256181	42267192	42267897	97	42255465	42255469	42267912	42267916	42266641	42266665	+	80	42255477	42267908
chr7	42287706	42309477	42287706	42289709	42307565	42309477	90	---	---	---	---	42290548	42290560	-	84	---	---
chr7	42302052	42309887	42302065	42302478	42309472	42309885	95	42302046	42302051	42309888	42309893	42309124	42309143	+	75	42302057	42309882
chr7	42311366	42324704	42311366	42311481	42324588	42324704	85	---	---	---	---	42311965	42311985	-	80	---	---
chr7	42333043	42347338	42333043	42336814	42343517	42347338	92	---	---	---	---	42337128	42337149	-	77	42333043	42347337
chr7	42361246	42372108	42361246	42362463	42370889	42372108	94	---	---	---	---	42362848	42362864	-	100	42361247	42372105
chr7	42380265	42401891	42380271	42380970	42401180	42401879	97	42380259	42380264	42401892	42401897	42381771	42381800	-	70	42380268	42401877
chr7	42381872	42391105	42381876	42383461	42389509	42391094	99	42381867	42381871	42391106	42391110	42383556	42383583	-	78	42381876	42391092
chr7	42407082	42414240	42407082	42408556	42412766	42414240	95	---	---	---	---	42412593	42412661	+	73	42407092	42414238
chr7	42419015	42423469	42419015	42419364	42423108	42423469	86	---	---	---	---	---	---	0	--	---	---
chr7	42426015	42433554	42426015	42427298	42432268	42433552	98	42426010	42426014	42433555	42433559	42432019	42432045	+	70	42426015	42433546
chr7	42434136	42443359	42434151	42435362	42442181	42443354	90	42434131	42434135	42443360	42443364	42435609	42435624	-	81	42434139	42443352
chr7	42455629	42466098	42455629	42455744	42465983	42466098	96	---	---	---	---	42465471	42465506	+	75	42455640	42466095
chr7	42461789	42464404	42461789	42462197	42463996	42464404	95	---	---	---	---	42463933	42463946	+	71	42461789	42464402
chr7	42491557	42499531	42491571	42492879	42498222	42499530	98	42491551	42491556	42499532	42499537	42492975	42493015	-	75	42491561	42499528
chr7	42532335	42533423	42532335	42532706	42533055	42533423	91	---	---	---	---	42532978	42533011	+	70	42532335	42533417
chr7	42537125	42540235	42537125	42538085	42539274	42540235	99	---	---	---	---	42538148	42538161	-	71	---	---
chr7	42546069	42548933	42546069	42547499	42547499	42548933	92	---	---	---	---	---	---	0	--	---	---
chr7	42560594	42578450	42560594	42561457	42577594	42578450	88	---	---	---	---	42576808	42576831	+	75	---	---
chr7	42562560	42576831	42562560	42563603	42575787	42576831	99	---	---	---	---	42563988	42564009	-	72	42562560	42576824
chr7	42582184	42583988	42582186	42582549	42583617	42583980	92	42582179	42582183	42583989	42583993	42583517	42583540	+	75	---	---
chr7	42585040	42589348	42585044	42587196	42587196	42589347	98	42585035	42585039	42589349	42589353	---	---	0	--	42585051	42589342
chr7	42590800	42593361	42590800	42591209	42592951	42593361	89	---	---	---	---	42592852	42592881	+	83	42590805	42593354
chr7	42627526	42647821	42627526	42627924	42647426	42647821	91	---	---	---	---	42646621	42646646	+	84	42627531	42647812
chr7	42634875	42637473	42634875	42635332	42637012	42637473	93	---	---	---	---	42636913	42636926	+	78	---	---
chr7	42644264	42651720	42644267	42645550	42650432	42651714	98	42644259	42644263	42651721	42651725	42645602	42645656	-	81	42644267	42651718
chr7	42657004	42659926	42657019	42657775	42659171	42659926	96	42656999	42657003	42659927	42659931	42659089	42659130	+	76	---	---
chr7	42660988	42663502	42660988	42661351	42663141	42663502	88	---	---	---	---	42663054	42663091	+	71	42660991	42663496
chr7	42661168	42663107	42661168	42661677	42662598	42663107	91	---	---	---	---	42662506	42662525	+	75	---	---
chr7	42677260	42680764	42677260	42677799	42680224	42680764	90	---	---	---	---	42680144	42680157	+	92	---	---
chr7	42681110	42697733	42681110	42682343	42696500	42697733	96	---	---	---	---	42682957	42682986	-	76	42681112	42697731
chr7	42684234	42692202	42684234	42684573	42691863	42692202	96	---	---	---	---	42691499	42691519	+	76	42684246	42692199
chr7	42711528	42713629	42711528	42712186	42712968	42713629	90	---	---	---	---	42712869	42712882	+	92	---	---
chr7	42716875	42731364	42716875	42717462	42730776	42731364	89	---	---	---	---	42717954	42717971	-	88	42716880	42731348
chr7	42717458	42729932	42717466	42718172	42729215	42729921	95	42717451	42717457	42729933	42729939	42718697	42718723	-	77	42717464	42729931
chr7	42732164	42735978	42732164	42732880	42735261	42735978	99	---	---	---	---	42735154	42735173	+	75	42732170	42735974
chr7	42732266	42735883	42732266	42732785	42735364	42735883	99	---	---	---	---	42735236	42735264	+	79	42732267	42735873
chr7	42733100	42734281	42733100	42733560	42733821	42734281	87	---	---	---	---	42733801	42733819	+	78	42733111	42734274
chr7	42735127	42737006	42735127	42735346	42736784	42737006	86	---	---	---	---	42735417	42735446	-	73	42735135	42737000
chr7	42742790	42745444	42742790	42743802	42744445	42745444	87	---	---	---	---	42744345	42744395	+	72	---	---
chr7	42758900	42771153	42758900	42759363	42770686	42771152	91	42758895	42758899	42771154	42771158	42759597	42759614	-	83	42758900	42771152
chr7	42777431	42781890	42777431	42778418	42780915	42781890	88	---	---	---	---	42780790	42780814	+	72	42777439	42781881
chr7	42790203	42801977	42790207	42790621	42801554	42801968	98	42790198	42790202	42801978	42801982	42790717	42790753	-	81	---	---
chr7	42793810	42800385	42793822	42796803	42797405	42800385	89	42793805	42793809	42800386	42800390	42797339	42797359	+	76	42793815	42800382
chr7	42803432	42812342	42803432	42803895	42811879	42812342	98	---	---	---	---	42804189	42804206	-	72	42803432	42812339
chr7	42826966	42837094	42826966	42828612	42835438	42837083	96	42826961	42826965	42837095	42837099	42828902	42828929	-	89	42826967	42837080
chr7	42848081	42857311	42848081	42849600	42855793	42857311	99	---	---	---	---	42855483	42855503	+	71	42848083	42857306
chr7	42860666	42869974	42860666	42861900	42868765	42869974	97	---	---	---	---	42868503	42868518	+	81	42860666	42869972
chr7	42871030	42885425	42871030	42874344	42882077	42885425	95	---	---	---	---	42874679	42874706	-	82	---	---
chr7	42885942	42888552	42885942	42886352	42888143	42888552	98	---	---	---	---	42888080	42888093	+	71	42885942	42888550
chr7	42914767	42920382	42914781	42917093	42918122	42920377	86	42914762	42914766	42920383	42920387	42917096	42917110	-	80	---	---
chr7	42915835	42919401	42915835	42916131	42919105	42919401	90	---	---	---	---	42916148	42916197	-	76	42915852	42919398
chr7	42935374	42956209	42935378	42937591	42953972	42956194	97	42935369	42935373	42956210	42956214	42953179	42953218	+	75	42935374	42956198
chr7	42946102	42953972	42946102	42947318	42952755	42953972	97	---	---	---	---	42952515	42952560	+	71	42946102	42953970
chr7	42980958	42993165	42980958	42981680	42992443	42993165	93	---	---	---	---	42982089	42982102	-	92	42980958	42993162
chr7	43009863	43014334	43009863	43010316	43013881	43014334	87	---	---	---	---	43010476	43010495	-	70	---	---
chr7	43013870	43035539	43013881	43015221	43034191	43035531	97	43013865	43013869	43035540	43035544	43016007	43016027	-	80	43013874	43035535
chr7	43018500	43032194	43018512	43020193	43030512	43032193	99	43018495	43018499	43032195	43032199	43029997	43030008	+	91	43018500	43032191
chr7	43046005	43061804	43046005	43050563	43057230	43061804	99	---	---	---	---	43050730	43050747	-	77	43046005	43061801
chr7	43066104	43078591	43066109	43067328	43077334	43078581	92	43066098	43066103	43078592	43078597	43077107	43077130	+	87	43066107	43078579
chr7	43088539	43102661	43088539	43089584	43101705	43102661	88	---	---	---	---	43101114	43101132	+	73	43088543	43102659
chr7	43109542	43114653	43109542	43109930	43114263	43114653	97	---	---	---	---	43114113	43114168	+	71	43109542	43114651
chr7	43141038	43155167	43141038	43142013	43154189	43155167	98	---	---	---	---	43142559	43142575	-	70	43141038	43155165
chr7	43179616	43197793	43179629	43180619	43196802	43197792	97	43179611	43179615	43197794	43197798	43181317	43181334	-	72	43179621	43197792
chr7	43180619	43185536	43180619	43181029	43185116	43185526	98	43180613	43180618	43185537	43185542	43185053	43185066	+	71	43180619	43185531
chr7	43204794	43213925	43204799	43205642	43213071	43213914	95	43204789	43204793	43213926	43213930	43212761	43212776	+	81	43204798	43213911
chr7	43213972	43228170	43213977	43215023	43227111	43228158	99	43213967	43213971	43228171	43228175	43226554	43226570	+	70	43213981	43228156
chr7	43235308	43244118	43235308	43235793	43243634	43244118	85	---	---	---	---	43243315	43243335	+	80	---	---
chr7	43252205	43260322	43252205	43253540	43259002	43260322	92	---	---	---	---	43253628	43253704	-	76	43252206	43260320
chr7	43266227	43278547	43266234	43266950	43277826	43278542	94	43266220	43266226	43278548	43278554	43267481	43267494	-	85	43266227	43278540
chr7	43280911	43284852	43280911	43281144	43284619	43284852	97	---	---	---	---	43284461	43284474	+	71	---	---
chr7	43288036	43300354	43288036	43288770	43299622	43300354	94	---	---	---	---	43289230	43289242	-	92	43288036	43300352
chr7	43312056	43334051	43312056	43314156	43331951	43334051	99	---	---	---	---	43314820	43314842	-	78	---	---
chr7	43358624	43372246	43358624	43359008	43371862	43372246	92	---	---	---	---	43359596	43359615	-	70	43358627	43372244
chr7	43386553	43395556	43386553	43387788	43394322	43395556	97	---	---	---	---	43394062	43394077	+	81	43386553	43395554
chr7	43416542	43437780	43416542	43419724	43434599	43437780	97	---	---	---	---	43420389	43420406	-	77	---	---
chr7	43423071	43429875	43423071	43424255	43428691	43429875	97	---	---	---	---	43424408	43424460	-	73	43423071	43429868
chr7	43437780	43445004	43437780	43438094	43444689	43445004	92	---	---	---	---	43444603	43444625	+	86	43437784	43445000
chr7	43461769	43470782	43461779	43463219	43469331	43470770	98	43461762	43461768	43470783	43470789	43463341	43463360	-	70	43461769	43470771
chr7	43481596	43489483	43481596	43482940	43488139	43489483	98	---	---	---	---	43487987	43488050	+	82	43481599	43489481
chr7	43502512	43520232	43502512	43502837	43519906	43520232	92	---	---	---	---	43519139	43519213	+	78	---	---
chr7	43507246	43516586	43507246	43508494	43515330	43516577	97	43507241	43507245	43516587	43516591	43515076	43515091	+	81	43507254	43516574
chr7	43532164	43544485	43532164	43533478	43543173	43544485	90	---	---	---	---	43533843	43533865	-	91	---	---
chr7	43589271	43593204	43589277	43590386	43592088	43593190	89	43589266	43589270	43593205	43593209	43590392	43590418	-	74	43589275	43593191
chr7	43608496	43613597	43608496	43608682	43613418	43613597	91	---	---	---	---	43608684	43608696	-	100	43608496	43613595
chr7	43631226	43637146	43631226	43632672	43635677	43637146	94	---	---	---	---	43635643	43635662	+	85	43631227	43637145
chr7	43632920	43640836	43632920	43633534	43640232	43640836	90	---	---	---	---	43633622	43633645	-	79	---	---
chr7	43642836	43656974	43642836	43643016	43656794	43656974	96	---	---	---	---	43643669	43643704	-	77	43642846	43656971
chr7	43644505	43656795	43644519	43645216	43656097	43656794	99	43644499	43644504	43656796	43656801	43645698	43645760	-	71	43644514	43656792
chr7	43662234	43671409	43662234	43663467	43670176	43671409	98	---	---	---	---	43663787	43663803	-	100	43662235	43671406
chr7	43686133	43705517	43686135	43687366	43704276	43705502	94	43686128	43686132	43705518	43705522	43703531	43703556	+	73	43686136	43705500
chr7	43686367	43705276	43686367	43687137	43704508	43705276	94	---	---	---	---	43687884	43687905	-	77	---	---
chr7	43690691	43704255	43690691	43691408	43703538	43704255	94	---	---	---	---	43691995	43692015	-	85	43690692	43704253
chr7	43705691	43711591	43705702	43705903	43711388	43711587	93	43705684	43705690	43711592	43711598	43711193	43711208	+	87	---	---
chr7	43717443	43731947	43717443	43721371	43728023	43731947	98	---	---	---	---	43727781	43727802	+	81	43717443	43731946
chr7	43734601	43739539	43734601	43735157	43738983	43739539	98	---	---	---	---	43738853	43738893	+	75	43734608	43739534
chr7	43749428	43767029	43749441	43752013	43764446	43767017	85	43749423	43749427	43767030	43767034	43752559	43752575	-	88	43749438	43767023
chr7	43771668	43774493	43771668	43771905	43774256	43774493	97	---	---	---	---	43771909	43771928	-	85	---	---
chr7	43782166	43789516	43782166	43783460	43788243	43789516	94	---	---	---	---	43783505	43783559	-	81	43782172	43789506
chr7	43794493	43805533	43794493	43796539	43803507	43805533	98	---	---	---	---	43796699	43796715	-	70	---	---
chr7	43806821	43819903	43806821	43807519	43819184	43819903	88	---	---	---	---	43818601	43818642	+	73	43806823	43819901
chr7	43842188	43862784	43842188	43843626	43861335	43862784	90	---	---	---	---	43860449	43860470	+	72	---	---
chr7	43855093	43858132	43855093	43855239	43857986	43858132	97	---	---	---	---	43857883	43857912	+	73	---	---
chr7	43860772	43870057	43860772	43861948	43868809	43870043	92	43860767	43860771	43870058	43870062	43862251	43862275	-	76	43860772	43870041
chr7	43873386	43881431	43873386	43874727	43880090	43881431	96	---	---	---	---	43874807	43874882	-	78	43873386	43881428
chr7	43882317	43902842	43882317	43883758	43901400	43902842	96	---	---	---	---	43900534	43900581	+	87	---	---
chr7	43884632	43896236	43884632	43887689	43893269	43896236	94	---	---	---	---	43893142	43893169	+	75	43884635	43896234
chr7	43896220	43903078	43896235	43896464	43902835	43903064	97	43896215	43896219	43903079	43903083	43902705	43902723	+	73	43896223	43903068
chr7	43906688	43919173	43906688	43907410	43918451	43919173	97	---	---	---	---	43917899	43917931	+	75	43906688	43919171
chr7	43930346	43939549	43930350	43931527	43938306	43939541	91	43930341	43930345	43939550	43939554	43931771	43931786	-	87	43930350	43939539
chr7	43944558	43965060	43944558	43944744	43964874	43965060	95	---	---	---	---	43963867	43963903	+	78	---	---
chr7	43946724	43963885	43946724	43946907	43963702	43963885	88	---	---	---	---	43947644	43947699	-	73	---	---
chr7	44000398	44021983	44000407	44001211	44021167	44021972	94	44000393	44000397	44021984	44021988	44020192	44020204	+	84	---	---
chr7	44006105	44014143	44006108	44007345	44012857	44014136	94	44006099	44006104	44014144	44014149	44007584	44007606	-	86	44006108	44014134
chr7	44023992	44031090	44023992	44024436	44030645	44031090	98	---	---	---	---	44024665	44024683	-	78	44024005	44031088
chr7	44029478	44032852	44029478	44030032	44032290	44032852	92	---	---	---	---	---	---	0	--	44029495	44032843
chr7	44037553	44046341	44037553	44039321	44044545	44046336	88	44037548	44037552	44046342	44046346	44044301	44044319	+	89	44037565	44046328
chr7	44055982	44065197	44055982	44057069	44064131	44065197	96	---	---	---	---	44057381	44057409	-	72	---	---
chr7	44082946	44097643	44082946	44083434	44097157	44097643	95	---	---	---	---	44096470	44096489	+	80	44082955	44097639
chr7	44083433	44094984	44083433	44084667	44093751	44094984	94	---	---	---	---	44085051	44085067	-	100	44083433	44094982
chr7	44101956	44114031	44101956	44102413	44113574	44114031	99	---	---	---	---	44113341	44113358	+	77	44101956	44114029
chr7	44144862	44157002	44144862	44145440	44156421	44157002	92	---	---	---	---	44145610	44145637	-	75	44144862	44157000
chr7	44171946	44193842	44171946	44174245	44191512	44193842	85	---	---	---	---	44174754	44174772	-	78	44171946	44193828
chr7	44174245	44189017	44174245	44174733	44188529	44189017	97	---	---	---	---	44187841	44187854	+	71	44174245	44189012
chr7	44179937	44187555	44179945	44181181	44186317	44187554	98	44179932	44179936	44187556	44187560	44186145	44186167	+	91	44179954	44187552
chr7	44189012	44198355	44189017	44190531	44196836	44198350	98	44189007	44189011	44198356	44198360	44196545	44196564	+	70	44189014	44198350
chr7	44200470	44221102	44200470	44201024	44220548	44221102	92	---	---	---	---	44201879	44201894	-	75	---	---
chr7	44204254	44216284	44204254	44204717	44215821	44216284	99	---	---	---	---	44215265	44215288	+	70	44204255	44216282
chr7	44221720	44229876	44221732	44223337	44228276	44229866	92	44221715	44221719	44229877	44229881	44223432	44223472	-	75	---	---
chr7	44240335	44254669	44240335	44241386	44253619	44254669	96	---	---	---	---	44241928	44241944	-	70	44240335	44254667
chr7	44263994	44272258	44263994	44265221	44271028	44272258	95	---	---	---	---	44265443	44265461	-	78	44263994	44272256
chr7	44277484	44289466	44277498	44277959	44289001	44289463	98	44277478	44277483	44289467	44289472	44278174	44278191	-	72	44277498	44289461
chr7	44300160	44313584	44300160	44303179	44310575	44313584	97	---	---	---	---	44310245	44310261	+	76	---	---
chr7	44306040	44318633	44306051	44309757	44314917	44318631	97	44306035	44306039	44318634	44318638	44309972	44309987	-	75	---	---
chr7	44307310	44317960	44307310	44309086	44316176	44317960	97	---	---	---	---	44315989	44316022	+	73	---	---
chr7	44337761	44340968	44337761	44338132	44340597	44340968	86	---	---	---	---	44338197	44338231	-	91	44337769	44340966
chr7	44346153	44359935	44346153	44349938	44356150	44359935	99	---	---	---	---	44350202	44350236	-	74	44346155	44359918
chr7	44367022	44375270	44367022	44368076	44374216	44375270	97	---	---	---	---	44373982	44374004	+	78	44367025	44375268
chr7	44399612	44414492	44399612	44403413	44410691	44414492	99	---	---	---	---	44403552	44403573	-	72	44399619	44414485
chr7	44425983	44439896	44425983	44429261	44436626	44439896	87	---	---	---	---	44436257	44436289	+	75	---	---
chr7	44461743	44480437	44461743	44461847	44480333	44480437	96	---	---	---	---	44479474	44479497	+	70	44461745	44480435
chr7	44462001	44473658	44462004	44462728	44472924	44473648	97	44461996	44462000	44473659	44473663	44462935	44462950	-	75	44462003	44473646
chr7	44488614	44503144	44488614	44492543	44499215	44503144	99	---	---	---	---	44498973	44498994	+	81	44488614	44503142
chr7	44511635	44520127	44511635	44512974	44518788	44520127	97	---	---	---	---	44513181	44513196	-	87	---	---
chr7	44522587	44530193	44522587	44523864	44528915	44530193	97	---	---	---	---	44528662	44528689	+	71	44522588	44530191
chr7	44531809	44550647	44531820	44532905	44549558	44550643	98	44531802	44531808	44550648	44550654	44548812	44548825	+	71	---	---
chr7	44543021	44551057	44543021	44543454	44550637	44551057	94	---	---	---	---	44543723	44543742	-	70	---	---
chr7	44558873	44566437	44558873	44560112	44565198	44566437	99	---	---	---	---	44565013	44565030	+	72	44558873	44566434
chr7	44571992	44581280	44571992	44573198	44580063	44581279	92	44571987	44571991	44581281	44581285	44579799	44579814	+	81	44571992	44581279
chr7	44593160	44599889	44593160	44594607	44598435	44599889	92	---	---	---	---	44598269	44598337	+	73	44593160	44599887
chr7	44604049	44608794	44604049	44604855	44607988	44608794	96	---	---	---	---	44607930	44607944	+	80	44604050	44608776
chr7	44628966	44642580	44628966	44630056	44641469	44642580	93	---	---	---	---	44630395	44630412	-	72	---	---
chr7	44631708	44642905	44631708	44632025	44642574	44642905	90	---	---	---	---	44632492	44632518	-	70	---	---
chr7	44647767	44660998	44647767	44649317	44659447	44660998	99	---	---	---	---	44649711	44649777	-	80	44647767	44660996
chr7	44674854	44683425	44674859	44676018	44682255	44683418	95	44674847	44674853	44683426	44683432	44676314	44676330	-	82	44674860	44683423
chr7	44687673	44693752	44687677	44689141	44692276	44693739	97	44687668	44687672	44693753	44693757	44692120	44692148	+	79	44687676	44693737
chr7	44698195	44705821	44698206	44699488	44704531	44705813	96	44698190	44698194	44705822	44705826	44699698	44699717	-	80	44698200	44705820
chr7	44733511	44737431	44733511	44733661	44737282	44737431	88	---	---	---	---	44737212	44737227	+	93	---	---
chr7	44743555	44755768	44743561	44744204	44755115	44755758	99	44743546	44743554	44755769	44755777	44744707	44744750	-	77	44743557	44755756
chr7	44774436	44782270	44774436	44775559	44781169	44782270	96	---	---	---	---	44775782	44775796	-	73	44774436	44782266
chr7	44790692	44798079	44790692	44791108	44797664	44798079	97	---	---	---	---	44797422	44797461	+	77	---	---
chr7	44812361	44816030	44812361	44813540	44814843	44816030	96	---	---	---	---	44813621	44813640	-	75	44812369	44816027
chr7	44828939	44838222	44828939	44830178	44836996	44838222	93	---	---	---	---	44836739	44836755	+	82	44828940	44838220
chr7	44839637	44847915	44839647	44840773	44846778	44847903	95	44839632	44839636	44847916	44847920	44840951	44840965	-	80	44839647	44847910
chr7	44853615	44859719	44853615	44854579	44858748	44859711	93	44853610	44853614	44859720	44859724	44854753	44854771	-	84	---	---
chr7	44853911	44859425	44853911	44854293	44859044	44859425	93	---	---	---	---	44858829	44858858	+	80	---	---
chr7	44859738	44871702	44859745	44860204	44871241	44871700	95	44859731	44859737	44871703	44871709	44870862	44870875	+	85	44859745	44871698
chr7	44883711	44890730	44883711	44884444	44889997	44890730	93	---	---	---	---	44889736	44889775	+	75	44883711	44890727
chr7	44910183	44926083	44910183	44910524	44925741	44926083	97	---	---	---	---	44925030	44925063	+	76	---	---
chr7	44911101	44920414	44911101	44912337	44919178	44920414	98	---	---	---	---	44918916	44918941	+	80	44911101	44920411
chr7	44924805	44934781	44924810	44926083	44933508	44934780	96	44924800	44924804	44934782	44934786	44933237	44933260	+	75	44924807	44934780
chr7	44950243	44954370	44950243	44950608	44954025	44954370	88	---	---	---	---	44950760	44950778	-	84	44950246	44954368
chr7	44963561	44974552	44963561	44964576	44973536	44974552	97	---	---	---	---	44964958	44964981	-	70	---	---
chr7	44994709	45001929	44994709	44995179	45001462	45001929	92	---	---	---	---	44995265	44995286	-	77	---	---
chr7	45008522	45016787	45008522	45010168	45015138	45016787	94	---	---	---	---	45015003	45015043	+	73	45008523	45016782
chr7	45030328	45042680	45030328	45031060	45041948	45042680	95	---	---	---	---	45031588	45031605	-	88	45030328	45042677
chr7	45062559	45069368	45062559	45063224	45068722	45069359	90	45062552	45062558	45069369	45069375	45068484	45068508	+	88	---	---
chr7	45080105	45097497	45080105	45083069	45094445	45097497	85	---	---	---	---	45093893	45093909	+	82	45080119	45097481
chr7	45084361	45104284	45084361	45085208	45103438	45104284	96	---	---	---	---	45086064	45086079	-	75	45084366	45104271
chr7	45090364	45098364	45090364	45091601	45097137	45098364	96	---	---	---	---	45096883	45096901	+	78	45090364	45098362
[truncated: 607 more rows]
