# Supplementary material for: LtrDetector: A tool-suite for detecting long terminal repeat retrotransposons de-novo
Source: BMC Genomics. 2019 Jun 3;20:450. doi: 10.1186/s12864-019-5796-9 (PMC6547461; doi:10.1186/s12864-019-5796-9)
Supplement: Supplementary file 8 — LTR retrotransposons found by LtrDetector in Sorghum bicolor. This compressed file (.tar.gz) includes the LTR retrotransposons found by LtrDetector in BED format. (TAR.GZ 891 kb) [file 12864_2019_5796_MOESM8_ESM.gz › sbicolor/chr5Detector.bed]

SeqID	Retrotransposon	Left_LTR	Right_LTR		Left_TSD	Right_TSD	Polypurine Tract		TG	CA
	Start	End	Start	End	Start	End	ID	Start	End	Start	End	Start	End	Strand	Purine%	Start	End
chr5	9562	26481	9576	13161	22850	26468	85	9557	9561	26482	26486	13274	13304	-	70	9563	26471
chr5	11022	24486	11022	11207	24296	24486	87	---	---	---	---	11592	11612	-	90	---	---
chr5	15154	17443	15154	15850	16748	17443	89	---	---	---	---	16670	16685	+	75	15154	17440
chr5	16748	29157	16748	17440	28465	29157	99	---	---	---	---	27915	27960	+	78	16748	29155
chr5	127118	130079	127118	127578	129619	130079	99	---	---	---	---	129556	129569	+	71	127118	130077
chr5	245352	248882	245352	245614	248618	248880	93	245346	245351	248883	248888	245652	245667	-	75	245352	248880
chr5	385573	390622	385581	385762	390432	390613	99	385568	385572	390623	390627	390279	390332	+	74	---	---
chr5	396236	401951	396236	396628	401555	401951	90	---	---	---	---	401395	401421	+	77	---	---
chr5	510293	518719	510293	513560	515452	518719	99	---	---	---	---	515365	515380	+	87	510294	518717
chr5	527808	541200	527808	528537	540497	541200	95	---	---	---	---	539925	539952	+	78	527808	541198
chr5	598941	614105	598941	601325	611680	614105	91	---	---	---	---	601826	601843	-	77	---	---
chr5	688220	696775	688220	689575	695421	696775	99	---	---	---	---	689793	689808	-	87	688220	696773
chr5	730471	739524	730471	731737	738206	739524	87	---	---	---	---	737897	737934	+	76	730476	739517
chr5	752654	768305	752654	753848	767112	768305	97	---	---	---	---	754177	754198	-	77	752654	768303
chr5	754768	764154	754780	756016	762909	764144	99	754763	754767	764155	764159	756263	756278	-	81	754781	764144
chr5	768552	786382	768555	768715	786219	786379	87	768547	768551	786383	786387	769574	769591	-	77	---	---
chr5	769364	781371	769364	769825	780911	781371	98	---	---	---	---	770040	770057	-	72	769364	781369
chr5	788996	803297	788999	790039	802243	803284	99	788991	788995	803298	803302	790429	790450	-	81	788999	803282
chr5	843134	863085	843134	843598	862622	863085	94	---	---	---	---	844218	844251	-	73	---	---
chr5	845785	866351	845785	847491	864661	866351	95	---	---	---	---	863802	863831	+	73	---	---
chr5	866342	871261	866342	866557	871046	871261	97	---	---	---	---	870911	870927	+	76	866351	871259
chr5	975725	980409	975725	976773	979354	980403	98	975719	975724	980410	980415	976793	976819	-	74	---	---
chr5	1010440	1017865	1010450	1011138	1017179	1017859	86	1010434	1010439	1017866	1017871	1011283	1011297	-	93	1010440	1017857
chr5	1034034	1039793	1034047	1034414	1039422	1039789	99	1034029	1034033	1039794	1039798	1034579	1034611	-	72	1034039	1039787
chr5	1051578	1069876	1051578	1051885	1069577	1069876	90	---	---	---	---	1068817	1068833	+	70	---	---
chr5	1082123	1094391	1082123	1082582	1093932	1094391	99	---	---	---	---	1093699	1093716	+	77	1082123	1094388
chr5	1153854	1163063	1153854	1154240	1162666	1163063	86	---	---	---	---	1154570	1154584	-	80	---	---
chr5	1216162	1222545	1216162	1217131	1221581	1222545	98	---	---	---	---	1217277	1217298	-	77	1216165	1222543
chr5	1251289	1255283	1251289	1251599	1254966	1255283	85	---	---	---	---	1254797	1254827	+	77	1251296	1255274
chr5	1286661	1300164	1286671	1287458	1299367	1300151	97	1286654	1286660	1300165	1300171	1298801	1298828	+	78	1286667	1300157
chr5	1353550	1365515	1353550	1354010	1365055	1365515	98	---	---	---	---	1364822	1364839	+	77	1353550	1365513
chr5	1387795	1400323	1387795	1389344	1398773	1400323	98	---	---	---	---	1389763	1389816	-	77	1387796	1400321
chr5	1481357	1491298	1481357	1481538	1491117	1491298	89	---	---	---	---	1481869	1481889	-	71	1481360	1491290
chr5	1656122	1669326	1656122	1657638	1667779	1669326	95	---	---	---	---	1658101	1658114	-	100	1656122	1669323
chr5	1676816	1679553	1676816	1677226	1679144	1679553	99	---	---	---	---	1677275	1677288	-	71	1676821	1679551
chr5	1711436	1725664	1711436	1712522	1724618	1725663	95	1711431	1711435	1725665	1725669	1724206	1724227	+	77	1711436	1725663
chr5	1805473	1812532	1805473	1805773	1812230	1812532	97	---	---	---	---	1812074	1812124	+	76	1805481	1812527
chr5	1825967	1830796	1825967	1826167	1830596	1830796	95	---	---	---	---	1826331	1826354	-	70	1825967	1830794
chr5	2104298	2112465	2104298	2105298	2111488	2112465	95	---	---	---	---	2105420	2105460	-	70	2104299	2112463
chr5	2168549	2175675	2168549	2169585	2174653	2175675	85	---	---	---	---	2169823	2169837	-	80	---	---
chr5	2309173	2320314	2309173	2311716	2317768	2320310	99	2309162	2309172	2320315	2320325	2317625	2317648	+	79	2309173	2320308
chr5	2377926	2383013	2377926	2378303	2382630	2383013	91	---	---	---	---	2382471	2382490	+	75	2377927	2383011
chr5	2413663	2419660	2413663	2415362	2417995	2419660	89	---	---	---	---	---	---	0	--	2413668	2419651
chr5	2450075	2467742	2450075	2454819	2463007	2467742	98	---	---	---	---	2455159	2455177	-	78	2450079	2467726
chr5	2453037	2463367	2453037	2457192	2459143	2463367	85	---	---	---	---	2457271	2457292	-	72	---	---
chr5	2470729	2476485	2470729	2470835	2476379	2476485	99	---	---	---	---	2471073	2471097	-	72	2470744	2476483
chr5	2478115	2483244	2478115	2478233	2483126	2483244	94	---	---	---	---	2478304	2478391	-	84	2478116	2483241
chr5	2485782	2499508	2485782	2489580	2495777	2499508	97	---	---	---	---	2489840	2489854	-	73	2485785	2499506
chr5	2534054	2541556	2534055	2534161	2541436	2541544	85	2534049	2534053	2541557	2541561	2534481	2534510	-	70	2534055	2541555
chr5	2736388	2746800	2736388	2738356	2744841	2746800	99	---	---	---	---	2744542	2744562	+	71	2736391	2746798
chr5	2773677	2779870	2773677	2774774	2778732	2779870	85	---	---	---	---	2774901	2774920	-	85	2773682	2779867
chr5	2992979	3000943	2992979	2994872	2999045	3000943	85	---	---	---	---	2995004	2995034	-	74	2992986	3000924
chr5	3007964	3020037	3007964	3009170	3018816	3020037	96	---	---	---	---	3009629	3009648	-	80	3007964	3020035
chr5	3070041	3076579	3070041	3071644	3075016	3076579	86	---	---	---	---	3071680	3071692	-	84	3070048	3076567
chr5	3169799	3186053	3169799	3171148	3184756	3186053	86	---	---	---	---	3184166	3184306	+	78	---	---
chr5	3212321	3218758	3212321	3212726	3218352	3218758	92	---	---	---	---	---	---	0	--	3212321	3218757
chr5	3241523	3244769	3241523	3241682	3244610	3244769	98	---	---	---	---	3241718	3241784	-	70	3241526	3244751
chr5	3248501	3265839	3248501	3248777	3265563	3265839	97	---	---	---	---	3264758	3264779	+	77	3248514	3265837
chr5	3252138	3264105	3252138	3252601	3263642	3264105	99	---	---	---	---	3253068	3253080	-	76	3252140	3264102
chr5	3326562	3336372	3326562	3326915	3336017	3336372	92	---	---	---	---	3335597	3335640	+	75	3326568	3336369
chr5	3355973	3361505	3355973	3356236	3361242	3361505	97	---	---	---	---	3356300	3356314	-	80	3355974	3361503
chr5	3481717	3484463	3481717	3482072	3484107	3484463	89	---	---	---	---	---	---	0	--	3481723	3484449
chr5	3607294	3618666	3607294	3609316	3616643	3618666	98	---	---	---	---	3616277	3616322	+	73	3607294	3618657
chr5	3780176	3782829	3780176	3780399	3782606	3782829	98	---	---	---	---	3780464	3780475	-	75	3780191	3782827
chr5	3917653	3938200	3917653	3917888	3937963	3938200	94	---	---	---	---	3918841	3918875	-	71	3917653	3938189
chr5	3917888	3929517	3917888	3920627	3926777	3929517	99	---	---	---	---	3926520	3926543	+	70	3917888	3929513
chr5	3929524	3938600	3929524	3929927	3938198	3938600	98	---	---	---	---	3930206	3930227	-	72	---	---
chr5	3974274	3992452	3974274	3974539	3992175	3992452	93	---	---	---	---	3975369	3975384	-	81	---	---
chr5	3975710	3988127	3975710	3976414	3987423	3988127	98	---	---	---	---	3986873	3986916	+	77	3975710	3988124
chr5	4160633	4168524	4160633	4163307	4165842	4168524	99	---	---	---	---	4165715	4165742	+	75	4160633	4168522
chr5	4243135	4250856	4243135	4244415	4249567	4250847	97	4243129	4243134	4250857	4250862	4244619	4244638	-	80	4243136	4250845
chr5	4326625	4331759	4326625	4326832	4331554	4331759	96	---	---	---	---	4331481	4331526	+	73	4326626	4331753
chr5	4373460	4382776	4373460	4374107	4382129	4382776	98	---	---	---	---	4374229	4374250	-	81	4373469	4382774
chr5	4428012	4441530	4428012	4428717	4440825	4441530	99	---	---	---	---	4440246	4440273	+	78	4428012	4441526
chr5	4443182	4457317	4443197	4444238	4456275	4457316	99	4443177	4443181	4457318	4457322	4444707	4444726	-	75	4443200	4457314
chr5	4518788	4522053	4518788	4519130	4521711	4522053	96	---	---	---	---	4519243	4519256	-	92	---	---
chr5	4540475	4557381	4540475	4540669	4557187	4557381	95	---	---	---	---	4556419	4556436	+	72	---	---
chr5	4545190	4557187	4545190	4545655	4556721	4557187	97	---	---	---	---	4546079	4546106	-	71	4545194	4557185
chr5	4581140	4592439	4581140	4581600	4591979	4592439	99	---	---	---	---	4591462	4591484	+	73	4581140	4592437
chr5	4649405	4652157	4649405	4649971	4651591	4652157	95	---	---	---	---	4650036	4650048	-	76	4649413	4652155
chr5	4746198	4749868	4746198	4746615	4749460	4749868	96	---	---	---	---	4749433	4749458	+	80	---	---
chr5	4814010	4819118	4814010	4814370	4818746	4819106	98	4814005	4814009	4819119	4819123	4814469	4814533	-	72	---	---
chr5	4865219	4879779	4865219	4865720	4879278	4879779	93	---	---	---	---	4866099	4866144	-	71	---	---
chr5	4896880	4916989	4896880	4897192	4916677	4916989	89	---	---	---	---	4897658	4897697	-	72	4896880	4916986
chr5	4972831	4979655	4972831	4973946	4978540	4979655	99	---	---	---	---	4974044	4974063	-	75	4972842	4979648
chr5	4998991	5011175	4998991	5001889	5008244	5011175	92	---	---	---	---	5008057	5008076	+	75	---	---
chr5	5034036	5047514	5034036	5034826	5046724	5047514	99	---	---	---	---	5035353	5035367	-	86	5034039	5047512
chr5	5076730	5081604	5076737	5076964	5081372	5081599	98	5076725	5076729	5081605	5081609	5081298	5081337	+	77	5076730	5081597
chr5	5102052	5115678	5102065	5102857	5114872	5115664	99	5102047	5102051	5115679	5115683	5103404	5103431	-	78	5102057	5115662
chr5	5178661	5183471	5178661	5178840	5183293	5183471	97	---	---	---	---	5178996	5179063	-	73	5178661	5183469
chr5	5208383	5211634	5208391	5208641	5211372	5211622	89	5208378	5208382	5211635	5211639	5208736	5208777	-	71	---	---
chr5	5220474	5223082	5220474	5220880	5222675	5223082	98	---	---	---	---	5222612	5222625	+	71	5220474	5223080
chr5	5242471	5262768	5242471	5244023	5261276	5262768	87	---	---	---	---	5260534	5260554	+	76	5242474	5262749
chr5	5369342	5389855	5369342	5373025	5386303	5389855	86	---	---	---	---	5385685	5385699	+	73	---	---
chr5	5381350	5402115	5381350	5382897	5400565	5402115	97	---	---	---	---	5383483	5383514	-	71	---	---
chr5	5387287	5402628	5387287	5387847	5402103	5402628	90	---	---	---	---	5401544	5401569	+	80	---	---
chr5	5387287	5405631	5387287	5390634	5402103	5405631	85	---	---	---	---	5390948	5390981	-	70	5387291	5405619
chr5	5396725	5416948	5396733	5398906	5414811	5416942	92	5396719	5396724	5416949	5416954	5414076	5414097	+	72	5396735	5416939
chr5	5397014	5416885	5397014	5398849	5415069	5416885	92	---	---	---	---	5414373	5414392	+	70	5397025	5416874
chr5	5452764	5469312	5452764	5455755	5466317	5469312	98	---	---	---	---	5466094	5466107	+	78	---	---
chr5	5453706	5468331	5453706	5454774	5467259	5468331	98	---	---	---	---	5466732	5466755	+	75	---	---
chr5	5567972	5581808	5567972	5568674	5581100	5581803	99	5567966	5567971	5581809	5581814	5569219	5569246	-	78	5567973	5581806
chr5	5654877	5664356	5654889	5656125	5663114	5664350	99	5654872	5654876	5664357	5664361	5656371	5656386	-	81	5654892	5664355
chr5	5692082	5704579	5692094	5692817	5703851	5704572	97	5692074	5692081	5704580	5704587	5703299	5703334	+	72	5692095	5704570
chr5	5733417	5740060	5733417	5733699	5739778	5740060	98	---	---	---	---	5739707	5739730	+	79	5733417	5740058
chr5	5746426	5751564	5746433	5746841	5751155	5751563	95	5746421	5746425	5751565	5751569	5746902	5746913	-	83	5746434	5751563
chr5	5823749	5838716	5823749	5824137	5838328	5838716	99	---	---	---	---	5824531	5824542	-	83	5823755	5838714
chr5	5902069	5910470	5902069	5902250	5910294	5910470	87	---	---	---	---	5902428	5902440	-	84	---	---
chr5	5946532	5953294	5946543	5947065	5952769	5953291	99	5946527	5946531	5953295	5953299	5952508	5952535	+	71	5946544	5953289
chr5	5955696	5972998	5955696	5955878	5972816	5972998	97	---	---	---	---	5956604	5956632	-	79	5955697	5972996
chr5	5957605	5969458	5957610	5958308	5968746	5969443	98	5957600	5957604	5969459	5969463	5968275	5968287	+	84	5957610	5969451
chr5	6010968	6020557	6010968	6014032	6017495	6020557	99	---	---	---	---	6017321	6017354	+	73	---	---
chr5	6055533	6060420	6055533	6055772	6060182	6060420	99	---	---	---	---	6060077	6060097	+	71	6055533	6060418
chr5	6074952	6085415	6074952	6075999	6084401	6085415	96	---	---	---	---	6076387	6076420	-	70	6074952	6085413
chr5	6266517	6278446	6266517	6266975	6277985	6278443	99	6266502	6266516	6278447	6278461	6267192	6267209	-	72	6266517	6278443
chr5	6291853	6313224	6291853	6292689	6312388	6313224	99	---	---	---	---	6293487	6293507	-	76	6291853	6313212
chr5	6297153	6309269	6297153	6297614	6308808	6309269	99	---	---	---	---	6308502	6308519	+	72	6297153	6309267
chr5	6313222	6315807	6313222	6313633	6315396	6315807	98	---	---	---	---	6315334	6315347	+	71	6313223	6315805
chr5	6349671	6362807	6349671	6351222	6361272	6362807	96	---	---	---	---	6360870	6360901	+	81	6349673	6362805
chr5	6381364	6393771	6381364	6382090	6393046	6393771	98	---	---	---	---	6382607	6382638	-	75	6381364	6393769
chr5	6418573	6432179	6418583	6422087	6428422	6432169	92	6418568	6418572	6432180	6432184	6428131	6428150	+	80	6418576	6432175
chr5	6453371	6460268	6453371	6453877	6459777	6460268	95	---	---	---	---	6459608	6459631	+	75	6453371	6460266
chr5	6489605	6499227	6489605	6490016	6498796	6499212	94	6489600	6489604	6499228	6499232	6490304	6490321	-	72	6489605	6499210
chr5	6491330	6497749	6491344	6491839	6497244	6497739	95	6491324	6491329	6497750	6497755	6492039	6492057	-	84	6491334	6497739
chr5	6509875	6531230	6509875	6512333	6528755	6531230	95	---	---	---	---	6527993	6528020	+	71	6509876	6531226
chr5	6514614	6522370	6514614	6517409	6519544	6522370	96	---	---	---	---	6519530	6519541	+	91	6514614	6522368
chr5	6522990	6531372	6522990	6523139	6531223	6531372	97	---	---	---	---	6530828	6530862	+	71	6522995	6531370
chr5	6546437	6558086	6546449	6549193	6555335	6558082	99	6546430	6546436	6558087	6558093	6549417	6549440	-	70	6546449	6558081
chr5	6571743	6578767	6571743	6573442	6577074	6578767	97	---	---	---	---	6576925	6576945	+	76	---	---
chr5	6601489	6609655	6601489	6604193	6606950	6609655	98	---	---	---	---	6606857	6606886	+	83	6601489	6609653
chr5	6623894	6633921	6623894	6626280	6631535	6633921	98	---	---	---	---	6626423	6626435	-	92	6623894	6633918
chr5	6635507	6644959	6635507	6636211	6644254	6644959	99	---	---	---	---	6636593	6636613	-	76	6635507	6644956
chr5	6650621	6659875	6650632	6652150	6658353	6659871	96	6650614	6650620	6659876	6659882	6658124	6658153	+	80	6650630	6659869
chr5	6745395	6751146	6745395	6745512	6751029	6751146	97	---	---	---	---	6745527	6745655	-	78	6745395	6751144
chr5	6766815	6777961	6766823	6769369	6775415	6777960	99	6766809	6766814	6777962	6777967	6769488	6769511	-	79	6766823	6777960
chr5	6821599	6827875	6821599	6821930	6827529	6827875	86	---	---	---	---	6827459	6827482	+	75	6821604	6827869
chr5	6854349	6862399	6854349	6854579	6862168	6862398	98	6854343	6854348	6862400	6862405	6854921	6854937	-	82	6854349	6862396
chr5	6943585	6955660	6943588	6944048	6955189	6955649	99	6943580	6943584	6955661	6955665	6944329	6944346	-	72	6943589	6955647
chr5	7028601	7037450	7028608	7028854	7037194	7037440	91	7028596	7028600	7037451	7037455	7029035	7029058	-	75	---	---
chr5	7043819	7050674	7043819	7044082	7050401	7050674	94	---	---	---	---	7044368	7044379	-	75	7043821	7050672
chr5	7079283	7084477	7079293	7079703	7084065	7084475	97	7079278	7079282	7084478	7084482	7079763	7079784	-	72	7079286	7084473
chr5	7119856	7131528	7119856	7123350	7128033	7131528	99	---	---	---	---	7123510	7123529	-	80	7119869	7131522
chr5	7165891	7184354	7165891	7167016	7183258	7184354	86	---	---	---	---	7167812	7167829	-	83	---	---
chr5	7201099	7216155	7201099	7201352	7215901	7216155	85	---	---	---	---	7202002	7202033	-	75	7201108	7216141
chr5	7223672	7227854	7223672	7223806	7227718	7227854	91	---	---	---	---	7223895	7223912	-	83	---	---
chr5	7234926	7243187	7234938	7236573	7241544	7243179	99	7234920	7234925	7243188	7243193	7241411	7241451	+	75	7234941	7243177
chr5	7293434	7306621	7293434	7294984	7305071	7306621	98	---	---	---	---	7295418	7295431	-	100	7293434	7306618
chr5	7320670	7324866	7320670	7320872	7324664	7324866	86	---	---	---	---	7324499	7324520	+	72	7320672	7324861
chr5	7442826	7444980	7442826	7442966	7444840	7444980	85	---	---	---	---	7444755	7444766	+	75	---	---
chr5	7462231	7470102	7462246	7463427	7468913	7470094	97	7462226	7462230	7470103	7470107	---	---	0	--	---	---
chr5	7504895	7526436	7504895	7506004	7525366	7526436	90	---	---	---	---	7506953	7506973	-	85	7504910	7526434
chr5	7508780	7530434	7508780	7510095	7529131	7530434	95	---	---	---	---	7528461	7528487	+	77	---	---
chr5	7579382	7600916	7579382	7580058	7600193	7600916	90	---	---	---	---	7580659	7580673	-	73	7579382	7600909
chr5	7585790	7595126	7585790	7587029	7593887	7595126	98	---	---	---	---	7587274	7587289	-	81	7585791	7595123
chr5	7608593	7613217	7608593	7609026	7612790	7613217	89	---	---	---	---	---	---	0	--	7608603	7613212
chr5	7622152	7633313	7622152	7622866	7632599	7633313	98	---	---	---	---	7623322	7623337	-	75	7622154	7633305
chr5	7625733	7643028	7625733	7629948	7638816	7643028	99	---	---	---	---	7638403	7638424	+	77	7625733	7643026
chr5	7626831	7640481	7626831	7627399	7639913	7640481	99	---	---	---	---	7639304	7639341	+	71	7626835	7640473
chr5	7650247	7657953	7650247	7652870	7655329	7657953	99	---	---	---	---	7655207	7655245	+	74	7650247	7657951
chr5	7756675	7761796	7756675	7758069	7760403	7761796	96	---	---	---	---	7760372	7760393	+	72	7756677	7761788
chr5	7793070	7813813	7793079	7794385	7812499	7813806	97	7793064	7793069	7813814	7813819	7794920	7794933	-	78	7793073	7813804
chr5	7794657	7806828	7794657	7795116	7806368	7806828	98	---	---	---	---	7795331	7795348	-	72	7794657	7806826
chr5	7814941	7821266	7814947	7815464	7820748	7821265	99	7814936	7814940	7821267	7821271	7815558	7815598	-	75	7814958	7821262
chr5	7821265	7827485	7821265	7821963	7826792	7827485	96	---	---	---	---	7826589	7826625	+	72	7821271	7827483
chr5	7866321	7884412	7866321	7867075	7883661	7884412	98	---	---	---	---	7882939	7882957	+	89	---	---
chr5	7876289	7884897	7876302	7876796	7884399	7884894	96	7876284	7876288	7884898	7884902	7884126	7884142	+	88	7876289	7884892
chr5	7900453	7911552	7900453	7903088	7908877	7911540	96	7900448	7900452	7911553	7911557	7908604	7908625	+	72	7900456	7911545
chr5	7958986	7963944	7958986	7959230	7963701	7963944	98	---	---	---	---	7959394	7959417	-	75	7958986	7963942
chr5	7992703	8004095	7992703	7993927	8002872	8004095	98	---	---	---	---	8002851	8002867	+	82	7992713	8004094
chr5	8055666	8068084	8055666	8056361	8067389	8068084	96	---	---	---	---	8056896	8056912	-	82	8055669	8068083
chr5	8078684	8085982	8078684	8079487	8085179	8085982	96	---	---	---	---	8079710	8079729	-	75	---	---
chr5	8087078	8094902	8087078	8089704	8092267	8094892	99	8087068	8087077	8094903	8094912	8092139	8092168	+	73	8087078	8094894
chr5	8189370	8196597	8189380	8189962	8196007	8196589	98	8189364	8189369	8196598	8196603	8195729	8195745	+	76	---	---
chr5	8214262	8224564	8214262	8214565	8224261	8224564	92	---	---	---	---	8215025	8215050	-	80	---	---
chr5	8225600	8233464	8225610	8226844	8232221	8233456	97	8225595	8225599	8233465	8233469	8231970	8231984	+	73	8225602	8233456
chr5	8239252	8251588	8239252	8239961	8250879	8251588	93	---	---	---	---	8250333	8250350	+	88	8239253	8251586
chr5	8296890	8304525	8296902	8297217	8304202	8304513	87	8296885	8296889	8304526	8304530	8297492	8297507	-	93	8296896	8304522
chr5	8331891	8342829	8331891	8334655	8340068	8342829	97	---	---	---	---	8334815	8334852	-	76	8331891	8342827
chr5	8377593	8382557	8377593	8378826	8381333	8382557	93	---	---	---	---	---	---	0	--	---	---
chr5	8422054	8428540	8422054	8422535	8428060	8428540	95	---	---	---	---	8427806	8427827	+	77	---	---
chr5	8437275	8447821	8437275	8438191	8446826	8447821	86	---	---	---	---	8438519	8438538	-	90	8437283	8447817
chr5	8437275	8446957	8437275	8437407	8446826	8446957	93	---	---	---	---	8437852	8437877	-	84	---	---
chr5	8442398	8448195	8442398	8442764	8447820	8448195	86	---	---	---	---	8447567	8447593	+	74	---	---
chr5	8458467	8461732	8458467	8458704	8461497	8461732	95	---	---	---	---	8461384	8461423	+	77	---	---
chr5	8479306	8482052	8479306	8479461	8481897	8482052	91	---	---	---	---	8481852	8481873	+	95	8479306	8482041
chr5	8562495	8574919	8562495	8563185	8574229	8574919	99	---	---	---	---	8563691	8563736	-	78	8562495	8574917
chr5	8595429	8604795	8595441	8596961	8603264	8604784	98	8595424	8595428	8604796	8604800	8602973	8602992	+	70	8595441	8604794
chr5	8634788	8642657	8634788	8636071	8641369	8642657	91	---	---	---	---	8636167	8636213	-	74	8634803	8642655
chr5	8673323	8691382	8673323	8673540	8691170	8691382	94	---	---	---	---	8690465	8690495	+	70	---	---
chr5	8677861	8690136	8677861	8678581	8689415	8690136	95	---	---	---	---	8679105	8679122	-	88	8677861	8690126
chr5	8697562	8712124	8697562	8697757	8711928	8712124	88	---	---	---	---	8711222	8711259	+	92	8697563	8712108
chr5	8705849	8715947	8705849	8706797	8715000	8715947	95	---	---	---	---	8714722	8714739	+	72	8705854	8715945
chr5	8743012	8755143	8743017	8743480	8754665	8755128	99	8743007	8743011	8755144	8755148	8743694	8743711	-	77	8743017	8755125
chr5	8807739	8810339	8807739	8808147	8809931	8810339	96	---	---	---	---	8808194	8808207	-	71	8807739	8810335
chr5	8816975	8829773	8816975	8817239	8829499	8829773	87	---	---	---	---	8817355	8817384	-	76	8816980	8829771
chr5	8823242	8828217	8823242	8823693	8827766	8828217	97	---	---	---	---	---	---	0	--	8823244	8828214
chr5	8927770	8942263	8927770	8928157	8941873	8942263	85	---	---	---	---	8941188	8941237	+	72	8927782	8942262
chr5	8968039	8972899	8968054	8968251	8972700	8972897	96	8968034	8968038	8972900	8972904	8968415	8968438	-	75	8968048	8972895
chr5	9003909	9016216	9003909	9006883	9013242	9016216	99	---	---	---	---	9006938	9006982	-	82	9003916	9016207
chr5	9018571	9026353	9018571	9018872	9026052	9026353	98	---	---	---	---	9025693	9025719	+	77	9018571	9026351
chr5	9028804	9042917	9028804	9032843	9038893	9042917	98	---	---	---	---	9038755	9038778	+	79	---	---
chr5	9070873	9083387	9070873	9073861	9080513	9083387	95	---	---	---	---	9074140	9074194	-	78	---	---
chr5	9086538	9091347	9086538	9086799	9091086	9091347	97	---	---	---	---	9090991	9091061	+	71	9086538	9091346
chr5	9099159	9111166	9099159	9099620	9110705	9111166	99	---	---	---	---	9110473	9110490	+	72	9099160	9111164
chr5	9131696	9136051	9131696	9132322	9135422	9136051	94	---	---	---	---	---	---	0	--	9131700	9136046
chr5	9137439	9147657	9137439	9139849	9145247	9147657	98	---	---	---	---	9144977	9144993	+	70	9137439	9147644
chr5	9163569	9175926	9163569	9164259	9175236	9175926	99	---	---	---	---	9164761	9164806	-	78	9163569	9175924
chr5	9214102	9232714	9214102	9215562	9231167	9232714	93	---	---	---	---	9215935	9216004	-	78	9214102	9232711
chr5	9233050	9245473	9233050	9233746	9244778	9245473	98	---	---	---	---	9244228	9244276	+	75	9233053	9245471
chr5	9279618	9290415	9279631	9280637	9289395	9290400	99	9279613	9279617	9290416	9290420	9288958	9288980	+	78	9279632	9290405
chr5	9306713	9320214	9306724	9307047	9319884	9320207	88	9306708	9306712	9320215	9320219	9307599	9307619	-	71	9306724	9320209
chr5	9309183	9317472	9309183	9310840	9315815	9317472	98	---	---	---	---	9310935	9310975	-	75	9309185	9317470
chr5	9325394	9333675	9325394	9327024	9332024	9333675	97	---	---	---	---	9331888	9331928	+	75	9325394	9333672
chr5	9363657	9371963	9363664	9365320	9370304	9371960	98	9363652	9363656	9371964	9371968	9365414	9365454	-	75	9363664	9371960
chr5	9375487	9383741	9375487	9377155	9382077	9383741	98	---	---	---	---	9381941	9381981	+	75	9375487	9383738
chr5	9421104	9429584	9421104	9424732	9425956	9429584	99	---	---	---	---	9424815	9424830	-	81	9421104	9429582
chr5	9505580	9516245	9505588	9507578	9514264	9516237	97	9505575	9505579	9516246	9516250	9507891	9507907	-	70	9505589	9516243
chr5	9529759	9538029	9529759	9530491	9537297	9538029	96	---	---	---	---	9530717	9530730	-	78	9529759	9538026
chr5	9596661	9603522	9596669	9597176	9603012	9603519	99	9596656	9596660	9603523	9603527	9597422	9597439	-	77	9596665	9603517
chr5	9613205	9618808	9613205	9613411	9618612	9618808	92	---	---	---	---	9613633	9613649	-	70	9613207	9618806
chr5	9623601	9635605	9623601	9624057	9635153	9635605	94	---	---	---	---	9634768	9634781	+	85	9623601	9635602
chr5	9643122	9650860	9643122	9644403	9649579	9650860	99	---	---	---	---	9644627	9644646	-	80	9643122	9650858
chr5	9695332	9703641	9695335	9696990	9701945	9703628	96	9695327	9695331	9703642	9703646	9701809	9701849	+	75	9695335	9703626
chr5	9716561	9724837	9716561	9719321	9722075	9724837	99	---	---	---	---	9719439	9719458	-	80	9716563	9724835
chr5	9731690	9741008	9731702	9733203	9739495	9741002	97	9731685	9731689	9741009	9741013	9739250	9739282	+	78	9731692	9741004
chr5	9756647	9773561	9756647	9757619	9772576	9773561	90	---	---	---	---	9772283	9772329	+	70	9756654	9773545
chr5	9777885	9792374	9777885	9782119	9788140	9792374	99	---	---	---	---	9782394	9782406	-	84	9777885	9792372
chr5	9798032	9805179	9798032	9801605	9801608	9805179	99	---	---	---	---	---	---	0	--	9798039	9805177
chr5	9823535	9845099	9823538	9823995	9844636	9845094	97	9823525	9823534	9845100	9845109	9825003	9825027	-	76	9823538	9845094
chr5	9824386	9833974	9824386	9825619	9832741	9833974	97	---	---	---	---	9825866	9825881	-	81	9824387	9833972
chr5	9851715	9867680	9851730	9852372	9867043	9867677	91	9851710	9851714	9867681	9867685	9853074	9853106	-	75	---	---
chr5	9851730	9867539	9851730	9852226	9867043	9867539	94	---	---	---	---	9852906	9852934	-	79	---	---
chr5	9856253	9861516	9856253	9856681	9861088	9861516	99	---	---	---	---	9860926	9860970	+	75	9856253	9861514
chr5	9883884	9890272	9883884	9884767	9889379	9890272	89	---	---	---	---	9884979	9884998	-	75	---	---
chr5	9914999	9916900	9915000	9915130	9916768	9916896	92	9914994	9914998	9916901	9916905	9915142	9915173	-	84	---	---
chr5	9930204	9938097	9930217	9932630	9935732	9938083	86	9930199	9930203	9938098	9938102	9932737	9932751	-	73	9930219	9938089
chr5	9946656	9959025	9946656	9947344	9958337	9959025	99	---	---	---	---	9957787	9957832	+	78	9946656	9959022
chr5	9975023	9987722	9975025	9975421	9987313	9987715	90	9975018	9975022	9987723	9987727	9975998	9976016	-	73	9975026	9987713
chr5	9977917	9986748	9977923	9979650	9984999	9986743	95	9977912	9977916	9986749	9986753	9979878	9979898	-	76	9977924	9986741
chr5	9988465	9996925	9988465	9989857	9995509	9996925	89	---	---	---	---	9995249	9995265	+	70	9988481	9996923
chr5	9999316	10008327	9999316	9999505	10008138	10008327	97	---	---	---	---	10007754	10007790	+	75	9999316	10008321
chr5	10065780	10070678	10065780	10067058	10069418	10070678	96	---	---	---	---	10067122	10067138	-	82	10065780	10070676
chr5	10072628	10087806	10072628	10076560	10083874	10087806	99	---	---	---	---	10076846	10076880	-	71	10072629	10087793
chr5	10108578	10116659	10108578	10111252	10113997	10116659	94	---	---	---	---	10111365	10111389	-	80	10108578	10116650
chr5	10130708	10148417	10130708	10131343	10147778	10148417	95	---	---	---	---	10147016	10147031	+	81	10130709	10148415
chr5	10140330	10147778	10140330	10141539	10146629	10147778	87	---	---	---	---	10146374	10146390	+	82	10140330	10147776
chr5	10164854	10176799	10164854	10165314	10176339	10176799	99	---	---	---	---	10165602	10165619	-	72	10164854	10176797
chr5	10181290	10194359	10181290	10182849	10192816	10194359	97	---	---	---	---	10183229	10183283	-	80	10181299	10194357
chr5	10204139	10217577	10204147	10207281	10214430	10217565	98	10204134	10204138	10217578	10217582	10214098	10214121	+	75	---	---
chr5	10237450	10249301	10237459	10240323	10246376	10249293	96	10237445	10237449	10249302	10249306	10240507	10240524	-	77	10237453	10249297
chr5	10280686	10292938	10280698	10282289	10291385	10292937	96	10280679	10280685	10292939	10292945	---	---	0	--	10280689	10292931
chr5	10308568	10313695	10308568	10308923	10313315	10313695	92	---	---	---	---	10313176	10313231	+	73	10308574	10313690
chr5	10354011	10360530	10354011	10355167	10359374	10360530	97	---	---	---	---	10359281	10359292	+	83	10354014	10360518
chr5	10354652	10360134	10354661	10355443	10359344	10360125	97	10354647	10354651	10360135	10360139	10359281	10359292	+	83	10354660	10360127
chr5	10363389	10375405	10363401	10363867	10374927	10375392	98	10363383	10363388	10375406	10375411	10374653	10374673	+	76	---	---
chr5	10415871	10423589	10415871	10418416	10421046	10423589	99	---	---	---	---	10418513	10418548	-	75	10415871	10423586
chr5	10442925	10461763	10442925	10443037	10461651	10461763	96	---	---	---	---	10461029	10461043	+	73	---	---
chr5	10449063	10456826	10449063	10450202	10455637	10456826	94	---	---	---	---	10455365	10455388	+	70	10449063	10456824
chr5	10475599	10481736	10475599	10475725	10481610	10481736	92	---	---	---	---	10481380	10481409	+	70	---	---
chr5	10485328	10494600	10485337	10485752	10494217	10494599	85	10485322	10485327	10494601	10494606	10493849	10494069	+	71	---	---
chr5	10498045	10517282	10498053	10499116	10516207	10517280	95	10498040	10498044	10517283	10517287	10499927	10499943	-	76	10498052	10517281
chr5	10523757	10526351	10523757	10524156	10525943	10526351	96	---	---	---	---	10525880	10525893	+	71	10523757	10526349
chr5	10556403	10568187	10556403	10557104	10567486	10568187	99	---	---	---	---	10557555	10557575	-	71	10556403	10568185
chr5	10575320	10583224	10575320	10576712	10581841	10583224	97	---	---	---	---	10581584	10581610	+	70	10575321	10583214
chr5	10589323	10602176	10589323	10590650	10600849	10602176	98	---	---	---	---	10600374	10600422	+	75	10589329	10602174
chr5	10719372	10731631	10719380	10719979	10731025	10731624	99	10719366	10719371	10731632	10731637	10720485	10720531	-	78	10719372	10731622
chr5	10751593	10755706	10751593	10753394	10753906	10755706	97	---	---	---	---	10753445	10753471	-	77	---	---
chr5	10759579	10763913	10759579	10761601	10761892	10763913	97	---	---	---	---	10761802	10761817	+	93	10759596	10763898
chr5	10766591	10769159	10766591	10767072	10768677	10769159	86	---	---	---	---	10767094	10767118	-	76	10766600	10769156
chr5	10774563	10796345	10774571	10775872	10795041	10796343	97	10774557	10774562	10796346	10796351	10776741	10776756	-	75	10774569	10796343
chr5	10780161	10792559	10780161	10780851	10791869	10792559	99	---	---	---	---	10791318	10791363	+	78	10780161	10792557
chr5	10811688	10818353	10811688	10813913	10816126	10818351	99	10811683	10811687	10818354	10818358	10816067	10816117	+	70	---	---
chr5	10818929	10838752	10818929	10819282	10838398	10838752	98	---	---	---	---	10820084	10820118	-	80	10818929	10838745
chr5	10832620	10841265	10832620	10835132	10838749	10841265	96	---	---	---	---	10835294	10835313	-	95	---	---
chr5	10848568	10858803	10848583	10852179	10855201	10858797	99	10848563	10848567	10858804	10858808	10852277	10852330	-	79	10848581	10858795
chr5	10880329	10891093	10880329	10881002	10890412	10891093	96	---	---	---	---	10890025	10890042	+	72	10880329	10891091
chr5	10915397	10927600	10915404	10916101	10926903	10927600	99	10915392	10915396	10927601	10927605	10926362	10926398	+	75	10915404	10927598
chr5	10927814	10948719	10927814	10929353	10947192	10948719	94	---	---	---	---	10929723	10929779	-	80	10927814	10948711
chr5	10939104	10946559	10939104	10940213	10945498	10946559	93	---	---	---	---	10945233	10945248	+	87	---	---
chr5	10985900	10996222	10985900	10986406	10995714	10996222	94	---	---	---	---	10995264	10995284	+	71	10985902	10996212
chr5	11045975	11048698	11045975	11046446	11048226	11048698	94	---	---	---	---	11046488	11046501	-	71	11045982	11048697
chr5	11091893	11094192	11091893	11092813	11093286	11094192	94	---	---	---	---	---	---	0	--	11091897	11094189
chr5	11144221	11158257	11144221	11144672	11157811	11158257	94	---	---	---	---	11145019	11145046	-	75	11144222	11158254
chr5	11146700	11155003	11146700	11148356	11153347	11155003	99	---	---	---	---	11148451	11148491	-	75	11146700	11155001
chr5	11166075	11169346	11166075	11166216	11169202	11169346	92	---	---	---	---	---	---	0	--	---	---
chr5	11192790	11199784	11192790	11195446	11197130	11199784	99	---	---	---	---	11195501	11195516	-	75	11192796	11199780
chr5	11195625	11203523	11195637	11199165	11199975	11203508	98	11195620	11195624	11203524	11203528	---	---	0	--	11195625	11203522
chr5	11200373	11202889	11200374	11200708	11202550	11202884	98	11200368	11200372	11202890	11202894	---	---	0	--	11200375	11202887
chr5	11203220	11207456	11203220	11205286	11205356	11207456	93	---	---	---	---	---	---	0	--	11203235	11207450
chr5	11219459	11224710	11219459	11219837	11224332	11224710	99	---	---	---	---	11224182	11224233	+	71	11219459	11224708
chr5	11232143	11236538	11232143	11232392	11236290	11236538	94	---	---	---	---	11236095	11236112	+	77	---	---
chr5	11245055	11251342	11245055	11245362	11251035	11251342	98	---	---	---	---	11250753	11250764	+	75	11245055	11251341
chr5	11255059	11262924	11255059	11256308	11261654	11262924	93	---	---	---	---	11256546	11256574	-	86	11255064	11262922
chr5	11303023	11316215	11303025	11303362	11315861	11316205	91	11303018	11303022	11316216	11316220	11303971	11303987	-	88	---	---
chr5	11327703	11348004	11327703	11328405	11347303	11348004	98	---	---	---	---	11346523	11346562	+	90	11327703	11348002
chr5	11334887	11342814	11334901	11336234	11341468	11342809	99	11334882	11334886	11342815	11342819	11341306	11341369	+	81	11334891	11342807
chr5	11379701	11382963	11379707	11380454	11382202	11382949	99	11379696	11379700	11382964	11382968	11380539	11380554	-	81	---	---
chr5	11401018	11404415	11401018	11401437	11403997	11404415	96	---	---	---	---	11401439	11401539	-	70	11401018	11404413
chr5	11405333	11410534	11405333	11405754	11410119	11410534	95	---	---	---	---	11405960	11405973	-	78	11405333	11410530
chr5	11426494	11435234	11426494	11427333	11434372	11435234	93	---	---	---	---	11434244	11434259	+	75	11426500	11435226
chr5	11474788	11477853	11474802	11475620	11477025	11477843	98	11474783	11474787	11477854	11477858	11475684	11475695	-	75	11474788	11477840
chr5	11494166	11496774	11494166	11494578	11496362	11496774	99	---	---	---	---	11496299	11496312	+	71	11494166	11496772
chr5	11516104	11523250	11516119	11516827	11522542	11523250	99	11516099	11516103	11523251	11523255	11517069	11517088	-	85	11516119	11523233
chr5	11553592	11558759	11553592	11553982	11558369	11558759	96	---	---	---	---	11554088	11554107	-	80	11553592	11558756
chr5	11596751	11603878	11596751	11597468	11603118	11603878	91	---	---	---	---	11602870	11602898	+	89	---	---
chr5	11616875	11619713	11616875	11617104	11619484	11619713	91	---	---	---	---	11617145	11617195	-	70	11616875	11619710
chr5	11623147	11631549	11623149	11624900	11629781	11631534	97	11623142	11623146	11631550	11631554	11624906	11624952	-	76	11623147	11631548
chr5	11673159	11684968	11673159	11673445	11684678	11684968	86	---	---	---	---	11673936	11674005	-	70	---	---
chr5	11673432	11680895	11673446	11674707	11679596	11680887	94	11673427	11673431	11680896	11680900	11674759	11674814	-	80	11673446	11680884
chr5	11697708	11719034	11697712	11698174	11718558	11719020	95	11697703	11697707	11719035	11719039	11717754	11717775	+	72	11697713	11719024
chr5	11707108	11716398	11707108	11708346	11715160	11716398	97	---	---	---	---	11708661	11708677	-	100	11707109	11716392
chr5	11727597	11748961	11727597	11729130	11747405	11748961	96	---	---	---	---	11729509	11729564	-	78	11727605	11748959
chr5	11732499	11740776	11732499	11734153	11739121	11740776	98	---	---	---	---	11738985	11739025	+	75	11732499	11740774
chr5	11765829	11777565	11765829	11768135	11775236	11777565	97	11765819	11765828	11777566	11777575	11775040	11775052	+	84	11765829	11777562
chr5	11793604	11808996	11793604	11794327	11808274	11808996	97	---	---	---	---	11794959	11794984	-	92	11793604	11808985
chr5	11813033	11822310	11813039	11813150	11822186	11822297	97	11813028	11813032	11822311	11822315	11813488	11813499	-	83	11813034	11822294
chr5	11879093	11894286	11879093	11879199	11894180	11894286	85	---	---	---	---	11879901	11879948	-	77	---	---
chr5	11900713	11911918	11900713	11901747	11910882	11911918	98	---	---	---	---	11902138	11902159	-	77	11900713	11911916
chr5	11915049	11921472	11915049	11915361	11921164	11921472	91	---	---	---	---	11920977	11921004	+	75	---	---
chr5	11925619	11934913	11925619	11927136	11933396	11934913	99	---	---	---	---	11933083	11933102	+	70	11925619	11934910
chr5	11938730	11945221	11938730	11938974	11944977	11945221	95	---	---	---	---	11944875	11944943	+	72	11938730	11945219
chr5	11951043	11967523	11951043	11951299	11967250	11967523	90	---	---	---	---	11966452	11966490	+	76	11951044	11967504
chr5	11952523	11963099	11952523	11956036	11959588	11963099	98	---	---	---	---	11956195	11956214	-	70	---	---
chr5	12011810	12028454	12011810	12012637	12027637	12028454	93	---	---	---	---	12026913	12026939	+	70	12011822	12028452
chr5	12019035	12023800	12019035	12020313	12022558	12023800	90	---	---	---	---	12022445	12022504	+	80	12019035	12023799
chr5	12019543	12023792	12019543	12020305	12023066	12023792	85	---	---	---	---	12020379	12020396	-	94	---	---
chr5	12032270	12040149	12032270	12032376	12040042	12040149	95	---	---	---	---	12032683	12032759	-	70	---	---
chr5	12043286	12052638	12043286	12044521	12051402	12052638	99	---	---	---	---	12044771	12044786	-	81	12043288	12052636
chr5	12063724	12072958	12063733	12063890	12072802	12072954	95	12063719	12063723	12072959	12072963	12072356	12072372	+	70	12063737	12072954
chr5	12066663	12073267	12066663	12067002	12072949	12073267	92	---	---	---	---	12067235	12067253	-	78	12066681	12073265
chr5	12118086	12126260	12118086	12121581	12122765	12126260	99	---	---	---	---	12121663	12121679	-	82	12118086	12126258
chr5	12133763	12152579	12133763	12134221	12152121	12152579	89	---	---	---	---	12151279	12151302	+	87	12133764	12152578
chr5	12140196	12142803	12140196	12140605	12142394	12142803	98	12140191	12140195	12142804	12142808	12140655	12140668	-	71	12140196	12142789
chr5	12174755	12194938	12174756	12175055	12194631	12194930	89	12174750	12174754	12194939	12194943	12175852	12175878	-	74	12174758	12194920
chr5	12176834	12184590	12176834	12177229	12184195	12184590	96	---	---	---	---	12183934	12183988	+	81	12176835	12184588
chr5	12200147	12209412	12200147	12201665	12207894	12209412	99	---	---	---	---	12201958	12201977	-	70	12200147	12209409
chr5	12228128	12232480	12228133	12228401	12232200	12232480	85	12228123	12228127	12232481	12232485	12228544	12228560	-	76	---	---
chr5	12263755	12266428	12263755	12264165	12266018	12266428	99	---	---	---	---	12264213	12264226	-	71	12263756	12266425
chr5	12281237	12289539	12281237	12282459	12288321	12289539	95	---	---	---	---	12282698	12282713	-	87	---	---
chr5	12290696	12298341	12290696	12291158	12297875	12298341	95	---	---	---	---	12297714	12297784	+	74	---	---
chr5	12326742	12341066	12326742	12327798	12340010	12341066	99	---	---	---	---	12339603	12339624	+	77	12326747	12341064
chr5	12342373	12352232	12342373	12344724	12349890	12352232	91	---	---	---	---	12344845	12344864	-	70	12342374	12352229
chr5	12374593	12379892	12374593	12374740	12379743	12379892	97	---	---	---	---	12379494	12379513	+	90	---	---
chr5	12416843	12427235	12416843	12418907	12425171	12427235	97	---	---	---	---	12419167	12419185	-	84	12416843	12427233
chr5	12428481	12440838	12428488	12429202	12440107	12440826	96	12428476	12428480	12440839	12440843	12429734	12429748	-	86	12428486	12440824
chr5	12453623	12465667	12453623	12455977	12463317	12465667	99	---	---	---	---	12456304	12456344	-	78	12453626	12465665
chr5	12481155	12489310	12481155	12481460	12489006	12489310	98	---	---	---	---	12481820	12481836	-	70	12481158	12489307
chr5	12491301	12500580	12491301	12492522	12499357	12500580	95	---	---	---	---	12499033	12499053	+	76	12491301	12500578
chr5	12508143	12520695	12508143	12508305	12520532	12520684	90	12508138	12508142	12520696	12520700	12508644	12508668	-	84	12508143	12520681
chr5	12509113	12518567	12509127	12509473	12518207	12518553	98	12509107	12509112	12518568	12518573	12517903	12517948	+	91	12509120	12518561
chr5	12533581	12542999	12533595	12535243	12541344	12542990	97	12533576	12533580	12543000	12543004	12541107	12541133	+	81	12533595	12542995
chr5	12552746	12565918	12552746	12554266	12564369	12565918	95	---	---	---	---	12563928	12563988	+	80	12552747	12565916
chr5	12656696	12659501	12656696	12657515	12658706	12659501	87	---	---	---	---	---	---	0	--	12656701	12659498
chr5	12662661	12671447	12662661	12663987	12670122	12671447	97	---	---	---	---	12664122	12664148	-	70	---	---
chr5	12681911	12686707	12681921	12682098	12686519	12686707	91	12681906	12681910	12686708	12686712	12686444	12686489	+	71	12681921	12686698
chr5	12721169	12734821	12721178	12722153	12733845	12734820	98	12721163	12721168	12734822	12734827	12722647	12722668	-	81	12721175	12734814
chr5	12777163	12785318	12777172	12778064	12784415	12785314	94	12777158	12777162	12785319	12785323	12784157	12784175	+	78	12777172	12785312
chr5	12907627	12912430	12907627	12907951	12912106	12912430	89	---	---	---	---	12912037	12912051	+	73	---	---
chr5	13010525	13020517	13010525	13013588	13017426	13020517	96	---	---	---	---	13017251	13017267	+	88	---	---
chr5	13024237	13031929	13024242	13025509	13030638	13031926	96	13024232	13024236	13031930	13031934	13025562	13025616	-	81	13024240	13031924
chr5	13037903	13047216	13037908	13039141	13045977	13047213	97	13037897	13037902	13047217	13047222	13039389	13039404	-	81	13037908	13047210
chr5	13053478	13069570	13053478	13054001	13069047	13069570	95	---	---	---	---	13054705	13054754	-	70	13053478	13069568
chr5	13054255	13066747	13054255	13054989	13066014	13066747	97	---	---	---	---	13065462	13065491	+	73	13054261	13066737
chr5	13116975	13121008	13116975	13117276	13120741	13121008	85	---	---	---	---	13117341	13117367	-	85	13116978	13121006
chr5	13132798	13139115	13132798	13133243	13138670	13139115	96	---	---	---	---	13133480	13133498	-	73	13132798	13139105
chr5	13141202	13158912	13141202	13141533	13158581	13158912	95	---	---	---	---	13157830	13157851	+	77	---	---
chr5	13141862	13154059	13141862	13142166	13153756	13154059	90	---	---	---	---	13142568	13142591	-	70	13141865	13154056
chr5	13143586	13152381	13143586	13144292	13151675	13152381	97	---	---	---	---	13144637	13144657	-	76	---	---
chr5	13169609	13177811	13169612	13170843	13176576	13177807	96	13169604	13169608	13177812	13177816	13171087	13171102	-	81	13169615	13177805
chr5	13193643	13207132	13193643	13194853	13205898	13207132	96	---	---	---	---	13195382	13195404	-	86	13193643	13207129
chr5	13217141	13223658	13217141	13219273	13221471	13223658	88	---	---	---	---	13221380	13221407	+	71	13217150	13223649
chr5	13239594	13244790	13239594	13240437	13243956	13244790	96	---	---	---	---	13240600	13240612	-	84	13239602	13244789
chr5	13265376	13274702	13265376	13266861	13273186	13274702	97	---	---	---	---	13272957	13272986	+	80	13265376	13274699
chr5	13281372	13288832	13281372	13283371	13286846	13288832	95	---	---	---	---	13283463	13283485	-	91	13281380	13288815
chr5	13281372	13289189	13281372	13283725	13286846	13289189	95	---	---	---	---	13283805	13283819	-	80	13281380	13289187
chr5	13303421	13305979	13303432	13303845	13305562	13305974	98	13303413	13303420	13305980	13305987	13305499	13305512	+	71	13303432	13305968
chr5	13318991	13332657	13318991	13319717	13331931	13332657	93	---	---	---	---	13331320	13331344	+	80	13318992	13332655
chr5	13334151	13344964	13334151	13337384	13341583	13344964	93	---	---	---	---	13337555	13337594	-	75	---	---
chr5	13347302	13361522	13347302	13347469	13361355	13361522	92	---	---	---	---	13347847	13347868	-	81	---	---
chr5	13347649	13361355	13347649	13348677	13360327	13361355	96	13347644	13347648	13361356	13361360	13349176	13349197	-	77	13347651	13361353
chr5	13372192	13379677	13372199	13372546	13379335	13379677	94	13372186	13372191	13379678	13379683	13372782	13372854	-	75	13372194	13379676
chr5	13372545	13377940	13372546	13372753	13377723	13377930	97	13372540	13372544	13377941	13377945	13377535	13377558	+	70	13372546	13377937
chr5	13390826	13402071	13390826	13393539	13399357	13402071	99	---	---	---	---	13399100	13399123	+	70	13390826	13402069
chr5	13404808	13412226	13404808	13406095	13410939	13412226	97	---	---	---	---	13410697	13410715	+	73	13404809	13412224
chr5	13434033	13441607	13434033	13434910	13440731	13441607	94	---	---	---	---	---	---	0	--	13434033	13441600
chr5	13441608	13462933	13441608	13442842	13461699	13462933	98	---	---	---	---	13461096	13461127	+	78	13441608	13462930
chr5	13444850	13456839	13444850	13445310	13456379	13456839	99	---	---	---	---	13445598	13445615	-	72	13444850	13456837
chr5	13579825	13587550	13579825	13580143	13587231	13587550	94	---	---	---	---	13586976	13586991	+	75	---	---
chr5	13583460	13603597	13583460	13586258	13600805	13603597	98	---	---	---	---	13600104	13600127	+	70	13583460	13603595
chr5	13587089	13599060	13587089	13587550	13598599	13599060	98	---	---	---	---	13587765	13587782	-	72	13587090	13599058
chr5	13627132	13636727	13627143	13627341	13636524	13636722	92	13627127	13627131	13636728	13636732	13627759	13627771	-	84	13627145	13636726
chr5	13667218	13684738	13667231	13667438	13684531	13684732	86	13667213	13667217	13684739	13684743	13668122	13668162	-	73	---	---
chr5	13716529	13724229	13716529	13717767	13722991	13724229	98	---	---	---	---	13722815	13722838	+	75	13716529	13724226
chr5	13732575	13753889	13732578	13732844	13753612	13753879	96	13732570	13732574	13753890	13753894	13752579	13752597	+	73	13732587	13753877
chr5	13738104	13752524	13738104	13742323	13748318	13752524	96	---	---	---	---	13742587	13742607	-	80	13738109	13752519
chr5	13756793	13764539	13756807	13758086	13763251	13764531	97	13756788	13756792	13764540	13764544	13758324	13758345	-	95	13756807	13764533
chr5	13767468	13779348	13767471	13767941	13778866	13779336	97	13767463	13767467	13779349	13779353	13768228	13768245	-	72	13767468	13779347
chr5	13785615	13802719	13785615	13785874	13802460	13802719	91	---	---	---	---	13786648	13786665	-	83	---	---
chr5	13786370	13805820	13786370	13789108	13803082	13805820	95	13786365	13786369	13805821	13805825	13789693	13789705	-	84	13786381	13805803
chr5	13797570	13814969	13797570	13798849	13813711	13814969	97	---	---	---	---	13799434	13799471	-	73	13797570	13814967
chr5	13799693	13808738	13799699	13800935	13807502	13808738	98	13799687	13799692	13808739	13808744	13801181	13801196	-	81	13799699	13808735
chr5	13846704	13854561	13846704	13847943	13853342	13854561	96	---	---	---	---	13848168	13848186	-	78	13846704	13854553
chr5	13859134	13875016	13859134	13859839	13874311	13875016	98	---	---	---	---	13860509	13860563	-	76	13859135	13875013
chr5	13864181	13880393	13864181	13865967	13878611	13880393	86	---	---	---	---	13866511	13866532	-	77	---	---
chr5	13864181	13880399	13864181	13865973	13878611	13880399	86	---	---	---	---	13866511	13866532	-	77	---	---
chr5	13890633	13895648	13890633	13890897	13895384	13895648	98	---	---	---	---	13891012	13891048	-	75	---	---
chr5	13896904	13905137	13896906	13898532	13903500	13905137	96	13896899	13896903	13905138	13905142	13898627	13898667	-	75	13896907	13905135
chr5	13909893	13915084	13909893	13910296	13914681	13915084	99	---	---	---	---	13910503	13910516	-	71	13909893	13915082
chr5	13947556	13956784	13947556	13948771	13955554	13956784	95	---	---	---	---	13949012	13949027	-	81	13947556	13956782
chr5	13967373	13975656	13967373	13968588	13974419	13975656	94	---	---	---	---	13968832	13968846	-	86	---	---
chr5	13989985	14006636	13989985	13990479	14006142	14006636	98	---	---	---	---	14005447	14005467	+	80	---	---
chr5	14001657	14006678	14001657	14002402	14005954	14006678	86	---	---	---	---	14005912	14005941	+	83	---	---
chr5	14006993	14017966	14006993	14007731	14017228	14017966	96	---	---	---	---	14008042	14008065	-	75	14006995	14017964
chr5	14022682	14040756	14022682	14024531	14038906	14040756	98	---	---	---	---	14038293	14038322	+	80	---	---
chr5	14026907	14035660	14026908	14027833	14034814	14035660	89	14026901	14026906	14035661	14035666	14034465	14034485	+	76	14026907	14035658
chr5	14057372	14071510	14057376	14058096	14070821	14071503	90	14057367	14057371	14071511	14071515	14070232	14070294	+	71	14057372	14071500
chr5	14086942	14089740	14086942	14087355	14089321	14089740	91	---	---	---	---	14087420	14087431	-	75	---	---
chr5	14111032	14115516	14111035	14111378	14115164	14115509	90	14111027	14111031	14115517	14115521	---	---	0	--	---	---
chr5	14133659	14142993	14133659	14134871	14141715	14142993	90	---	---	---	---	14141466	14141481	+	81	14133661	14142991
chr5	14152021	14163076	14152021	14152480	14162618	14163076	95	14152015	14152020	14163077	14163082	14152845	14152858	-	85	14152021	14163074
chr5	14179839	14189053	14179845	14180541	14188340	14189050	95	14179832	14179838	14189054	14189060	14180653	14180673	-	71	14179846	14189047
chr5	14221826	14229291	14221826	14223027	14228054	14229291	94	---	---	---	---	14227900	14227918	+	89	14221831	14229289
chr5	14229870	14251106	14229870	14231422	14249556	14251106	97	---	---	---	---	14249058	14249127	+	77	14229870	14251104
chr5	14238090	14246077	14238090	14239332	14244856	14246077	96	---	---	---	---	14244607	14244625	+	78	14238096	14246075
chr5	14253352	14265815	14253352	14254081	14265086	14265815	98	---	---	---	---	14254585	14254630	-	78	14253354	14265813
chr5	14267245	14279618	14267258	14267950	14278926	14279618	99	14267238	14267244	14279619	14279625	14278377	14278422	+	78	14267248	14279613
chr5	14297551	14310029	14297556	14298260	14309309	14310014	96	14297546	14297550	14310030	14310034	14298785	14298811	-	77	14297556	14310023
chr5	14311897	14317432	14311897	14312207	14317122	14317432	90	---	---	---	---	14312420	14312447	-	85	14311910	14317430
chr5	14319369	14331465	14319383	14319844	14331005	14331465	95	14319363	14319368	14331466	14331471	14320255	14320284	-	70	14319370	14331458
chr5	14433612	14441842	14433612	14435264	14440231	14441842	95	---	---	---	---	14435361	14435401	-	75	14433613	14441839
chr5	14442474	14450754	14442477	14443865	14449372	14450739	96	14442469	14442473	14450755	14450759	14444083	14444101	-	78	14442477	14450752
chr5	14454802	14474874	14454805	14454914	14474754	14474863	98	14454797	14454801	14474875	14474879	14455784	14455818	-	74	14454805	14474862
chr5	14461669	14473801	14461684	14462151	14473330	14473798	98	14461664	14461668	14473802	14473806	14462438	14462455	-	72	14461671	14473794
chr5	14480357	14488288	14480357	14481694	14486942	14488288	97	---	---	---	---	14481777	14481841	-	83	14480358	14488285
chr5	14511122	14520244	14511122	14511363	14520003	14520244	95	---	---	---	---	14519681	14519703	+	78	14511123	14520241
chr5	14530306	14548023	14530315	14531580	14546705	14548023	89	14530301	14530305	14548024	14548028	14531983	14532006	-	70	14530306	14548021
chr5	14545289	14548023	14545289	14545470	14547848	14548023	89	---	---	---	---	14547740	14547756	+	82	14545292	14548021
chr5	14568700	14573899	14568700	14569111	14573474	14573899	94	---	---	---	---	14569318	14569330	-	76	14568701	14573897
chr5	14588432	14609114	14588432	14591016	14606644	14609114	85	---	---	---	---	14591647	14591715	-	71	---	---
chr5	14591017	14600256	14591017	14592533	14598740	14600256	97	---	---	---	---	14592770	14592784	-	73	14591019	14600254
chr5	14642765	14648713	14642765	14642883	14648595	14648713	94	---	---	---	---	14648564	14648592	+	82	---	---
chr5	14680366	14686247	14680379	14680840	14685773	14686234	99	14680361	14680365	14686248	14686252	14685542	14685561	+	80	14680377	14686232
chr5	14690157	14699517	14690168	14691382	14698268	14699503	97	14690152	14690156	14699518	14699522	14698005	14698020	+	75	14690168	14699501
chr5	14707160	14727232	14707173	14707611	14726769	14727229	90	14707155	14707159	14727233	14727237	14725963	14726015	+	77	14707166	14727215
chr5	14712933	14721637	14712933	14714133	14720408	14721637	90	---	---	---	---	14720148	14720170	+	91	14712935	14721635
chr5	14737169	14745983	14737169	14737326	14745826	14745983	94	---	---	---	---	14745449	14745467	+	78	14737175	14745981
chr5	14753154	14762447	14753154	14754387	14761216	14762447	97	---	---	---	---	14754438	14754505	-	77	14753155	14762445
chr5	14771454	14779154	14771454	14772567	14778040	14779154	96	---	---	---	---	14777812	14777830	+	78	---	---
chr5	14773361	14789946	14773361	14774569	14788762	14789946	90	---	---	---	---	14788084	14788099	+	87	14773364	14789939
chr5	14773775	14789946	14773775	14774569	14789176	14789946	87	---	---	---	---	14788462	14788514	+	73	14773778	14789939
chr5	14786556	14799287	14786556	14787398	14798445	14799287	98	---	---	---	---	14798187	14798217	+	70	14786569	14799285
chr5	14799286	14819771	14799286	14800363	14818706	14819771	94	---	---	---	---	14817793	14817820	+	75	14799302	14819767
chr5	14801954	14814361	14801954	14802651	14813665	14814361	98	---	---	---	---	14803152	14803200	-	75	14801955	14814356
chr5	14822801	14825392	14822801	14823211	14824982	14825392	96	---	---	---	---	14823261	14823274	-	71	14822806	14825390
chr5	14852975	14855654	14852975	14853384	14855245	14855654	99	---	---	---	---	14855183	14855196	+	71	14852976	14855652
chr5	14858597	14872108	14858598	14859310	14871394	14872106	97	14858591	14858596	14872109	14872114	14859895	14859915	-	76	14858598	14872103
chr5	14872583	14881796	14872583	14873705	14880666	14881796	94	---	---	---	---	14874018	14874038	-	80	---	---
chr5	14907826	14920305	14907826	14908544	14919592	14920305	95	---	---	---	---	14919039	14919065	+	77	14907826	14920303
chr5	14924446	14936391	14924446	14924913	14935924	14936391	98	---	---	---	---	14925376	14925388	-	76	14924446	14936389
chr5	14936680	14945801	14936686	14937323	14945128	14945787	92	14936675	14936679	14945802	14945806	14937611	14937653	-	74	14936680	14945792
chr5	14953031	14967150	14953031	14953387	14966797	14967150	94	---	---	---	---	14966763	14966792	+	70	---	---
chr5	14961513	14967656	14961513	14962027	14967144	14967656	92	---	---	---	---	14966999	14967018	+	75	14961525	14967638
chr5	14976205	14988635	14976205	14976904	14987918	14988635	96	---	---	---	---	14987367	14987411	+	75	14976205	14988633
chr5	15101081	15110332	15101081	15102602	15108813	15110332	97	---	---	---	---	15102872	15102891	-	70	15101081	15110330
chr5	15208364	15220775	15208364	15209062	15220077	15220775	98	---	---	---	---	15219527	15219572	+	78	15208364	15220773
chr5	15228533	15242380	15228533	15231782	15239132	15242380	99	---	---	---	---	15238779	15238809	+	77	15228540	15242376
chr5	15245596	15253314	15245596	15246888	15252034	15253314	95	---	---	---	---	15247124	15247146	-	91	15245596	15253312
chr5	15267377	15274716	15267379	15267685	15274400	15274706	97	15267372	15267376	15274717	15274721	15274245	15274268	+	75	15267380	15274707
chr5	15290385	15293669	15290385	15290738	15293318	15293669	85	---	---	---	---	15290741	15290753	-	100	---	---
chr5	15329302	15341327	15329302	15329765	15340868	15341327	98	---	---	---	---	15329979	15329996	-	72	15329302	15341324
chr5	15362836	15376133	15362836	15365934	15372977	15376133	90	---	---	---	---	15366027	15366050	-	79	15362849	15376114
chr5	15368041	15377278	15368041	15368643	15376667	15377278	88	---	---	---	---	15376302	15376315	+	78	15368041	15377262
chr5	15390001	15398722	15390001	15390304	15398419	15398722	87	---	---	---	---	15398052	15398108	+	73	---	---
chr5	15397195	15405244	15397195	15398722	15403717	15405244	97	---	---	---	---	15398958	15398972	-	80	15397204	15405242
chr5	15431590	15443560	15431590	15432047	15443103	15443560	96	---	---	---	---	15432411	15432427	-	88	---	---
chr5	15460128	15465424	15460128	15460570	15464982	15465424	98	---	---	---	---	15460707	15460731	-	72	15460128	15465422
chr5	15468765	15485263	15468770	15470429	15483604	15485251	97	15468757	15468764	15485264	15485271	15483002	15483041	+	80	15468770	15485249
chr5	15474773	15483123	15474773	15475099	15482776	15483123	93	---	---	---	---	15475442	15475462	-	71	15474773	15483121
chr5	15504755	15521974	15504757	15506809	15519933	15521966	97	15504748	15504754	15521975	15521981	15507358	15507392	-	80	15504757	15521970
chr5	15509578	15518854	15509579	15510713	15517646	15518854	91	15509573	15509577	15518855	15518859	15517517	15517590	+	79	15509580	15518852
chr5	15539435	15543122	15539449	15541139	15541461	15543115	85	15539429	15539434	15543123	15543128	---	---	0	--	---	---
chr5	15549651	15569554	15549651	15551084	15568121	15569554	99	---	---	---	---	15567342	15567370	+	75	15549652	15569549
chr5	15577486	15588369	15577486	15579724	15586178	15588369	92	---	---	---	---	15586034	15586071	+	71	15577486	15588366
chr5	15596509	15606365	15596509	15597934	15604959	15606365	95	---	---	---	---	15598244	15598264	-	80	15596520	15606361
chr5	15597300	15606267	15597300	15597836	15605752	15606267	92	---	---	---	---	15605403	15605423	+	71	15597304	15606248
chr5	15615321	15624822	15615321	15616374	15623768	15624822	94	---	---	---	---	15623528	15623550	+	73	---	---
chr5	15639187	15651222	15639187	15639648	15650761	15651222	99	---	---	---	---	15639862	15639879	-	72	15639187	15651219
chr5	15688514	15708732	15688514	15688788	15708457	15708732	98	---	---	---	---	15707655	15707670	+	75	---	---
chr5	15714517	15731836	15714517	15715241	15731111	15731836	94	---	---	---	---	15715969	15715982	-	78	15714517	15731835
chr5	15717732	15722112	15717732	15718808	15721064	15722112	92	---	---	---	---	15720951	15721013	+	77	---	---
chr5	15740943	15749299	15740943	15742209	15748050	15749299	94	---	---	---	---	15742426	15742441	-	93	15740943	15749296
chr5	15771267	15777030	15771276	15774147	15774151	15777020	97	15771262	15771266	15777031	15777035	---	---	0	--	15771270	15777024
chr5	15803540	15808708	15803549	15803942	15808315	15808702	98	15803534	15803539	15808709	15808714	15808272	15808313	+	73	15803544	15808700
chr5	15826676	15838349	15826676	15828879	15836146	15838349	99	---	---	---	---	15835993	15836016	+	83	---	---
chr5	15889388	15904601	15889388	15889777	15904212	15904601	96	---	---	---	---	15890462	15890497	-	77	15889388	15904599
chr5	15891393	15900316	15891393	15893446	15898262	15900316	95	---	---	---	---	15893653	15893687	-	77	15891394	15900312
chr5	15931290	15945493	15931290	15935343	15941364	15945493	95	---	---	---	---	15941077	15941097	+	80	15931291	15945491
chr5	15947847	15960231	15947847	15948546	15959532	15960231	96	---	---	---	---	15958982	15959026	+	75	15947847	15960228
chr5	15980321	15992361	15980322	15980784	15991896	15992358	99	15980316	15980320	15992362	15992366	15980999	15981016	-	77	15980323	15992356
chr5	16028413	16037530	16028413	16028851	16037092	16037527	88	16028408	16028412	16037531	16037535	16036680	16036700	+	76	---	---
chr5	16041988	16050028	16041999	16044688	16047325	16050028	97	16041983	16041987	16050029	16050033	16044786	16044820	-	74	16041991	16050026
chr5	16056512	16064796	16056512	16058175	16063145	16064796	96	---	---	---	---	16063010	16063050	+	75	16056512	16064794
chr5	16066101	16087251	16066101	16068448	16084913	16087251	90	---	---	---	---	16084107	16084141	+	77	16066114	16087249
chr5	16069050	16077707	16069056	16069703	16077038	16077706	94	16069041	16069049	16077708	16077716	16076810	16076839	+	80	---	---
chr5	16070249	16078010	16070249	16070545	16077714	16078010	98	---	---	---	---	16077453	16077472	+	75	16070249	16078007
chr5	16083881	16090931	16083881	16084904	16089908	16090931	98	---	---	---	---	16085013	16085053	-	75	---	---
chr5	16091562	16099194	16091562	16092437	16098319	16099194	98	---	---	---	---	16098065	16098147	+	75	16091576	16099192
chr5	16107876	16120306	16107888	16108586	16119605	16120304	99	16107871	16107875	16120307	16120311	16109091	16109136	-	78	16107883	16120302
chr5	16126856	16136144	16126860	16128374	16134642	16136135	97	16126851	16126855	16136145	16136149	16128668	16128687	-	70	16126858	16136133
chr5	16204282	16209223	16204282	16205417	16208088	16209223	98	---	---	---	---	---	---	0	--	---	---
chr5	16257928	16260288	16257928	16258140	16260075	16260288	97	---	---	---	---	---	---	0	--	---	---
chr5	16263875	16277156	16263875	16264336	16276696	16277156	89	---	---	---	---	16276158	16276176	+	84	16263878	16277153
chr5	16313608	16334252	16313608	16315477	16332421	16334252	92	---	---	---	---	16316275	16316294	-	95	16313609	16334246
chr5	16313608	16334252	16313608	16315477	16332421	16334252	92	---	---	---	---	16316275	16316294	-	95	16313609	16334246
chr5	16318585	16325347	16318585	16318816	16325117	16325347	97	---	---	---	---	16325039	16325062	+	70	16318594	16325344
chr5	16353901	16361011	16353901	16355182	16359740	16361011	97	---	---	---	---	16359634	16359688	+	81	16353903	16361009
chr5	16371212	16384672	16371212	16374494	16381376	16384672	87	---	---	---	---	---	---	0	--	---	---
chr5	16380424	16400932	16380424	16381120	16400237	16400932	97	---	---	---	---	16381935	16381964	-	70	16380424	16400927
chr5	16384668	16392757	16384668	16386012	16391413	16392757	98	---	---	---	---	16391259	16391322	+	82	16384668	16392755
chr5	16395617	16416479	16395617	16400930	16411171	16416479	86	---	---	---	---	16410769	16410791	+	73	---	---
chr5	16419199	16428632	16419199	16420871	16426958	16428632	95	---	---	---	---	16426779	16426811	+	75	16419199	16428631
chr5	16419651	16427892	16419664	16420131	16427423	16427890	97	16419644	16419650	16427893	16427899	16427152	16427184	+	81	---	---
chr5	16458215	16466485	16458218	16459871	16464867	16466473	93	16458209	16458214	16466486	16466491	16459966	16460005	-	75	16458218	16466479
chr5	16481819	16489431	16481819	16483075	16488160	16489431	95	---	---	---	---	16487905	16487922	+	83	16481820	16489428
chr5	16513547	16527880	16513562	16516797	16524679	16527871	95	16513542	16513546	16527881	16527885	16524334	16524352	+	84	---	---
chr5	16517641	16529388	16517641	16518960	16528058	16529388	96	---	---	---	---	16519395	16519414	-	75	16517652	16529386
chr5	16518215	16534068	16518215	16523604	16528629	16534068	97	---	---	---	---	16523743	16523774	-	81	16518229	16534053
chr5	16535900	16547896	16535900	16537323	16546474	16547896	93	---	---	---	---	16537761	16537781	-	71	16535900	16547894
chr5	16561811	16566804	16561811	16562151	16566464	16566804	95	---	---	---	---	16566388	16566441	+	81	16561812	16566802
chr5	16568967	16585525	16568980	16569180	16585321	16585521	95	16568961	16568966	16585526	16585531	16584664	16584676	+	84	16568971	16585518
chr5	16614420	16626433	16614420	16614884	16625969	16626433	96	---	---	---	---	16625423	16625465	+	72	16614420	16626427
chr5	16635162	16649469	16635162	16636213	16648417	16649469	99	---	---	---	---	16636599	16636620	-	77	16635162	16649462
chr5	16669794	16680516	16669799	16670495	16679813	16680509	99	16669789	16669793	16680517	16680521	16679430	16679446	+	70	16669799	16680510
chr5	16682933	16685527	16682943	16683356	16685107	16685521	97	16682928	16682932	16685528	16685532	16683403	16683416	-	71	16682940	16685516
chr5	16694857	16711204	16694857	16695088	16710974	16711204	90	---	---	---	---	16695613	16695654	-	71	16694867	16711188
chr5	16695088	16700369	16695088	16695242	16700216	16700369	96	---	---	---	---	16695391	16695439	-	71	16695088	16700350
chr5	16710280	16714350	16710280	16710573	16714057	16714350	89	---	---	---	---	16710609	16710653	-	75	16710296	16714333
chr5	16722884	16734061	16722898	16724238	16732711	16734053	98	16722879	16722883	16734062	16734066	16732364	16732384	+	80	16722898	16734053
chr5	16765915	16776007	16765915	16767023	16774969	16776007	88	---	---	---	---	16767323	16767343	-	80	16765926	16776005
chr5	16777249	16787445	16777250	16778884	16785786	16787442	97	16777244	16777248	16787446	16787450	16778978	16779018	-	78	16777251	16787439
chr5	16824252	16842797	16824252	16824599	16842449	16842797	86	---	---	---	---	16825021	16825042	-	72	16824256	16842783
chr5	16844917	16859407	16844917	16848842	16855512	16859407	97	---	---	---	---	16849061	16849082	-	81	16844917	16859404
chr5	16868622	16871301	16868622	16868915	16871012	16871301	90	---	---	---	---	16868938	16868970	-	87	16868640	16871288
chr5	16875635	16884619	16875635	16875810	16884444	16884619	97	---	---	---	---	16876193	16876233	-	73	16875636	16884613
chr5	16877367	16879972	16877367	16877777	16879562	16879972	99	---	---	---	---	16879497	16879510	+	71	---	---
chr5	16901637	16912713	16901637	16903293	16911066	16912713	96	---	---	---	---	16910677	16910707	+	70	16901637	16912711
chr5	16916039	16928147	16916039	16916509	16927677	16928147	99	---	---	---	---	16927437	16927456	+	80	16916039	16928144
chr5	16951988	16960826	16952002	16953880	16959032	16960814	92	16951983	16951987	16960827	16960831	16953893	16953910	-	72	16951989	16960820
chr5	17025216	17033543	17025216	17026883	17031849	17033543	95	---	---	---	---	17031715	17031755	+	75	17025217	17033541
chr5	17039359	17052529	17039359	17040902	17050983	17052529	95	---	---	---	---	17050536	17050592	+	82	17039359	17052527
chr5	17061831	17074931	17061831	17063481	17073134	17074931	86	---	---	---	---	17063905	17063945	-	73	17061832	17074929
chr5	17087474	17099122	17087474	17092461	17093998	17099122	89	---	---	---	---	17092507	17092527	-	76	---	---
chr5	17090276	17100689	17090283	17093998	17096843	17100677	89	17090271	17090275	17100690	17100694	17094105	17094125	-	76	---	---
chr5	17100953	17105896	17100953	17103218	17103609	17105891	93	17100946	17100952	17105897	17105903	---	---	0	--	17100959	17105883
chr5	17109746	17119128	17109746	17110982	17117893	17119128	98	---	---	---	---	17111290	17111301	-	83	17109747	17119126
chr5	17141319	17149460	17141319	17142961	17147797	17149460	96	---	---	---	---	17147661	17147701	+	75	17141319	17149458
chr5	17189128	17195095	17189128	17191175	17193057	17195095	98	---	---	---	---	17191186	17191205	-	80	17189128	17195092
chr5	17199476	17220307	17199476	17201769	17218018	17220307	92	---	---	---	---	17202408	17202428	-	76	17199476	17220305
chr5	17204393	17213777	17204393	17205634	17212535	17213777	98	---	---	---	---	17212274	17212289	+	81	17204394	17213770
chr5	17226249	17234393	17226249	17228708	17231977	17234393	96	---	---	---	---	17228860	17228872	-	84	17226255	17234390
chr5	17320344	17331730	17320344	17321043	17331031	17331730	98	---	---	---	---	17330560	17330580	+	71	17320345	17331728
chr5	17343648	17356844	17343648	17345196	17355296	17356844	97	---	---	---	---	17354859	17354921	+	80	17343648	17356840
chr5	17369065	17390783	17369065	17370242	17389576	17390783	93	---	---	---	---	17371193	17371207	-	80	17369072	17390781
chr5	17372553	17386238	17372553	17376498	17382291	17386237	99	17372548	17372552	17386239	17386243	17376762	17376776	-	73	17372555	17386235
chr5	17432123	17445240	17432125	17432410	17444945	17445229	96	17432118	17432122	17445241	17445245	17432905	17432921	-	76	---	---
chr5	17453966	17461634	17453981	17455221	17460349	17461621	95	17453961	17453965	17461635	17461639	17455460	17455477	-	83	17453968	17461630
chr5	17484750	17492850	17484750	17486071	17491505	17492850	94	---	---	---	---	17491346	17491420	+	77	17484751	17492848
chr5	17497827	17505875	17497827	17498119	17505583	17505875	86	---	---	---	---	17505209	17505230	+	72	17497828	17505871
chr5	17521789	17529833	17521796	17523458	17528169	17529827	96	17521783	17521788	17529834	17529839	17523553	17523593	-	75	17521796	17529825
chr5	17535522	17543155	17535522	17536786	17541877	17543155	96	---	---	---	---	17537015	17537040	-	84	17535522	17543153
chr5	17562589	17580217	17562589	17564104	17578702	17580217	99	17562582	17562588	17580218	17580224	17564803	17564834	-	81	17562590	17580215
chr5	17568150	17576410	17568150	17569804	17574756	17576410	99	---	---	---	---	17569899	17569939	-	75	17568151	17576408
chr5	17621656	17633910	17621663	17622359	17633186	17633901	93	17621650	17621655	17633911	17633916	17622848	17622861	-	78	17621663	17633899
chr5	17643094	17654608	17643094	17643248	17654452	17654608	94	---	---	---	---	17643648	17643674	-	81	17643097	17654594
chr5	17668974	17687573	17668974	17670005	17686541	17687573	98	---	---	---	---	17685714	17685746	+	75	17668974	17687571
chr5	17732198	17734998	17732198	17732612	17734585	17734998	87	---	---	---	---	17732658	17732671	-	71	17732198	17734993
chr5	17764799	17772957	17764810	17767571	17770185	17772945	99	17764791	17764798	17772958	17772965	17767669	17767701	-	75	17764801	17772943
chr5	17782721	17790124	17782721	17783988	17788919	17790124	92	---	---	---	---	17788700	17788767	+	70	17782722	17790122
chr5	17810174	17812791	17810176	17810590	17812376	17812790	99	17810169	17810173	17812792	17812796	17812313	17812326	+	71	17810176	17812781
chr5	17815447	17823691	17815447	17817097	17822067	17823691	93	---	---	---	---	17817192	17817231	-	72	17815447	17823689
chr5	17842474	17851753	17842474	17843680	17850530	17851753	94	---	---	---	---	17843926	17843941	-	81	17842474	17851751
chr5	17880900	17891496	17880900	17882239	17890156	17891495	99	17880895	17880899	17891497	17891501	17882342	17882405	-	82	17880900	17891492
chr5	17899014	17906894	17899014	17902401	17903513	17906894	99	---	---	---	---	17903414	17903430	+	82	17899014	17906892
chr5	17939146	17946789	17939146	17940194	17945747	17946789	94	---	---	---	---	17940377	17940434	-	70	17939146	17946788
chr5	17949900	17969299	17949900	17953026	17966175	17969299	94	---	---	---	---	17953368	17953385	-	72	---	---
chr5	17953026	17961282	17953026	17954659	17959628	17961282	97	---	---	---	---	17959492	17959532	+	75	17953026	17961280
chr5	17968705	17976452	17968705	17970042	17975129	17976452	90	---	---	---	---	17974874	17974892	+	73	17968705	17976450
chr5	17985895	17999225	17985895	17986484	17998635	17999225	89	---	---	---	---	17998062	17998081	+	70	17985900	17999223
chr5	18003616	18012982	18003629	18004863	18011732	18012969	97	18003610	18003615	18012983	18012988	18011472	18011487	+	81	18003629	18012967
chr5	18019922	18032285	18019937	18020588	18031624	18032276	97	18019917	18019921	18032286	18032290	18021122	18021139	-	77	18019934	18032272
chr5	18037282	18040324	18037282	18038022	18039583	18040324	96	---	---	---	---	18039544	18039562	+	94	18037291	18040319
chr5	18037327	18040236	18037327	18038265	18039300	18040236	88	---	---	---	---	18039214	18039235	+	95	---	---
chr5	18038678	18044117	18038678	18039507	18043288	18044117	98	---	---	---	---	18043166	18043186	+	90	18038681	18044115
chr5	18038879	18043758	18038892	18039802	18042841	18043756	91	18038874	18038878	18043759	18043763	18039856	18039871	-	75	---	---
chr5	18041596	18045233	18041596	18042598	18044231	18045233	89	---	---	---	---	18044154	18044175	+	95	---	---
chr5	18042201	18044715	18042201	18042735	18044180	18044715	92	---	---	---	---	18044154	18044175	+	95	18042204	18044701
chr5	18073241	18080691	18073241	18074373	18079600	18080691	92	---	---	---	---	18079339	18079360	+	77	18073252	18080688
chr5	18088951	18104625	18088951	18091641	18101938	18104625	85	---	---	---	---	18101449	18101476	+	71	---	---
chr5	18094447	18098139	18094447	18094735	18097851	18098139	95	---	---	---	---	18094817	18094891	-	78	---	---
chr5	18139659	18148969	18139659	18140000	18148642	18148969	86	---	---	---	---	18148453	18148490	+	71	18139661	18148961
chr5	18163982	18171759	18163982	18164607	18171141	18171759	89	---	---	---	---	18170905	18170919	+	86	18164000	18171757
chr5	18207959	18217264	18207959	18209473	18215771	18217264	97	---	---	---	---	18209744	18209763	-	70	18207960	18217262
chr5	18210129	18218780	18210129	18210267	18218643	18218780	88	---	---	---	---	18210626	18210644	-	78	18210144	18218771
chr5	18217263	18236561	18217263	18217929	18235895	18236561	98	---	---	---	---	18218749	18218815	-	89	18217273	18236559
chr5	18221580	18233617	18221580	18222041	18233156	18233617	98	---	---	---	---	18222255	18222272	-	72	18221580	18233614
chr5	18266094	18275989	18266094	18268410	18273646	18275989	95	---	---	---	---	18268554	18268566	-	92	18266095	18275987
chr5	18303161	18324434	18303161	18303874	18323719	18324434	97	---	---	---	---	18323103	18323117	+	73	18303163	18324433
chr5	18312146	18320983	18312146	18312842	18320288	18320983	99	---	---	---	---	18319918	18319934	+	70	18312148	18320980
chr5	18326161	18334573	18326161	18327441	18333293	18334573	98	---	---	---	---	18327661	18327676	-	87	18326162	18334571
chr5	18337227	18350404	18337227	18338793	18348853	18350404	92	---	---	---	---	18339217	18339229	-	100	18337227	18350400
chr5	18351737	18354184	18351737	18351993	18353918	18354184	92	---	---	---	---	18353826	18353841	+	81	---	---
chr5	18363782	18381204	18363795	18365311	18379696	18381202	95	18363775	18363781	18381205	18381211	18378976	18378996	+	80	18363788	18381200
chr5	18369517	18387822	18369517	18371044	18386255	18387822	87	---	---	---	---	18371730	18371746	-	82	18369523	18387817
chr5	18372101	18390712	18372101	18372796	18390047	18390712	85	---	---	---	---	18373515	18373535	-	76	18372116	18390708
chr5	18381202	18400959	18381202	18381722	18400438	18400959	94	---	---	---	---	18399503	18399521	+	73	18381205	18400958
chr5	18384874	18392555	18384874	18386118	18391312	18392555	96	---	---	---	---	18386359	18386378	-	85	18384876	18392553
chr5	18433980	18442100	18433980	18436670	18439425	18442100	97	---	---	---	---	18436789	18436807	-	78	18433980	18442098
chr5	18447098	18459500	18447098	18447793	18458803	18459500	97	---	---	---	---	18458252	18458294	+	79	18447098	18459498
chr5	18466357	18474212	18466363	18467593	18472979	18474208	96	18466351	18466356	18474213	18474218	18472740	18472759	+	80	18466363	18474206
chr5	18477736	18485624	18477736	18480326	18483055	18485624	91	---	---	---	---	18480431	18480449	-	73	18477744	18485622
chr5	18480429	18493926	18480429	18480918	18493437	18493926	93	---	---	---	---	18481507	18481526	-	70	18480433	18493916
chr5	18480931	18486126	18480931	18481385	18485659	18486114	88	18480926	18480930	18486127	18486131	18481543	18481598	-	73	18480931	18486123
chr5	18485656	18493366	18485659	18486887	18492136	18493364	96	18485651	18485655	18493367	18493371	18491910	18491928	+	78	18485659	18493362
chr5	18502566	18509710	18502566	18503245	18509032	18509710	98	---	---	---	---	18508772	18508794	+	86	18502567	18509694
chr5	18535371	18540828	18535371	18535677	18540520	18540828	97	---	---	---	---	18540300	18540330	+	70	18535371	18540825
chr5	18544198	18546678	18544198	18544547	18546329	18546678	96	---	---	---	---	18546253	18546264	+	75	18544199	18546677
chr5	18557173	18562036	18557173	18557374	18561835	18562036	96	---	---	---	---	18557400	18557427	-	75	18557173	18562031
chr5	18583203	18595298	18583203	18583759	18594741	18595298	96	---	---	---	---	18584291	18584308	-	88	---	---
chr5	18602845	18609793	18602845	18603393	18609245	18609793	92	---	---	---	---	18609145	18609158	+	71	18602848	18609791
chr5	18638342	18650816	18638342	18639058	18650098	18650816	97	---	---	---	---	18639581	18639610	-	70	18638343	18650813
chr5	18655675	18670574	18655675	18657077	18669183	18670574	88	---	---	---	---	18657656	18657676	-	71	---	---
chr5	18660777	18668430	18660777	18661959	18667248	18668430	99	---	---	---	---	18667078	18667140	+	79	18660779	18668428
chr5	18677653	18693412	18677653	18679304	18691761	18693412	98	---	---	---	---	18691194	18691223	+	80	18677653	18693410
chr5	18682398	18689823	18682398	18683658	18688559	18689823	95	---	---	---	---	18683711	18683765	-	80	18682398	18689821
chr5	18740088	18760405	18740088	18741645	18758765	18760405	89	---	---	---	---	18757909	18757922	+	85	---	---
chr5	18743138	18753454	18743138	18746186	18750398	18753454	97	---	---	---	---	18746340	18746371	-	78	18743138	18753452
chr5	18779651	18785454	18779651	18782275	18782831	18785454	99	---	---	---	---	18782363	18782374	-	75	18779658	18785439
chr5	18792499	18798286	18792507	18793180	18797608	18798282	96	18792494	18792498	18798287	18798291	18793182	18793196	-	86	18792505	18798284
chr5	18804928	18818974	18804928	18805453	18818452	18818974	94	---	---	---	---	18805945	18805976	-	78	18804930	18818971
chr5	18819258	18826807	18819260	18820514	18825517	18826797	94	18819252	18819257	18826808	18826813	18825267	18825294	+	71	18819260	18826795
chr5	18863089	18871127	18863089	18864324	18869901	18871127	97	---	---	---	---	18864546	18864564	-	78	18863090	18871124
chr5	18874123	18889247	18874123	18874821	18888550	18889247	94	---	---	---	---	18888068	18888107	+	72	---	---
chr5	18874823	18882837	18874823	18876506	18881147	18882837	96	---	---	---	---	18876652	18876719	-	72	18874841	18882833
chr5	18889302	18903746	18889302	18889746	18903275	18903746	90	---	---	---	---	18890297	18890320	-	75	18889314	18903743
chr5	18900616	18913672	18900616	18901112	18913182	18913672	86	---	---	---	---	18912653	18912678	+	80	18900631	18913667
chr5	18912639	18921762	18912639	18913036	18921362	18921762	97	---	---	---	---	18913288	18913311	-	75	---	---
chr5	18921852	18933000	18921852	18926820	18928027	18933000	97	---	---	---	---	---	---	0	--	---	---
chr5	18940513	18957852	18940513	18940931	18957431	18957852	91	---	---	---	---	18957265	18957285	+	85	18940531	18957849
chr5	18966052	18974155	18966052	18968729	18971476	18974155	99	---	---	---	---	18971383	18971422	+	77	18966052	18974150
chr5	18978862	18996849	18978862	18978998	18996713	18996849	99	---	---	---	---	18979859	18979884	-	88	---	---
chr5	18990199	18998368	18990199	18991723	18996844	18998368	99	---	---	---	---	18996588	18996617	+	76	18990206	18998365
chr5	19005869	19013786	19005872	19008743	19010902	19013773	99	19005864	19005868	19013787	19013791	19010795	19010823	+	72	19005872	19013785
chr5	19038756	19049067	19038767	19040114	19047707	19049054	99	19038751	19038755	19049068	19049072	19040413	19040432	-	80	19038767	19049061
chr5	19060011	19072367	19060015	19060705	19071665	19072355	99	19060006	19060010	19072368	19072372	19071117	19071160	+	77	19060015	19072353
chr5	19086223	19097266	19086223	19087124	19096361	19097262	99	19086218	19086222	19097267	19097271	19096128	19096145	+	77	---	---
chr5	19104789	19112710	19104789	19105136	19112365	19112710	94	---	---	---	---	19112234	19112256	+	86	19104792	19112703
chr5	19106154	19113740	19106154	19107416	19112495	19113740	95	---	---	---	---	19107638	19107653	-	75	19106155	19113737
chr5	19108124	19125143	19108129	19108264	19124991	19125131	88	19108117	19108123	19125144	19125150	19124212	19124231	+	75	19108140	19125139
chr5	19122827	19132098	19122827	19124340	19130579	19132098	98	---	---	---	---	19124633	19124652	-	70	19122827	19132095
chr5	19143787	19165280	19143787	19144078	19164988	19165280	90	---	---	---	---	19145046	19145073	-	78	19143787	19165278
chr5	19146357	19160876	19146370	19148230	19159009	19160873	95	19146352	19146356	19160877	19160881	19148726	19148769	-	84	19146363	19160863
chr5	19216703	19225235	19216703	19218057	19223881	19225235	97	---	---	---	---	19218275	19218288	-	92	19216703	19225231
chr5	19229310	19241372	19229310	19229778	19240904	19241372	98	---	---	---	---	19230067	19230084	-	72	19229310	19241364
chr5	19251546	19263411	19251546	19252782	19262175	19263411	98	---	---	---	---	19261705	19261724	+	80	19251547	19263409
chr5	19273275	19287303	19273275	19277260	19283612	19287303	90	---	---	---	---	19277559	19277578	-	80	19273285	19287301
chr5	19289871	19299239	19289871	19291103	19298008	19299239	95	---	---	---	---	19297760	19297776	+	82	19289871	19299237
chr5	19308571	19315833	19308574	19309231	19315140	19315827	94	19308566	19308570	19315834	19315838	19314875	19314895	+	71	19308575	19315824
chr5	19364131	19376122	19364145	19365177	19375074	19376107	88	19364126	19364130	19376123	19376127	19365579	19365627	-	75	19364136	19376103
chr5	19400139	19410374	19400139	19401489	19409024	19410374	99	---	---	---	---	19401777	19401796	-	75	19400142	19410371
chr5	19412925	19421765	19412925	19413328	19421350	19421765	93	---	---	---	---	19421213	19421237	+	84	19412930	19421759
chr5	19413114	19421778	19413114	19413326	19421551	19421763	97	19413109	19413113	19421779	19421783	19421213	19421237	+	84	---	---
chr5	19413507	19430626	19413507	19417148	19426972	19430626	93	---	---	---	---	19426529	19426542	+	85	19413511	19430623
chr5	19413686	19428451	19413686	19414979	19427150	19428451	91	---	---	---	---	19415519	19415531	-	76	19413693	19428442
chr5	19418479	19421958	19418479	19419044	19421383	19421958	88	---	---	---	---	19421289	19421320	+	75	---	---
chr5	19422426	19427893	19422435	19422907	19427422	19427888	85	19422420	19422425	19427894	19427899	19427244	19427255	+	91	---	---
chr5	19430302	19445164	19430302	19431940	19443509	19445164	93	---	---	---	---	19432424	19432463	-	77	19430302	19445162
chr5	19448215	19460165	19448215	19448660	19459712	19460165	95	19448210	19448214	19460166	19460170	19459258	19459285	+	71	19448219	19460162
chr5	19461888	19471174	19461888	19463121	19469925	19471164	94	19461881	19461887	19471175	19471181	19463347	19463363	-	82	19461889	19471173
chr5	19499802	19514126	19499802	19500538	19513387	19514126	94	---	---	---	---	19501118	19501158	-	80	19499809	19514121
chr5	19516466	19530131	19516466	19517506	19529086	19530131	95	---	---	---	---	19528528	19528544	+	70	19516466	19530129
chr5	19548041	19567969	19548054	19548512	19567503	19567962	98	19548035	19548040	19567970	19567975	19566749	19566772	+	83	19548042	19567960
chr5	19556939	19564782	19556939	19558285	19563436	19564782	98	---	---	---	---	19558365	19558425	-	80	19556940	19564777
chr5	19604631	19612231	19604638	19607060	19609790	19612216	96	19604626	19604630	19612232	19612236	19607158	19607196	-	74	---	---
chr5	19623618	19629232	19623618	19623909	19628941	19629232	96	---	---	---	---	19623970	19623987	-	77	19623618	19629230
chr5	19642094	19654311	19642095	19642788	19653614	19654307	98	19642086	19642093	19654312	19654319	19653072	19653109	+	76	19642095	19654305
chr5	19660059	19666976	19660063	19660316	19666712	19666965	96	19660052	19660058	19666977	19666983	19666581	19666621	+	75	19660061	19666971
chr5	19674303	19695308	19674303	19674980	19694629	19695308	93	---	---	---	---	19693670	19693706	+	72	---	---
chr5	19683540	19686125	19683540	19683950	19685715	19686125	96	---	---	---	---	19685652	19685665	+	71	19683541	19686123
chr5	19695308	19710705	19695308	19696618	19709350	19710705	92	---	---	---	---	19708910	19708933	+	70	19695308	19710687
chr5	19704065	19711007	19704077	19704370	19710700	19710993	98	19704059	19704064	19711008	19711013	19704465	19704505	-	75	---	---
chr5	19712884	19724670	19712884	19714306	19723247	19724670	94	---	---	---	---	19722800	19722823	+	70	---	---
chr5	19730070	19742147	19730070	19730569	19741648	19742147	87	---	---	---	---	19741616	19741638	+	73	19730070	19742141
chr5	19745091	19759606	19745091	19749048	19755644	19759606	96	---	---	---	---	19755403	19755424	+	81	19745091	19759603
chr5	19775657	19786294	19775657	19776894	19785057	19786294	98	---	---	---	---	19777221	19777241	-	80	19775659	19786291
chr5	19807006	19824774	19807006	19809455	19822350	19824774	95	---	---	---	---	19809935	19809958	-	70	19807008	19824771
chr5	19817950	19826219	19817950	19819598	19824560	19826219	96	---	---	---	---	19819688	19819728	-	75	19817950	19826216
chr5	19844309	19863505	19844317	19845034	19862784	19863496	95	19844304	19844308	19863506	19863510	19861917	19861940	+	83	19844317	19863504
chr5	19849959	19859156	19849959	19851238	19857876	19859156	96	---	---	---	---	19857544	19857580	+	75	19849959	19859153
chr5	19863487	19873264	19863495	19864055	19872664	19873249	89	19863482	19863486	19873265	19873269	19872289	19872335	+	74	19863502	19873261
chr5	19893382	19901205	19893382	19894665	19899930	19901205	91	---	---	---	---	19899861	19899879	+	73	19893382	19901203
chr5	19922997	19942504	19922997	19924206	19941288	19942504	95	---	---	---	---	19924794	19924831	-	71	19923013	19942502
chr5	19928968	19938896	19928968	19932133	19935711	19938896	98	---	---	---	---	19935614	19935635	+	77	19928969	19938894
chr5	19950089	19962467	19950089	19950761	19961767	19962467	92	---	---	---	---	19951275	19951312	-	73	19950089	19962464
chr5	20020506	20032870	20020506	20021203	20032173	20032870	99	---	---	---	---	20021703	20021751	-	75	20020506	20032865
chr5	20036768	20046843	20036768	20039192	20044420	20046843	99	---	---	---	---	20044263	20044275	+	92	20036768	20046839
chr5	20063764	20077200	20063764	20064033	20076930	20077200	90	---	---	---	---	20064529	20064551	-	78	20063779	20077194
chr5	20123078	20131327	20123078	20123995	20130411	20131327	96	---	---	---	---	20124296	20124316	-	80	20123088	20131324
chr5	20131322	20143154	20131322	20131512	20142962	20143154	94	---	---	---	---	20142496	20142512	+	76	20131333	20143152
chr5	20160004	20165817	20160004	20160192	20165629	20165817	99	---	---	---	---	20160217	20160332	-	70	20160004	20165815
chr5	20202010	20204355	20202010	20202163	20204203	20204355	96	---	---	---	---	20204115	20204129	+	93	---	---
chr5	20262938	20274009	20262938	20265777	20271163	20274009	96	---	---	---	---	20266008	20266031	-	75	20262939	20274007
chr5	20285775	20294066	20285775	20287430	20292412	20294066	99	---	---	---	---	20292276	20292316	+	73	20285775	20294064
chr5	20305623	20318023	20305623	20306326	20317305	20318008	98	20305618	20305622	20318024	20318028	20316756	20316798	+	79	20305624	20318020
chr5	20324552	20342827	20324552	20325425	20341967	20342827	86	---	---	---	---	20341170	20341206	+	75	20324561	20342817
chr5	20338729	20346924	20338729	20340861	20344814	20346924	88	---	---	---	---	20344616	20344647	+	81	---	---
chr5	20352984	20365581	20352984	20354802	20363778	20365581	87	---	---	---	---	20363403	20363421	+	73	20352992	20365578
chr5	20372233	20377094	20372233	20372461	20376866	20377094	97	---	---	---	---	20376765	20376801	+	83	20372233	20377079
chr5	20402410	20419018	20402410	20402958	20418468	20419018	96	---	---	---	---	20417723	20417771	+	73	---	---
chr5	20405866	20419649	20405866	20406493	20419012	20419649	94	---	---	---	---	20418792	20418822	+	77	20405874	20419646
chr5	20406543	20409130	20406543	20406951	20408721	20409130	98	---	---	---	---	20407000	20407013	-	71	20406544	20409128
chr5	20409253	20427445	20409266	20411820	20424894	20427431	95	20409247	20409252	20427446	20427451	20424260	20424272	+	84	---	---
chr5	20423546	20442063	20423546	20424248	20441360	20442063	89	---	---	---	---	20425067	20425086	-	80	---	---
chr5	20434604	20456429	20434604	20435313	20455741	20456429	94	---	---	---	---	20435922	20435936	-	73	20434604	20456426
chr5	20445077	20453225	20445077	20446665	20451644	20453225	95	---	---	---	---	20446820	20446860	-	75	20445077	20453223
chr5	20445100	20452695	20445100	20446133	20451667	20452695	96	---	---	---	---	20446309	20446365	-	71	---	---
chr5	20470692	20477620	20470692	20471369	20476943	20477620	96	---	---	---	---	20471460	20471500	-	75	---	---
chr5	20480355	20491153	20480355	20484721	20486734	20491153	90	---	---	---	---	20486633	20486681	+	79	20480356	20491152
chr5	20484936	20506692	20484936	20488000	20503618	20506692	92	---	---	---	---	20488755	20488781	-	81	---	---
chr5	20491225	20503609	20491235	20491936	20502896	20503597	99	20491220	20491224	20503610	20503614	20492429	20492483	-	70	20491230	20503602
chr5	20536274	20550699	20536274	20539538	20547435	20550699	98	---	---	---	---	20539839	20539855	-	88	---	---
chr5	20573581	20585952	20573590	20574279	20585253	20585942	98	20573575	20573580	20585953	20585958	20574781	20574826	-	78	20573590	20585942
chr5	20594443	20602715	20594443	20596103	20601076	20602715	95	---	---	---	---	20596288	20596304	-	70	20594443	20602713
chr5	20603782	20611151	20603782	20605061	20609911	20611151	92	---	---	---	---	20609693	20609760	+	70	20603782	20611148
chr5	20613900	20621668	20613900	20614562	20620985	20621668	92	---	---	---	---	20620663	20620690	+	78	---	---
chr5	20638029	20645985	20638029	20641623	20642393	20645985	99	---	---	---	---	20641681	20641717	-	75	20638042	20645971
chr5	20662718	20668714	20662718	20664197	20667237	20668714	93	---	---	---	---	20667087	20667138	+	75	20662718	20668712
chr5	20683612	20695169	20683612	20685096	20693649	20695169	91	---	---	---	---	20693239	20693296	+	70	20683616	20695167
chr5	20696087	20708441	20696087	20696780	20707748	20708441	99	---	---	---	---	20697283	20697328	-	78	20696087	20708438
chr5	20710358	20723565	20710361	20711422	20722497	20723565	93	20710352	20710357	20723566	20723571	20711819	20711843	-	72	20710361	20723563
chr5	20731699	20739850	20731699	20732237	20739322	20739850	91	---	---	---	---	20732551	20732592	-	73	20731699	20739838
chr5	20743413	20757284	20743413	20747196	20753502	20757284	96	---	---	---	---	20747470	20747489	-	80	---	---
chr5	20774199	20780909	20774199	20774542	20780566	20780909	99	---	---	---	---	20774780	20774798	-	78	---	---
chr5	20794371	20808374	20794371	20795227	20807518	20808374	98	---	---	---	---	20807006	20807043	+	73	20794371	20808363
chr5	20800133	20812858	20800133	20800850	20812146	20812858	88	---	---	---	---	20811629	20811646	+	77	20800150	20812856
chr5	20829786	20838191	20829786	20831066	20836911	20838191	98	---	---	---	---	20836678	20836692	+	86	20829786	20838188
chr5	20838916	20854582	20838916	20843429	20850079	20854582	96	---	---	---	---	20849746	20849779	+	70	20838916	20854580
chr5	20876874	20885171	20876874	20878522	20883519	20885171	98	---	---	---	---	20883383	20883423	+	75	20876874	20885169
chr5	20887264	20907581	20887264	20887647	20907198	20907581	95	---	---	---	---	20888575	20888590	-	93	20887275	20907576
chr5	20932603	20940906	20932603	20934256	20939253	20940906	98	---	---	---	---	20939117	20939157	+	75	20932603	20940904
chr5	20979213	21001023	20979213	20979390	21000842	21001023	91	---	---	---	---	20980401	20980445	-	71	---	---
chr5	21015731	21027188	21015731	21017168	21025751	21027188	99	---	---	---	---	21025471	21025494	+	70	---	---
chr5	21061266	21070434	21061266	21061724	21069979	21070434	94	---	---	---	---	21069567	21069594	+	71	21061268	21070432
chr5	21100629	21109488	21100629	21101625	21108498	21109488	96	---	---	---	---	21108171	21108210	+	80	21100642	21109485
chr5	21115681	21127487	21115681	21118482	21124665	21127487	95	---	---	---	---	21124406	21124447	+	76	---	---
chr5	21145949	21149890	21145949	21146313	21149532	21149890	88	---	---	---	---	21146363	21146444	-	71	21145953	21149888
chr5	21150569	21155767	21150569	21150994	21155342	21155767	99	---	---	---	---	21151009	21151022	-	78	21150569	21155762
chr5	21167779	21173706	21167779	21168992	21172514	21173706	90	---	---	---	---	21169151	21169168	-	72	21167779	21173704
chr5	21185320	21203627	21185334	21186162	21202796	21203624	99	21185315	21185319	21203628	21203632	21202211	21202240	+	73	21185327	21203624
chr5	21186368	21194219	21186368	21187598	21192992	21194219	98	---	---	---	---	21187720	21187739	-	85	21186377	21194217
chr5	21194329	21204029	21194329	21194740	21203619	21204029	98	---	---	---	---	21203192	21203226	+	77	21194347	21204027
chr5	21210308	21223160	21210308	21211967	21221477	21223160	88	---	---	---	---	21212401	21212414	-	92	21210309	21223155
chr5	21217781	21225310	21217783	21218750	21224329	21225296	99	21217775	21217780	21225311	21225316	21224176	21224241	+	81	---	---
chr5	21237839	21248082	21237839	21238614	21247309	21248082	95	---	---	---	---	21246957	21246971	+	80	---	---
chr5	21248943	21267383	21248943	21251029	21265350	21267383	95	---	---	---	---	21251698	21251719	-	77	21248952	21267381
chr5	21252533	21260764	21252544	21253777	21259528	21260762	97	21252526	21252532	21260765	21260771	21259285	21259303	+	73	21252537	21260763
chr5	21275816	21287461	21275816	21276923	21286345	21287461	95	---	---	---	---	21286162	21286186	+	92	21275818	21287454
chr5	21301766	21313810	21301778	21302241	21313332	21313795	99	21301761	21301765	21313811	21313815	21313030	21313047	+	72	---	---
chr5	21314538	21334347	21314538	21316353	21332574	21334347	85	---	---	---	---	21331983	21332007	+	72	---	---
chr5	21319927	21327891	21319927	21321103	21326674	21327891	88	---	---	---	---	21326412	21326434	+	91	21319927	21327890
chr5	21329950	21332584	21329959	21330373	21332161	21332575	96	21329939	21329949	21332585	21332595	21330437	21330448	-	75	21329961	21332582
chr5	21349796	21357536	21349796	21351055	21356256	21357536	96	---	---	---	---	21356146	21356202	+	80	21349796	21357534
chr5	21376142	21387319	21376142	21377341	21386113	21387319	88	---	---	---	---	21385674	21385706	+	78	21376144	21387317
chr5	21394184	21415248	21394184	21394582	21414852	21415248	91	---	---	---	---	21395568	21395596	-	89	21394184	21415234
chr5	21406123	21414234	21406123	21407360	21412925	21414234	86	---	---	---	---	21407601	21407623	-	91	21406123	21414232
chr5	21420624	21429805	21420624	21422209	21428220	21429805	99	---	---	---	---	21428097	21428124	+	78	21420624	21429803
chr5	21433469	21441687	21433469	21435075	21440054	21441687	96	---	---	---	---	21435170	21435209	-	72	21433469	21441685
chr5	21442930	21457445	21442930	21446850	21453522	21457445	98	---	---	---	---	21447095	21447119	-	76	21442930	21457441
chr5	21468856	21477651	21468856	21470879	21475613	21477651	94	---	---	---	---	21471088	21471116	-	75	21468856	21477649
chr5	21479236	21491522	21479236	21479962	21490797	21491522	95	---	---	---	---	21490255	21490270	+	87	21479236	21491520
chr5	21504295	21510970	21504295	21505389	21509872	21510970	89	---	---	---	---	21505393	21505407	-	86	21504297	21510968
chr5	21522681	21527922	21522681	21523079	21527525	21527922	97	---	---	---	---	21523090	21523124	-	74	21522681	21527918
chr5	21528555	21535643	21528555	21529847	21534357	21535643	98	---	---	---	---	21534248	21534303	+	82	21528555	21535639
chr5	21544974	21553002	21544974	21546105	21551931	21553002	88	---	---	---	---	21551698	21551713	+	87	21544975	21552989
chr5	21575571	21587423	21575571	21576018	21586976	21587423	99	---	---	---	---	21576501	21576565	-	72	21575572	21587413
chr5	21602252	21610566	21602252	21603929	21608912	21610566	96	---	---	---	---	21604024	21604064	-	75	21602252	21610564
chr5	21642446	21656960	21642450	21646357	21653016	21656947	97	21642440	21642445	21656961	21656966	21652776	21652797	+	81	21642451	21656955
chr5	21686538	21696868	21686538	21686854	21696552	21696868	96	---	---	---	---	21696484	21696514	+	80	21686543	21696866
chr5	21700341	21711786	21700341	21701608	21710510	21711786	95	---	---	---	---	21702011	21702030	-	80	21700342	21711784
chr5	21714148	21729993	21714148	21718737	21725405	21729993	96	---	---	---	---	21718905	21718922	-	77	21714149	21729991
chr5	21735013	21743290	21735013	21736391	21741913	21743290	98	---	---	---	---	21736614	21736632	-	78	21735013	21743288
chr5	21763398	21772585	21763398	21763622	21772361	21772585	93	---	---	---	---	21763851	21763906	-	75	21763398	21772573
chr5	21800402	21820449	21800405	21801109	21819759	21820444	95	21800396	21800401	21820450	21820455	21818982	21819089	+	80	21800405	21820447
chr5	21801395	21809182	21801395	21802610	21807937	21809173	96	21801388	21801394	21809183	21809189	21807691	21807709	+	78	21801396	21809171
chr5	21834307	21846270	21834307	21834766	21845811	21846270	99	---	---	---	---	21845578	21845595	+	77	21834307	21846268
chr5	21848800	21855552	21848800	21852168	21852172	21855552	98	---	---	---	---	---	---	0	--	---	---
chr5	21886870	21895295	21886872	21888527	21893633	21895288	98	21886865	21886869	21895296	21895300	21888740	21888767	-	89	21886871	21895286
chr5	21917203	21933602	21917203	21918717	21932087	21933602	97	---	---	---	---	21931484	21931513	+	80	21917203	21933600
chr5	21926285	21945435	21926285	21926436	21945284	21945435	86	---	---	---	---	21927335	21927360	-	80	21926285	21945430
chr5	21943362	21950367	21943362	21943736	21949992	21950367	98	---	---	---	---	21943830	21943870	-	75	21943373	21950365
chr5	21946628	21959566	21946628	21947368	21958837	21959566	90	---	---	---	---	21958299	21958336	+	76	---	---
chr5	21946628	21959594	21946628	21947396	21958837	21959594	90	---	---	---	---	21958299	21958336	+	76	---	---
chr5	21954387	21962233	21954387	21955721	21960899	21962233	97	21954382	21954386	21962234	21962238	21960641	21960663	+	73	21954387	21962229
chr5	21972323	21987618	21972323	21976308	21983611	21987618	98	---	---	---	---	21983274	21983327	+	75	21972330	21987611
chr5	22009615	22017303	22009624	22010886	22016030	22017302	97	22009609	22009614	22017304	22017309	22011127	22011144	-	77	22009617	22017299
chr5	22024853	22034261	22024853	22026567	22032546	22034261	95	---	---	---	---	22026806	22026830	-	88	22024853	22034259
chr5	22035703	22042742	22035703	22036171	22042274	22042742	94	---	---	---	---	22036265	22036304	-	72	22035708	22042739
chr5	22053170	22067446	22053170	22054214	22066402	22067446	99	---	---	---	---	22065991	22066012	+	77	22053171	22067444
chr5	22070180	22082536	22070184	22070876	22081833	22082525	99	22070175	22070179	22082537	22082541	22081285	22081329	+	77	22070184	22082520
chr5	22084227	22093635	22084238	22086636	22091239	22093634	95	22084222	22084226	22093636	22093640	22086638	22086658	-	90	22084238	22093630
chr5	22114524	22128187	22114524	22117903	22124809	22128187	99	---	---	---	---	22118138	22118183	-	71	22114532	22128183
chr5	22148756	22162701	22148756	22149123	22162333	22162701	98	---	---	---	---	22161672	22161706	+	77	22148766	22162699
chr5	22162701	22171866	22162701	22164194	22170393	22171866	92	---	---	---	---	22164347	22164379	-	78	---	---
chr5	22183242	22190816	22183242	22184707	22189336	22190816	95	---	---	---	---	22184896	22184939	-	70	22183259	22190813
chr5	22192300	22203889	22192305	22193364	22202824	22203884	93	22192295	22192299	22203890	22203894	22202375	22202405	+	77	22192311	22203882
chr5	22216405	22230711	22216416	22217457	22229655	22230696	98	22216400	22216404	22230712	22230716	22217988	22218017	-	70	22216413	22230701
chr5	22236003	22243683	22236004	22237234	22242477	22243674	93	22235998	22236002	22243684	22243688	22237478	22237496	-	73	22236004	22243672
chr5	22262057	22276357	22262060	22263099	22275339	22276354	94	22262052	22262056	22276358	22276362	22263638	22263654	-	70	22262061	22276355
chr5	22281131	22284287	22281131	22282070	22283371	22284287	89	---	---	---	---	22282143	22282158	-	87	---	---
chr5	22289384	22303463	22289384	22292217	22300419	22303463	90	---	---	---	---	22292605	22292628	-	70	---	---
chr5	22305008	22317112	22305008	22305542	22316578	22317112	95	---	---	---	---	22316101	22316118	+	72	22305011	22317110
chr5	22344573	22352471	22344573	22345806	22351239	22352471	98	---	---	---	---	22350983	22350997	+	73	22344573	22352469
chr5	22353295	22366952	22353295	22353528	22366719	22366952	96	---	---	---	---	22354098	22354141	-	70	22353295	22366948
chr5	22355968	22364274	22355971	22357623	22362608	22364261	98	22355962	22355967	22364275	22364280	22362472	22362512	+	75	22355971	22364266
chr5	22371265	22388265	22371265	22375366	22384148	22388265	89	---	---	---	---	22375663	22375692	-	80	22371265	22388264
chr5	22375420	22390595	22375420	22377190	22388820	22390595	88	---	---	---	---	22377656	22377679	-	87	22375426	22390582
chr5	22384367	22390726	22384367	22384760	22390337	22390726	91	---	---	---	---	22385012	22385039	-	75	22384370	22390723
chr5	22403222	22416088	22403222	22404883	22414427	22416088	97	---	---	---	---	22413989	22414012	+	70	22403223	22416086
chr5	22428234	22441593	22428241	22431012	22438536	22441581	89	22428226	22428233	22441594	22441601	22438215	22438234	+	70	22428241	22441591
chr5	22470558	22479770	22470558	22472145	22478183	22479770	98	---	---	---	---	22472238	22472265	-	78	22470558	22479766
chr5	22482289	22492721	22482289	22482478	22492530	22492721	86	---	---	---	---	22482923	22482941	-	84	22482289	22492720
chr5	22483333	22490914	22483333	22484311	22489960	22490914	94	---	---	---	---	22484464	22484481	-	83	22483344	22490912
chr5	22500379	22509981	22500379	22501101	22509259	22509981	93	---	---	---	---	22508960	22508977	+	72	22500381	22509979
chr5	22512190	22523822	22512190	22513844	22522171	22523822	94	---	---	---	---	22514171	22514191	-	80	22512190	22523819
chr5	22530597	22539851	22530597	22532491	22538130	22539851	89	---	---	---	---	22532493	22532527	-	71	22530599	22539849
chr5	22548091	22560270	22548091	22548812	22559549	22560270	95	---	---	---	---	22549232	22549278	-	76	22548097	22560268
chr5	22569878	22579170	22569878	22571109	22577954	22579170	94	---	---	---	---	22577699	22577714	+	81	22569880	22579167
chr5	22588313	22608035	22588313	22589576	22606773	22608035	99	---	---	---	---	22589707	22589727	-	71	---	---
chr5	22589982	22600259	22589982	22591328	22598913	22600259	99	---	---	---	---	22591674	22591690	-	94	22589982	22600257
chr5	22608035	22615210	22608035	22608432	22614813	22615210	97	---	---	---	---	22608519	22608591	-	78	22608049	22615207
chr5	22618827	22638417	22618827	22619097	22638147	22638417	97	---	---	---	---	22637224	22637251	+	78	22618827	22638414
chr5	22628117	22638147	22628117	22628805	22637459	22638147	99	---	---	---	---	22637038	22637062	+	88	22628117	22638145
chr5	22639550	22654290	22639550	22639826	22654013	22654290	94	---	---	---	---	22653350	22653383	+	76	22639552	22654282
chr5	22646003	22654018	22646003	22646876	22653122	22654018	95	---	---	---	---	22652890	22652905	+	87	22646005	22654011
chr5	22659523	22675051	22659523	22660261	22674321	22675051	92	---	---	---	---	22660914	22660958	-	84	22659523	22675049
chr5	22679464	22689225	22679464	22681062	22687627	22689225	99	---	---	---	---	22681364	22681391	-	71	22679467	22689222
chr5	22701816	22710072	22701816	22702955	22708919	22710072	96	---	---	---	---	22703139	22703192	-	81	---	---
chr5	22716647	22724192	22716647	22717906	22722905	22724192	94	---	---	---	---	22722673	22722688	+	75	22716649	22724190
chr5	22716675	22723601	22716675	22717315	22722933	22723601	91	---	---	---	---	22722673	22722688	+	75	22716678	22723598
chr5	22731481	22743415	22731481	22731944	22742952	22743415	99	---	---	---	---	22732231	22732248	-	72	22731481	22743412
chr5	22749164	22756907	22749164	22750473	22755618	22756907	94	---	---	---	---	22750714	22750731	-	88	22749164	22756905
chr5	22782438	22790589	22782438	22782599	22790428	22790589	89	---	---	---	---	22782960	22782972	-	84	22782443	22790586
chr5	22820850	22827707	22820860	22823571	22824974	22827701	94	22820844	22820849	22827708	22827713	22824913	22824924	+	91	22820867	22827700
chr5	22845445	22862575	22845445	22846334	22861708	22862575	91	---	---	---	---	22860996	22861023	+	85	22845446	22862574
chr5	22851969	22861358	22851983	22854464	22858892	22861349	93	22851964	22851968	22861359	22861363	22854615	22854630	-	93	---	---
chr5	22862907	22879271	22862907	22863094	22879086	22879271	92	---	---	---	---	22863845	22863871	-	70	22862907	22879267
chr5	22870555	22875955	22870555	22871469	22875039	22875955	96	---	---	---	---	22871609	22871620	-	75	---	---
chr5	22884764	22899009	22884764	22885818	22897955	22899009	98	---	---	---	---	22897404	22897420	+	70	22884772	22899006
chr5	22916764	22924325	22916776	22918056	22923160	22924322	89	22916757	22916763	22924326	22924332	22922904	22922920	+	82	22916774	22924320
chr5	22935733	22949787	22935736	22936455	22949066	22949784	96	22935728	22935732	22949788	22949792	22936970	22937016	-	76	22935739	22949782
chr5	22962003	22967793	22962003	22962625	22967171	22967793	96	---	---	---	---	22962816	22962828	-	84	---	---
chr5	22976029	22987243	22976029	22977031	22986243	22987243	97	---	---	---	---	22977413	22977437	-	72	22976029	22987235
chr5	22998461	23008978	22998461	23002742	23004481	23008978	93	---	---	---	---	23002824	23002842	-	84	---	---
chr5	23012020	23025557	23012020	23012290	23025287	23025557	95	---	---	---	---	23024639	23024679	+	70	23012020	23025553
chr5	23033997	23054245	23033997	23035487	23052728	23054233	96	23033992	23033996	23054246	23054250	23051908	23051927	+	80	---	---
chr5	23036168	23045050	23036168	23037857	23043359	23045050	98	---	---	---	---	23043259	23043299	+	75	---	---
chr5	23045049	23065293	23045049	23045897	23064445	23065293	96	---	---	---	---	23046211	23046229	-	78	---	---
chr5	23054224	23063543	23054232	23055748	23062020	23063537	98	23054219	23054223	23063544	23063548	23056018	23056037	-	70	23054233	23063538
chr5	23069141	23078524	23069154	23070359	23077281	23078518	90	23069134	23069140	23078525	23078531	23076949	23076975	+	70	23069154	23078514
chr5	23079997	23094152	23079997	23081038	23093135	23094152	94	---	---	---	---	23081578	23081594	-	70	23079998	23094149
chr5	23121243	23129349	23121243	23122716	23127897	23129349	92	---	---	---	---	23127760	23127790	+	74	23121244	23129339
chr5	23142141	23149099	23142141	23142990	23148254	23149099	95	---	---	---	---	23148000	23148017	+	72	---	---
chr5	23152973	23165389	23152973	23153675	23164687	23165389	98	---	---	---	---	23154173	23154224	-	71	23152973	23165383
chr5	23181174	23195687	23181174	23185111	23191746	23195676	96	23181169	23181173	23195688	23195692	23191504	23191526	+	82	23181174	23195679
chr5	23211640	23218764	23211640	23213842	23216568	23218764	95	---	---	---	---	23213890	23213907	-	72	---	---
chr5	23224996	23234875	23225001	23228322	23231545	23234867	98	23224991	23224995	23234876	23234880	23231383	23231446	+	78	---	---
chr5	23265072	23277475	23265072	23265776	23276771	23277475	98	---	---	---	---	23276221	23276265	+	77	23265072	23277465
chr5	23287185	23295037	23287185	23288413	23293809	23295037	94	23287180	23287184	23295038	23295042	23288622	23288640	-	78	23287185	23295033
chr5	23296481	23303328	23296481	23299292	23300499	23303328	90	---	---	---	---	23299310	23299330	-	71	23296495	23303319
chr5	23315751	23327025	23315759	23317047	23325754	23327022	95	23315746	23315750	23327026	23327030	23317444	23317483	-	90	23315759	23327012
chr5	23327601	23336885	23327601	23329071	23335368	23336885	95	---	---	---	---	23329341	23329360	-	70	23327601	23336882
chr5	23353205	23359576	23353211	23353569	23359210	23359568	96	23353199	23353204	23359577	23359582	23353780	23353793	-	85	23353211	23359563
chr5	23371387	23379923	23371387	23372000	23379311	23379923	97	---	---	---	---	---	---	0	--	23371387	23379909
chr5	23380978	23388300	23380978	23381673	23387596	23388300	96	---	---	---	---	23381909	23381927	-	78	23380982	23388298
chr5	23408877	23421082	23408877	23409566	23420393	23421082	99	---	---	---	---	23419851	23419888	+	76	23408877	23421080
chr5	23421167	23429073	23421167	23422447	23427794	23429073	97	---	---	---	---	23427560	23427575	+	87	23421168	23429071
chr5	23430317	23437627	23430318	23431552	23436384	23437621	90	23430312	23430316	23437628	23437632	23436257	23436330	+	79	23430318	23437626
chr5	23446067	23465671	23446067	23448355	23463290	23465671	90	---	---	---	---	23449054	23449098	-	73	---	---
chr5	23450074	23463242	23450074	23451612	23461692	23463242	97	---	---	---	---	23461251	23461312	+	80	23450075	23463239
chr5	23477764	23493126	23477764	23478401	23492516	23493126	90	---	---	---	---	23478996	23479038	-	76	---	---
chr5	23482906	23491248	23482906	23484414	23489740	23491248	97	---	---	---	---	23489505	23489537	+	78	23482906	23491246
chr5	23502053	23516381	23502053	23505134	23513300	23516381	98	---	---	---	---	23505167	23505197	-	74	---	---
chr5	23549996	23561969	23549996	23550722	23561243	23561969	94	---	---	---	---	23560717	23560732	+	81	23549996	23561967
chr5	23572524	23581346	23572533	23573769	23580107	23581343	98	23572519	23572523	23581347	23581351	23573977	23573997	-	76	23572533	23581344
chr5	23584267	23591977	23584267	23585432	23590869	23591977	92	---	---	---	---	23590597	23590625	+	72	23584272	23591975
chr5	23639949	23654067	23639949	23641607	23652406	23654067	98	---	---	---	---	23651968	23651991	+	70	23639949	23654063
chr5	23642431	23653177	23642431	23647364	23648246	23653177	99	---	---	---	---	23648170	23648184	+	93	23642431	23653169
chr5	23671654	23685743	23671654	23672805	23684596	23685743	88	---	---	---	---	23673263	23673289	-	77	23671656	23685736
chr5	23672805	23680320	23672805	23673965	23679162	23680320	97	---	---	---	---	23678903	23678925	+	73	---	---
chr5	23680320	23694829	23680320	23684240	23690907	23694829	97	---	---	---	---	23690665	23690686	+	81	23680320	23694826
chr5	23694836	23712010	23694844	23696366	23710474	23711996	98	23694830	23694835	23712011	23712016	23709777	23709801	+	80	23694840	23711993
chr5	23705782	23721711	23705782	23706699	23720778	23721711	89	---	---	---	---	23707236	23707260	-	88	---	---
chr5	23721064	23728173	23721064	23721833	23727441	23728173	92	---	---	---	---	23727217	23727247	+	83	23721074	23728171
chr5	23732673	23741023	23732673	23733914	23739740	23741023	94	---	---	---	---	23734132	23734147	-	87	23732673	23741021
chr5	23754402	23769186	23754403	23756071	23767528	23769181	95	23754397	23754401	23769187	23769191	23767231	23767244	+	85	23754403	23769174
chr5	23754837	23759430	23754842	23756873	23757392	23759423	99	23754832	23754836	23759431	23759435	23757292	23757310	+	78	23754842	23759428
chr5	23757392	23771240	23757392	23760698	23767965	23771240	94	---	---	---	---	23760949	23760964	-	75	23757392	23771237
chr5	23785045	23805993	23785045	23788219	23802800	23805993	96	---	---	---	---	23802130	23802147	+	77	23785047	23805990
chr5	23811203	23822920	23811203	23811526	23822597	23822920	99	---	---	---	---	23811879	23811896	-	77	---	---
chr5	23831278	23839283	23831278	23832517	23838047	23839283	97	---	---	---	---	23832736	23832759	-	75	23831281	23839281
chr5	23856666	23876230	23856666	23857931	23874951	23876230	96	---	---	---	---	23874136	23874160	+	72	23856666	23876228
chr5	23861661	23874054	23861661	23862349	23873366	23874054	98	---	---	---	---	23862853	23862898	-	78	23861662	23874052
chr5	23884445	23897340	23884445	23886756	23895028	23897340	95	---	---	---	---	23894971	23894997	+	70	---	---
chr5	23897441	23906653	23897450	23899035	23905064	23906649	99	23897436	23897440	23906654	23906658	23899130	23899157	-	78	23897450	23906647
chr5	23912436	23919848	23912436	23913716	23918567	23919848	95	---	---	---	---	23913868	23913935	-	70	23912437	23919846
chr5	23935325	23956028	23935325	23937872	23953484	23956028	98	---	---	---	---	23952746	23952763	+	94	---	---
chr5	23942012	23949589	23942012	23943251	23948350	23949589	98	---	---	---	---	23948097	23948126	+	70	23942012	23949584
chr5	23978431	23991878	23978431	23980657	23989651	23991878	97	---	---	---	---	23980825	23980842	-	77	23978435	23991876
chr5	24000439	24012828	24000439	24001112	24012131	24012828	95	---	---	---	---	24001616	24001661	-	76	24000439	24012826
chr5	24024520	24032395	24024520	24025754	24031173	24032386	96	24024515	24024519	24032396	24032400	24030931	24030949	+	78	24024520	24032384
chr5	24042014	24050080	24042014	24043642	24048452	24050080	99	---	---	---	---	24048258	24048280	+	91	---	---
chr5	24056297	24064547	24056297	24057972	24062874	24064547	97	---	---	---	---	24062738	24062778	+	73	24056297	24064536
chr5	24067088	24071502	24067103	24067571	24071021	24071488	89	24067083	24067087	24071503	24071507	24067669	24067720	-	71	24067095	24071494
chr5	24075083	24083130	24075083	24076344	24081869	24083130	95	---	---	---	---	24081648	24081706	+	84	---	---
chr5	24113021	24121078	24113021	24114256	24119843	24121078	98	---	---	---	---	24114479	24114497	-	78	24113022	24121076
chr5	24135223	24156037	24135223	24137901	24153181	24156037	86	---	---	---	---	24138502	24138520	-	89	---	---
chr5	24140380	24151758	24140380	24140493	24151645	24151758	97	---	---	---	---	24151429	24151444	+	81	24140385	24151754
chr5	24154697	24162751	24154703	24155936	24161511	24162744	97	24154692	24154696	24162752	24162756	24161268	24161286	+	78	24154701	24162749
chr5	24163975	24176340	24163985	24164674	24175645	24176334	98	24163969	24163974	24176341	24176346	24165177	24165221	-	77	24163975	24176332
chr5	24184880	24203707	24184881	24185915	24202673	24203707	97	24184875	24184879	24203708	24203712	24186709	24186753	-	80	24184885	24203705
chr5	24196304	24199854	24196304	24198077	24198077	24199854	97	---	---	---	---	---	---	0	--	24196322	24199848
chr5	24223689	24231080	24223689	24224304	24230463	24231080	98	---	---	---	---	24224518	24224540	-	78	---	---
chr5	24233860	24245958	24233860	24234320	24245498	24245958	98	---	---	---	---	24234535	24234552	-	77	24233860	24245956
chr5	24256905	24275806	24256905	24259960	24272730	24275806	86	---	---	---	---	24260483	24260505	-	82	---	---
chr5	24271295	24279165	24271295	24272548	24277914	24279165	97	---	---	---	---	24272756	24272774	-	78	24271300	24279157
chr5	24279242	24288081	24279242	24281287	24286038	24288081	96	---	---	---	---	24281498	24281525	-	75	24279242	24288078
chr5	24298797	24310891	24298797	24299321	24310367	24310891	99	---	---	---	---	24309814	24309862	+	75	---	---
chr5	24311552	24318732	24311552	24312785	24317499	24318732	98	---	---	---	---	24312978	24313021	-	70	24311553	24318729
chr5	24335731	24349598	24335731	24339028	24346302	24349598	98	---	---	---	---	24339236	24339256	-	85	24335732	24349596
chr5	24354875	24362791	24354875	24356199	24361472	24362791	95	---	---	---	---	24361306	24361375	+	80	24354875	24362789
chr5	24366448	24378435	24366453	24366916	24377969	24378432	99	24366439	24366447	24378436	24378444	24367210	24367227	-	72	24366449	24378429
chr5	24386925	24398129	24386925	24387427	24397620	24398129	93	---	---	---	---	24387917	24387937	-	80	---	---
chr5	24399637	24406965	24399637	24400364	24406238	24406965	99	---	---	---	---	24406102	24406142	+	75	24399637	24406959
chr5	24430627	24444959	24430627	24431667	24443919	24444959	97	---	---	---	---	24443507	24443528	+	77	24430627	24444957
chr5	24458948	24470779	24458949	24461477	24468252	24470779	98	24458942	24458947	24470780	24470785	24461754	24461771	-	77	24458951	24470775
chr5	24472824	24484256	24472838	24473087	24483995	24484244	99	24472818	24472823	24484257	24484262	24473562	24473581	-	80	24472830	24484242
chr5	24486325	24499304	24486325	24486792	24498837	24499304	97	---	---	---	---	24498355	24498371	+	76	24486333	24499299
chr5	24522179	24529757	24522179	24523456	24528477	24529757	98	---	---	---	---	24528367	24528423	+	82	24522179	24529755
chr5	24537458	24544145	24537458	24538580	24542967	24544145	93	---	---	---	---	24538741	24538799	-	72	24537461	24544143
chr5	24569030	24577330	24569039	24570696	24575670	24577327	98	24569024	24569029	24577331	24577336	24570788	24570828	-	75	24569040	24577322
chr5	24577734	24588742	24577734	24577848	24588628	24588742	93	---	---	---	---	24588177	24588214	+	76	---	---
chr5	24600667	24609976	24600667	24602183	24608460	24609976	98	---	---	---	---	24608146	24608165	+	70	24600667	24609973
chr5	24621568	24635112	24621568	24621954	24634726	24635112	98	---	---	---	---	24622422	24622441	-	75	24621577	24635109
chr5	24641856	24650963	24641856	24643215	24649603	24650963	95	---	---	---	---	24649310	24649329	+	70	24641856	24650948
chr5	24641978	24650784	24641988	24643022	24649735	24650770	95	24641972	24641977	24650785	24650790	24643141	24643176	-	80	24641983	24650783
chr5	24659785	24675108	24659785	24663161	24671699	24675108	92	---	---	---	---	24663555	24663570	-	81	24659795	24675106
chr5	24696133	24703927	24696139	24697371	24702682	24703915	99	24696128	24696132	24703928	24703932	24702436	24702450	+	73	24696139	24703924
chr5	24726891	24734120	24726891	24727576	24733435	24734120	95	---	---	---	---	24727774	24727869	-	75	---	---
chr5	24727571	24742519	24727571	24728069	24742021	24742519	95	---	---	---	---	24728636	24728657	-	77	24727579	24742517
chr5	24734120	24742029	24734120	24735461	24740681	24742021	98	24734115	24734119	24742030	24742034	24740533	24740589	+	84	24734120	24742019
chr5	24751478	24759528	24751478	24754193	24756815	24759528	97	---	---	---	---	24754289	24754325	-	75	24751478	24759524
chr5	24774978	24785866	24774978	24775755	24785076	24785866	94	---	---	---	---	24784713	24784728	+	87	---	---
chr5	24776737	24784521	24776737	24776989	24784269	24784521	97	---	---	---	---	24777231	24777246	-	81	24776755	24784519
chr5	24787297	24801138	24787297	24788445	24800031	24801138	94	---	---	---	---	24788943	24788964	-	81	24787299	24801136
chr5	24810402	24827538	24810402	24811065	24826874	24827538	94	---	---	---	---	24826085	24826121	+	70	---	---
chr5	24817689	24832529	24817689	24819888	24830299	24832529	86	---	---	---	---	24829779	24829809	+	70	---	---
chr5	24828261	24845118	24828261	24829190	24844186	24845118	94	---	---	---	---	24829919	24829940	-	72	---	---
chr5	24834904	24844187	24834904	24836115	24842971	24844187	94	24834898	24834903	24844188	24844193	24836359	24836374	-	81	24834904	24844184
chr5	24854728	24857405	24854728	24855136	24856997	24857405	99	---	---	---	---	24856935	24856948	+	71	24854729	24857403
chr5	24860950	24873355	24860950	24861675	24872633	24873355	95	---	---	---	---	24872087	24872108	+	86	24860956	24873352
chr5	24885607	24893588	24885613	24887279	24891921	24893582	97	24885599	24885606	24893589	24893596	24887372	24887412	-	73	24885607	24893579
chr5	24897036	24904912	24897038	24898382	24903567	24904911	97	24897030	24897035	24904913	24904918	24903424	24903487	+	81	24897036	24904908
chr5	24908380	24926081	24908380	24908600	24925860	24926081	92	---	---	---	---	24925050	24925079	+	70	---	---
chr5	24920548	24927239	24920548	24921721	24926068	24927239	94	---	---	---	---	24921913	24921939	-	70	24920563	24927235
chr5	24928183	24940189	24928183	24928651	24939720	24940189	95	---	---	---	---	24928862	24928879	-	72	24928184	24940183
chr5	24943651	24965310	24943651	24944457	24964500	24965310	93	---	---	---	---	24963553	24963579	+	70	---	---
chr5	24944220	24964506	24944220	24944669	24964057	24964506	93	---	---	---	---	24945613	24945639	-	77	24944220	24964499
chr5	24953409	24961536	24953424	24954767	24960190	24961528	91	24953404	24953408	24961537	24961541	24954867	24954929	-	80	24953419	24961528
chr5	24953541	24961340	24953541	24954578	24960307	24961340	90	---	---	---	---	24960033	24960051	+	78	24953543	24961321
chr5	24961850	24979153	24961850	24964038	24976968	24979153	93	---	---	---	---	24964597	24964633	-	75	24961851	24979140
chr5	24961915	24977863	24961915	24962745	24977033	24977863	93	---	---	---	---	24963420	24963444	-	76	24961922	24977855
chr5	24995613	25005640	24995613	24995991	25005263	25005640	87	---	---	---	---	24996376	24996395	-	70	24995628	25005622
chr5	25005384	25017613	25005384	25005667	25017329	25017613	97	---	---	---	---	25006070	25006093	-	70	25005398	25017611
chr5	25020768	25032700	25020768	25021005	25032463	25032700	100	---	---	---	---	25032080	25032120	+	70	---	---
chr5	25038414	25052662	25038414	25039417	25051660	25052662	98	---	---	---	---	25039988	25040010	-	73	25038414	25052660
chr5	25061780	25074640	25061780	25064571	25071822	25074640	96	---	---	---	---	25064879	25064902	-	75	25061784	25074638
chr5	25101789	25113627	25101800	25102540	25112879	25113618	99	25101784	25101788	25113628	25113632	25112424	25112464	+	82	---	---
chr5	25123095	25129670	25123095	25124158	25128607	25129670	98	---	---	---	---	25128499	25128553	+	81	25123095	25129669
chr5	25129879	25138319	25129879	25130752	25137444	25138319	91	---	---	---	---	25131064	25131087	-	75	25129880	25138305
chr5	25152514	25174163	25152514	25153422	25173255	25174163	93	---	---	---	---	25172360	25172375	+	87	25152528	25174144
chr5	25165834	25174978	25165834	25166656	25174157	25174978	93	---	---	---	---	25166789	25166842	-	70	---	---
chr5	25181609	25190759	25181621	25182841	25189524	25190748	90	25181604	25181608	25190760	25190764	25183092	25183126	-	74	25181616	25190750
chr5	25185119	25187748	25185119	25185534	25187332	25187748	94	---	---	---	---	25185582	25185595	-	71	25185119	25187745
chr5	25191953	25199393	25191953	25193233	25198118	25199393	96	---	---	---	---	25197915	25197965	+	70	25191953	25199391
chr5	25217647	25237926	25217647	25218928	25236644	25237926	98	---	---	---	---	25235845	25235862	+	77	25217647	25237924
chr5	25220661	25233393	25220661	25221894	25232161	25233393	98	---	---	---	---	25231735	25231758	+	70	25220661	25233391
chr5	25245133	25257401	25245136	25245835	25256682	25257397	93	25245128	25245132	25257402	25257406	25256139	25256152	+	85	25245136	25257395
chr5	25292862	25306504	25292862	25293798	25305569	25306504	98	---	---	---	---	25305008	25305023	+	81	25292869	25306502
chr5	25313219	25331297	25313233	25314462	25330053	25331286	97	25313213	25313218	25331298	25331303	25314989	25315018	-	73	25313227	25331293
chr5	25319740	25328565	25319740	25321331	25326974	25328565	98	---	---	---	---	25321421	25321448	-	78	25319741	25328558
chr5	25341400	25353765	25341410	25342102	25353059	25353762	95	25341395	25341399	25353766	25353770	25342608	25342650	-	76	25341401	25353763
chr5	25367978	25375393	25367978	25369174	25374198	25375393	97	---	---	---	---	25369332	25369385	-	75	25367978	25375388
chr5	25376402	25384238	25376402	25377595	25383028	25384238	92	---	---	---	---	25377819	25377838	-	80	25376402	25384236
chr5	25406048	25414343	25406059	25407340	25413067	25414328	96	25406043	25406047	25414344	25414348	25407569	25407584	-	87	25406059	25414325
chr5	25406543	25414329	25406544	25407340	25413551	25414328	95	25406535	25406542	25414330	25414337	25407569	25407584	-	87	25406557	25414325
chr5	25424207	25430537	25424207	25425176	25429561	25430537	90	---	---	---	---	25425320	25425341	-	77	25424207	25430534
chr5	25435810	25447981	25435810	25436269	25447521	25447981	98	---	---	---	---	25436558	25436575	-	72	25435810	25447979
chr5	25460903	25470043	25460903	25462593	25468326	25470043	91	---	---	---	---	25468041	25468084	+	84	25460903	25470038
chr5	25470042	25481969	25470042	25471957	25480033	25481969	95	---	---	---	---	25472001	25472019	-	78	25470042	25481967
chr5	25479394	25497044	25479394	25481045	25495388	25497044	90	---	---	---	---	25494825	25494847	+	78	---	---
chr5	25483246	25505221	25483246	25483890	25504577	25505221	97	---	---	---	---	25503621	25503644	+	70	25483248	25505216
chr5	25487684	25496761	25487684	25488411	25496031	25496761	95	---	---	---	---	25488580	25488593	-	71	25487685	25496758
chr5	25497990	25509861	25498004	25498321	25509541	25509858	96	25497985	25497989	25509862	25509866	25498824	25498849	-	76	---	---
chr5	25511623	25519684	25511623	25512857	25518450	25519684	98	---	---	---	---	25518199	25518217	+	78	25511624	25519682
chr5	25545114	25558819	25545114	25546036	25557897	25558819	97	---	---	---	---	25546543	25546567	-	76	---	---
chr5	25573342	25580915	25573342	25575791	25578413	25580915	95	---	---	---	---	25575889	25575923	-	77	25573342	25580913
chr5	25583237	25591517	25583237	25584892	25589864	25591517	96	25583232	25583236	25591518	25591522	25584987	25585026	-	75	25583237	25591516
chr5	25586661	25606039	25586661	25590145	25602620	25606039	86	---	---	---	---	25602032	25602062	+	74	25586661	25606038
chr5	25588053	25604114	25588053	25588237	25603930	25604114	91	---	---	---	---	25603187	25603204	+	83	25588055	25604096
chr5	25598936	25606445	25598936	25599645	25605757	25606445	95	---	---	---	---	25599684	25599702	-	84	25598936	25606426
chr5	25617456	25629796	25617461	25618132	25629088	25629783	95	25617451	25617455	25629797	25629801	25618627	25618666	-	75	25617461	25629795
chr5	25647710	25656576	25647710	25649294	25654991	25656576	99	---	---	---	---	25649389	25649416	-	78	25647710	25656574
chr5	25665786	25679656	25665786	25667296	25678141	25679656	88	---	---	---	---	25677650	25677688	+	71	25665790	25679649
chr5	25666044	25679285	25666044	25666926	25678387	25679285	89	---	---	---	---	25677949	25677966	+	83	25666061	25679273
chr5	25676633	25692282	25676633	25676961	25691954	25692282	97	---	---	---	---	25677574	25677616	-	90	25676634	25692271
chr5	25678946	25686491	25678946	25679083	25686351	25686491	88	---	---	---	---	25679190	25679209	-	85	25678962	25686482
chr5	25684506	25693469	25684506	25685699	25692277	25693469	98	---	---	---	---	25692160	25692189	+	80	25684523	25693467
chr5	25699990	25708258	25699990	25701644	25706603	25708258	98	---	---	---	---	25706466	25706506	+	75	25699990	25708255
chr5	25712762	25725100	25712762	25713454	25724409	25725100	99	---	---	---	---	25713958	25714002	-	77	25712765	25725098
chr5	25726924	25734957	25726924	25728159	25733743	25734957	97	---	---	---	---	25728381	25728399	-	78	25726924	25734954
chr5	25744369	25758005	25744381	25748158	25754152	25757994	95	25744364	25744368	25758006	25758010	25753897	25753910	+	71	25744382	25758002
chr5	25796175	25815804	25796175	25796851	25815127	25815804	95	---	---	---	---	25797616	25797628	-	92	25796175	25815802
chr5	25816270	25831430	25816270	25817447	25830253	25831430	97	---	---	---	---	25829730	25829753	+	70	---	---
chr5	25820828	25828024	25820828	25822111	25826738	25828024	98	---	---	---	---	25826631	25826684	+	79	25820828	25828023
chr5	25831425	25840728	25831425	25832478	25839675	25840728	98	---	---	---	---	25839318	25839332	+	86	25831427	25840726
chr5	25859117	25866867	25859117	25860332	25865631	25866867	94	---	---	---	---	25865400	25865418	+	78	25859119	25866865
chr5	25871574	25880782	25871587	25873173	25879195	25880781	99	25871569	25871573	25880783	25880787	25873268	25873295	-	78	25871575	25880779
chr5	25890420	25902802	25890420	25891106	25902108	25902791	98	25890413	25890419	25902803	25902809	25901558	25901603	+	78	25890420	25902793
chr5	25908727	25913955	25908727	25908955	25913726	25913953	97	25908722	25908726	25913956	25913960	25913648	25913660	+	84	25908727	25913954
chr5	25915876	25921664	25915876	25916030	25921510	25921664	99	---	---	---	---	25921480	25921494	+	80	25915877	25921655
chr5	25936257	25956440	25936270	25936976	25955720	25956426	96	25936252	25936256	25956441	25956445	25954867	25954896	+	70	25936270	25956437
chr5	25942573	25950294	25942579	25943817	25949051	25950289	98	25942568	25942572	25950295	25950299	25944062	25944079	-	72	25942580	25950286
chr5	25967815	25982235	25967815	25968853	25981197	25982235	98	---	---	---	---	25980637	25980653	+	70	25967815	25982232
chr5	25983789	26000768	25983789	25984561	25999996	26000768	96	---	---	---	---	25985025	25985037	-	76	25983795	26000758
chr5	25986205	25993538	25986205	25987562	25992181	25993538	98	---	---	---	---	25992074	25992128	+	78	25986206	25993536
chr5	26011806	26021242	26011806	26012510	26020538	26021242	98	---	---	---	---	26012895	26012912	-	77	26011808	26021240
chr5	26022539	26030372	26022539	26023765	26029156	26030372	94	---	---	---	---	26023972	26023990	-	78	26022539	26030370
chr5	26044407	26051374	26044407	26044796	26050984	26051374	93	---	---	---	---	26044968	26045026	-	71	26044421	26051367
chr5	26053307	26062612	26053307	26054537	26061381	26062612	96	---	---	---	---	26061123	26061139	+	82	26053308	26062610
chr5	26070333	26078407	26070333	26072734	26076007	26078407	99	---	---	---	---	26072854	26072881	-	78	26070337	26078405
chr5	26089324	26098190	26089324	26091008	26096449	26098190	91	26089318	26089323	26098191	26098196	26096201	26096220	+	85	26089324	26098187
chr5	26105393	26117371	26105394	26105854	26116909	26117369	97	26105388	26105392	26117372	26117376	26116700	26116717	+	72	26105394	26117367
chr5	26131045	26146827	26131045	26132248	26145624	26146827	94	---	---	---	---	26145116	26145139	+	75	26131054	26146825
chr5	26136729	26144340	26136731	26137725	26143204	26144326	86	26136724	26136728	26144341	26144345	26142954	26142972	+	78	26136731	26144324
chr5	26183383	26191732	26183383	26184880	26190238	26191732	94	---	---	---	---	26185034	26185066	-	78	26183385	26191730
chr5	26192164	26204565	26192164	26192888	26203831	26204565	93	---	---	---	---	26193409	26193429	-	85	26192164	26204558
chr5	26205201	26214232	26205201	26206210	26213224	26214232	94	---	---	---	---	26212980	26212994	+	86	---	---
chr5	26215077	26223359	26215077	26216728	26221704	26223359	98	---	---	---	---	26221524	26221538	+	73	26215077	26223357
chr5	26229255	26244826	26229255	26233843	26240242	26244826	98	---	---	---	---	26234011	26234028	-	72	26229255	26244824
chr5	26245189	26253217	26245190	26246427	26251970	26253207	98	26245184	26245188	26253218	26253222	26251720	26251738	+	78	26245190	26253204
chr5	26258941	26265995	26258941	26260219	26264714	26265995	98	---	---	---	---	26260272	26260327	-	82	26258941	26265993
chr5	26268301	26280790	26268301	26269028	26280063	26280790	99	---	---	---	---	26279511	26279556	+	78	26268301	26280788
chr5	26304476	26312331	26304489	26305948	26310869	26312328	99	26304469	26304475	26312332	26312338	26306099	26306113	-	73	26304480	26312326
chr5	26315931	26330218	26315931	26316972	26329178	26330218	98	---	---	---	---	26317518	26317534	-	70	26315936	26330216
chr5	26346614	26358688	26346621	26347071	26358225	26358684	92	26346609	26346613	26358689	26358693	26357844	26357857	+	85	26346619	26358677
chr5	26379565	26394858	26379565	26380446	26393957	26394858	89	---	---	---	---	26381049	26381079	-	77	26379576	26394839
chr5	26392332	26400435	26392332	26393710	26399233	26400435	86	---	---	---	---	26393934	26393952	-	78	26392332	26400433
chr5	26413170	26428163	26413181	26417001	26424270	26428158	94	26413165	26413169	26428164	26428168	26423969	26424002	+	73	---	---
chr5	26428598	26433733	26428598	26429051	26433282	26433733	86	---	---	---	---	26429211	26429263	-	73	---	---
chr5	26434699	26443528	26434699	26435484	26442740	26443528	93	---	---	---	---	26435733	26435748	-	81	26434712	26443526
chr5	26449477	26468484	26449477	26450683	26467285	26468484	86	---	---	---	---	26466612	26466625	+	100	---	---
chr5	26452047	26469475	26452047	26452511	26469001	26469475	87	---	---	---	---	26468204	26468222	+	73	26452050	26469474
chr5	26456221	26475043	26456232	26456946	26474327	26475041	96	26456216	26456220	26475044	26475048	26457766	26457795	-	70	26456226	26475039
chr5	26466435	26472785	26466447	26467737	26471502	26472783	97	26466430	26466434	26472786	26472790	26467904	26467926	-	73	26466438	26472781
chr5	26484711	26497094	26484711	26485413	26496392	26497094	98	---	---	---	---	26495843	26495885	+	79	26484711	26497091
chr5	26497725	26510129	26497725	26498454	26509400	26510129	95	---	---	---	---	26508853	26508872	+	85	26497725	26510127
chr5	26512884	26526061	26512896	26514434	26524522	26526060	94	26512879	26512883	26526062	26526066	26514821	26514886	-	78	26512898	26526056
chr5	26526805	26536998	26526805	26528719	26535080	26536998	95	---	---	---	---	26535066	26535078	+	100	26526805	26536996
chr5	26542936	26554104	26542936	26544673	26552367	26554104	92	---	---	---	---	26552331	26552365	+	71	26542936	26554102
chr5	26564845	26572502	26564845	26566136	26571232	26572502	96	---	---	---	---	26566367	26566391	-	88	26564851	26572495
chr5	26583742	26596162	26583742	26584466	26595439	26596162	97	---	---	---	---	26594890	26594935	+	76	26583743	26596160
chr5	26631681	26649057	26631681	26632416	26648316	26649051	97	26631675	26631680	26649058	26649063	26647540	26647574	+	94	26631682	26649051
chr5	26631681	26649057	26631681	26632416	26648316	26649051	97	26631675	26631680	26649058	26649063	26647540	26647574	+	94	26631682	26649051
chr5	26642122	26662099	26642122	26646767	26657422	26662099	87	---	---	---	---	26647273	26647285	-	84	26642123	26662095
chr5	26651973	26664337	26651973	26652670	26663640	26664337	98	---	---	---	---	26663091	26663135	+	77	26651973	26664326
chr5	26675072	26691265	26675072	26676317	26690020	26691265	96	---	---	---	---	26676864	26676901	-	73	26675078	26691263
chr5	26676923	26684847	26676923	26678262	26683508	26684847	98	---	---	---	---	26683367	26683428	+	82	26676923	26684845
chr5	26695700	26703662	26695700	26696895	26702480	26703662	96	---	---	---	---	26702201	26702231	+	74	26695700	26703659
chr5	26713849	26727997	26713849	26717365	26724039	26727997	86	---	---	---	---	26723797	26723818	+	81	26713850	26727994
chr5	26730723	26742349	26730723	26733225	26739830	26742349	98	---	---	---	---	26739674	26739690	+	76	---	---
chr5	26749147	26752713	26749147	26749345	26752517	26752713	89	---	---	---	---	26752366	26752379	+	78	26749147	26752703
chr5	26763336	26771104	26763347	26764513	26769929	26771101	96	26763331	26763335	26771105	26771109	26769697	26769730	+	79	26763341	26771103
chr5	26775334	26783387	26775334	26776568	26782153	26783387	98	---	---	---	---	26781911	26781930	+	80	26775334	26783385
chr5	26797169	26801689	26797169	26797382	26801476	26801689	95	---	---	---	---	26801462	26801474	+	100	26797169	26801681
chr5	26843315	26862614	26843315	26847206	26858688	26862614	96	---	---	---	---	26847490	26847503	-	92	26843316	26862611
chr5	26874117	26881794	26874117	26875008	26880903	26881794	98	---	---	---	---	26880608	26880667	+	78	26874118	26881789
chr5	26914781	26919312	26914781	26915112	26918981	26919312	93	---	---	---	---	26915280	26915294	-	80	26914782	26919310
chr5	26926323	26948274	26926336	26927537	26947081	26948271	92	26926318	26926322	26948275	26948279	26927919	26927976	-	79	26926331	26948268
chr5	26932871	26940599	26932871	26934153	26939281	26940587	95	26932863	26932870	26940600	26940607	26939024	26939044	+	85	26932874	26940589
chr5	26955111	26973469	26955114	26955513	26973068	26973467	87	26955106	26955110	26973470	26973474	26955796	26955815	-	80	---	---
chr5	26961210	26975439	26961210	26963323	26973235	26975439	85	---	---	---	---	26963714	26963729	-	75	26961210	26975437
chr5	26969551	26978037	26969551	26971472	26976024	26978037	90	---	---	---	---	26971569	26971609	-	75	26969567	26978035
chr5	26979480	26984898	26979487	26979759	26984621	26984893	91	26979474	26979479	26984899	26984904	26979761	26979773	-	92	---	---
chr5	27000301	27008961	27000301	27003079	27006183	27008961	91	---	---	---	---	27006060	27006077	+	83	27000307	27008959
chr5	27043050	27050248	27043050	27044331	27048967	27050248	98	---	---	---	---	27044383	27044437	-	81	27043051	27050245
chr5	27045829	27060802	27045829	27046212	27060425	27060802	85	---	---	---	---	27059992	27060014	+	82	27045832	27060797
chr5	27047435	27064128	27047435	27047881	27063682	27064128	91	---	---	---	---	27063007	27063062	+	73	---	---
chr5	27055626	27074518	27055626	27057208	27072936	27074518	94	---	---	---	---	27072247	27072320	+	74	27055626	27074515
chr5	27066870	27075402	27066870	27067758	27074513	27075402	98	---	---	---	---	27074260	27074276	+	76	27066888	27075399
chr5	27081451	27090662	27081451	27083036	27089077	27090662	99	---	---	---	---	27088954	27088981	+	78	27081451	27090660
chr5	27104123	27116263	27104123	27104802	27115584	27116263	98	---	---	---	---	27115044	27115079	+	75	27104123	27116260
chr5	27132730	27138006	27132730	27132971	27137764	27138006	98	---	---	---	---	27133021	27133061	-	80	27132734	27138004
chr5	27140132	27145238	27140132	27140493	27144875	27145238	94	---	---	---	---	27144840	27144873	+	70	27140137	27145236
chr5	27145285	27164667	27145285	27145676	27164260	27164667	89	---	---	---	---	27146422	27146444	-	73	27145285	27164661
chr5	27146590	27160859	27146590	27147639	27159827	27160859	97	---	---	---	---	27148029	27148050	-	77	27146590	27160857
chr5	27170600	27185697	27170600	27172137	27184160	27185697	96	---	---	---	---	27172515	27172586	-	79	27170600	27185695
chr5	27171304	27185195	27171304	27171647	27184852	27185195	95	---	---	---	---	27172127	27172150	-	87	---	---
chr5	27195508	27209240	27195508	27196421	27208327	27209240	99	---	---	---	---	27196919	27196940	-	81	---	---
chr5	27216967	27227014	27216967	27217111	27226870	27227014	91	---	---	---	---	27217491	27217521	-	70	---	---
chr5	27237169	27245438	27237169	27238798	27243786	27245438	95	---	---	---	---	27243536	27243550	+	73	27237169	27245436
chr5	27249314	27258477	27249314	27250830	27257007	27258477	94	---	---	---	---	27256718	27256737	+	70	27249314	27258475
chr5	27261170	27274933	27261171	27261899	27274201	27274928	98	27261165	27261169	27274934	27274938	27262491	27262515	-	72	27261171	27274926
chr5	27282844	27304595	27282848	27284119	27303347	27304580	91	27282839	27282843	27304596	27304600	27302660	27302719	+	75	27282845	27304587
chr5	27285314	27293403	27285314	27286631	27292086	27293403	96	---	---	---	---	27286716	27286781	-	81	27285315	27293400
chr5	27293869	27305077	27293869	27294372	27304575	27305077	92	---	---	---	---	27294666	27294689	-	75	27293870	27305075
chr5	27318255	27329230	27318263	27319310	27328179	27329215	97	27318250	27318254	27329231	27329235	27327772	27327793	+	77	27318266	27329229
chr5	27331534	27335114	27331539	27331674	27334971	27335106	97	27331529	27331533	27335115	27335119	27331717	27331838	-	74	27331540	27335107
chr5	27354831	27364156	27354831	27356347	27362638	27364156	98	---	---	---	---	27356616	27356635	-	70	27354832	27364154
chr5	27374130	27391379	27374133	27375334	27390133	27391365	95	27374125	27374129	27391380	27391384	27376034	27376055	-	95	27374133	27391363
chr5	27379515	27388882	27379515	27381031	27387366	27388882	99	---	---	---	---	27381329	27381348	-	70	27379515	27388880
chr5	27400257	27417614	27400267	27401495	27416373	27417606	91	27400251	27400256	27417615	27417620	27415666	27415680	+	73	27400273	27417613
chr5	27401495	27408587	27401495	27401952	27408130	27408587	96	---	---	---	---	27402049	27402062	-	78	27401510	27408584
chr5	27425058	27446682	27425058	27425403	27446336	27446682	96	---	---	---	---	27445480	27445498	+	84	---	---
chr5	27427163	27435100	27427163	27428395	27433868	27435100	98	---	---	---	---	27433613	27433627	+	73	27427163	27435098
chr5	27440534	27450244	27440535	27440828	27449949	27450232	87	27440529	27440533	27450245	27450249	27441161	27441179	-	78	27440539	27450229
chr5	27468107	27480286	27468107	27469358	27479061	27480286	95	---	---	---	---	27469535	27469558	-	79	27468107	27480283
chr5	27491919	27500229	27491928	27493583	27498566	27500223	96	27491914	27491918	27500230	27500234	27493676	27493716	-	73	27491929	27500220
chr5	27514403	27522392	27514415	27517052	27519686	27522378	97	27514398	27514402	27522393	27522397	27519663	27519675	+	92	---	---
chr5	27527711	27540495	27527711	27528584	27539622	27540495	96	---	---	---	---	27528814	27528857	-	77	27527711	27540483
chr5	27533995	27541274	27533995	27534771	27540498	27541274	97	---	---	---	---	27535007	27535025	-	78	27534008	27541272
chr5	27547943	27565180	27547943	27549176	27563946	27565180	98	---	---	---	---	27563224	27563245	+	81	27547943	27565178
chr5	27553529	27562806	27553529	27554951	27561285	27562806	92	---	---	---	---	27555205	27555240	-	80	27553533	27562803
chr5	27577518	27590579	27577532	27581625	27586482	27590575	99	27577513	27577517	27590580	27590584	27581792	27581838	-	74	---	---
chr5	27592907	27596377	27592916	27593319	27595971	27596371	85	27592900	27592906	27596378	27596384	27593341	27593353	-	92	---	---
chr5	27607137	27615058	27607149	27608383	27613814	27615048	98	27607132	27607136	27615059	27615063	27608606	27608625	-	75	27607141	27615046
chr5	27617826	27625439	27617835	27619117	27624140	27625428	97	27617820	27617825	27625440	27625445	27619339	27619368	-	70	27617841	27625431
chr5	27625923	27630751	27625923	27626131	27630542	27630751	96	---	---	---	---	27630392	27630421	+	73	27625923	27630746
chr5	27633607	27638726	27633607	27634019	27638311	27638726	89	---	---	---	---	27638238	27638250	+	92	27633607	27638724
chr5	27639004	27655623	27639004	27640667	27653960	27655623	96	---	---	---	---	27653394	27653423	+	80	27639004	27655621
chr5	27645050	27652540	27645056	27645480	27652135	27652528	89	27645045	27645049	27652541	27652545	27645742	27645771	-	80	27645067	27652535
chr5	27645221	27652435	27645221	27645365	27652300	27652435	88	---	---	---	---	27645642	27645675	-	76	---	---
chr5	27670881	27679176	27670881	27672553	27677501	27679176	96	---	---	---	---	27672633	27672673	-	75	27670881	27679175
chr5	27676128	27690048	27676128	27676731	27689435	27690048	88	---	---	---	---	27677275	27677288	-	85	27676129	27690040
chr5	27679159	27696602	27679159	27679918	27695848	27696602	85	---	---	---	---	27695145	27695184	+	70	---	---
chr5	27684934	27702088	27684934	27686038	27700984	27702088	93	---	---	---	---	27686672	27686692	-	85	---	---
chr5	27694432	27702227	27694432	27694572	27702087	27702227	95	---	---	---	---	27694888	27694908	-	80	27694441	27702225
chr5	27716053	27724664	27716053	27717574	27723143	27724664	98	---	---	---	---	27722901	27722936	+	80	27716054	27724661
chr5	27727454	27735278	27727454	27728603	27734055	27735278	89	---	---	---	---	27733812	27733830	+	73	27727454	27735274
chr5	27741009	27743614	27741020	27741429	27743204	27743609	95	27741004	27741008	27743615	27743619	27741477	27741491	-	73	27741020	27743605
chr5	27761890	27765153	27761890	27762590	27764452	27765153	91	---	---	---	---	27762670	27762690	-	80	27761890	27765149
chr5	27770098	27791927	27770098	27771352	27790694	27791927	95	---	---	---	---	27789726	27789738	+	84	27770099	27791925
chr5	27773178	27785615	27773178	27773882	27784911	27785615	98	---	---	---	---	27784442	27784462	+	71	27773181	27785612
chr5	27792946	27813235	27792951	27794275	27811906	27813231	90	27792941	27792945	27813236	27813240	27811134	27811170	+	89	27792952	27813229
chr5	27820736	27830826	27820736	27823035	27828528	27830826	98	---	---	---	---	27828443	27828479	+	72	27820739	27830810
chr5	27834863	27839155	27834863	27837006	27837012	27839155	98	---	---	---	---	---	---	0	--	---	---
chr5	27853206	27862340	27853206	27853974	27861584	27862340	86	---	---	---	---	27861274	27861294	+	80	27853213	27862333
chr5	27859851	27872014	27859851	27860304	27871546	27872014	85	---	---	---	---	27870995	27871072	+	71	27859857	27872008
chr5	27863400	27879024	27863400	27863908	27878537	27879024	88	---	---	---	---	27864617	27864640	-	87	---	---
chr5	27867661	27875334	27867661	27868631	27874323	27875334	90	---	---	---	---	27874039	27874057	+	89	27867676	27875328
chr5	27867887	27875255	27867887	27868552	27874591	27875255	95	---	---	---	---	27868554	27868587	-	70	27867890	27875251
chr5	27912682	27924723	27912682	27913148	27924259	27924723	95	---	---	---	---	27913519	27913532	-	78	27912694	27924721
chr5	27927349	27937961	27927349	27927504	27937805	27937961	89	---	---	---	---	27927687	27927701	-	80	---	---
chr5	27933200	27935784	27933202	27933622	27935352	27935777	89	27933195	27933199	27935785	27935789	27933675	27933688	-	71	27933206	27935780
chr5	27950995	27968832	27951002	27952420	27967395	27968824	91	27950990	27950994	27968833	27968837	27952803	27952868	-	89	27951001	27968829
chr5	27956846	27965255	27956855	27960437	27961660	27965244	96	27956841	27956845	27965256	27965260	27960518	27960535	-	88	27956855	27965246
chr5	27981464	27988676	27981464	27981693	27988445	27988676	86	---	---	---	---	27981830	27981849	-	80	27981468	27988673
chr5	27984845	27989561	27984845	27985203	27989181	27989561	85	---	---	---	---	27989021	27989055	+	80	27984851	27989558
chr5	27990429	28004609	27990429	27994017	28001051	28004609	95	---	---	---	---	28000750	28000763	+	85	27990429	28004600
chr5	28007420	28015082	28007420	28008653	28013849	28015082	99	---	---	---	---	28013640	28013657	+	72	28007420	28015079
chr5	28019676	28032703	28019676	28020298	28032082	28032703	92	---	---	---	---	28020528	28020546	-	78	28019682	28032696
chr5	28024611	28031623	28024611	28025057	28031177	28031623	95	---	---	---	---	28030873	28030888	+	75	28024614	28031621
chr5	28037537	28057849	28037543	28038031	28057355	28057849	95	28037532	28037536	28057850	28057854	28056414	28056427	+	71	28037539	28057843
chr5	28038030	28045982	28038030	28039372	28044621	28045982	89	---	---	---	---	28044358	28044384	+	70	28038030	28045971
chr5	28058072	28066289	28058072	28059274	28065084	28066286	94	28058067	28058071	28066290	28066294	28059446	28059472	-	70	28058074	28066287
chr5	28075127	28094356	28075128	28075270	28094221	28094356	93	28075122	28075126	28094357	28094361	28076113	28076130	-	83	28075134	28094350
chr5	28081659	28096352	28081659	28082331	28095640	28096352	86	---	---	---	---	28094975	28095000	+	73	28081676	28096348
chr5	28094151	28114305	28094151	28094761	28113695	28114305	98	---	---	---	---	28112765	28112821	+	71	28094154	28114294
chr5	28119401	28131564	28119416	28119876	28131094	28131554	96	28119396	28119400	28131565	28131569	28120394	28120410	-	70	28119401	28131552
chr5	28140663	28148800	28140663	28141896	28147568	28148800	98	---	---	---	---	28147319	28147337	+	78	28140664	28148798
chr5	28155082	28168025	28155092	28156615	28166510	28168024	97	28155077	28155081	28168026	28168030	28166164	28166189	+	73	28155084	28168021
chr5	28178149	28185843	28178157	28179443	28184551	28185837	98	28178144	28178148	28185844	28185848	28184295	28184317	+	86	28178162	28185834
chr5	28194384	28199524	28194384	28196873	28196976	28199524	94	---	---	---	---	---	---	0	--	28194390	28199506
chr5	28194879	28198907	28194879	28196256	28197492	28198907	94	---	---	---	---	28197442	28197453	+	83	28194892	28198893
chr5	28199518	28219258	28199518	28199722	28219054	28219258	97	---	---	---	---	28218694	28218711	+	72	28199525	28219251
chr5	28199709	28213628	28199721	28203811	28209538	28213628	99	28199703	28199708	28213629	28213634	28209411	28209432	+	72	28199721	28213618
chr5	28214491	28224252	28214491	28218621	28220126	28224252	95	---	---	---	---	28218633	28218689	-	70	28214500	28224238
chr5	28246588	28262407	28246588	28251165	28257831	28262407	99	---	---	---	---	28251333	28251350	-	72	28246589	28262405
chr5	28267479	28275421	28267479	28268580	28274332	28275421	92	---	---	---	---	28268592	28268621	-	80	28267479	28275407
chr5	28280027	28289237	28280033	28280317	28288943	28289225	86	28280022	28280026	28289238	28289242	28280686	28280712	-	74	---	---
chr5	28292619	28304695	28292619	28293075	28304239	28304695	96	---	---	---	---	28303687	28303729	+	72	28292619	28304692
chr5	28306003	28319173	28306004	28307554	28317645	28319170	93	28305998	28306002	28319174	28319178	28317142	28317158	+	70	28306006	28319165
chr5	28321570	28332876	28321570	28322270	28332178	28332876	94	---	---	---	---	28331886	28331905	+	70	---	---
chr5	28321570	28333684	28321570	28323078	28332178	28333684	95	---	---	---	---	28323255	28323287	-	78	28321570	28333682
chr5	28338600	28347736	28338600	28339840	28346496	28347736	98	---	---	---	---	28340086	28340101	-	81	28338601	28347733
chr5	28369735	28378964	28369735	28371320	28377380	28378964	98	---	---	---	---	28371415	28371442	-	78	28369736	28378962
chr5	28400095	28412412	28400095	28400812	28411695	28412412	96	---	---	---	---	28401343	28401357	-	86	28400095	28412409
chr5	28418630	28439871	28418630	28419973	28438510	28439871	95	---	---	---	---	28420808	28420837	-	76	28418630	28439865
chr5	28424629	28437901	28424638	28425873	28436666	28437901	98	28424623	28424628	28437902	28437907	28426396	28426413	-	83	28424629	28437898
chr5	28450982	28457784	28450986	28451126	28457626	28457769	95	28450977	28450981	28457785	28457789	28457395	28457431	+	70	28450984	28457782
chr5	28475290	28487247	28475290	28475751	28486786	28487247	99	---	---	---	---	28475964	28475981	-	77	28475290	28487243
chr5	28492790	28500969	28492794	28494060	28499678	28500960	93	28492785	28492789	28500970	28500974	28494277	28494292	-	87	28492796	28500957
chr5	28514074	28525231	28514083	28516323	28522986	28525227	97	28514069	28514073	28525232	28525236	28516543	28516564	-	81	28514085	28525225
chr5	28536532	28544814	28536532	28539586	28541779	28544814	85	---	---	---	---	28539646	28539673	-	82	---	---
chr5	28554234	28567418	28554234	28555782	28565870	28567418	98	---	---	---	---	28565443	28565499	+	84	28554234	28567415
chr5	28584592	28603904	28584592	28586338	28602041	28603904	91	---	---	---	---	28601379	28601392	+	100	28584592	28603902
chr5	28588864	28598078	28588864	28590448	28596496	28598078	99	28588859	28588863	28598079	28598083	28590542	28590569	-	78	28588865	28598075
chr5	28611694	28614427	28611709	28612170	28613958	28614419	98	28611689	28611693	28614428	28614432	28612218	28612231	-	71	28611699	28614416
chr5	28616418	28633871	28616418	28616994	28633295	28633871	94	---	---	---	---	28632525	28632541	+	82	---	---
chr5	28635130	28649567	28635145	28639036	28645690	28649554	92	28635125	28635129	28649568	28649572	28645450	28645471	+	77	28635145	28649566
chr5	28652239	28660480	28652239	28653472	28659246	28660480	98	---	---	---	---	28653702	28653720	-	78	28652239	28660477
chr5	28675280	28686341	28675280	28675474	28686147	28686341	98	---	---	---	---	28675911	28675963	-	77	---	---
chr5	28698619	28706960	28698619	28700288	28705306	28706960	97	---	---	---	---	28705172	28705212	+	75	28698621	28706958
chr5	28713319	28730481	28713319	28714864	28728916	28730481	91	---	---	---	---	28728312	28728328	+	70	---	---
chr5	28716845	28724111	28716855	28717460	28723495	28724101	94	28716840	28716844	28724112	28724116	28717719	28717761	-	72	---	---
chr5	28717454	28733291	28717454	28718682	28732062	28733290	95	28717449	28717453	28733292	28733296	28719295	28719351	-	73	---	---
chr5	28720337	28733847	28720339	28720896	28733284	28733841	95	28720332	28720336	28733848	28733852	28721350	28721386	-	78	28720344	28733839
chr5	28724100	28731318	28724100	28724593	28730825	28731318	97	---	---	---	---	28730571	28730589	+	78	---	---
chr5	28738491	28758229	28738491	28739244	28757430	28758229	90	---	---	---	---	28756543	28756644	+	75	28738494	28758227
chr5	28745993	28758485	28745993	28746250	28758228	28758485	96	---	---	---	---	28746790	28746803	-	71	---	---
chr5	28788140	28796386	28788140	28789382	28795144	28796386	99	---	---	---	---	28794888	28794903	+	81	28788142	28796384
chr5	28812555	28828836	28812555	28814206	28827206	28828836	96	---	---	---	---	28814632	28814645	-	78	---	---
chr5	28823794	28829481	28823794	28824735	28828535	28829481	89	---	---	---	---	28824790	28824806	-	70	---	---
chr5	28825316	28846959	28825316	28827347	28844920	28846959	87	---	---	---	---	28844280	28844319	+	72	---	---
chr5	28835192	28849678	28835192	28839085	28845756	28849678	97	---	---	---	---	28845513	28845534	+	81	28835192	28849670
chr5	28836849	28848824	28836849	28838229	28847444	28848824	98	---	---	---	---	28847301	28847327	+	70	28836849	28848814
chr5	28849977	28862284	28849977	28850700	28861563	28862284	95	---	---	---	---	28851229	28851244	-	87	28849977	28862281
chr5	28899029	28916507	28899029	28900672	28914843	28916507	95	---	---	---	---	28914143	28914167	+	88	28899031	28916504
chr5	28901540	28910757	28901540	28903123	28909174	28910757	99	---	---	---	---	28903218	28903245	-	78	28901541	28910755
chr5	28938146	28958634	28938146	28939091	28957689	28958634	98	---	---	---	---	28939669	28939691	-	78	28938146	28958631
chr5	28947521	28951798	28947525	28949044	28950273	28951790	97	28947516	28947520	28951799	28951803	---	---	0	--	28947522	28951787
chr5	28951783	28961659	28951789	28954239	28959240	28961649	95	28951778	28951782	28961660	28961664	28959097	28959131	+	71	28951795	28961651
chr5	28966012	28974300	28966027	28967660	28972635	28974290	96	28966007	28966011	28974301	28974305	28972500	28972540	+	75	28966028	28974296
chr5	28983230	28991354	28983230	28983804	28990779	28991354	94	---	---	---	---	28990653	28990723	+	78	28983230	28991336
chr5	29014406	29020674	29014406	29014743	29020338	29020674	94	---	---	---	---	29020100	29020119	+	80	29014407	29020664
chr5	29039230	29047257	29039230	29040398	29046122	29047257	85	---	---	---	---	29040671	29040684	-	71	29039230	29047248
chr5	29053961	29075292	29053961	29055092	29074139	29075292	94	---	---	---	---	29073539	29073568	+	73	29053961	29075291
chr5	29056344	29071826	29056344	29057199	29070971	29071826	95	---	---	---	---	29057869	29057888	-	70	---	---
chr5	29062726	29070083	29062726	29063470	29069318	29070083	94	---	---	---	---	29063715	29063740	-	76	29062726	29070081
chr5	29083291	29095739	29083292	29084001	29095019	29095728	98	29083285	29083290	29095740	29095745	29084504	29084550	-	78	29083292	29095736
chr5	29106710	29121921	29106710	29110746	29117854	29121910	95	29106705	29106709	29121922	29121926	29117596	29117618	+	82	29106710	29121916
chr5	29130375	29138380	29130375	29131462	29137293	29138380	97	---	---	---	---	29137018	29137049	+	71	29130384	29138378
chr5	29139751	29156978	29139752	29141215	29155463	29156978	92	29139746	29139750	29156979	29156983	29154809	29154826	+	83	29139753	29156976
chr5	29146721	29154786	29146721	29148061	29153467	29154786	97	---	---	---	---	29148148	29148215	-	80	29146721	29154784
chr5	29158812	29167090	29158822	29160036	29165853	29167087	91	29158806	29158811	29167091	29167096	29160197	29160224	-	71	29158823	29167085
chr5	29183833	29194399	29183833	29185488	29192756	29194399	98	---	---	---	---	29185817	29185837	-	80	29183833	29194397
chr5	29187193	29191775	29187193	29189481	29189487	29191775	99	---	---	---	---	---	---	0	--	29187201	29191771
chr5	29203279	29220189	29203279	29203585	29219884	29220189	85	---	---	---	---	29219129	29219148	+	70	29203281	29220174
chr5	29211098	29219173	29211098	29211333	29218938	29219173	95	---	---	---	---	29218592	29218606	+	73	---	---
chr5	29211327	29221744	29211327	29212245	29220824	29221744	92	---	---	---	---	29212646	29212663	-	83	29211332	29221731
chr5	29222681	29244537	29222681	29223539	29243682	29244537	90	---	---	---	---	29242971	29243007	+	86	29222681	29244535
chr5	29289306	29297190	29289306	29290540	29295956	29297190	98	---	---	---	---	29290763	29290781	-	78	29289307	29297188
chr5	29313424	29328295	29313424	29317044	29324666	29328295	97	---	---	---	---	29324358	29324381	+	70	---	---
chr5	29344587	29352740	29344589	29345827	29351489	29352727	99	29344580	29344586	29352741	29352747	29351227	29351242	+	81	29344587	29352725
chr5	29360572	29381004	29360572	29361181	29380394	29381004	93	---	---	---	---	29379433	29379479	+	82	---	---
chr5	29386495	29404257	29386495	29388409	29402447	29404257	87	---	---	---	---	29389091	29389110	-	80	---	---
chr5	29407258	29421898	29407261	29407685	29421473	29421897	97	29407253	29407257	29421899	29421903	29420935	29420956	+	77	29407258	29421892
chr5	29415564	29422752	29415564	29416428	29421887	29422752	96	---	---	---	---	29416650	29416669	-	85	---	---
chr5	29434694	29453544	29434694	29435262	29452976	29453544	96	---	---	---	---	29436049	29436083	-	71	29434706	29453540
chr5	29438335	29449515	29438335	29438482	29449368	29449515	94	---	---	---	---	29439001	29439027	-	77	29438336	29449508
chr5	29450726	29472586	29450730	29450888	29472427	29472585	96	29450721	29450725	29472587	29472591	29471361	29471379	+	100	---	---
chr5	29453890	29468156	29453890	29454896	29467150	29468156	98	---	---	---	---	29466587	29466603	+	70	29453890	29468154
chr5	29479950	29501615	29479950	29480650	29500927	29501615	95	---	---	---	---	29481469	29481498	-	70	29479950	29501613
chr5	29490510	29499783	29490510	29492026	29498267	29499783	98	---	---	---	---	29492297	29492316	-	70	29490511	29499781
chr5	29510231	29515973	29510231	29513098	29513098	29515973	97	---	---	---	---	---	---	0	--	---	---
chr5	29537963	29552575	29537974	29542264	29548285	29552575	99	29537955	29537962	29552576	29552583	29542540	29542552	-	100	29537968	29552572
chr5	29581419	29597653	29581419	29585186	29593851	29597653	91	---	---	---	---	29593451	29593493	+	90	29581419	29597647
chr5	29592827	29600107	29592827	29594107	29598826	29600107	97	---	---	---	---	29594160	29594215	-	82	29592828	29600105
chr5	29615158	29622888	29615158	29616445	29621604	29622888	97	---	---	---	---	29621346	29621367	+	86	29615161	29622886
chr5	29645311	29653573	29645315	29646966	29651939	29653570	95	29645306	29645310	29653574	29653578	29651805	29651845	+	75	29645315	29653568
chr5	29664397	29684412	29664397	29667268	29681553	29684412	95	---	---	---	---	29667924	29667976	-	73	---	---
chr5	29673181	29685212	29673181	29673992	29684400	29685212	95	---	---	---	---	29684081	29684119	+	84	29673188	29685210
chr5	29687700	29695823	29687711	29688946	29694586	29695821	98	29687695	29687699	29695824	29695828	29694342	29694357	+	81	29687712	29695819
chr5	29698288	29720044	29698297	29699003	29719334	29720040	95	29698283	29698287	29720045	29720049	29699964	29699977	-	85	29698297	29720038
chr5	29709407	29718776	29709407	29710642	29717541	29718776	97	---	---	---	---	29717280	29717295	+	81	29709407	29718773
chr5	29730195	29739502	29730195	29731712	29738014	29739502	97	---	---	---	---	29737724	29737743	+	70	29730196	29739500
chr5	29751418	29759686	29751418	29753070	29758028	29759686	94	---	---	---	---	29753164	29753204	-	73	29751424	29759684
chr5	29763883	29768256	29763883	29765379	29766753	29768256	88	---	---	---	---	29765381	29765395	-	73	---	---
chr5	29781907	29789575	29781907	29782247	29789233	29789575	87	---	---	---	---	29782498	29782540	-	76	---	---
chr5	29788308	29802946	29788308	29788880	29802370	29802946	90	---	---	---	---	29789460	29789487	-	71	29788308	29802940
chr5	29803297	29815292	29803297	29804165	29814443	29815292	92	---	---	---	---	29804538	29804550	-	76	29803303	29815290
chr5	29823043	29836795	29823043	29826543	29833329	29836795	87	---	---	---	---	29826782	29826794	-	76	---	---
chr5	29848842	29858186	29848855	29850370	29856687	29858181	97	29848837	29848841	29858187	29858191	29856374	29856394	+	76	29848843	29858178
chr5	29862677	29869673	29862677	29863163	29869207	29869673	90	---	---	---	---	29868917	29868935	+	78	29862683	29869658
chr5	29891723	29901628	29891728	29893205	29900144	29901619	95	29891718	29891722	29901629	29901633	29899808	29899850	+	74	29891723	29901624
chr5	29896494	29899226	29896494	29896967	29898753	29899226	99	---	---	---	---	29897016	29897029	-	71	29896495	29899224
chr5	29919279	29931638	29919279	29919972	29930944	29931638	99	---	---	---	---	29920475	29920520	-	78	29919283	29931636
chr5	29926501	29940381	29926501	29927247	29939636	29940381	85	---	---	---	---	29927728	29927761	-	73	---	---
chr5	29958413	29978275	29958413	29958541	29978141	29978275	88	---	---	---	---	29959184	29959206	-	82	29958416	29978273
chr5	29963362	29980964	29963362	29964966	29979364	29980964	94	---	---	---	---	29965669	29965686	-	94	29963377	29980958
chr5	29988912	30010475	29988912	29992423	30007023	30010475	85	---	---	---	---	30006297	30006333	+	78	29988927	30010465
chr5	30011542	30019489	30011542	30014977	30015909	30019489	85	---	---	---	---	30015047	30015061	-	86	30011543	30019473
chr5	30029727	30041990	30029727	30031307	30040410	30041990	96	---	---	---	---	30031709	30031727	-	84	30029736	30041988
chr5	30042485	30058760	30042485	30043525	30057721	30058760	93	---	---	---	---	30043780	30043808	-	75	30042485	30058751
chr5	30061564	30076153	30061564	30065531	30072204	30076153	98	---	---	---	---	30071962	30071983	+	81	30061564	30076150
chr5	30078930	30098924	30078930	30081552	30096297	30098924	97	---	---	---	---	30095708	30095727	+	90	30078933	30098922
chr5	30087527	30094705	30087527	30088698	30093532	30094705	98	---	---	---	---	30088859	30088912	-	75	30087527	30094703
chr5	30112152	30125815	30112152	30116089	30121879	30125815	99	---	---	---	---	30116347	30116361	-	73	30112152	30125807
chr5	30137647	30145576	30137647	30138880	30144343	30145576	98	---	---	---	---	30144088	30144102	+	73	30137647	30145573
chr5	30155965	30164340	30155965	30157335	30162960	30164340	98	---	---	---	---	30157559	30157577	-	78	30155966	30164338
chr5	30179484	30191855	30179484	30180176	30191150	30191842	99	30179479	30179483	30191856	30191860	30190601	30190646	+	78	30179484	30191852
chr5	30198803	30216825	30198810	30200696	30214955	30216818	94	30198797	30198802	30216826	30216831	30214319	30214355	+	86	---	---
chr5	30204996	30212867	30204996	30206209	30211633	30212867	96	---	---	---	---	30211380	30211398	+	78	30204996	30212865
chr5	30225805	30235836	30225805	30227687	30233998	30235836	94	---	---	---	---	---	---	0	--	30225805	30235835
chr5	30236511	30243629	30236511	30237744	30242370	30243629	96	---	---	---	---	30242139	30242168	+	70	30236511	30243627
chr5	30248524	30269672	30248524	30249230	30268967	30269672	93	---	---	---	---	30250179	30250194	-	81	---	---
chr5	30255088	30262640	30255088	30256372	30261366	30262640	95	---	---	---	---	30261116	30261144	+	75	30255089	30262638
chr5	30270249	30278142	30270255	30271494	30276897	30278136	97	30270244	30270248	30278143	30278147	30271727	30271745	-	78	30270253	30278139
chr5	30276771	30290895	30276782	30277434	30290246	30290894	89	30276766	30276770	30290896	30290900	30277975	30278004	-	83	---	---
chr5	30279145	30286055	30279145	30279356	30285844	30286055	97	---	---	---	---	30279606	30279618	-	84	30279148	30286053
chr5	30328346	30342038	30328346	30328888	30341493	30342038	94	---	---	---	---	30340863	30340881	+	84	---	---
chr5	30359063	30368231	30359063	30360583	30366716	30368231	98	---	---	---	---	30366431	30366445	+	73	30359064	30368228
chr5	30373790	30381342	30373790	30375064	30380084	30381342	93	---	---	---	---	30379855	30379873	+	78	30373790	30381339
chr5	30381380	30389062	30381395	30382675	30387792	30389053	96	30381375	30381379	30389063	30389067	30382914	30382931	-	83	30381394	30389051
chr5	30394019	30406841	30394019	30394663	30406199	30406841	96	---	---	---	---	30405812	30405832	+	76	30394026	30406834
chr5	30402659	30405940	30402659	30402888	30405709	30405940	93	---	---	---	---	30402900	30402919	-	85	30402663	30405938
chr5	30437726	30448080	30437726	30438224	30447582	30448080	92	---	---	---	---	30438485	30438503	-	73	30437726	30448078
chr5	30454289	30466581	30454301	30455014	30465849	30466576	92	30454283	30454288	30466582	30466587	30465317	30465335	+	84	30454301	30466574
chr5	30477932	30486075	30477932	30478442	30485564	30486075	96	---	---	---	---	30485352	30485368	+	76	---	---
chr5	30487204	30495458	30487204	30487663	30495000	30495458	95	---	---	---	---	30488007	30488026	-	70	---	---
chr5	30502631	30508915	30502631	30505137	30506408	30508915	95	---	---	---	---	---	---	0	--	30502632	30508913
chr5	30512271	30521438	30512271	30512436	30521273	30521438	96	---	---	---	---	30520960	30520978	+	78	30512284	30521436
chr5	30519919	30525696	30519934	30521274	30524352	30525691	93	30519914	30519918	30525697	30525701	---	---	0	--	30519926	30525688
chr5	30527319	30539296	30527330	30527791	30538830	30539291	99	30527314	30527318	30539297	30539301	30538597	30538614	+	77	30527328	30539289
chr5	30559126	30567007	30559126	30560361	30565772	30567007	98	---	---	---	---	30565531	30565549	+	78	30559127	30567004
chr5	30580575	30587506	30580575	30581317	30586764	30587506	95	---	---	---	---	30586609	30586628	+	85	---	---
chr5	30603020	30614227	30603034	30603781	30613470	30614216	99	30603015	30603019	30614228	30614232	30604217	30604228	-	75	---	---
chr5	30623730	30629801	30623732	30624050	30629483	30629801	97	30623725	30623729	30629802	30629806	30629356	30629376	+	76	30623730	30629798
chr5	30656869	30665143	30656882	30658537	30663488	30665142	99	30656864	30656868	30665144	30665148	30663353	30663393	+	75	30656876	30665142
chr5	30668053	30688115	30668053	30668701	30687467	30688115	96	---	---	---	---	30669324	30669340	-	82	---	---
chr5	30677666	30685860	30677666	30679046	30684480	30685860	98	---	---	---	---	30679265	30679288	-	75	30677666	30685858
chr5	30716921	30724454	30716921	30718936	30722439	30724454	98	---	---	---	---	30719054	30719074	-	76	30716922	30724447
chr5	30724172	30739100	30724172	30726246	30737004	30739100	87	---	---	---	---	30726693	30726748	-	73	30724179	30739088
chr5	30730097	30740433	30730100	30730809	30739721	30740430	95	30730091	30730096	30740434	30740439	30731045	30731082	-	78	---	---
chr5	30733892	30741346	30733892	30734844	30740425	30741346	91	---	---	---	---	30735077	30735095	-	78	30733903	30741342
chr5	30753164	30762676	30753164	30755182	30760709	30762676	94	---	---	---	---	30760567	30760586	+	70	30753164	30762667
chr5	30772861	30789779	30772861	30774967	30787879	30789779	86	---	---	---	---	30775435	30775469	-	82	30772861	30789777
chr5	30777412	30785657	30777425	30779032	30783974	30785651	94	30777407	30777411	30785658	30785662	30783840	30783880	+	75	30777426	30785649
chr5	30809420	30825846	30809420	30810159	30825102	30825846	93	---	---	---	---	30810750	30810768	-	84	---	---
chr5	30812949	30822939	30812949	30814803	30821036	30822939	93	---	---	---	---	30814916	30814946	-	70	30812955	30822937
chr5	30827356	30835340	30827356	30828588	30834107	30835340	98	---	---	---	---	30833863	30833882	+	75	30827358	30835338
chr5	30843264	30855403	30843264	30843952	30854715	30855403	99	---	---	---	---	30844456	30844491	-	75	30843264	30855401
chr5	30862025	30869601	30862025	30863254	30868367	30869601	93	---	---	---	---	30863476	30863491	-	75	30862025	30869598
chr5	30882770	30896808	30882770	30885622	30893955	30896808	92	---	---	---	---	30893565	30893578	+	78	---	---
chr5	30913377	30934629	30913377	30914039	30933949	30934629	92	---	---	---	---	30933106	30933182	+	70	30913377	30934620
chr5	30915719	30930016	30915719	30916770	30928965	30930016	99	---	---	---	---	30917160	30917181	-	77	30915721	30930014
chr5	30936349	30957063	30936349	30938808	30954312	30957063	86	---	---	---	---	30939530	30939558	-	79	30936354	30957051
chr5	30942611	30950547	30942615	30943849	30949345	30950541	95	30942606	30942610	30950548	30950552	30944072	30944091	-	75	30942615	30950539
chr5	30970295	30977854	30970310	30971405	30976750	30977845	95	30970290	30970294	30977855	30977859	30976484	30976512	+	82	---	---
chr5	30993007	31012135	30993007	30993986	31011150	31012135	87	---	---	---	---	31010388	31010405	+	72	30993011	31012132
chr5	30999117	31011150	30999117	30999577	31010690	31011150	98	---	---	---	---	30999792	30999809	-	77	30999117	31011148
chr5	31028019	31045652	31028019	31029302	31044371	31045652	97	---	---	---	---	31043714	31043756	+	72	31028024	31045650
chr5	31031815	31039814	31031815	31033469	31038167	31039814	98	---	---	---	---	31038030	31038070	+	75	31031815	31039812
chr5	31054330	31065392	31054330	31056585	31063137	31065392	99	---	---	---	---	31056691	31056728	-	71	31054333	31065390
chr5	31086573	31094358	31086583	31087157	31093773	31094343	93	31086568	31086572	31094359	31094363	31087325	31087375	-	70	31086575	31094352
chr5	31096037	31104308	31096037	31097669	31102661	31104308	94	---	---	---	---	31097763	31097809	-	74	31096037	31104306
chr5	31106701	31119089	31106706	31107762	31118028	31119082	94	31106695	31106700	31119090	31119095	31108019	31108039	-	71	31106706	31119080
chr5	31123770	31134437	31123774	31123898	31134307	31134435	85	31123763	31123769	31134438	31134444	31134033	31134047	+	86	---	---
chr5	31132409	31152530	31132409	31133662	31151171	31152530	87	---	---	---	---	31134413	31134465	-	75	31132411	31152528
chr5	31135956	31148262	31135963	31136652	31147569	31148258	99	31135951	31135955	31148263	31148267	31147023	31147066	+	75	31135963	31148256
chr5	31182629	31192597	31182629	31184401	31190824	31192597	99	---	---	---	---	31184686	31184706	-	71	31182629	31192591
chr5	31195433	31202419	31195433	31197879	31200006	31202419	93	---	---	---	---	---	---	0	--	31195433	31202417
chr5	31223620	31232635	31223620	31225692	31230564	31232635	94	---	---	---	---	31230385	31230410	+	80	31223620	31232616
chr5	31239569	31252043	31239583	31240279	31251338	31252034	97	31239564	31239568	31252044	31252048	31240792	31240832	-	73	31239586	31252032
chr5	31265139	31269270	31265139	31265472	31268937	31269270	96	---	---	---	---	31268802	31268842	+	73	31265139	31269263
chr5	31269496	31281920	31269496	31270205	31281229	31281920	95	---	---	---	---	31270653	31270673	-	71	31269496	31281917
chr5	31302044	31315197	31302044	31304095	31313106	31315197	94	---	---	---	---	31304268	31304285	-	77	31302046	31315190
chr5	31316712	31325001	31316712	31318410	31323301	31325001	93	---	---	---	---	31318551	31318566	-	81	---	---
chr5	31328674	31339447	31328674	31328801	31339320	31339447	89	---	---	---	---	31339257	31339269	+	92	31328684	31339441
chr5	31360232	31379196	31360232	31360700	31378732	31379196	93	---	---	---	---	31378105	31378130	+	80	31360232	31379193
chr5	31370674	31373171	31370674	31371011	31372834	31373171	98	---	---	---	---	---	---	0	--	31370686	31373163
chr5	31386705	31394296	31386714	31387958	31393046	31394290	98	31386697	31386704	31394297	31394304	31388098	31388116	-	84	31386705	31394287
chr5	31396259	31418253	31396259	31399564	31414948	31418253	96	---	---	---	---	31414482	31414496	+	80	---	---
chr5	31409884	31419547	31409884	31410620	31418780	31419547	92	---	---	---	---	31418530	31418548	+	89	---	---
chr5	31431735	31445905	31431746	31432792	31444853	31445899	98	31431730	31431734	31445906	31445910	31433260	31433279	-	75	31431743	31445896
chr5	31453904	31468426	31453905	31457836	31464487	31468416	99	31453899	31453903	31468427	31468431	31458055	31458076	-	81	31453907	31468413
chr5	31482384	31487523	31482384	31482976	31486939	31487523	88	---	---	---	---	31486763	31486792	+	80	---	---
chr5	31492407	31501612	31492407	31493993	31500026	31501612	99	---	---	---	---	31494087	31494114	-	78	31492407	31501609
chr5	31510662	31515204	31510662	31511212	31514655	31515204	97	---	---	---	---	31514538	31514558	+	76	31510665	31515202
chr5	31519668	31539760	31519668	31521280	31538144	31539760	95	---	---	---	---	31537311	31537347	+	86	---	---
chr5	31522012	31533972	31522024	31522484	31533518	31533966	95	31522007	31522011	31533973	31533977	31522693	31522710	-	72	31522018	31533963
chr5	31563725	31566971	31563725	31563902	31566793	31566971	92	---	---	---	---	---	---	0	--	31563740	31566969
chr5	31586605	31607598	31586605	31588119	31606085	31607598	97	---	---	---	---	31605775	31605815	+	85	---	---
chr5	31598583	31612820	31598598	31600475	31610919	31612805	85	31598578	31598582	31612821	31612825	31610411	31610430	+	80	---	---
chr5	31616955	31629644	31616955	31617523	31629071	31629644	89	---	---	---	---	31617961	31618007	-	74	31616955	31629639
chr5	31630584	31642527	31630584	31631044	31642067	31642527	99	---	---	---	---	31631259	31631276	-	72	31630584	31642525
chr5	31642635	31650778	31642635	31643980	31649465	31650777	93	31642630	31642634	31650779	31650783	31649315	31649381	+	82	31642635	31650777
chr5	31650863	31669505	31650863	31651629	31668736	31669505	92	---	---	---	---	31652394	31652448	-	78	31650873	31669503
chr5	31658653	31665775	31658653	31658770	31665658	31665775	94	---	---	---	---	31659009	31659031	-	91	---	---
chr5	31674368	31682298	31674368	31674972	31681692	31682298	87	---	---	---	---	31675295	31675308	-	92	---	---
chr5	31710941	31723490	31710941	31711706	31722721	31723490	92	---	---	---	---	31712073	31712086	-	71	31710943	31723479
chr5	31717571	31721406	31717571	31719386	31719591	31721406	99	---	---	---	---	31719390	31719423	-	79	---	---
chr5	31725842	31739447	31725842	31728942	31736388	31739447	97	---	---	---	---	31736075	31736115	+	78	---	---
chr5	31740697	31746942	31740697	31741075	31746565	31746942	88	---	---	---	---	31741242	31741261	-	70	---	---
chr5	31751719	31769729	31751719	31752134	31769314	31769729	97	---	---	---	---	31752591	31752613	-	82	31751719	31769727
chr5	31760894	31767809	31760895	31762174	31766530	31767809	96	31760889	31760893	31767810	31767814	31766420	31766474	+	81	31760896	31767807
chr5	31769865	31782346	31769865	31770506	31781705	31782346	98	---	---	---	---	31770954	31770974	-	71	31769872	31782341
chr5	31796167	31806214	31796168	31796873	31805503	31806208	95	31796162	31796166	31806215	31806219	31805071	31805088	+	72	31796169	31806205
chr5	31810787	31830790	31810787	31811245	31830331	31830789	97	31810781	31810786	31830791	31830796	31829380	31829409	+	80	31810787	31830784
chr5	31815030	31822964	31815030	31816376	31821618	31822964	98	---	---	---	---	31821472	31821532	+	81	31815031	31822961
chr5	31843207	31845660	31843207	31843621	31845246	31845660	93	---	---	---	---	31845146	31845191	+	76	31843216	31845657
chr5	31847285	31850913	31847285	31847524	31850671	31850913	93	---	---	---	---	31850581	31850601	+	80	31847299	31850911
chr5	31848169	31850417	31848182	31848379	31850214	31850417	91	31848164	31848168	31850418	31850422	31848422	31848442	-	80	31848175	31850407
chr5	31859737	31870217	31859737	31860439	31869515	31870217	99	---	---	---	---	31869136	31869152	+	70	31859742	31870215
chr5	31874007	31892321	31874016	31874498	31891836	31892313	87	31874001	31874006	31892322	31892327	31874695	31874714	-	70	31874008	31892315
chr5	31880034	31885280	31880034	31880403	31884911	31885280	97	---	---	---	---	31880528	31880541	-	85	31880034	31885277
chr5	31886098	31892505	31886098	31886321	31892298	31892505	87	---	---	---	---	31886414	31886427	-	71	31886105	31892504
chr5	31918967	31931245	31918971	31920505	31929683	31931233	97	31918962	31918966	31931246	31931250	31929669	31929681	+	100	31918971	31931240
chr5	31997745	32004653	31997755	31999005	32003418	32004648	93	31997740	31997744	32004654	32004658	31999162	31999225	-	70	31997757	32004640
chr5	32014862	32022837	32014862	32016207	32021493	32022837	95	---	---	---	---	32021350	32021398	+	85	32014863	32022833
chr5	32076137	32084399	32076137	32077340	32083277	32084399	89	---	---	---	---	32077617	32077635	-	78	32076145	32084397
chr5	32084613	32096730	32084616	32085076	32096260	32096720	97	32084605	32084612	32096731	32096738	32096027	32096044	+	72	32084616	32096718
chr5	32102008	32109977	32102008	32103322	32108658	32109977	95	---	---	---	---	32103556	32103570	-	73	---	---
chr5	32124390	32132202	32124390	32125621	32130971	32132202	96	---	---	---	---	32130729	32130747	+	78	32124390	32132200
chr5	32162039	32177236	32162039	32164964	32174433	32177236	89	---	---	---	---	32165356	32165372	-	70	32162039	32177234
chr5	32179344	32196706	32179344	32181514	32194518	32196706	90	---	---	---	---	32182097	32182111	-	86	---	---
chr5	32183719	32188819	32183719	32183971	32188560	32188819	95	---	---	---	---	32188332	32188351	+	85	32183737	32188817
chr5	32215289	32229089	32215300	32218459	32225934	32229083	97	32215284	32215288	32229090	32229094	32225560	32225578	+	84	32215300	32229086
chr5	32247936	32261023	32247936	32249152	32259805	32261023	92	---	---	---	---	32259286	32259344	+	93	---	---
chr5	32253075	32255367	32253075	32253246	32255195	32255367	94	---	---	---	---	32253328	32253346	-	73	---	---
chr5	32280704	32294860	32280704	32281747	32293817	32294860	99	---	---	---	---	32282216	32282235	-	75	32280704	32294858
chr5	32328459	32336198	32328466	32329745	32334918	32336198	98	32328454	32328458	32336199	32336203	32334659	32334678	+	90	32328462	32336196
chr5	32328525	32336091	32328525	32329638	32334977	32336091	99	---	---	---	---	32334810	32334864	+	81	---	---
chr5	32358006	32371715	32358006	32361143	32368586	32371715	96	---	---	---	---	32368494	32368513	+	75	32358011	32371713
chr5	32382749	32389306	32382749	32384179	32387865	32389295	98	32382744	32382748	32389307	32389311	32387731	32387745	+	73	32382749	32389305
chr5	32393008	32397323	32393008	32393365	32396967	32397323	85	---	---	---	---	32393442	32393462	-	80	32393013	32397309
chr5	32402540	32409502	32402552	32402687	32409367	32409502	96	32402532	32402539	32409503	32409510	32402981	32403014	-	76	---	---
chr5	32402811	32415045	32402811	32405883	32411984	32415045	87	---	---	---	---	32411746	32411802	+	73	32402811	32415027
chr5	32410752	32420427	32410752	32412429	32418747	32420427	95	---	---	---	---	32418613	32418653	+	75	32410753	32420422
chr5	32421924	32431304	32421924	32423164	32430069	32431304	98	---	---	---	---	32423407	32423422	-	81	32421925	32431298
chr5	32443306	32457787	32443320	32447242	32453909	32457781	94	32443301	32443305	32457788	32457792	32453670	32453691	+	81	32443321	32457786
chr5	32458045	32466363	32458045	32459139	32465290	32466363	93	---	---	---	---	32465109	32465123	+	73	---	---
chr5	32480538	32488298	32480538	32481771	32487052	32488285	94	32480532	32480537	32488299	32488304	32481984	32482003	-	80	32480538	32488283
chr5	32492675	32498096	32492675	32492913	32497858	32498096	95	---	---	---	---	32497724	32497748	+	80	32492677	32498095
chr5	32502896	32516213	32502897	32506835	32512398	32516206	95	32502890	32502895	32516214	32516219	32512319	32512346	+	75	---	---
chr5	32516284	32523721	32516284	32518763	32521198	32523721	94	---	---	---	---	32518864	32518875	-	83	32516284	32523719
chr5	32516284	32523229	32516284	32518270	32521198	32523229	93	---	---	---	---	32521051	32521098	+	75	32516284	32523214
chr5	32530445	32538013	32530445	32531731	32536748	32538013	96	---	---	---	---	32531951	32531980	-	70	32530446	32538012
chr5	32552179	32560102	32552179	32553420	32558861	32560102	98	---	---	---	---	32553654	32553672	-	78	32552183	32560100
chr5	32560962	32571363	32560962	32565426	32566876	32571363	98	---	---	---	---	32566863	32566874	+	100	32560962	32571355
chr5	32604462	32611611	32604462	32604891	32611182	32611611	98	---	---	---	---	32610867	32610891	+	80	---	---
chr5	32615211	32624542	32615220	32616704	32623020	32624541	95	32615204	32615210	32624543	32624549	32616974	32616993	-	70	32615213	32624538
chr5	32644134	32657657	32644134	32647410	32654381	32657657	99	---	---	---	---	32647564	32647602	-	79	32644134	32657643
chr5	32664951	32673636	32664951	32666402	32672166	32673636	93	---	---	---	---	32666626	32666659	-	79	---	---
chr5	32689867	32699065	32689867	32691393	32697689	32699065	88	---	---	---	---	32697408	32697427	+	70	32689867	32699063
chr5	32702818	32715618	32702818	32704779	32713574	32715618	93	---	---	---	---	32713140	32713154	+	80	---	---
chr5	32730352	32744678	32730352	32731390	32743616	32744678	92	---	---	---	---	32731945	32731961	-	70	32730352	32744676
chr5	32746764	32755499	32746777	32748148	32754116	32755490	94	32746759	32746763	32755500	32755504	32753875	32753894	+	80	32746769	32755497
chr5	32764973	32779138	32764980	32768021	32775977	32779133	92	32764968	32764972	32779139	32779143	32768363	32768377	-	73	32764975	32779135
chr5	32779181	32787525	32779181	32780888	32785815	32787525	98	---	---	---	---	32785733	32785773	+	75	32779192	32787523
chr5	32800706	32820534	32800706	32803268	32817951	32820534	94	---	---	---	---	32817303	32817324	+	100	32800708	32820532
chr5	32820566	32828431	32820566	32821808	32827210	32828431	97	---	---	---	---	32826955	32826967	+	84	32820570	32828428
chr5	32830490	32842894	32830490	32831214	32842170	32842894	96	---	---	---	---	32841622	32841651	+	70	32830490	32842891
chr5	32852105	32866210	32852105	32856159	32862187	32866210	95	---	---	---	---	32861886	32861907	+	86	32852105	32866208
chr5	32886090	32900187	32886090	32890094	32896122	32900187	96	---	---	---	---	32895835	32895848	+	100	32886093	32900184
chr5	32909977	32917939	32909984	32911218	32916691	32917925	98	32909971	32909976	32917940	32917945	32916439	32916457	+	78	32909978	32917923
chr5	32918322	32927186	32918322	32919519	32925973	32927186	93	---	---	---	---	32919765	32919780	-	81	32918322	32927184
chr5	32929672	32943944	32929672	32930724	32942893	32943944	96	---	---	---	---	32931259	32931272	-	71	32929673	32943942
chr5	32949761	32957481	32949761	32950397	32956813	32957481	89	---	---	---	---	32950570	32950596	-	70	32949767	32957479
chr5	33012301	33024441	33012301	33015604	33021138	33024441	99	---	---	---	---	33020863	33020893	+	70	---	---
chr5	33036328	33046608	33036328	33038232	33044705	33046608	96	---	---	---	---	33044668	33044703	+	72	33036328	33046606
chr5	33049858	33065618	33049866	33054439	33061031	33065607	94	33049852	33049857	33065619	33065624	33060848	33060865	+	77	33049867	33065605
chr5	33068000	33075839	33068000	33069226	33074650	33075839	93	---	---	---	---	33069449	33069468	-	75	33068000	33075837
chr5	33077508	33089542	33077508	33077970	33089080	33089542	99	---	---	---	---	33088850	33088867	+	77	33077511	33089539
chr5	33098460	33117269	33098460	33098850	33116879	33117269	97	---	---	---	---	33116137	33116179	+	72	33098461	33117267
chr5	33105285	33113172	33105285	33106428	33112026	33113172	93	---	---	---	---	33111768	33111782	+	73	33105288	33113170
chr5	33121410	33131473	33121410	33122740	33130149	33131473	87	---	---	---	---	33129916	33129933	+	83	---	---
chr5	33142612	33150226	33142612	33143038	33149799	33150226	97	---	---	---	---	33149461	33149478	+	72	---	---
chr5	33158880	33167215	33158880	33159511	33166582	33167215	93	---	---	---	---	33159784	33159803	-	70	33158896	33167212
chr5	33167217	33178614	33167217	33167728	33178122	33178614	89	---	---	---	---	33178097	33178119	+	82	---	---
chr5	33194181	33203408	33194181	33197437	33200149	33203408	96	---	---	---	---	33197517	33197549	-	75	33194184	33203404
chr5	33210187	33227688	33210187	33210431	33227445	33227688	94	---	---	---	---	33211266	33211281	-	75	33210189	33227672
chr5	33219470	33227445	33219470	33220668	33226247	33227445	97	---	---	---	---	33220908	33220947	-	70	33219472	33227443
chr5	33244039	33258407	33244039	33245087	33257361	33258407	96	---	---	---	---	33245470	33245483	-	85	33244039	33258405
chr5	33270154	33279412	33270154	33271669	33277898	33279412	98	---	---	---	---	33277586	33277605	+	70	33270154	33279409
chr5	33292255	33312554	33292255	33292392	33312417	33312554	91	---	---	---	---	33293025	33293050	-	80	33292272	33312552
chr5	33298195	33318083	33298195	33300064	33316169	33318068	93	33298190	33298194	33318084	33318088	33315525	33315540	+	93	33298195	33318081
chr5	33307017	33315274	33307017	33308670	33313662	33315274	96	---	---	---	---	33313525	33313565	+	75	33307017	33315272
chr5	33333598	33341202	33333604	33334834	33339969	33341200	95	33333593	33333597	33341203	33341207	33339746	33339764	+	73	33333603	33341198
chr5	33363354	33379493	33363354	33363793	33379054	33379493	97	---	---	---	---	33378304	33378350	+	87	33363355	33379485
chr5	33366565	33374474	33366565	33367800	33373241	33374474	98	---	---	---	---	33368022	33368041	-	75	33366565	33374471
chr5	33379493	33387777	33379493	33380876	33386397	33387777	98	---	---	---	---	33386154	33386172	+	78	33379493	33387774
chr5	33389140	33399358	33389140	33390970	33397489	33399357	95	33389134	33389139	33399359	33399364	33397335	33397355	+	71	---	---
chr5	33414885	33425178	33414892	33416239	33423831	33425178	99	33414880	33414884	33425179	33425183	33423471	33423487	+	94	33414893	33425176
chr5	33428518	33441021	33428518	33429452	33440090	33441021	96	---	---	---	---	33440052	33440065	+	78	---	---
chr5	33451470	33465658	33451481	33454560	33462575	33465654	98	33451465	33451469	33465659	33465663	33462220	33462237	+	72	33451482	33465642
chr5	33470513	33478174	33470527	33471496	33477201	33478170	99	33470508	33470512	33478175	33478179	33476915	33476960	+	73	33470518	33478168
chr5	33487076	33506838	33487076	33487348	33506566	33506838	97	---	---	---	---	33505677	33505725	+	75	33487079	33506835
chr5	33522417	33526765	33522417	33522567	33526623	33526765	90	---	---	---	---	33526457	33526523	+	71	33522429	33526763
chr5	33541175	33553101	33541175	33541643	33552633	33553101	97	---	---	---	---	33541930	33541947	-	72	33541182	33553098
chr5	33559920	33562694	33559920	33560073	33562541	33562694	98	---	---	---	---	33562422	33562485	+	78	---	---
chr5	33570497	33582543	33570497	33570960	33582080	33582543	99	---	---	---	---	33571248	33571265	-	72	33570498	33582541
chr5	33591350	33605290	33591350	33592030	33604609	33605290	98	---	---	---	---	33604014	33604028	+	73	---	---
chr5	33595519	33616050	33595519	33601273	33610354	33616050	86	---	---	---	---	33609988	33610004	+	88	33595521	33616033
chr5	33607908	33619781	33607921	33608427	33619275	33619781	90	33607903	33607907	33619782	33619786	33608892	33608908	-	70	---	---
chr5	33630488	33636786	33630488	33630721	33636555	33636786	95	---	---	---	---	33630960	33630982	-	86	33630498	33636784
chr5	33644035	33649108	33644035	33644410	33648732	33649108	97	---	---	---	---	33648516	33648537	+	72	33644035	33649106
chr5	33664730	33678497	33664730	33667274	33675931	33678497	95	---	---	---	---	33675546	33675562	+	82	33664739	33678495
chr5	33681469	33690304	33681472	33682610	33689065	33690298	86	33681464	33681468	33690305	33690309	33682855	33682870	-	81	33681472	33690292
chr5	33695307	33705534	33695307	33695506	33705335	33705534	96	---	---	---	---	33695911	33695938	-	71	33695307	33705532
chr5	33695507	33700428	33695507	33695745	33700165	33700428	86	---	---	---	---	33695911	33695938	-	71	33695507	33700425
chr5	33707581	33714455	33707581	33707993	33714044	33714455	95	---	---	---	---	33713897	33713915	+	73	---	---
chr5	33724266	33736075	33724266	33726607	33733735	33736075	99	---	---	---	---	33733539	33733551	+	84	33724266	33736073
chr5	33743268	33755148	33743275	33749194	33749227	33755145	99	33743263	33743267	33755149	33755153	---	---	0	--	33743279	33755142
chr5	33756574	33759266	33756574	33756992	33758848	33759266	96	---	---	---	---	33757040	33757054	-	73	33756574	33759263
chr5	33776730	33791023	33776736	33777768	33789971	33791010	98	33776725	33776729	33791024	33791028	33789413	33789429	+	70	33776730	33791008
chr5	33805483	33826487	33805483	33806937	33825029	33826487	91	---	---	---	---	33807790	33807817	-	82	---	---
chr5	33808006	33820160	33808006	33808734	33819432	33820160	95	---	---	---	---	33809245	33809263	-	78	33808006	33820158
chr5	33840191	33846515	33840191	33841319	33845389	33846515	97	---	---	---	---	33841454	33841493	-	70	---	---
chr5	33847923	33861789	33847923	33851232	33858456	33861789	98	---	---	---	---	33851474	33851504	-	77	33847924	33861774
chr5	33880254	33894221	33880254	33883659	33890809	33894221	95	---	---	---	---	33883943	33883956	-	78	33880267	33894219
chr5	33881042	33893532	33881042	33882968	33891606	33893532	97	---	---	---	---	33883304	33883334	-	74	---	---
chr5	33906977	33914757	33906977	33908935	33912828	33914757	91	---	---	---	---	33912684	33912721	+	71	33906977	33914748
chr5	33924659	33945668	33924659	33928191	33942140	33945668	86	---	---	---	---	33928833	33928852	-	75	---	---
chr5	33935440	33949706	33935450	33936489	33948658	33949697	98	33935434	33935439	33949707	33949712	33936995	33937011	-	70	33935450	33949695
chr5	33962281	33976496	33962282	33963279	33975498	33976495	98	33962276	33962280	33976497	33976501	33974935	33974951	+	70	33962282	33976492
chr5	33994279	34003548	33994279	33995784	34002039	34003548	96	---	---	---	---	34001849	34001899	+	74	33994279	34003545
chr5	33994424	34003269	33994424	33995505	34002184	34003269	96	---	---	---	---	34001850	34001899	+	74	33994424	34003258
chr5	34025349	34045948	34025349	34026950	34044346	34045948	98	---	---	---	---	34027776	34027820	-	88	34025355	34045946
chr5	34032007	34044357	34032007	34032700	34043664	34044357	99	---	---	---	---	34033197	34033248	-	73	34032007	34044356
chr5	34061734	34071041	34061734	34063249	34069526	34071041	98	---	---	---	---	34069238	34069257	+	70	34061735	34071038
chr5	34083842	34091400	34083842	34085074	34090167	34091400	98	---	---	---	---	34085215	34085233	-	84	34083842	34091398
chr5	34094595	34107041	34094595	34095300	34106336	34107041	98	---	---	---	---	34095751	34095771	-	71	34094595	34107039
chr5	34108988	34117397	34108988	34110270	34116113	34117397	98	---	---	---	---	34110489	34110504	-	87	34108990	34117395
chr5	34117520	34125423	34117520	34118683	34124263	34125423	97	---	---	---	---	34118936	34118960	-	80	34117520	34125421
chr5	34149939	34162099	34149939	34150499	34161534	34162099	96	---	---	---	---	34151025	34151051	-	77	---	---
chr5	34202704	34211944	34202706	34204136	34210416	34211931	93	34202699	34202703	34211945	34211949	34204405	34204424	-	70	34202708	34211929
chr5	34213036	34223453	34213036	34213362	34223127	34223453	96	---	---	---	---	34222996	34223013	+	83	34213037	34223451
chr5	34244292	34258577	34244292	34245302	34257567	34258577	98	---	---	---	---	34257004	34257020	+	70	34244295	34258575
chr5	34250869	34270793	34250869	34253912	34267760	34270793	91	---	---	---	---	34254589	34254604	-	87	34250881	34270782
chr5	34259822	34267761	34259822	34261060	34266524	34267761	98	---	---	---	---	34261298	34261312	-	73	34259827	34267758
chr5	34270984	34282602	34270995	34272282	34281312	34282598	95	34270979	34270983	34282603	34282607	34280943	34280960	+	94	---	---
chr5	34291225	34299174	34291225	34292402	34297996	34299174	98	---	---	---	---	34297952	34297974	+	73	34291226	34299171
chr5	34347154	34360877	34347154	34350767	34357264	34360877	99	---	---	---	---	34356940	34356953	+	78	34347154	34360871
chr5	34364098	34376461	34364098	34364773	34375786	34376461	99	---	---	---	---	34365277	34365322	-	78	34364098	34376459
chr5	34391584	34397247	34391588	34392906	34395913	34397244	85	34391579	34391583	34397248	34397252	34395785	34395808	+	83	---	---
chr5	34400619	34409459	34400619	34401723	34408309	34409459	85	---	---	---	---	34402012	34402052	-	78	34400634	34409457
chr5	34427124	34438520	34427124	34429801	34435842	34438520	98	---	---	---	---	34429920	34429943	-	79	34427128	34438518
chr5	34444161	34453561	34444161	34445195	34452530	34453561	95	---	---	---	---	34452220	34452237	+	77	34444174	34453559
chr5	34459814	34469041	34459814	34461400	34467455	34469041	99	---	---	---	---	34467333	34467360	+	78	34459815	34469039
chr5	34480860	34491630	34480860	34481856	34490659	34491630	93	---	---	---	---	34482157	34482187	-	80	---	---
chr5	34496031	34508275	34496031	34496493	34507813	34508275	96	---	---	---	---	34496908	34496937	-	70	34496033	34508272
chr5	34532900	34541283	34532900	34534169	34540004	34541283	97	---	---	---	---	34539770	34539785	+	87	34532901	34541281
chr5	34543238	34553642	34543238	34545484	34551401	34553642	98	---	---	---	---	34551366	34551399	+	70	34543239	34553631
chr5	34598462	34619418	34598462	34599978	34617902	34619418	98	---	---	---	---	34600829	34600853	-	76	34598462	34619416
chr5	34600177	34611837	34600177	34602935	34609079	34611837	99	---	---	---	---	34603168	34603191	-	70	34600177	34611835
chr5	34625041	34646683	34625041	34626101	34645623	34646683	95	---	---	---	---	34626728	34626755	-	75	---	---
chr5	34653090	34661083	34653090	34654742	34659430	34661083	98	---	---	---	---	34654837	34654877	-	75	34653090	34661081
chr5	34672612	34674950	34672612	34672952	34674632	34674950	91	---	---	---	---	34674607	34674630	+	79	---	---
chr5	34677642	34681686	34677642	34679665	34679664	34681686	98	---	---	---	---	---	---	0	--	---	---
chr5	34686856	34700472	34686856	34690067	34697098	34700472	94	---	---	---	---	34690312	34690330	-	94	34686858	34700457
chr5	34720671	34726206	34720671	34720919	34725958	34726206	96	---	---	---	---	34721013	34721027	-	86	34720672	34726204
chr5	34733541	34752914	34733541	34734767	34751688	34752914	95	---	---	---	---	34751017	34751040	+	70	34733541	34752905
chr5	34743649	34764832	34743661	34744911	34763559	34764817	91	34743644	34743648	34764833	34764837	34762822	34762839	+	77	---	---
chr5	34752916	34762836	34752916	34754189	34761564	34762836	96	---	---	---	---	34754319	34754343	-	76	34752917	34762834
chr5	34770099	34778310	34770099	34771748	34776641	34778310	93	---	---	---	---	34771842	34771883	-	71	34770104	34778308
chr5	34790312	34799528	34790312	34791900	34797940	34799528	99	---	---	---	---	34797820	34797847	+	78	34790315	34799526
chr5	34806075	34813385	34806075	34807545	34811937	34813385	95	---	---	---	---	34811905	34811924	+	85	34806075	34813382
chr5	34828753	34842665	34828753	34833114	34838302	34842665	97	---	---	---	---	34833300	34833316	-	70	34828753	34842655
chr5	34916983	34926852	34916987	34918582	34925259	34926851	95	34916969	34916982	34926853	34926866	34925131	34925143	+	76	34916985	34926841
chr5	34942426	34948094	34942426	34943985	34946534	34948094	95	---	---	---	---	34946453	34946469	+	70	34942426	34948092
chr5	34962616	34970496	34962622	34963863	34969254	34970494	98	34962611	34962615	34970497	34970501	34969013	34969032	+	75	34962624	34970490
chr5	34976732	34985558	34976734	34978253	34984029	34985548	98	34976727	34976731	34985559	34985563	34978489	34978521	-	78	34976733	34985546
chr5	34985967	34995260	34985967	34986929	34994299	34995260	98	---	---	---	---	34994191	34994202	+	83	34985967	34995249
chr5	35003825	35025409	35003825	35004873	35024363	35025409	96	35003820	35003824	35025410	35025414	35005787	35005800	-	85	35003830	35025407
chr5	35008789	35011504	35008789	35009251	35011042	35011504	98	---	---	---	---	35009299	35009312	-	71	35008790	35011501
chr5	35037279	35046428	35037289	35038792	35044944	35046420	92	35037273	35037278	35046429	35046434	35038946	35038978	-	78	35037283	35046425
chr5	35047320	35061841	35047324	35051247	35057920	35061837	97	35047315	35047319	35061842	35061846	35057679	35057700	+	81	35047324	35061835
chr5	35062135	35071428	35062137	35063370	35070194	35071422	95	35062129	35062134	35071429	35071434	35069943	35069968	+	80	35062137	35071424
chr5	35073162	35085594	35073162	35073865	35084891	35085594	98	---	---	---	---	35074313	35074333	-	71	35073162	35085591
chr5	35094988	35103093	35094988	35095505	35102590	35103093	85	---	---	---	---	35102251	35102262	+	75	---	---
chr5	35122644	35133323	35122644	35122859	35133109	35133323	95	---	---	---	---	35123157	35123176	-	70	35122648	35133321
chr5	35134575	35146736	35134575	35136047	35145180	35146736	87	---	---	---	---	35136466	35136481	-	81	---	---
chr5	35148308	35157391	35148308	35150739	35154958	35157389	99	35148302	35148307	35157392	35157397	35154822	35154862	+	75	35148308	35157388
chr5	35173571	35181435	35173571	35174804	35180224	35181435	97	---	---	---	---	35179981	35180000	+	75	35173571	35181433
chr5	35182165	35190446	35182165	35183818	35188791	35190446	96	---	---	---	---	35183913	35183953	-	73	35182166	35190443
chr5	35190521	35209626	35190531	35191387	35208770	35209626	94	35190516	35190520	35209627	35209631	35192164	35192206	-	76	---	---
chr5	35208313	35216747	35208328	35209368	35215689	35216739	92	35208308	35208312	35216748	35216752	35209515	35209546	-	84	---	---
chr5	35209625	35217507	35209625	35210922	35216142	35217507	92	---	---	---	---	35215985	35216067	+	72	35209625	35217505
chr5	35209625	35216844	35209625	35210284	35216142	35216844	91	---	---	---	---	35215985	35216067	+	72	35209625	35216830
chr5	35229832	35239783	35229844	35231122	35238496	35239774	97	35229827	35229831	35239784	35239788	35231254	35231278	-	76	35229832	35239772
chr5	35242375	35250414	35242375	35243923	35248790	35250414	85	---	---	---	---	35244017	35244056	-	72	35242377	35250412
chr5	35253595	35264184	35253595	35253905	35263871	35264184	89	---	---	---	---	35254344	35254367	-	83	35253606	35264180
chr5	35274283	35285706	35274284	35275029	35284962	35285691	86	35274278	35274282	35285707	35285711	35284470	35284505	+	83	35274284	35285691
chr5	35285753	35293359	35285753	35287034	35292095	35293359	94	---	---	---	---	35287266	35287286	-	76	35285755	35293356
chr5	35298641	35315976	35298641	35302072	35312582	35315976	94	---	---	---	---	35312154	35312168	+	86	35298646	35315974
chr5	35299648	35315976	35299648	35302072	35313589	35315976	93	---	---	---	---	35313129	35313142	+	71	35299662	35315974
chr5	35323605	35327214	35323605	35324594	35326235	35327214	95	---	---	---	---	35326204	35326223	+	85	35323605	35327202
chr5	35347739	35368253	35347739	35349422	35366592	35368253	94	---	---	---	---	35350244	35350281	-	86	35347739	35368251
chr5	35352267	35364463	35352272	35353598	35363127	35364454	95	35352260	35352266	35364464	35364470	35354002	35354018	-	94	---	---
chr5	35383645	35392152	35383653	35385173	35390626	35392146	95	35383640	35383644	35392153	35392157	35385371	35385400	-	80	35383651	35392144
chr5	35405812	35419378	35405812	35407731	35417436	35419368	97	35405807	35405811	35419379	35419383	35407733	35407790	-	82	35405812	35419377
chr5	35419469	35439043	35419469	35423512	35434992	35439043	95	---	---	---	---	35423768	35423784	-	76	---	---
chr5	35423519	35431399	35423519	35425078	35429860	35431399	96	---	---	---	---	35429621	35429671	+	76	35423530	35431397
chr5	35464518	35481973	35464518	35466033	35480458	35481973	98	---	---	---	---	35479860	35479885	+	76	35464519	35481971
chr5	35470928	35479063	35470928	35472163	35477849	35479063	97	---	---	---	---	35477596	35477614	+	78	35470928	35479060
chr5	35483310	35493300	35483310	35487617	35488992	35493300	99	---	---	---	---	35488892	35488908	+	88	---	---
chr5	35511447	35514875	35511447	35512126	35514196	35514875	87	---	---	---	---	35514163	35514178	+	87	---	---
chr5	35512256	35520154	35512256	35513386	35519024	35520154	96	---	---	---	---	35513552	35513629	-	78	---	---
chr5	35527457	35539466	35527457	35527917	35539006	35539466	95	---	---	---	---	35538937	35538956	+	70	35527457	35539464
chr5	35545788	35554043	35545788	35547448	35552405	35554043	95	---	---	---	---	35552269	35552309	+	75	35545788	35554041
chr5	35557709	35564973	35557720	35558998	35563682	35564962	96	35557703	35557708	35564974	35564979	35563574	35563628	+	81	35557720	35564960
chr5	35558267	35564971	35558273	35558998	35564235	35564962	95	35558262	35558266	35564972	35564976	35559221	35559239	-	78	35558280	35564960
chr5	35575592	35583912	35575592	35577223	35582215	35583912	91	---	---	---	---	35582080	35582120	+	73	35575592	35583910
chr5	35584521	35593711	35584521	35586009	35592223	35593711	95	---	---	---	---	35591939	35591958	+	70	35584521	35593708
chr5	35595770	35608065	35595770	35596489	35607343	35608065	95	---	---	---	---	35597020	35597032	-	84	35595773	35608063
chr5	35620552	35639883	35620552	35623328	35637107	35639883	99	---	---	---	---	35624000	35624017	-	77	35620552	35639880
chr5	35660300	35675330	35660300	35663894	35671450	35675330	90	---	---	---	---	35671087	35671114	+	82	35660300	35675321
chr5	35687654	35694779	35687654	35688637	35693796	35694779	97	---	---	---	---	35688876	35688895	-	80	---	---
chr5	35703840	35717991	35703840	35704883	35716948	35717991	99	---	---	---	---	35716459	35716478	+	75	35703840	35717989
chr5	35728144	35739690	35728144	35728528	35739305	35739690	96	---	---	---	---	35728796	35728819	-	83	---	---
chr5	35748592	35760585	35748592	35749054	35760123	35760585	97	---	---	---	---	35759579	35759627	+	71	35748594	35760583
chr5	35762635	35775821	35762635	35764193	35774266	35775821	97	---	---	---	---	35764566	35764622	-	82	35762635	35775813
chr5	35780021	35798148	35780021	35783005	35795174	35798148	90	---	---	---	---	35794731	35794754	+	79	35780024	35798136
chr5	35787034	35794636	35787034	35788372	35793338	35794636	94	---	---	---	---	35793180	35793247	+	80	35787034	35794634
chr5	35794186	35799276	35794186	35794636	35798826	35799276	88	---	---	---	---	35798616	35798662	+	74	35794204	35799274
chr5	35803015	35817279	35803015	35804050	35816244	35817279	97	---	---	---	---	35815683	35815699	+	70	35803023	35817277
chr5	35830148	35837686	35830150	35831196	35836647	35837686	95	35830143	35830147	35837687	35837691	35836374	35836393	+	70	35830153	35837683
chr5	35842055	35854740	35842055	35843492	35853303	35854740	97	---	---	---	---	35852814	35852832	+	73	35842057	35854738
chr5	35864872	35878807	35864872	35868231	35875427	35878807	95	---	---	---	---	35875187	35875208	+	81	35864873	35878801
chr5	35892128	35902109	35892128	35892714	35901523	35902109	95	---	---	---	---	35901084	35901106	+	73	35892130	35902095
chr5	35892869	35902544	35892869	35893387	35902022	35902544	92	---	---	---	---	35893689	35893706	-	77	35892883	35902529
chr5	35893666	35905172	35893666	35894392	35904442	35905168	88	35893659	35893665	35905173	35905179	35894721	35894733	-	76	35893667	35905171
chr5	35907341	35926158	35907341	35908888	35924612	35926158	96	---	---	---	---	35923973	35924003	+	74	35907347	35926142
chr5	35914532	35924600	35914538	35914932	35924199	35924592	88	35914526	35914531	35924601	35924606	35923973	35924003	+	74	35914541	35924592
chr5	35933778	35940675	35933778	35935238	35939224	35940675	93	---	---	---	---	35935401	35935412	-	75	35933795	35940669
chr5	35941715	35952308	35941715	35943563	35950405	35952308	92	---	---	---	---	35950102	35950118	+	76	35941715	35952304
chr5	35955263	35969379	35955263	35959319	35965337	35969379	97	---	---	---	---	35959594	35959606	-	100	35955264	35969377
chr5	35977814	35989855	35977814	35981168	35986498	35989855	98	---	---	---	---	35981377	35981400	-	75	---	---
chr5	35992735	36004808	35992735	35993196	36004347	36004808	99	---	---	---	---	35993485	35993502	-	72	35992735	36004806
chr5	36005027	36026688	36005027	36007445	36024349	36026688	90	---	---	---	---	36007741	36007765	-	72	36005043	36026683
chr5	36016660	36033871	36016660	36021960	36028603	36033871	90	---	---	---	---	36028298	36028325	+	75	36016670	36033864
chr5	36024912	36025582	36024912	36025143	36025351	36025582	92	---	---	---	---	36025302	36025315	+	78	---	---
chr5	36045729	36065305	36045741	36046728	36064298	36065290	95	36045724	36045728	36065306	36065310	36063523	36063554	+	84	36045733	36065296
chr5	36052213	36064301	36052216	36053555	36062958	36064298	96	36052208	36052212	36064302	36064306	36062522	36062545	+	70	36052217	36064296
chr5	36069188	36083199	36069188	36072274	36080084	36083199	95	---	---	---	---	36072610	36072628	-	84	---	---
chr5	36089779	36097440	36089793	36090717	36096520	36097433	96	36089774	36089778	36097441	36097445	36096230	36096288	+	72	36089786	36097431
chr5	36097932	36101174	36097939	36098471	36100642	36101174	96	36097927	36097931	36101175	36101179	36100570	36100587	+	83	36097933	36101172
chr5	36098449	36100664	36098449	36098776	36100333	36100664	86	---	---	---	---	---	---	0	--	36098455	36100654
chr5	36108089	36125775	36108089	36108692	36125171	36125775	96	---	---	---	---	36124514	36124527	+	71	36108094	36125766
chr5	36108505	36125634	36108505	36109097	36125042	36125634	85	---	---	---	---	36109561	36109577	-	70	36108520	36125629
chr5	36110081	36124176	36110081	36111130	36123126	36124176	96	---	---	---	---	36111519	36111543	-	72	36110081	36124171
chr5	36129960	36143710	36129962	36130477	36143184	36143699	95	36129955	36129959	36143711	36143715	36130989	36131025	-	75	---	---
chr5	36150901	36166213	36150901	36155312	36161974	36166211	94	36150893	36150900	36166214	36166221	36161788	36161805	+	77	36150901	36166209
chr5	36188471	36205359	36188471	36192177	36201653	36205359	97	---	---	---	---	36201179	36201192	+	78	---	---
chr5	36211072	36215924	36211072	36211890	36215106	36215924	96	---	---	---	---	36211972	36211987	-	81	36211077	36215907
chr5	36219352	36225784	36219367	36220021	36225124	36225778	95	36219347	36219351	36225785	36225789	36220066	36220094	-	72	---	---
chr5	36221502	36224115	36221502	36222204	36223413	36224115	96	---	---	---	---	36223380	36223396	+	88	36221502	36224101
chr5	36239728	36248457	36239728	36240097	36248088	36248457	99	---	---	---	---	36247856	36247885	+	73	---	---
chr5	36257085	36269557	36257085	36258128	36268514	36269557	99	---	---	---	---	36258597	36258616	-	75	36257085	36269555
chr5	36280725	36293605	36280730	36281210	36293123	36293603	97	36280720	36280724	36293606	36293610	36292578	36292591	+	71	36280727	36293603
chr5	36288798	36293125	36288798	36289228	36292695	36293125	98	---	---	---	---	36292578	36292591	+	71	---	---
chr5	36307195	36326687	36307202	36310100	36323768	36326672	96	36307190	36307194	36326688	36326692	36310221	36310244	-	79	36307204	36326670
chr5	36311102	36318724	36311102	36312338	36317472	36318724	96	---	---	---	---	36317215	36317232	+	88	36311102	36318722
chr5	36350426	36369303	36350426	36350956	36368772	36369303	98	36350416	36350425	36369304	36369313	36367984	36367997	+	71	36350435	36369291
chr5	36351666	36365452	36351666	36355342	36361777	36365452	99	---	---	---	---	36361497	36361512	+	81	---	---
chr5	36377507	36384732	36377507	36377977	36384262	36384732	98	---	---	---	---	---	---	0	--	36377511	36384722
chr5	36378501	36383355	36378501	36379319	36382539	36383355	96	---	---	---	---	36382414	36382429	+	93	36378506	36383338
chr5	36389734	36396089	36389734	36390286	36395537	36396089	93	---	---	---	---	36390511	36390549	-	76	36389737	36396085
chr5	36400585	36403922	36400585	36401742	36402766	36403922	97	---	---	---	---	---	---	0	--	36400593	36403918
chr5	36414727	36418013	36414734	36415403	36417328	36418009	94	36414715	36414726	36418014	36418025	---	---	0	--	36414730	36418009
chr5	36420872	36424371	36420885	36421660	36423583	36424358	96	36420865	36420871	36424372	36424378	---	---	0	--	---	---
chr5	36426912	36429631	36426918	36427383	36429153	36429618	99	36426907	36426911	36429632	36429636	36427429	36427442	-	71	36426914	36429629
chr5	36444978	36447636	36444978	36445433	36447181	36447636	98	---	---	---	---	36447118	36447131	+	71	36444978	36447635
chr5	36451353	36467821	36451360	36451951	36467217	36467816	96	36451347	36451352	36467822	36467827	36452605	36452623	-	73	36451362	36467812
chr5	36470508	36475350	36470508	36471317	36474537	36475350	96	---	---	---	---	36474407	36474438	+	81	36470508	36475333
chr5	36489809	36496599	36489809	36492958	36493607	36496599	92	---	---	---	---	36492996	36493011	-	93	36489818	36496597
chr5	36492080	36496243	36492080	36492541	36495782	36496243	96	---	---	---	---	36495675	36495690	+	75	36492085	36496235
chr5	36498217	36503750	36498217	36498833	36503134	36503750	97	---	---	---	---	36503048	36503061	+	71	---	---
chr5	36511135	36523210	36511135	36511614	36522730	36523210	97	---	---	---	---	36511883	36511900	-	72	36511135	36523207
chr5	36525305	36528233	36525305	36526055	36527483	36528233	95	---	---	---	---	36527448	36527461	+	71	36525310	36528218
chr5	36542005	36556109	36542005	36543050	36555064	36556109	96	---	---	---	---	36543440	36543461	-	77	36542005	36556107
chr5	36556471	36564056	36556471	36557387	36563142	36564056	96	---	---	---	---	36562855	36562888	+	73	36556471	36564054
chr5	36564399	36571207	36564399	36564760	36570849	36571207	93	---	---	---	---	36564762	36564785	-	70	36564400	36571205
chr5	36572588	36576842	36572588	36573018	36576411	36576842	96	---	---	---	---	---	---	0	--	---	---
chr5	36601649	36604296	36601649	36602124	36603818	36604292	93	36601644	36601648	36604297	36604301	36602199	36602210	-	75	36601655	36604294
chr5	36614508	36618392	36614515	36615165	36617730	36618380	98	36614502	36614507	36618393	36618398	36615167	36615183	-	70	36614515	36618389
chr5	36619575	36631539	36619575	36620036	36631078	36631539	99	---	---	---	---	36620251	36620268	-	77	36619576	36631537
chr5	36639827	36651646	36639829	36642967	36648509	36651645	98	36639822	36639826	36651647	36651651	36642982	36642996	-	80	36639833	36651645
chr5	36652838	36656841	36652838	36653309	36656370	36656841	98	---	---	---	---	36656266	36656279	+	71	36652839	36656836
chr5	36662775	36666173	36662784	36663576	36665368	36666159	97	36662769	36662774	36666174	36666179	36665335	36665348	+	71	---	---
chr5	36672712	36676699	36672726	36674128	36675287	36676689	99	36672706	36672711	36676700	36676705	36675270	36675283	+	71	36672717	36676697
chr5	36672998	36676396	36672998	36673835	36675559	36676396	99	---	---	---	---	---	---	0	--	36673006	36676387
chr5	36682037	36690227	36682037	36682819	36689439	36690227	94	---	---	---	---	36682859	36682878	-	80	---	---
chr5	36705044	36713339	36705047	36705570	36712815	36713338	99	36705038	36705043	36713340	36713345	36705786	36705799	-	78	36705048	36713335
chr5	36706927	36710318	36706927	36707865	36709380	36710318	98	---	---	---	---	---	---	0	--	---	---
chr5	36707277	36709313	36707285	36708220	36708374	36709312	85	36707270	36707276	36709314	36709320	---	---	0	--	36707281	36709311
chr5	36733556	36736880	36733556	36734695	36735741	36736880	99	---	---	---	---	---	---	0	--	---	---
chr5	36738679	36745190	36738679	36739646	36744223	36745190	98	---	---	---	---	36744080	36744093	+	71	36738681	36745176
chr5	36740121	36744622	36740121	36741030	36743713	36744622	98	---	---	---	---	36741101	36741129	-	75	---	---
chr5	36746823	36752277	36746823	36748690	36750411	36752277	99	---	---	---	---	---	---	0	--	36746828	36752275
chr5	36751613	36755787	36751625	36753593	36753809	36755778	99	36751606	36751612	36755788	36755794	36753755	36753768	+	71	36751620	36755776
chr5	36762077	36764564	36762077	36762923	36763716	36764564	86	---	---	---	---	---	---	0	--	---	---
chr5	36767011	36771282	36767024	36767461	36770839	36771276	97	36767006	36767010	36771283	36771287	36770682	36770695	+	71	36767022	36771279
chr5	36777892	36796663	36777893	36778952	36795585	36796656	93	36777886	36777891	36796664	36796669	36779561	36779578	-	83	36777899	36796644
chr5	36780175	36792596	36780175	36780900	36791871	36792596	98	---	---	---	---	36791322	36791353	+	75	36780176	36792594
chr5	36806774	36809415	36806774	36807277	36808912	36809415	85	---	---	---	---	36808830	36808843	+	71	36806776	36809413
chr5	36836584	36840145	36836584	36837899	36838834	36840145	93	---	---	---	---	---	---	0	--	36836586	36840143
chr5	36841086	36845001	36841098	36842283	36843803	36844988	98	36841080	36841085	36845002	36845007	36843752	36843765	+	71	---	---
chr5	36856193	36859735	36856206	36857264	36858678	36859727	95	36856187	36856192	36859736	36859741	36857301	36857317	-	76	36856209	36859733
chr5	36860160	36863501	36860160	36861051	36862611	36863501	97	---	---	---	---	36862540	36862553	+	71	---	---
chr5	36866303	36869372	36866314	36866912	36868759	36869357	99	36866298	36866302	36869373	36869377	36866977	36866993	-	76	36866307	36869364
chr5	36866515	36868992	36866515	36867356	36868141	36868992	86	---	---	---	---	36868120	36868133	+	71	36866525	36868988
chr5	36870188	36874394	36870188	36872219	36872369	36874394	92	---	---	---	---	---	---	0	--	---	---
chr5	36879278	36883422	36879278	36880979	36881720	36883422	98	---	---	---	---	36881632	36881648	+	70	36879278	36883420
chr5	36886209	36899917	36886209	36888024	36898102	36899917	99	---	---	---	---	36888484	36888497	-	71	---	---
chr5	36888244	36899267	36888244	36888711	36898801	36899267	85	---	---	---	---	36888833	36888850	-	72	36888244	36899266
chr5	36904594	36907557	36904609	36905380	36906782	36907552	90	36904589	36904593	36907558	36907562	36906738	36906751	+	71	---	---
chr5	36914277	36917232	36914277	36915007	36916502	36917232	95	---	---	---	---	36916441	36916454	+	71	---	---
chr5	36922444	36926281	36922444	36924096	36924630	36926281	99	---	---	---	---	36924603	36924616	+	71	36922446	36926277
chr5	36934813	36938235	36934813	36935968	36936997	36938235	88	---	---	---	---	---	---	0	--	36934827	36938232
chr5	36939887	36947197	36939896	36940582	36946502	36947190	98	36939880	36939886	36947198	36947204	36940624	36940637	-	71	---	---
chr5	36961808	36964507	36961808	36962333	36963981	36964507	92	---	---	---	---	---	---	0	--	36961815	36964499
chr5	36982555	36985830	36982555	36983652	36984733	36985830	99	---	---	---	---	---	---	0	--	36982562	36985827
chr5	36986370	36991339	36986370	36987019	36990691	36991339	94	---	---	---	---	36990507	36990528	+	72	36986380	36991332
chr5	36992339	37000281	36992339	36993252	36999367	37000281	98	---	---	---	---	36993505	36993525	-	76	36992339	37000279
chr5	37003996	37009916	37003996	37004683	37009229	37009916	99	---	---	---	---	---	---	0	--	37004000	37009909
chr5	37004045	37009740	37004045	37004507	37009278	37009740	99	---	---	---	---	---	---	0	--	37004051	37009724
chr5	37026582	37029681	37026582	37027493	37028770	37029681	99	---	---	---	---	---	---	0	--	37026583	37029679
chr5	37031533	37034254	37031533	37032124	37033661	37034254	91	---	---	---	---	37033586	37033599	+	71	37031542	37034251
chr5	37035339	37040298	37035339	37036793	37038843	37040298	99	---	---	---	---	37036836	37036852	-	76	37035350	37040284
chr5	37093379	37108879	37093379	37093902	37108359	37108879	91	---	---	---	---	37094335	37094352	-	83	37093381	37108874
chr5	37094656	37097379	37094665	37095182	37096848	37097365	95	37094650	37094655	37097380	37097385	---	---	0	--	37094656	37097362
chr5	37099374	37102587	37099374	37100357	37101603	37102587	99	---	---	---	---	---	---	0	--	37099390	37102584
chr5	37107960	37127628	37107960	37108876	37126712	37127628	97	---	---	---	---	37126000	37126029	+	80	37107962	37127626
chr5	37112504	37124540	37112504	37112965	37124079	37124540	99	---	---	---	---	37123847	37123864	+	77	37112505	37124538
chr5	37127622	37131993	37127632	37129522	37130090	37131979	99	37127617	37127621	37131994	37131998	37130064	37130077	+	71	---	---
chr5	37135824	37155480	37135834	37136287	37155021	37155473	95	37135818	37135823	37155481	37155486	37136305	37136321	-	82	37135831	37155465
chr5	37137784	37144560	37137784	37138091	37144252	37144560	98	---	---	---	---	37144035	37144082	+	70	37137787	37144558
chr5	37144558	37154397	37144558	37145393	37153562	37154397	96	---	---	---	---	37145695	37145716	-	77	37144562	37154392
chr5	37156608	37160958	37156608	37156875	37160691	37160958	96	---	---	---	---	37160672	37160689	+	83	37156610	37160943
chr5	37157168	37160456	37157173	37158264	37159352	37160443	96	37157162	37157167	37160457	37160462	37159308	37159324	+	88	37157168	37160455
chr5	37172352	37191442	37172365	37172980	37190823	37191438	97	37172347	37172351	37191443	37191447	37190485	37190498	+	71	---	---
chr5	37175473	37187362	37175480	37178141	37184966	37187359	88	37175467	37175472	37187363	37187368	37178437	37178464	-	71	---	---
chr5	37206633	37212555	37206633	37207754	37211441	37212555	98	---	---	---	---	37211381	37211408	+	82	37206635	37212553
chr5	37214434	37228822	37214434	37214893	37228358	37228822	95	---	---	---	---	37227857	37227874	+	83	37214434	37228820
chr5	37241384	37244732	37241384	37242026	37244090	37244732	91	---	---	---	---	37242086	37242099	-	71	37241393	37244730
chr5	37249036	37253673	37249036	37249842	37252867	37253673	97	37249026	37249035	37253674	37253683	37252844	37252857	+	71	---	---
chr5	37274622	37278364	37274626	37275091	37277892	37278357	87	37274616	37274621	37278365	37278370	---	---	0	--	37274627	37278362
chr5	37293084	37295377	37293096	37293740	37294723	37295367	89	37293079	37293083	37295378	37295382	---	---	0	--	37293093	37295369
chr5	37301129	37306763	37301141	37301594	37306304	37306757	99	37301124	37301128	37306764	37306768	37306208	37306225	+	77	37301138	37306760
chr5	37309282	37326920	37309282	37309967	37326249	37326920	94	---	---	---	---	37325756	37325792	+	70	37309295	37326916
chr5	37317224	37327219	37317224	37317525	37326914	37327219	96	---	---	---	---	37326444	37326461	+	72	37317235	37327214
chr5	37327222	37331176	37327222	37328058	37330341	37331176	96	---	---	---	---	37330287	37330309	+	78	37327223	37331168
chr5	37337776	37341443	37337776	37339530	37339689	37341443	96	---	---	---	---	---	---	0	--	37337781	37341436
chr5	37360139	37372897	37360150	37360816	37372228	37372893	94	37360134	37360138	37372898	37372902	37371691	37371720	+	80	37360150	37372892
chr5	37360327	37372687	37360327	37360610	37372404	37372687	93	---	---	---	---	37360815	37360870	-	71	---	---
chr5	37366638	37373151	37366638	37366912	37372876	37373151	89	---	---	---	---	37367192	37367210	-	73	37366643	37373148
chr5	37374820	37378075	37374820	37375895	37377000	37378075	98	37374809	37374819	37378076	37378086	---	---	0	--	37374825	37378072
chr5	37385012	37396967	37385012	37385252	37396729	37396967	97	---	---	---	---	37396156	37396180	+	72	37385013	37396958
chr5	37397780	37400881	37397783	37398602	37400049	37400867	91	37397775	37397779	37400882	37400886	37399950	37399974	+	80	37397787	37400865
chr5	37421660	37429233	37421660	37422575	37428319	37429233	98	---	---	---	---	37422827	37422862	-	72	37421660	37429230
chr5	37438006	37440712	37438016	37438545	37440183	37440712	96	37437999	37438005	37440713	37440719	37440117	37440130	+	71	37438024	37440697
chr5	37457982	37474799	37457982	37461009	37471768	37474799	88	---	---	---	---	37471270	37471312	+	74	---	---
chr5	37461168	37478440	37461173	37462062	37477542	37478431	91	37461163	37461167	37478441	37478445	37462746	37462766	-	71	37461174	37478432
chr5	37463365	37468679	37463365	37463826	37468218	37468679	95	---	---	---	---	37463880	37463911	-	71	37463365	37468676
chr5	37468204	37480235	37468218	37468685	37479757	37480225	98	37468198	37468203	37480236	37480241	37479311	37479338	+	71	37468204	37480234
chr5	37480785	37483904	37480785	37481450	37483228	37483904	95	---	---	---	---	37483196	37483209	+	71	37480793	37483901
chr5	37488462	37493151	37488462	37489359	37492254	37493151	98	---	---	---	---	37489397	37489412	-	93	37488464	37493149
chr5	37494324	37497140	37494327	37494942	37496500	37497129	95	37494319	37494323	37497141	37497145	37496456	37496469	+	71	37494326	37497135
chr5	37497642	37502031	37497655	37499834	37499839	37502018	99	37497637	37497641	37502032	37502036	---	---	0	--	---	---
chr5	37514441	37518292	37514441	37516116	37516617	37518292	98	---	---	---	---	37516531	37516544	+	71	---	---
chr5	37514493	37518100	37514493	37515924	37516669	37518100	98	---	---	---	---	---	---	0	--	37514497	37518091
chr5	37530456	37540520	37530456	37531270	37539706	37540520	86	---	---	---	---	37531333	37531351	-	73	---	---
chr5	37540839	37559975	37540840	37542544	37558256	37559960	96	37540834	37540838	37559976	37559980	37542760	37542788	-	72	---	---
chr5	37542451	37558684	37542451	37543181	37557954	37558684	97	---	---	---	---	37557343	37557355	+	100	37542454	37558673
chr5	37544203	37557953	37544203	37547367	37554407	37557953	86	---	---	---	---	37547650	37547663	-	85	37544205	37557951
chr5	37568082	37569333	37568082	37568514	37568896	37569333	86	---	---	---	---	37568810	37568823	+	71	37568083	37569330
chr5	37574079	37581336	37574089	37574608	37580812	37581332	86	37574069	37574078	37581337	37581346	37580502	37580520	+	84	37574096	37581329
chr5	37578368	37580959	37578368	37578739	37580588	37580959	95	---	---	---	---	37580502	37580520	+	84	37578375	37580951
chr5	37607553	37615745	37607553	37610376	37612723	37615745	85	---	---	---	---	37610399	37610437	-	74	---	---
chr5	37624563	37628193	37624563	37625328	37627424	37628179	87	37624558	37624562	37628194	37628198	---	---	0	--	37624563	37628175
chr5	37638390	37651127	37638390	37640863	37648655	37651127	89	---	---	---	---	37648265	37648305	+	73	37638394	37651117
chr5	37656524	37660406	37656524	37658221	37658709	37660406	99	---	---	---	---	---	---	0	--	---	---
chr5	37656649	37660086	37656649	37657901	37658834	37660086	99	---	---	---	---	---	---	0	--	---	---
chr5	37661891	37664490	37661891	37662303	37664078	37664490	93	---	---	---	---	37663993	37664006	+	71	37661894	37664485
chr5	37674133	37690237	37674133	37674962	37689404	37690237	98	---	---	---	---	37688870	37688899	+	80	---	---
chr5	37675919	37683261	37675919	37679004	37680174	37683261	98	---	---	---	---	37679062	37679085	-	83	37675923	37683259
chr5	37713868	37716510	37713876	37714336	37716047	37716507	99	37713863	37713867	37716511	37716515	---	---	0	--	---	---
chr5	37735061	37739396	37735061	37737229	37737229	37739396	98	---	---	---	---	---	---	0	--	37735077	37739390
chr5	37745626	37748382	37745626	37746216	37747792	37748382	98	---	---	---	---	37747702	37747718	+	70	---	---
chr5	37754059	37757391	37754059	37755209	37756332	37757391	86	---	---	---	---	---	---	0	--	---	---
chr5	37758535	37761574	37758535	37759406	37760706	37761574	97	---	---	---	---	37759417	37759436	-	70	37758535	37761569
chr5	37767937	37771929	37767937	37768447	37771429	37771929	94	---	---	---	---	37771415	37771427	+	100	37767937	37771928
chr5	37771931	37778873	37771931	37772878	37777919	37778873	96	---	---	---	---	37773091	37773130	-	70	37771931	37778861
chr5	37791534	37803857	37791534	37792253	37803137	37803857	96	---	---	---	---	37802641	37802664	+	87	37791535	37803854
chr5	37810438	37816142	37810444	37811639	37814940	37816135	93	37810433	37810437	37816143	37816147	37814885	37814899	+	80	37810440	37816140
chr5	37812413	37815043	37812413	37812993	37814463	37815043	98	---	---	---	---	---	---	0	--	37812420	37815041
chr5	37821769	37833868	37821769	37823545	37832091	37833868	99	---	---	---	---	37823936	37823965	-	80	---	---
chr5	37825110	37829705	37825123	37826036	37828772	37829696	96	37825105	37825109	37829706	37829710	37828734	37828747	+	71	37825112	37829694
chr5	37855322	37861432	37855322	37856297	37860457	37861432	98	---	---	---	---	37856328	37856355	-	82	37855328	37861429
chr5	37865645	37867684	37865645	37866089	37867246	37867684	89	---	---	---	---	---	---	0	--	37865648	37867677
chr5	37900166	37921414	37900166	37900879	37920600	37921414	85	---	---	---	---	37901807	37901837	-	74	---	---
chr5	37903649	37907741	37903649	37905550	37905835	37907741	96	37903639	37903648	37907742	37907751	37905770	37905783	+	71	37903658	37907736
chr5	37913456	37923614	37913466	37914518	37922562	37923614	98	37913450	37913455	37923615	37923620	37922248	37922261	+	71	---	---
chr5	37915595	37932382	37915595	37918309	37929697	37932382	88	---	---	---	---	37929217	37929230	+	71	---	---
chr5	37919428	37933513	37919428	37920564	37932377	37933513	97	---	---	---	---	37931907	37931937	+	74	37919431	37933502
chr5	37927925	37936055	37927925	37928619	37935361	37936055	95	---	---	---	---	37935151	37935164	+	71	37927927	37936051
chr5	37929697	37944055	37929697	37930162	37943590	37944055	97	---	---	---	---	37930814	37930834	-	76	---	---
chr5	37944050	37948813	37944050	37944728	37948134	37948813	96	---	---	---	---	37948083	37948099	+	70	37944065	37948798
chr5	37951857	37955172	37951857	37952382	37954647	37955172	98	---	---	---	---	---	---	0	--	---	---
chr5	37956569	37960873	37956574	37958415	37959023	37960873	98	37956564	37956568	37960874	37960878	37958987	37959000	+	71	---	---
chr5	37962251	37966398	37962251	37962600	37966049	37966398	99	---	---	---	---	37965893	37965910	+	83	37962252	37966389
chr5	37966448	37977388	37966460	37967521	37976322	37977383	98	37966442	37966447	37977389	37977394	37975945	37975961	+	70	37966454	37977375
chr5	37967585	37975954	37967594	37967964	37975567	37975939	94	37967580	37967584	37975955	37975959	37975410	37975427	+	83	---	---
chr5	37982685	37991367	37982689	37985113	37988931	37991353	97	37982680	37982684	37991368	37991372	37988880	37988894	+	73	37982690	37991363
chr5	37983980	37989388	37983980	37984513	37988854	37989388	89	37983968	37983979	37989389	37989400	---	---	0	--	---	---
chr5	38007068	38010117	38007068	38007918	38009248	38010106	86	38007063	38007067	38010118	38010122	---	---	0	--	38007071	38010113
chr5	38010377	38013165	38010377	38010979	38012557	38013165	94	---	---	---	---	38012518	38012531	+	71	38010378	38013149
chr5	38016725	38020042	38016738	38017860	38018920	38020042	98	38016720	38016724	38020043	38020047	---	---	0	--	38016736	38020039
chr5	38026770	38030887	38026781	38028711	38028952	38030882	98	38026762	38026769	38030888	38030895	---	---	0	--	38026777	38030872
chr5	38035402	38043033	38035402	38036366	38042069	38043033	99	---	---	---	---	38041783	38041823	+	75	38035402	38043031
chr5	38049881	38052892	38049883	38050421	38052344	38052882	93	38049875	38049880	38052893	38052898	38052305	38052318	+	71	38049884	38052886
chr5	38056759	38059420	38056759	38057233	38058945	38059420	94	---	---	---	---	38058849	38058862	+	71	38056760	38059419
chr5	38078688	38083597	38078688	38079063	38083222	38083597	96	---	---	---	---	38083099	38083112	+	71	38078692	38083590
chr5	38087144	38103223	38087144	38090429	38099915	38103223	86	---	---	---	---	38099689	38099702	+	71	38087153	38103221
chr5	38098757	38112358	38098757	38100047	38111068	38112358	100	---	---	---	---	38110907	38110920	+	71	38098764	38112352
chr5	38099138	38112092	38099152	38099768	38111463	38112079	100	38099132	38099137	38112093	38112098	38110907	38110920	+	71	38099150	38112080
chr5	38125735	38133446	38125735	38126649	38132532	38133446	97	---	---	---	---	38132239	38132278	+	72	38125735	38133444
chr5	38134456	38141078	38134456	38136004	38139508	38141078	91	---	---	---	---	---	---	0	--	---	---
chr5	38186204	38190176	38186204	38188003	38188384	38190176	94	---	---	---	---	---	---	0	--	38186205	38190175
chr5	38225506	38237280	38225506	38227401	38235483	38237280	86	---	---	---	---	38227742	38227755	-	71	---	---
chr5	38262140	38269810	38262140	38262638	38269311	38269810	92	---	---	---	---	38262889	38262905	-	82	38262154	38269795
chr5	38262865	38269198	38262870	38263927	38268114	38269193	95	38262860	38262864	38269199	38269203	38268052	38268080	+	82	38262870	38269191
chr5	38277345	38279891	38277345	38277709	38279518	38279882	96	38277340	38277344	38279892	38279896	---	---	0	--	38277352	38279880
chr5	38286194	38299653	38286194	38286953	38298895	38299653	90	---	---	---	---	38298508	38298590	+	74	38286198	38299635
chr5	38291628	38297959	38291628	38292715	38296872	38297959	97	---	---	---	---	38292744	38292771	-	82	38291628	38297953
chr5	38302153	38317959	38302153	38303067	38317045	38317959	97	---	---	---	---	38303743	38303762	-	75	38302153	38317957
chr5	38303146	38311476	38303149	38306705	38307918	38311474	99	38303141	38303145	38311477	38311481	38306786	38306805	-	80	38303149	38311471
chr5	38323467	38329326	38323467	38323774	38329019	38329326	99	---	---	---	---	38328836	38328849	+	71	38323478	38329314
chr5	38324798	38339597	38324800	38325325	38339069	38339596	95	38324781	38324797	38339598	38339614	38338646	38338659	+	71	---	---
chr5	38325309	38329034	38325309	38325667	38328677	38329034	94	---	---	---	---	38325769	38325783	-	80	38325321	38329026
chr5	38347432	38361774	38347432	38348415	38360792	38361774	93	---	---	---	---	38348984	38349013	-	70	38347440	38361772
chr5	38381062	38385356	38381062	38381574	38384846	38385356	93	---	---	---	---	38384760	38384773	+	71	38381062	38385347
chr5	38395010	38398928	38395010	38396916	38397022	38398928	99	---	---	---	---	38396954	38396966	+	92	38395015	38398923
chr5	38401727	38406666	38401733	38402084	38406308	38406660	94	38401722	38401726	38406667	38406671	38406210	38406223	+	71	38401732	38406651
chr5	38421323	38425337	38421323	38422800	38423868	38425337	89	---	---	---	---	38423774	38423787	+	71	---	---
chr5	38427189	38432763	38427189	38428332	38431620	38432763	98	---	---	---	---	38428364	38428391	-	82	38427189	38432760
chr5	38437586	38453415	38437586	38437888	38453113	38453415	98	---	---	---	---	38452893	38452914	+	72	---	---
chr5	38449901	38454500	38449901	38450995	38453406	38454500	98	---	---	---	---	38450997	38451008	-	100	---	---
chr5	38456078	38457621	38456078	38456527	38457173	38457621	85	---	---	---	---	---	---	0	--	38456080	38457607
chr5	38461004	38463734	38461013	38461551	38463180	38463732	93	38460998	38461003	38463735	38463740	---	---	0	--	38461004	38463733
chr5	38475766	38480130	38475766	38477942	38477941	38480130	96	---	---	---	---	---	---	0	--	38475781	38480127
chr5	38476292	38480249	38476292	38478061	38478480	38480249	99	---	---	---	---	---	---	0	--	---	---
chr5	38485878	38488399	38485878	38486212	38488065	38488399	98	---	---	---	---	38486229	38486242	-	71	38485884	38488397
chr5	38505908	38508293	38505908	38506380	38507821	38508293	98	---	---	---	---	---	---	0	--	38505909	38508276
chr5	38517415	38529063	38517415	38517879	38528599	38529063	98	---	---	---	---	38518091	38518108	-	77	38517416	38529058
chr5	38534368	38536534	38534368	38534504	38536404	38536534	91	---	---	---	---	38534539	38534555	-	70	38534385	38536529
chr5	38541383	38546239	38541397	38542210	38545428	38546237	97	38541378	38541382	38546240	38546244	38542324	38542339	-	87	38541393	38546235
chr5	38550187	38554535	38550188	38550711	38554011	38554534	98	38550168	38550186	38554536	38554554	---	---	0	--	38550188	38554531
chr5	38577952	38591478	38577952	38578411	38591019	38591478	98	---	---	---	---	38590729	38590745	+	76	38577960	38591472
chr5	38582123	38590068	38582123	38583043	38589142	38590068	96	---	---	---	---	38588873	38588893	+	76	38582128	38590065
chr5	38602451	38605222	38602451	38603209	38604449	38605222	94	---	---	---	---	---	---	0	--	38602452	38605209
chr5	38603131	38624343	38603131	38603725	38623747	38624343	89	---	---	---	---	38622745	38622762	+	77	38603131	38624342
chr5	38607401	38625651	38607401	38608077	38624975	38625651	98	---	---	---	---	38624229	38624262	+	76	---	---
chr5	38609219	38622786	38609228	38612828	38619175	38622776	98	38609212	38609218	38622787	38622793	38613101	38613119	-	89	---	---
chr5	38624975	38629808	38624975	38626569	38628200	38629808	94	---	---	---	---	---	---	0	--	---	---
chr5	40847206	40855505	40847206	40848848	40853857	40855505	94	---	---	---	---	40848942	40848979	-	71	40847207	40855502
chr5	40862248	40871442	40862248	40863372	40870239	40871442	89	---	---	---	---	40863623	40863639	-	82	40862248	40871440
chr5	40893822	40911671	40893822	40897355	40908117	40911671	97	---	---	---	---	40907602	40907640	+	74	40893822	40911658
chr5	40903091	40914071	40903091	40905015	40912148	40914071	98	---	---	---	---	40911861	40911879	+	78	---	---
chr5	40933563	40949088	40933563	40933981	40948676	40949088	90	---	---	---	---	40948009	40948027	+	84	---	---
chr5	40943188	40945658	40943188	40943561	40945248	40945658	85	---	---	---	---	40945171	40945182	+	75	40943188	40945656
chr5	40953520	40962584	40953520	40955243	40960849	40962584	96	---	---	---	---	40960701	40960723	+	73	40953521	40962577
chr5	40981729	40995585	40981729	40986690	40990603	40995585	99	---	---	---	---	---	---	0	--	40981735	40995580
chr5	41011753	41028751	41011753	41012545	41027961	41028751	91	---	---	---	---	41013010	41013067	-	70	41011753	41028736
chr5	41019488	41028220	41019488	41020795	41026901	41028220	86	---	---	---	---	41026675	41026715	+	73	---	---
chr5	41048742	41054046	41048742	41049204	41053584	41054046	99	---	---	---	---	41049332	41049355	-	70	41048742	41054044
chr5	41072794	41085033	41072794	41073326	41084501	41085033	97	---	---	---	---	41073400	41073425	-	73	---	---
chr5	41109435	41117247	41109435	41112576	41114104	41117247	99	---	---	---	---	41112658	41112676	-	73	---	---
chr5	41124827	41132916	41124837	41127548	41130164	41132901	98	41124822	41124826	41132917	41132921	41127646	41127678	-	75	41124843	41132899
chr5	41191292	41200294	41191292	41191624	41199962	41200294	98	---	---	---	---	41199925	41199960	+	72	41191292	41200281
chr5	41200295	41212680	41200295	41200998	41211977	41212680	99	---	---	---	---	41211428	41211471	+	77	41200297	41212678
chr5	41217817	41222934	41217817	41219397	41221305	41222934	85	---	---	---	---	41219422	41219440	-	73	41217825	41222926
chr5	41230256	41247046	41230256	41235111	41242208	41247046	85	---	---	---	---	41235449	41235466	-	72	41230273	41247031
chr5	41232533	41245456	41232533	41233520	41244482	41245456	89	---	---	---	---	41233977	41234000	-	70	41232535	41245454
chr5	41251152	41263576	41251154	41251850	41262877	41263573	97	41251146	41251151	41263577	41263582	41262348	41262359	+	91	41251154	41263571
chr5	41267419	41275611	41267419	41269067	41273940	41275611	95	---	---	---	---	41273806	41273846	+	73	41267420	41275610
chr5	41355731	41371248	41355743	41360161	41366824	41371242	99	41355726	41355730	41371249	41371253	41360326	41360343	-	77	41355733	41371241
chr5	41381117	41395441	41381117	41382163	41394396	41395441	97	---	---	---	---	41382706	41382722	-	70	41381117	41395439
chr5	41395833	41403763	41395833	41397176	41402418	41403763	96	---	---	---	---	41397260	41397325	-	81	41395835	41403761
chr5	41421655	41441444	41421655	41422343	41440755	41441444	97	---	---	---	---	41422936	41422964	-	75	---	---
chr5	41428404	41440755	41428404	41429100	41440059	41440755	98	---	---	---	---	41429602	41429647	-	78	41428412	41440753
chr5	41446905	41460671	41446908	41447626	41459947	41460665	96	41446899	41446904	41460672	41460677	41448209	41448223	-	86	41446908	41460669
chr5	41477663	41489985	41477669	41478365	41489286	41489978	96	41477657	41477662	41489986	41489991	41488764	41488796	+	78	41477669	41489979
chr5	41482408	41499525	41482408	41485854	41496078	41499525	86	---	---	---	---	41495652	41495679	+	75	41482412	41499516
chr5	41483009	41499228	41483009	41485557	41496681	41499228	86	---	---	---	---	41485985	41486047	-	71	---	---
chr5	41503707	41512916	41503707	41504493	41512120	41512916	95	---	---	---	---	41504587	41504627	-	70	41503710	41512914
chr5	41517826	41530211	41517826	41518528	41529515	41530211	97	---	---	---	---	41529301	41529315	+	73	41517834	41530209
chr5	41530712	41543021	41530712	41531430	41542303	41543021	94	---	---	---	---	41541759	41541793	+	77	41530712	41543019
chr5	41546747	41558608	41546755	41547212	41558148	41558605	95	41546740	41546746	41558609	41558615	41547372	41547391	-	75	41546753	41558605
chr5	41559908	41567485	41559908	41560758	41566652	41567485	92	---	---	---	---	41560956	41561052	-	76	---	---
chr5	41572282	41592894	41572288	41573521	41591599	41592892	92	41572276	41572281	41592895	41592900	41574327	41574353	-	74	41572282	41592889
chr5	41576587	41587390	41576587	41580009	41583964	41587390	99	---	---	---	---	41583788	41583816	+	82	---	---
chr5	41609624	41620719	41609624	41610312	41620031	41620719	99	---	---	---	---	41610773	41610797	-	80	41609625	41620717
chr5	41620923	41628808	41620923	41622137	41627573	41628808	95	---	---	---	---	41622358	41622376	-	78	41620925	41628803
chr5	41634007	41640776	41634007	41634528	41640255	41640776	95	---	---	---	---	41634757	41634779	-	73	41634007	41640774
chr5	41648904	41657517	41648904	41649135	41657286	41657517	96	---	---	---	---	41649522	41649541	-	70	41648917	41657515
chr5	41685279	41696095	41685282	41687670	41693635	41696084	95	41685274	41685278	41696096	41696100	41687761	41687776	-	75	41685287	41696081
chr5	41703696	41715879	41703708	41704168	41715414	41715875	97	41703690	41703695	41715880	41715885	41715181	41715198	+	72	41703708	41715875
chr5	41765341	41771159	41765341	41765659	41770841	41771159	96	---	---	---	---	41765894	41765917	-	70	41765344	41771153
chr5	41772410	41776722	41772410	41772614	41776511	41776722	94	---	---	---	---	---	---	0	--	---	---
chr5	41780200	41789220	41780200	41780897	41788523	41789220	98	---	---	---	---	41788258	41788273	+	81	41780200	41789218
chr5	41790062	41795182	41790062	41790462	41794782	41795182	98	---	---	---	---	41790494	41790505	-	91	41790064	41795177
chr5	41795652	41803921	41795658	41797280	41802292	41803917	98	41795647	41795651	41803922	41803926	41802129	41802169	+	75	---	---
chr5	41834148	41853649	41834148	41836220	41851575	41853649	98	---	---	---	---	41836968	41836985	-	72	41834154	41853637
chr5	41848363	41854225	41848363	41848943	41853644	41854225	98	---	---	---	---	41853539	41853568	+	80	41848370	41854224
chr5	41875007	41889120	41875008	41875481	41888642	41889120	96	41875002	41875006	41889121	41889125	41876031	41876089	-	91	---	---
chr5	41879372	41884108	41879372	41879788	41883690	41884108	97	---	---	---	---	41879883	41879928	-	76	41879379	41884106
chr5	41891453	41902794	41891453	41893453	41900753	41902794	94	---	---	---	---	41893662	41893674	-	92	41891458	41902780
chr5	41905106	41924017	41905106	41906267	41922848	41924017	92	---	---	---	---	41922123	41922143	+	76	---	---
chr5	41917189	41924483	41917189	41917674	41924020	41924483	85	---	---	---	---	41917856	41917868	-	76	41917191	41924482
chr5	41930535	41933119	41930535	41930945	41932710	41933119	98	---	---	---	---	41932647	41932660	+	71	41930535	41933117
chr5	41947373	41965715	41947375	41950048	41963064	41965715	96	41947367	41947372	41965716	41965721	41962504	41962533	+	80	41947377	41965714
chr5	41950741	41971310	41950741	41951920	41970093	41971310	86	---	---	---	---	41952602	41952693	-	73	---	---
chr5	41952757	41960534	41952757	41953966	41959345	41960534	92	---	---	---	---	41959103	41959121	+	78	41952757	41960532
chr5	41961824	41973070	41961824	41961964	41972933	41973070	87	---	---	---	---	41962479	41962497	-	84	41961825	41973068
chr5	41968436	41976647	41968436	41969677	41975406	41976647	98	---	---	---	---	41969899	41969917	-	78	41968444	41976644
chr5	41979919	41992285	41979919	41980603	41991601	41992285	99	---	---	---	---	41981107	41981152	-	78	41979920	41992283
chr5	41995701	42004520	41995701	41996976	42003245	42004520	96	---	---	---	---	42003088	42003112	+	76	41995701	42004518
chr5	42022257	42032651	42022266	42024210	42030696	42032637	98	42022252	42022256	42032652	42032656	42024305	42024316	-	83	42022259	42032647
chr5	42033414	42041818	42033414	42034628	42040603	42041818	95	---	---	---	---	42040304	42040318	+	73	42033414	42041815
chr5	42075244	42082072	42075244	42076413	42080881	42082072	95	---	---	---	---	42076569	42076586	-	77	42075244	42082070
chr5	42109963	42131681	42109963	42110113	42131531	42131681	96	---	---	---	---	42111024	42111037	-	92	---	---
chr5	42115633	42124958	42115633	42117153	42123441	42124958	98	---	---	---	---	42117422	42117441	-	70	42115633	42124951
chr5	42133241	42136507	42133241	42133591	42136108	42136507	86	---	---	---	---	---	---	0	--	42133259	42136504
chr5	42143493	42153374	42143508	42146372	42150481	42153365	96	42143488	42143492	42153375	42153379	42146524	42146549	-	80	42143497	42153369
chr5	42153674	42162933	42153674	42157515	42159114	42162933	91	---	---	---	---	42157598	42157614	-	82	---	---
chr5	42305739	42317773	42305749	42306209	42317313	42317773	99	42305734	42305738	42317774	42317778	42306424	42306441	-	77	42305749	42317771
chr5	42351735	42362611	42351735	42354537	42359459	42362611	86	---	---	---	---	42354707	42354733	-	77	---	---
chr5	42383474	42397745	42383474	42386085	42395145	42397745	98	---	---	---	---	42394746	42394761	+	87	---	---
chr5	42401766	42414150	42401766	42402457	42413459	42414150	99	---	---	---	---	42412908	42412952	+	80	42401767	42414147
chr5	42417571	42437314	42417575	42418597	42436281	42437308	95	42417565	42417570	42437315	42437320	42419424	42419439	-	75	42417577	42437312
chr5	42425074	42433366	42425074	42426736	42431704	42433366	98	---	---	---	---	42426829	42426869	-	75	42425074	42433362
chr5	42487155	42497552	42487169	42489112	42495588	42497546	97	42487150	42487154	42497553	42497557	42495289	42495309	+	71	42487167	42497544
chr5	42492884	42511649	42492884	42494002	42510531	42511649	85	---	---	---	---	42494562	42494588	-	70	42492884	42511630
chr5	42504881	42514870	42504881	42506549	42513202	42514870	97	---	---	---	---	42506782	42506799	-	83	42504881	42514868
chr5	42515063	42536511	42515063	42516582	42534974	42536511	94	---	---	---	---	42516955	42517009	-	81	42515065	42536509
chr5	42515750	42536223	42515753	42516289	42535694	42536218	93	42515745	42515749	42536224	42536228	42516955	42517009	-	81	---	---
chr5	42526156	42534517	42526156	42527430	42533236	42534517	98	---	---	---	---	42533011	42533024	+	92	42526156	42534515
chr5	42536664	42556433	42536664	42539930	42553167	42556433	99	---	---	---	---	42552526	42552559	+	73	---	---
chr5	42545726	42553643	42545726	42547070	42552300	42553643	98	---	---	---	---	42547156	42547226	-	80	42545726	42553640
chr5	42556473	42571206	42556473	42560479	42567192	42571206	99	---	---	---	---	42560698	42560719	-	81	42556475	42571203
chr5	42593694	42599210	42593694	42594714	42598192	42599210	97	---	---	---	---	---	---	0	--	42593697	42599197
chr5	42622035	42632951	42622035	42624818	42630195	42632951	94	---	---	---	---	42625049	42625072	-	75	42622035	42632948
chr5	42655093	42666245	42655093	42656088	42665250	42666245	99	---	---	---	---	42664804	42664842	+	82	42655102	42666243
chr5	42692840	42704143	42692852	42693314	42703669	42704131	94	42692833	42692839	42704144	42704150	42693815	42693831	-	76	42692840	42704142
chr5	42722487	42735883	42722487	42725315	42732994	42735883	94	---	---	---	---	42732646	42732667	+	86	---	---
chr5	42749454	42756955	42749454	42750735	42755670	42756955	95	---	---	---	---	42750786	42750841	-	82	42749454	42756951
chr5	42756943	42777713	42756953	42761345	42773308	42777704	97	42756937	42756942	42777714	42777719	42761670	42761702	-	72	---	---
chr5	42756953	42765881	42756953	42757816	42765018	42765881	97	---	---	---	---	42764687	42764714	+	71	---	---
chr5	42777704	42785289	42777704	42778979	42784046	42785289	93	---	---	---	---	42783792	42783807	+	81	42777704	42785287
chr5	42793144	42800235	42793144	42793921	42799458	42800235	94	---	---	---	---	42799226	42799259	+	73	---	---
chr5	42804010	42811854	42804010	42806395	42809492	42811854	94	---	---	---	---	42809401	42809421	+	85	---	---
chr5	42826656	42829483	42826666	42827464	42828676	42829474	99	42826647	42826655	42829484	42829492	---	---	0	--	---	---
chr5	42835386	42836462	42835386	42835792	42836055	42836462	98	---	---	---	---	---	---	0	--	42835397	42836451
chr5	42836551	42839796	42836551	42837117	42839230	42839796	99	---	---	---	---	---	---	0	--	---	---
chr5	42844207	42848505	42844207	42845222	42847490	42848505	97	---	---	---	---	42845268	42845279	-	83	42844218	42848497
chr5	42852494	42862574	42852494	42854953	42860162	42862574	90	---	---	---	---	42855096	42855108	-	92	42852494	42862571
chr5	42904748	42914184	42904748	42906175	42912779	42914184	97	---	---	---	---	42906383	42906425	-	72	---	---
chr5	42983336	42996817	42983340	42984566	42995658	42996810	91	42983331	42983335	42996818	42996822	42985102	42985121	-	85	42983340	42996808
chr5	42997832	43018507	42997832	42999854	43016505	43018507	96	---	---	---	---	43015698	43015750	+	77	---	---
chr5	43003965	43012245	43003965	43005621	43010590	43012245	96	---	---	---	---	43010454	43010494	+	75	43003965	43012242
chr5	43029993	43036277	43029993	43031052	43035227	43036277	97	---	---	---	---	43031169	43031183	-	80	43029995	43036274
chr5	43054579	43066045	43054579	43056748	43063841	43066045	90	---	---	---	---	43063501	43063522	+	81	43054579	43066039
chr5	43056767	43060127	43056767	43057707	43059187	43060127	98	---	---	---	---	---	---	0	--	43056778	43060124
chr5	43060284	43066637	43060284	43060878	43066040	43066637	94	---	---	---	---	43065964	43065986	+	73	---	---
chr5	43068029	43081160	43068029	43069549	43079617	43081160	97	---	---	---	---	43069918	43069975	-	82	43068030	43081154
chr5	43101598	43112458	43101598	43103953	43110104	43112458	99	---	---	---	---	43109848	43109871	+	70	43101599	43112456
chr5	43132536	43143480	43132536	43133060	43142953	43143480	93	---	---	---	---	43133487	43133503	-	76	43132536	43143472
chr5	43148915	43161627	43148917	43149884	43160657	43161622	93	43148910	43148914	43161628	43161632	43150072	43150083	-	83	43148929	43161623
chr5	43165680	43174996	43165693	43166926	43173754	43174985	97	43165674	43165679	43174997	43175002	43167168	43167183	-	81	43165694	43174994
chr5	43197828	43212035	43197828	43198874	43210989	43212035	99	---	---	---	---	43210500	43210519	+	75	43197828	43212033
chr5	43212264	43224669	43212264	43212965	43223933	43224669	89	---	---	---	---	43213493	43213512	-	85	43212264	43224668
chr5	43227768	43235117	43227768	43229049	43233839	43235117	93	---	---	---	---	43229201	43229268	-	70	43227769	43235115
chr5	43243589	43262338	43243589	43245977	43259925	43262338	85	---	---	---	---	43259420	43259449	+	86	---	---
chr5	43247308	43256574	43247308	43247802	43256082	43256574	90	---	---	---	---	43247866	43247890	-	84	43247313	43256563
chr5	43249785	43256083	43249785	43251451	43254427	43256083	87	---	---	---	---	43251578	43251590	-	76	43249786	43256081
chr5	43263514	43280027	43263514	43264239	43279301	43280027	96	---	---	---	---	43264840	43264854	-	73	43263518	43280024
chr5	43268339	43275818	43268347	43269666	43274474	43275813	95	43268333	43268338	43275819	43275824	43274322	43274392	+	77	43268345	43275811
chr5	43328115	43340149	43328115	43328580	43339683	43340149	94	---	---	---	---	43339358	43339371	+	85	43328120	43340148
chr5	43391245	43411173	43391245	43392598	43409803	43411159	92	43391240	43391244	43411174	43411178	43409001	43409015	+	80	43391246	43411168
chr5	43400185	43408501	43400185	43401838	43406847	43408501	95	---	---	---	---	43401931	43401971	-	73	43400185	43408498
chr5	43440246	43449530	43440246	43441756	43448023	43449530	98	---	---	---	---	43447710	43447729	+	70	43440247	43449528
chr5	43453941	43462195	43453942	43455597	43460525	43462193	96	43453935	43453940	43462196	43462201	43460394	43460434	+	73	43453942	43462191
chr5	43470635	43474970	43470635	43470745	43474860	43474970	86	---	---	---	---	43470932	43470951	-	75	---	---
chr5	43485731	43497726	43485731	43486191	43497266	43497726	99	---	---	---	---	43486479	43486496	-	72	43485731	43497724
chr5	43514442	43523650	43514442	43516030	43522062	43523650	99	---	---	---	---	43521940	43521967	+	78	43514443	43523646
chr5	43525338	43537316	43525338	43525801	43536853	43537316	99	---	---	---	---	43526095	43526112	-	72	43525338	43537313
chr5	43538224	43548452	43538224	43540160	43546530	43548445	98	43538219	43538223	43548453	43548457	43540255	43540266	-	83	43538225	43548443
[truncated: 603 more rows]
