# Supplementary material for: LtrDetector: A tool-suite for detecting long terminal repeat retrotransposons de-novo
Source: BMC Genomics. 2019 Jun 3;20:450. doi: 10.1186/s12864-019-5796-9 (PMC6547461; doi:10.1186/s12864-019-5796-9)
Supplement: Supplementary file 8 — LTR retrotransposons found by LtrDetector in Sorghum bicolor. This compressed file (.tar.gz) includes the LTR retrotransposons found by LtrDetector in BED format. (TAR.GZ 891 kb) [file 12864_2019_5796_MOESM8_ESM.gz › sbicolor/chr2Detector.bed]

SeqID	Retrotransposon	Left_LTR	Right_LTR		Left_TSD	Right_TSD	Polypurine Tract		TG	CA
	Start	End	Start	End	Start	End	ID	Start	End	Start	End	Start	End	Strand	Purine%	Start	End
chr2	3656	10154	3671	5733	8056	10139	97	3651	3655	10155	10159	5767	5788	-	81	3661	10136
chr2	10962	13980	10968	11891	13088	13968	92	10956	10961	13981	13986	11894	11915	-	81	10963	13961
chr2	45489	49244	45489	46132	48603	49244	97	---	---	---	---	46204	46218	-	86	45498	49230
chr2	62014	66241	62026	62546	65667	66228	87	62009	62013	66242	66246	62569	62587	-	73	62015	66225
chr2	93016	102394	93016	93562	101848	102394	94	---	---	---	---	101491	101518	+	71	93027	102392
chr2	98591	102296	98591	99437	101448	102296	97	---	---	---	---	99505	99526	-	81	98609	102287
chr2	179431	184584	179431	179852	184163	184584	99	---	---	---	---	180057	180068	-	75	179431	184578
chr2	232839	235409	232839	233258	234991	235409	86	---	---	---	---	233308	233321	-	71	232841	235395
chr2	284327	296764	284338	285037	296053	296752	99	284320	284326	296765	296771	285538	285586	-	75	284328	296757
chr2	304654	319718	304654	304897	319483	319718	88	---	---	---	---	305310	305365	-	75	304664	319716
chr2	336485	346677	336485	338391	344769	346677	99	---	---	---	---	---	---	0	--	336486	346674
chr2	371659	379970	371659	371967	379671	379970	87	---	---	---	---	372309	372329	-	85	---	---
chr2	452148	456692	452148	452329	456511	456692	87	---	---	---	---	456443	456471	+	75	---	---
chr2	481614	487690	481614	482237	487062	487676	87	481609	481613	487691	487695	482372	482398	-	88	---	---
chr2	638717	651139	638717	639419	650436	651139	99	---	---	---	---	639920	639968	-	75	638718	651135
chr2	737779	742653	737779	738064	742378	742653	87	---	---	---	---	738195	738217	-	78	737779	742651
chr2	864126	877324	864126	865677	875773	877324	99	---	---	---	---	866040	866119	-	78	864126	877321
chr2	907395	919808	907399	908119	919132	919800	91	907389	907394	919809	919814	908623	908669	-	76	907399	919798
chr2	989335	999660	989335	991249	997735	999660	97	---	---	---	---	991251	991285	-	71	989335	999658
chr2	1005957	1008317	1005957	1006145	1008129	1008317	91	---	---	---	---	1008061	1008077	+	70	---	---
chr2	1083768	1087917	1083772	1084637	1087036	1087915	86	1083763	1083767	1087918	1087922	1087004	1087020	+	70	1083768	1087904
chr2	1132255	1136721	1132255	1132607	1136359	1136721	87	---	---	---	---	1132682	1132694	-	84	1132270	1136715
chr2	1140048	1151099	1140048	1140730	1150438	1151099	95	---	---	---	---	1140740	1140769	-	80	1140056	1151096
chr2	1140988	1144995	1141001	1142545	1143437	1144988	85	1140981	1140987	1144996	1145002	1142568	1142582	-	80	---	---
chr2	1186748	1194413	1186748	1187712	1193446	1194413	99	---	---	---	---	1193160	1193200	+	75	1186748	1194411
chr2	1234621	1242767	1234634	1236512	1240880	1242756	93	1234615	1234620	1242768	1242773	1236682	1236701	-	95	1234621	1242759
chr2	1305117	1311414	1305126	1305412	1311115	1311401	98	1305112	1305116	1311415	1311419	1305505	1305528	-	70	1305126	1311399
chr2	1501372	1505928	1501372	1501656	1505647	1505928	90	---	---	---	---	1505512	1505553	+	71	1501376	1505918
chr2	1501898	1506243	1501898	1502208	1505929	1506243	88	---	---	---	---	---	---	0	--	---	---
chr2	1524359	1529911	1524359	1524675	1529599	1529911	88	---	---	---	---	1529525	1529567	+	79	1524364	1529905
chr2	1597319	1619071	1597319	1597692	1618693	1619071	87	---	---	---	---	1617695	1617723	+	72	---	---
chr2	1622573	1633364	1622573	1622939	1632957	1633364	85	---	---	---	---	1632511	1632530	+	90	1622577	1633362
chr2	1626662	1632266	1626662	1626969	1631959	1632266	99	---	---	---	---	1631763	1631777	+	93	1626662	1632264
chr2	1634854	1649136	1634854	1635903	1648091	1649136	98	---	---	---	---	1647681	1647702	+	81	1634856	1649134
chr2	1651442	1671073	1651442	1651689	1670825	1671073	90	---	---	---	---	1669870	1669966	+	74	1651450	1671061
chr2	1704907	1713284	1704907	1705142	1713049	1713284	98	---	---	---	---	1705367	1705391	-	92	---	---
chr2	1749866	1768717	1749866	1750985	1767593	1768717	85	---	---	---	---	1767089	1767128	+	75	---	---
chr2	2033529	2036133	2033529	2033941	2035721	2036133	99	---	---	---	---	2035645	2035656	+	75	2033530	2036128
chr2	2131212	2143264	2131212	2131671	2142805	2143264	98	---	---	---	---	2132097	2132124	-	71	---	---
chr2	2222802	2230961	2222802	2225843	2227918	2230961	99	---	---	---	---	2225924	2225939	-	87	2222802	2230959
chr2	2303124	2311184	2303124	2305838	2308469	2311184	99	---	---	---	---	2305935	2305970	-	75	2303124	2311181
chr2	2320754	2328238	2320754	2320880	2328097	2328238	85	---	---	---	---	2327762	2327787	+	84	2320764	2328231
chr2	2328737	2342095	2328737	2329442	2341390	2342095	99	---	---	---	---	2340836	2340863	+	78	2328739	2342093
chr2	2350587	2355808	2350602	2351035	2355374	2355807	99	2350582	2350586	2355809	2355813	2351132	2351196	-	75	2350590	2355805
chr2	2406252	2415422	2406252	2408116	2413526	2415422	87	---	---	---	---	2413274	2413292	+	89	2406260	2415410
chr2	2446858	2467181	2446858	2447298	2466759	2467181	88	---	---	---	---	2465890	2465987	+	79	2446869	2467173
chr2	2456932	2463333	2456932	2457905	2462360	2463333	93	---	---	---	---	2462193	2462214	+	77	2456933	2463331
chr2	2493332	2501253	2493332	2494121	2500461	2501253	95	---	---	---	---	2494321	2494349	-	89	---	---
chr2	2507481	2528811	2507481	2508418	2527869	2528811	86	---	---	---	---	2527145	2527177	+	72	---	---
chr2	2542268	2544875	2542272	2542685	2544455	2544868	98	2542263	2542267	2544876	2544880	2542734	2542747	-	71	2542273	2544873
chr2	2655181	2663040	2655183	2655624	2662594	2663040	88	2655176	2655180	2663041	2663045	2655886	2655898	-	76	---	---
chr2	2735567	2748949	2735567	2736270	2748246	2748949	99	---	---	---	---	2747672	2747699	+	78	2735568	2748947
chr2	2884499	2899464	2884501	2884876	2899068	2899450	92	2884494	2884498	2899465	2899469	2885532	2885551	-	80	---	---
chr2	2886318	2888885	2886318	2886465	2888740	2888885	86	---	---	---	---	2886523	2886545	-	73	2886324	2888882
chr2	2903347	2908597	2903347	2903448	2908493	2908597	88	---	---	---	---	2903589	2903607	-	73	---	---
chr2	2963279	2965871	2963279	2963686	2965464	2965871	97	---	---	---	---	2963736	2963749	-	71	2963279	2965869
chr2	2973642	2989516	2973646	2976459	2986700	2989516	99	2973635	2973641	2989517	2989523	2976739	2976756	-	72	---	---
chr2	3118326	3126412	3118326	3118616	3126117	3126412	96	---	---	---	---	3118935	3118958	-	70	3118326	3126406
chr2	3232322	3243983	3232322	3235078	3241227	3243983	99	---	---	---	---	3235310	3235334	-	72	3232323	3243980
chr2	3446144	3467220	3446155	3447678	3465665	3467213	97	3446139	3446143	3467221	3467225	3448057	3448111	-	80	3446156	3467213
chr2	3455204	3463162	3455204	3456364	3462002	3463162	98	---	---	---	---	3456529	3456581	-	73	3455204	3463160
chr2	3540277	3550917	3540277	3542775	3548545	3550917	92	---	---	---	---	3542976	3543002	-	77	3540277	3550903
chr2	3565187	3576332	3565199	3565488	3576040	3576329	98	3565182	3565186	3576333	3576337	3565582	3565616	-	74	---	---
chr2	3566126	3576042	3566126	3568441	3573735	3576042	96	---	---	---	---	3568443	3568459	-	88	3566126	3576034
chr2	3576320	3584505	3576320	3579337	3581489	3584505	99	---	---	---	---	3581417	3581453	+	75	3576334	3584502
chr2	3599345	3605868	3599345	3599981	3605232	3605868	99	---	---	---	---	3600153	3600172	-	95	3599353	3605866
chr2	3621461	3628602	3621461	3622567	3627491	3628602	89	---	---	---	---	3622746	3622769	-	83	3621464	3628597
chr2	3668558	3673307	3668558	3668754	3673111	3673307	98	---	---	---	---	3668874	3668906	-	75	3668558	3673304
chr2	3675513	3693140	3675513	3680404	3688611	3693140	90	---	---	---	---	3688543	3688563	+	100	---	---
chr2	3737359	3742644	3737359	3737707	3742291	3742644	85	---	---	---	---	3737822	3737881	-	76	3737366	3742639
chr2	3875645	3880807	3875645	3876031	3880421	3880807	99	---	---	---	---	3880269	3880289	+	76	3875645	3880805
chr2	3913561	3919410	3913576	3914843	3918188	3919404	89	3913556	3913560	3919411	3919415	3914924	3914941	-	83	3913563	3919407
chr2	3913576	3919283	3913576	3914724	3918188	3919283	89	---	---	---	---	3918090	3918103	+	78	---	---
chr2	4098272	4115217	4098272	4100005	4113422	4115217	89	---	---	---	---	4113051	4113070	+	75	4098283	4115198
chr2	4188583	4202009	4188583	4189363	4201236	4202009	97	---	---	---	---	4200658	4200685	+	78	4188584	4202007
chr2	4242282	4249808	4242282	4244941	4247149	4249808	99	---	---	---	---	4247039	4247057	+	73	4242290	4249805
chr2	4477373	4482027	4477375	4477784	4481612	4482022	94	4477368	4477372	4482028	4482032	4477797	4477838	-	71	4477378	4482020
chr2	4539246	4551638	4539255	4539942	4550951	4551638	99	4539239	4539245	4551639	4551645	4550402	4550447	+	78	4539252	4551636
chr2	4552614	4564776	4552614	4553078	4564311	4564776	98	---	---	---	---	4563767	4563784	+	77	4552616	4564771
chr2	4578043	4590252	4578056	4578516	4589788	4590248	99	4578037	4578042	4590253	4590258	4589564	4589581	+	77	4578056	4590246
chr2	4689016	4708130	4689016	4689336	4707808	4708130	89	---	---	---	---	4690217	4690230	-	78	---	---
chr2	4804265	4814784	4804277	4804853	4814200	4814781	98	4804259	4804264	4814785	4814790	4805171	4805185	-	73	4804267	4814772
chr2	4866013	4880167	4866013	4866650	4879530	4880167	88	---	---	---	---	4866923	4866945	-	91	4866016	4880163
chr2	4868402	4879883	4868402	4868951	4879313	4879883	85	---	---	---	---	4869311	4869339	-	75	---	---
chr2	4869686	4872328	4869686	4870148	4871865	4872328	95	---	---	---	---	4871804	4871817	+	71	4869688	4872326
chr2	4924181	4935617	4924181	4924545	4935257	4935617	89	---	---	---	---	4924932	4925064	-	79	4924192	4935604
chr2	4961402	4966173	4961402	4961855	4965716	4966173	86	---	---	---	---	4961983	4962007	-	80	4961407	4966154
chr2	5169000	5188257	5169012	5169680	5187564	5188257	89	5168995	5168999	5188258	5188262	5170326	5170342	-	70	---	---
chr2	5178154	5183347	5178161	5178541	5182959	5183339	99	5178149	5178153	5183348	5183352	5182805	5182822	+	88	5178158	5183346
chr2	5201576	5209667	5201579	5202815	5208418	5209654	99	5201569	5201575	5209668	5209674	5203077	5203091	-	80	5201582	5209652
chr2	5256999	5268934	5256999	5257753	5268186	5268934	88	---	---	---	---	5267764	5267783	+	70	5257003	5268926
chr2	5346582	5359779	5346592	5347642	5358707	5359770	98	5346577	5346581	5359780	5359784	5358299	5358320	+	77	5346584	5359771
chr2	5436468	5439077	5436468	5436877	5438668	5439077	99	---	---	---	---	5438605	5438618	+	71	5436468	5439074
chr2	5451962	5462496	5451962	5452768	5461690	5462496	90	---	---	---	---	5453134	5453151	-	72	5451976	5462488
chr2	5548228	5564583	5548228	5549355	5563463	5564583	87	---	---	---	---	5549926	5549951	-	73	---	---
chr2	5582864	5587757	5582864	5583055	5587566	5587757	97	---	---	---	---	5583177	5583193	-	76	5582872	5587756
chr2	5688553	5704698	5688553	5690837	5702446	5704698	88	---	---	---	---	5691296	5691351	-	75	5688556	5704694
chr2	5714149	5719743	5714149	5714574	5719319	5719743	96	---	---	---	---	5719165	5719176	+	83	5714155	5719730
chr2	5734385	5739702	5734385	5734710	5739377	5739702	99	---	---	---	---	5739221	5739249	+	72	5734386	5739699
chr2	5791014	5796359	5791014	5791162	5796217	5796359	92	---	---	---	---	5796073	5796096	+	75	5791017	5796357
chr2	5798323	5806068	5798323	5798702	5805690	5806068	85	---	---	---	---	5805366	5805377	+	75	5798323	5806054
chr2	5823012	5834078	5823012	5823676	5833415	5834078	89	---	---	---	---	5823974	5824001	-	71	5823012	5834073
chr2	5961616	5974169	5961624	5963512	5972269	5974159	99	5961609	5961615	5974170	5974176	5963885	5963905	-	76	5961631	5974165
chr2	6063738	6066398	6063748	6064168	6065963	6066383	94	6063733	6063737	6066399	6066403	6064217	6064230	-	71	6063749	6066397
chr2	6081276	6090697	6081285	6082867	6089081	6090689	96	6081271	6081275	6090698	6090702	6082869	6082880	-	100	6081281	6090695
chr2	6176350	6185144	6176358	6177027	6184445	6185136	94	6176345	6176349	6185145	6185149	6184112	6184132	+	76	---	---
chr2	6187813	6193338	6187813	6188739	6192384	6193338	87	---	---	---	---	6188766	6188778	-	76	---	---
chr2	6268926	6276750	6268926	6271425	6274235	6276735	99	6268921	6268925	6276751	6276755	6274094	6274136	+	76	6268926	6276738
chr2	6290381	6301452	6290381	6294207	6297585	6301452	96	---	---	---	---	6294284	6294364	-	76	---	---
chr2	6314131	6333242	6314131	6317117	6330280	6333242	95	---	---	---	---	6317509	6317580	-	77	6314138	6333240
chr2	6345094	6359385	6345094	6345870	6358610	6359385	95	---	---	---	---	6357975	6358024	+	90	6345095	6359373
chr2	6353277	6360229	6353277	6354150	6359380	6360229	87	---	---	---	---	6359188	6359204	+	94	---	---
chr2	6383070	6388330	6383070	6383517	6387884	6388330	98	---	---	---	---	6387730	6387794	+	72	6383079	6388328
chr2	6421433	6434115	6421448	6424465	6431091	6434110	99	6421428	6421432	6434116	6434120	6424745	6424795	-	78	6421434	6434108
chr2	6507761	6518570	6507776	6510471	6515862	6518556	99	6507756	6507760	6518571	6518575	6510700	6510723	-	75	6507774	6518560
chr2	6519255	6525999	6519255	6519411	6525843	6525999	96	---	---	---	---	6525708	6525742	+	74	6519255	6525997
chr2	6721885	6739999	6721885	6724338	6737546	6739999	99	---	---	---	---	6724946	6724961	-	75	6721888	6739995
chr2	6722115	6739784	6722115	6724123	6737776	6739784	99	---	---	---	---	6724762	6724777	-	75	6722133	6739772
chr2	6903268	6914274	6903273	6905985	6911556	6914267	99	6903262	6903267	6914275	6914280	6906218	6906241	-	70	6903270	6914265
chr2	6937848	6944655	6937848	6938356	6944147	6944655	96	---	---	---	---	6938607	6938629	-	73	6937849	6944650
chr2	6993945	6999115	6993945	6994295	6998765	6999115	97	---	---	---	---	6998649	6998672	+	70	6993947	6999113
chr2	7001806	7006251	7001806	7001950	7006106	7006251	85	---	---	---	---	7002101	7002147	-	74	7001814	7006239
chr2	7044565	7050036	7044565	7044835	7049766	7050036	97	---	---	---	---	7049620	7049643	+	75	---	---
chr2	7052759	7062691	7052759	7054488	7060968	7062691	97	---	---	---	---	7054490	7054523	-	70	7052759	7062689
chr2	7154228	7159272	7154239	7154530	7158974	7159271	95	7154223	7154227	7159273	7159277	---	---	0	--	7154233	7159268
chr2	7169611	7191013	7169611	7170309	7190303	7191001	99	7169605	7169610	7191014	7191019	7170884	7170898	-	86	7169612	7190999
chr2	7238534	7243807	7238534	7238971	7243368	7243807	98	---	---	---	---	7243310	7243341	+	75	7238534	7243806
chr2	7268610	7278624	7268610	7270019	7277219	7278624	88	---	---	---	---	7276899	7276920	+	81	---	---
chr2	7280332	7288536	7280333	7281949	7286921	7288522	97	7280327	7280331	7288537	7288541	7282051	7282091	-	75	---	---
chr2	7310126	7318441	7310126	7311781	7316787	7318441	99	---	---	---	---	7311876	7311916	-	75	7310127	7318439
chr2	7347376	7350091	7347376	7347844	7349617	7350086	99	7347371	7347375	7350092	7350096	7347893	7347906	-	71	7347376	7350084
chr2	7416973	7429429	7416973	7417910	7428521	7429429	87	---	---	---	---	7418351	7418409	-	76	---	---
chr2	7417198	7429385	7417198	7417864	7428735	7429385	89	---	---	---	---	7418351	7418408	-	75	7417214	7429369
chr2	7419625	7432477	7419625	7419910	7432199	7432477	85	---	---	---	---	7420419	7420438	-	75	---	---
chr2	7420684	7434200	7420684	7420813	7434077	7434200	87	---	---	---	---	7420935	7420956	-	72	---	---
chr2	7497330	7516518	7497330	7497670	7516165	7516518	85	---	---	---	---	7515826	7515842	+	76	7497339	7516509
chr2	7517032	7522553	7517032	7517236	7522349	7522553	95	---	---	---	---	7522181	7522201	+	71	---	---
chr2	7742707	7761500	7742707	7746325	7757922	7761500	88	---	---	---	---	7757342	7757363	+	72	7742714	7761498
chr2	7772815	7780502	7772815	7774846	7778477	7780502	88	---	---	---	---	7774848	7774874	-	74	---	---
chr2	7790309	7802656	7790309	7790996	7801969	7802656	99	---	---	---	---	7801420	7801468	+	75	7790310	7802654
chr2	7805694	7819454	7805694	7806497	7818710	7819454	85	---	---	---	---	7807092	7807108	-	70	7805700	7819449
chr2	7858893	7878912	7858894	7859325	7878467	7878898	98	7858887	7858892	7878913	7878918	7877643	7877662	+	70	---	---
chr2	7859321	7871394	7859321	7859782	7870933	7871394	99	---	---	---	---	7859997	7860014	-	77	7859325	7871392
chr2	7871394	7880057	7871394	7872580	7878893	7880057	96	---	---	---	---	7872820	7872833	-	71	7871405	7880044
chr2	7926608	7934768	7926609	7926848	7934516	7934755	98	7926603	7926607	7934769	7934773	7934357	7934393	+	75	7926609	7934763
chr2	7938797	7947336	7938797	7941430	7944703	7947336	99	---	---	---	---	7944555	7944582	+	78	7938797	7947332
chr2	8105275	8121005	8105275	8105698	8120585	8121005	89	---	---	---	---	8119947	8119980	+	76	---	---
chr2	8163956	8171844	8163956	8164443	8171364	8171844	90	---	---	---	---	8164612	8164634	-	78	---	---
chr2	8189917	8211201	8189919	8191440	8209666	8211186	98	8189912	8189916	8211202	8211206	8192173	8192186	-	71	8189920	8211193
chr2	8197433	8209393	8197433	8197895	8208930	8209393	97	---	---	---	---	8198419	8198432	-	78	8197434	8209390
chr2	8308400	8321900	8308413	8309206	8321100	8321893	98	8308395	8308399	8321901	8321905	8320522	8320549	+	78	8308405	8321898
chr2	8325723	8333821	8325723	8328440	8331076	8333821	97	---	---	---	---	8328538	8328572	-	74	8325723	8333819
chr2	8369831	8375219	8369831	8372308	8372867	8375219	94	---	---	---	---	---	---	0	--	8369834	8375214
chr2	8375745	8383440	8375745	8375869	8383315	8383440	96	---	---	---	---	8375967	8376017	-	74	8375745	8383438
chr2	8453739	8460205	8453742	8454016	8459929	8460202	96	8453734	8453738	8460206	8460210	8454106	8454120	-	73	8453742	8460203
chr2	8547523	8559070	8547530	8549649	8556937	8559057	99	8547518	8547522	8559071	8559075	8556573	8556622	+	70	8547530	8559068
chr2	8582272	8591026	8582272	8583642	8589652	8591026	93	---	---	---	---	8583919	8583930	-	91	8582273	8591025
chr2	8595180	8600360	8595180	8595598	8599942	8600360	99	---	---	---	---	8595779	8595798	-	75	8595182	8600358
chr2	8602375	8607447	8602380	8602587	8607234	8607442	97	8602370	8602374	8607448	8607452	8602706	8602774	-	73	8602380	8607439
chr2	8641606	8652037	8641606	8643577	8650066	8652037	99	---	---	---	---	8643579	8643613	-	71	8641606	8652035
chr2	8695522	8705755	8695522	8697375	8703861	8705755	94	---	---	---	---	8703824	8703859	+	72	8695522	8705753
chr2	8711750	8714437	8711761	8712044	8714141	8714425	94	8711745	8711749	8714438	8714442	---	---	0	--	8711750	8714432
chr2	8763481	8778486	8763481	8764183	8777784	8778486	98	---	---	---	---	8764689	8764760	-	70	8763481	8778484
chr2	8769267	8771962	8769267	8769728	8771500	8771962	98	---	---	---	---	8769777	8769790	-	71	8769267	8771960
chr2	8803430	8822667	8803432	8804064	8821957	8822662	87	8803425	8803429	8822668	8822672	8821062	8821082	+	71	---	---
chr2	8804428	8823447	8804428	8804714	8823162	8823447	97	---	---	---	---	8805434	8805466	-	72	8804428	8823444
chr2	8844030	8853671	8844030	8845423	8852281	8853671	94	---	---	---	---	8851958	8852071	+	70	8844032	8853669
chr2	8869360	8881397	8869360	8869824	8880928	8881393	99	8869353	8869359	8881398	8881404	8870035	8870052	-	77	8869360	8881386
chr2	8958068	8960404	8958070	8958388	8960084	8960397	91	8958063	8958067	8960405	8960409	8960034	8960082	+	71	8958080	8960386
chr2	8976697	8988408	8976697	8976885	8988220	8988408	93	---	---	---	---	8977303	8977328	-	73	---	---
chr2	8994453	9006081	8994453	8994918	9005615	9006081	96	---	---	---	---	9005172	9005199	+	71	8994456	9006078
chr2	9066746	9073881	9066746	9066956	9073658	9073881	89	---	---	---	---	9067252	9067292	-	70	---	---
chr2	9123847	9126144	9123847	9124040	9125951	9126144	97	---	---	---	---	9124070	9124085	-	87	9123854	9126128
chr2	9130897	9138265	9130909	9132187	9136973	9138251	99	9130892	9130896	9138266	9138270	9132240	9132294	-	81	9130909	9138256
chr2	9146607	9157823	9146613	9146735	9157702	9157823	85	9146601	9146606	9157824	9157829	9157153	9157194	+	80	9146608	9157804
chr2	9149434	9154370	9149434	9149662	9154143	9154370	96	---	---	---	---	9153919	9153942	+	70	9149444	9154369
chr2	9238911	9253623	9238911	9239088	9253439	9253623	90	---	---	---	---	9239290	9239331	-	76	9238922	9253620
chr2	9243101	9251031	9243101	9244444	9249688	9251031	98	---	---	---	---	9244527	9244592	-	80	9243103	9251028
chr2	9252277	9270334	9252277	9252513	9270103	9270334	88	---	---	---	---	9269373	9269389	+	82	---	---
chr2	9253253	9262303	9253253	9253418	9262134	9262303	91	---	---	---	---	9253597	9253620	-	70	---	---
chr2	9388748	9392204	9388748	9388991	9391960	9392204	90	---	---	---	---	9388993	9389018	-	84	---	---
chr2	9423356	9428799	9423356	9423536	9428619	9428799	99	---	---	---	---	9423593	9423608	-	75	9423356	9428797
chr2	9441572	9446777	9441575	9441959	9446391	9446775	99	9441565	9441571	9446778	9446784	9446242	9446259	+	88	9441574	9446773
chr2	9484417	9493066	9484417	9485859	9491605	9493066	91	---	---	---	---	9486118	9486135	-	88	---	---
chr2	9491094	9493963	9491094	9491609	9493449	9493963	97	---	---	---	---	9491687	9491709	-	78	9491109	9493946
chr2	9678650	9684600	9678650	9679018	9684252	9684600	86	---	---	---	---	9679185	9679204	-	70	9678651	9684598
chr2	9709700	9717713	9709713	9710908	9716483	9717698	95	9709695	9709699	9717714	9717718	9711131	9711149	-	78	9709707	9717705
chr2	9719910	9732062	9719910	9721060	9730934	9732062	96	---	---	---	---	9721489	9721512	-	75	9719910	9732045
chr2	9726213	9728947	9726218	9726688	9728475	9728945	99	9726208	9726212	9728948	9728952	9728412	9728425	+	71	9726218	9728937
chr2	9752600	9770092	9752600	9753776	9768976	9770092	85	---	---	---	---	9768358	9768385	+	71	---	---
chr2	9758999	9767256	9758999	9760213	9766036	9767256	94	---	---	---	---	9760417	9760432	-	87	9759002	9767254
chr2	9773757	9779495	9773757	9774272	9778976	9779495	96	---	---	---	---	9774378	9774399	-	72	9773760	9779493
chr2	9774621	9778997	9774626	9775664	9777946	9778983	97	9774616	9774620	9778998	9779002	9775732	9775752	-	71	9774630	9778991
chr2	9897555	9900324	9897558	9898019	9899862	9900323	99	9897549	9897554	9900325	9900330	9898068	9898081	-	71	9897559	9900321
chr2	9973775	9988770	9973777	9976817	9985899	9988765	92	9973767	9973774	9988771	9988778	9977236	9977266	-	70	9973777	9988768
chr2	9979639	9984686	9979639	9980016	9984310	9984686	97	---	---	---	---	9980030	9980091	-	77	9979644	9984683
chr2	10026202	10030918	10026202	10026514	10030630	10030918	86	---	---	---	---	---	---	0	--	10026206	10030915
chr2	10099450	10117374	10099450	10099958	10116866	10117374	97	---	---	---	---	10116136	10116152	+	70	---	---
chr2	10106536	10116858	10106536	10107883	10115510	10116858	98	---	---	---	---	10108200	10108219	-	85	10106536	10116854
chr2	10128359	10140337	10128359	10132999	10135692	10140337	98	---	---	---	---	10133098	10133110	-	84	---	---
chr2	10217768	10229804	10217768	10218231	10229341	10229804	99	---	---	---	---	10218458	10218477	-	80	10217769	10229802
chr2	10264406	10274855	10264411	10265890	10273371	10274850	89	10264401	10264405	10274856	10274860	10273182	10273200	+	73	10264412	10274851
chr2	10288469	10293549	10288469	10288638	10293381	10293549	98	---	---	---	---	10288751	10288794	-	70	10288469	10293547
chr2	10324396	10336628	10324396	10325944	10335034	10336621	96	10324391	10324395	10336629	10336633	10325946	10325957	-	100	10324397	10336619
chr2	10346157	10365946	10346172	10346589	10365529	10365946	99	10346152	10346156	10365947	10365951	10347409	10347436	-	82	10346159	10365944
chr2	10350916	10365074	10350916	10354986	10361006	10365074	98	---	---	---	---	10355262	10355274	-	84	10350916	10365072
chr2	10384126	10388469	10384126	10384337	10388259	10388469	91	---	---	---	---	10384412	10384512	-	75	10384126	10388467
chr2	10426033	10437770	10426033	10427056	10436744	10437769	96	10426028	10426032	10437771	10437775	10436263	10436283	+	80	10426033	10437769
chr2	10445126	10462196	10445126	10445271	10462051	10462196	95	---	---	---	---	10461240	10461269	+	80	10445128	10462189
chr2	10448260	10457898	10448261	10452851	10453304	10457894	99	10448254	10448259	10457899	10457904	10452933	10452950	-	88	10448264	10457895
chr2	10462223	10476072	10462230	10463327	10474963	10476058	97	10462217	10462222	10476073	10476078	10463534	10463552	-	78	10462223	10476066
chr2	10463353	10472397	10463353	10464880	10470851	10472397	97	---	---	---	---	10470838	10470849	+	100	10463354	10472395
chr2	10503036	10510699	10503036	10503440	10510293	10510699	99	---	---	---	---	10503754	10503783	-	70	10503036	10510697
chr2	10529799	10535380	10529799	10529919	10535259	10535380	86	---	---	---	---	---	---	0	--	---	---
chr2	10561552	10573697	10561552	10562803	10572469	10573697	97	---	---	---	---	10563115	10563130	-	75	10561553	10573695
chr2	10583788	10594509	10583799	10586526	10591780	10594504	98	10583783	10583787	10594510	10594514	10591558	10591582	+	72	10583792	10594505
chr2	10623982	10636005	10623982	10624444	10635543	10636005	99	---	---	---	---	10624725	10624742	-	72	10623982	10636003
chr2	10660335	10665769	10660335	10660528	10665587	10665769	87	---	---	---	---	10660712	10660736	-	76	10660337	10665763
chr2	10690100	10698168	10690100	10691408	10696861	10698168	98	---	---	---	---	10696674	10696737	+	82	10690104	10698165
chr2	10699815	10702490	10699815	10700225	10702080	10702490	99	---	---	---	---	10702019	10702032	+	71	10699817	10702488
chr2	10720089	10738126	10720089	10720379	10737839	10738126	97	---	---	---	---	10721214	10721233	-	75	10720089	10738124
chr2	10749838	10753172	10749838	10750020	10752990	10753172	92	---	---	---	---	---	---	0	--	10749841	10753170
chr2	10786582	10799847	10786594	10787014	10799422	10799842	98	10786577	10786581	10799848	10799852	10787432	10787459	-	75	10786591	10799843
chr2	10788435	10796445	10788435	10788842	10796038	10796445	98	10788430	10788434	10796446	10796450	10789087	10789114	-	75	10788437	10796443
chr2	10793208	10796039	10793208	10793670	10795578	10796039	97	---	---	---	---	10795515	10795528	+	71	10793208	10796036
chr2	10813625	10816242	10813625	10814080	10815791	10816242	87	---	---	---	---	---	---	0	--	---	---
chr2	10829649	10834813	10829649	10830042	10834418	10834813	96	---	---	---	---	10834283	10834338	+	73	10829651	10834811
chr2	10893572	10904026	10893572	10895857	10901776	10904026	85	---	---	---	---	10896055	10896066	-	83	---	---
chr2	10908461	10919573	10908461	10909379	10918673	10919573	92	---	---	---	---	10918210	10918266	+	73	---	---
chr2	10937018	10951445	10937018	10941235	10947248	10951445	97	---	---	---	---	10941509	10941529	-	80	10937018	10951440
chr2	11126608	11132101	11126608	11127130	11131579	11132101	97	---	---	---	---	11131411	11131434	+	79	11126608	11132099
chr2	11145358	11151987	11145358	11145694	11151672	11151987	87	---	---	---	---	11145931	11145950	-	80	11145375	11151984
chr2	11228971	11241251	11228986	11229102	11241124	11241238	93	11228966	11228970	11241252	11241256	11240531	11240578	+	75	---	---
chr2	11229177	11238979	11229186	11232073	11236102	11238967	96	11229171	11229176	11238980	11238985	11235923	11235949	+	81	11229179	11238969
chr2	11247637	11259353	11247651	11248704	11258228	11259339	93	11247632	11247636	11259354	11259358	11257751	11257764	+	71	11247637	11259340
chr2	11269184	11281250	11269184	11269645	11280789	11281250	99	---	---	---	---	11269858	11269875	-	77	11269184	11281246
chr2	11284358	11289740	11284358	11284762	11289337	11289740	93	---	---	---	---	11289196	11289222	+	77	---	---
chr2	11307683	11320062	11307698	11308388	11319370	11320060	99	11307678	11307682	11320063	11320067	11308891	11308936	-	78	11307687	11320061
chr2	11442902	11454480	11442902	11443362	11454020	11454480	97	---	---	---	---	11443577	11443594	-	72	11442902	11454478
chr2	11463881	11468500	11463881	11464111	11468270	11468500	85	---	---	---	---	11468149	11468164	+	75	11463898	11468485
chr2	11488430	11504369	11488430	11488642	11504151	11504369	89	---	---	---	---	11489297	11489310	-	92	11488436	11504367
chr2	11501212	11523109	11501212	11505567	11518850	11523109	94	---	---	---	---	11518249	11518266	+	83	---	---
chr2	11501667	11521495	11501667	11503951	11519200	11521495	95	---	---	---	---	11504515	11504527	-	84	11501673	11521488
chr2	11507267	11511958	11507267	11507603	11511630	11511958	87	---	---	---	---	11507772	11507800	-	75	11507270	11511956
chr2	11576658	11592932	11576658	11577191	11592398	11592932	94	---	---	---	---	11591787	11591808	+	77	---	---
chr2	11579319	11595775	11579319	11579894	11595214	11595775	86	---	---	---	---	11594566	11594589	+	83	---	---
chr2	11584375	11592399	11584375	11585694	11591062	11592399	94	---	---	---	---	11585916	11585935	-	75	11584375	11592396
chr2	11602442	11621413	11602442	11603475	11620385	11621413	95	---	---	---	---	11619787	11619816	+	73	---	---
chr2	11603608	11611107	11603608	11604548	11610166	11611107	96	---	---	---	---	11609913	11609976	+	79	11603617	11611100
chr2	11611243	11621611	11611243	11611446	11621407	11621611	98	---	---	---	---	11620956	11620989	+	82	---	---
chr2	11626598	11634409	11626606	11629942	11631140	11634406	95	11626593	11626597	11634410	11634414	11631041	11631057	+	82	11626606	11634403
chr2	11641966	11651245	11641966	11643202	11650011	11651245	98	---	---	---	---	11643445	11643460	-	81	11641968	11651243
chr2	11674950	11693249	11674962	11675826	11692374	11693237	99	11674945	11674949	11693250	11693254	11676631	11676654	-	70	11674951	11693239
chr2	11699377	11710707	11699381	11700273	11709808	11710699	98	11699372	11699376	11710708	11710712	11700692	11700703	-	75	11699381	11710696
chr2	11701000	11709417	11701006	11702299	11708122	11709403	96	11700994	11700999	11709418	11709423	11702519	11702534	-	87	11701000	11709409
chr2	11736200	11738810	11736200	11736610	11738400	11738810	99	---	---	---	---	11738337	11738350	+	71	11736200	11738809
chr2	11774926	11789648	11774926	11775288	11789286	11789648	99	---	---	---	---	11775846	11775860	-	73	11774942	11789646
chr2	11795035	11808563	11795035	11795821	11807773	11808563	98	---	---	---	---	11796370	11796397	-	78	11795035	11808561
chr2	11845330	11858845	11845330	11846035	11858140	11858845	99	---	---	---	---	11857575	11857602	+	78	11845330	11858842
chr2	11871780	11876819	11871780	11872851	11875586	11876819	86	---	---	---	---	---	---	0	--	---	---
chr2	11875874	11885364	11875874	11879221	11881818	11885364	85	---	---	---	---	11879334	11879345	-	91	11875877	11885361
chr2	11876041	11883065	11876041	11877140	11881985	11883065	93	---	---	---	---	11877354	11877383	-	80	---	---
chr2	11899927	11912777	11899927	11900642	11912061	11912777	96	---	---	---	---	11901175	11901192	-	83	11899927	11912775
chr2	11920017	11926206	11920026	11920201	11926023	11926205	87	11920009	11920016	11926207	11926214	11925968	11925984	+	70	---	---
chr2	11920777	11925984	11920777	11921167	11925593	11925984	99	---	---	---	---	11921303	11921320	-	88	11920777	11925982
chr2	11996061	12005220	11996062	11998032	12003251	12005220	99	11996056	11996060	12005221	12005225	11998212	11998227	-	87	11996062	12005209
chr2	12050752	12055702	12050761	12050986	12055472	12055701	97	12050746	12050751	12055703	12055708	12055323	12055343	+	71	12050756	12055699
chr2	12074227	12079101	12074227	12074449	12078879	12079101	98	---	---	---	---	12078779	12078816	+	81	12074228	12079098
chr2	12080146	12086016	12080146	12080478	12085660	12086016	89	---	---	---	---	12085400	12085420	+	71	12080147	12086011
chr2	12196353	12208891	12196353	12197167	12208074	12208891	93	---	---	---	---	12197542	12197565	-	75	12196356	12208889
chr2	12227395	12237773	12227395	12229341	12235806	12237773	98	---	---	---	---	12235700	12235711	+	83	12227396	12237763
chr2	12242889	12253793	12242889	12244299	12252383	12253793	99	---	---	---	---	12252354	12252377	+	79	---	---
chr2	12261379	12268154	12261379	12261651	12267882	12268154	98	---	---	---	---	12267589	12267602	+	78	12261379	12268149
chr2	12271573	12280924	12271578	12272813	12279685	12280920	99	12271567	12271572	12280925	12280930	12273057	12273072	-	81	12271579	12280918
chr2	12404179	12416620	12404179	12404885	12415907	12416613	97	12404174	12404178	12416621	12416625	12405390	12405436	-	78	12404179	12416610
chr2	12430050	12438719	12430050	12430756	12438013	12438719	99	---	---	---	---	12431007	12431022	-	81	12430050	12438717
chr2	12451840	12465048	12451840	12453386	12463492	12465048	96	---	---	---	---	12463071	12463131	+	80	12451848	12465035
chr2	12503996	12514538	12503996	12504218	12514316	12514538	90	---	---	---	---	12504246	12504259	-	92	12504007	12514536
chr2	12536560	12544338	12536567	12538283	12542615	12544332	92	12536555	12536559	12544339	12544343	12542459	12542473	+	73	12536569	12544332
chr2	12554184	12567571	12554184	12554645	12567110	12567571	97	---	---	---	---	12566561	12566600	+	70	12554184	12567568
chr2	12567652	12574621	12567652	12569136	12573136	12574621	96	---	---	---	---	12569303	12569336	-	76	12567657	12574619
chr2	12637870	12644186	12637870	12639167	12642890	12644186	92	---	---	---	---	12639320	12639338	-	78	12637881	12644185
chr2	12714707	12722147	12714707	12715957	12720890	12722146	92	12714702	12714706	12722148	12722152	12720670	12720737	+	70	12714707	12722146
chr2	12736580	12741401	12736580	12736789	12741192	12741401	99	---	---	---	---	12741118	12741162	+	71	12736580	12741399
chr2	12775074	12783593	12775074	12777705	12780964	12783593	97	---	---	---	---	12777825	12777852	-	78	12775087	12783591
chr2	12786706	12798710	12786706	12787168	12798248	12798710	99	---	---	---	---	12798018	12798035	+	77	12786709	12798708
chr2	12826398	12847151	12826398	12828142	12845401	12847151	95	---	---	---	---	12844703	12844752	+	82	12826399	12847149
chr2	12831575	12844094	12831585	12832924	12842755	12844085	95	12831568	12831574	12844095	12844101	12833326	12833349	-	70	12831585	12844083
chr2	12870948	12891658	12870948	12871240	12891366	12891658	92	---	---	---	---	12872183	12872217	-	82	---	---
chr2	12871644	12877586	12871644	12872444	12876742	12877586	88	---	---	---	---	12872584	12872602	-	84	12871644	12877584
chr2	12881762	12891007	12881762	12883280	12889488	12891007	97	---	---	---	---	12889259	12889288	+	80	12881762	12891005
chr2	12910743	12916044	12910743	12910920	12915867	12916044	97	---	---	---	---	12915800	12915842	+	81	12910743	12916042
chr2	12924895	12936823	12924895	12925369	12936350	12936823	96	---	---	---	---	12935811	12935853	+	72	12924898	12936818
chr2	12964073	12972134	12964073	12965523	12970701	12972134	96	---	---	---	---	12970442	12970466	+	72	---	---
chr2	13040975	13044372	13040975	13041397	13043950	13044372	98	---	---	---	---	13043873	13043884	+	75	---	---
chr2	13054508	13069908	13054508	13054939	13069455	13069908	85	---	---	---	---	13068777	13068795	+	73	13054508	13069900
chr2	13055767	13063936	13055767	13057317	13062349	13063936	93	---	---	---	---	13062099	13062124	+	76	---	---
chr2	13092430	13108960	13092430	13093485	13107883	13108960	95	---	---	---	---	13094115	13094165	-	74	13092430	13108958
chr2	13097777	13100309	13097777	13098238	13099848	13100309	98	---	---	---	---	13098286	13098299	-	71	13097777	13100306
chr2	13165463	13174990	13165463	13167613	13172840	13174990	99	---	---	---	---	13167810	13167834	-	72	13165463	13174988
chr2	13177275	13187357	13177275	13177604	13187029	13187357	90	---	---	---	---	13177994	13178019	-	76	---	---
chr2	13205828	13215958	13205828	13208273	13213513	13215958	98	---	---	---	---	13213357	13213369	+	92	13205829	13215952
chr2	13228437	13240797	13228437	13229132	13240101	13240797	99	---	---	---	---	13229631	13229679	-	75	13228438	13240793
chr2	13260584	13269816	13260596	13261057	13269344	13269805	99	13260578	13260583	13269817	13269822	13269161	13269180	+	75	13260586	13269803
chr2	13330493	13344212	13330493	13331487	13343152	13344212	92	---	---	---	---	13331985	13332006	-	81	13330494	13344210
chr2	13367619	13374374	13367619	13370610	13371376	13374374	87	---	---	---	---	13371309	13371327	+	84	---	---
chr2	13384201	13396800	13384201	13387174	13393819	13396800	97	---	---	---	---	13387454	13387507	-	74	---	---
chr2	13430505	13440693	13430505	13430966	13440232	13440693	99	---	---	---	---	13431250	13431267	-	72	13430506	13440691
chr2	13541142	13553551	13541142	13541410	13553281	13553551	87	---	---	---	---	13552727	13552742	+	93	---	---
chr2	13560724	13565592	13560724	13560961	13565354	13565591	97	13560719	13560723	13565593	13565597	13561145	13561181	-	70	13560724	13565581
chr2	13570158	13575144	13570158	13570462	13574845	13575144	87	---	---	---	---	13570665	13570681	-	70	13570167	13575141
chr2	13587045	13608930	13587054	13588281	13607697	13608924	97	13587039	13587044	13608931	13608936	13606737	13606751	+	86	13587053	13608922
chr2	13625107	13631862	13625110	13625632	13631331	13631853	98	13625102	13625106	13631863	13631867	13631154	13631167	+	85	13625108	13631858
chr2	13637379	13641468	13637379	13637484	13641363	13641468	86	---	---	---	---	13637593	13637604	-	83	---	---
chr2	13652193	13665591	13652193	13655994	13661790	13665591	99	---	---	---	---	13661635	13661672	+	76	13652193	13665589
chr2	13720543	13728680	13720543	13720832	13728392	13728680	96	---	---	---	---	13721193	13721209	-	70	13720543	13728678
chr2	13773907	13778854	13773910	13774314	13778436	13778840	99	13773902	13773906	13778855	13778859	13778393	13778415	+	73	13773910	13778848
chr2	13794718	13806294	13794718	13797431	13803582	13806294	99	---	---	---	---	13797664	13797687	-	70	13794720	13806292
chr2	13917590	13923171	13917592	13917987	13922782	13923161	95	13917585	13917589	13923172	13923176	13918017	13918042	-	73	13917592	13923156
chr2	13933761	13938855	13933761	13934146	13938470	13938855	98	---	---	---	---	13934278	13934297	-	75	13933762	13938845
chr2	13950517	13970033	13950525	13951987	13968586	13970018	86	13950512	13950516	13970034	13970038	13967756	13967795	+	80	---	---
chr2	13961616	13968574	13961616	13963162	13967023	13968574	97	---	---	---	---	13966840	13966858	+	73	---	---
chr2	13971714	13976943	13971714	13972146	13976511	13976943	97	---	---	---	---	13972327	13972346	-	75	13971717	13976941
chr2	13990513	14003253	13990513	13991287	14002505	14003253	85	---	---	---	---	13991751	13991762	-	83	---	---
chr2	14004804	14008033	14004804	14005264	14007573	14008033	99	---	---	---	---	14005329	14005340	-	75	14004804	14008031
chr2	14058130	14070489	14058130	14058822	14069797	14070489	99	---	---	---	---	14069248	14069293	+	78	14058130	14070484
chr2	14073523	14077213	14073523	14073674	14077062	14077213	93	---	---	---	---	14076892	14076924	+	72	---	---
chr2	14102152	14118122	14102152	14102375	14117901	14118122	92	---	---	---	---	14103118	14103152	-	82	14102157	14118107
chr2	14139360	14145099	14139360	14139683	14144777	14145099	88	---	---	---	---	14144719	14144775	+	78	---	---
chr2	14162230	14167211	14162230	14162477	14166947	14167211	90	---	---	---	---	14166766	14166780	+	80	14162230	14167210
chr2	14168871	14174630	14168874	14169183	14174333	14174628	90	14168866	14168870	14174631	14174635	14169247	14169261	-	80	14168874	14174626
chr2	14192319	14208397	14192325	14192670	14208063	14208397	89	14192314	14192318	14208398	14208402	14193415	14193440	-	84	14192323	14208391
chr2	14214922	14227406	14214922	14217313	14225035	14227406	92	---	---	---	---	14217640	14217654	-	80	---	---
chr2	14253719	14266586	14253719	14256827	14263449	14266586	98	---	---	---	---	14257107	14257158	-	78	14253737	14266584
chr2	14284280	14302319	14284280	14284635	14301964	14302319	89	---	---	---	---	14301186	14301213	+	78	14284280	14302306
chr2	14293055	14301973	14293058	14294787	14300201	14301963	93	14293048	14293054	14301974	14301980	14299949	14299970	+	81	14293059	14301967
chr2	14308882	14328245	14308882	14309076	14328051	14328245	94	---	---	---	---	14309760	14309838	-	77	---	---
chr2	14309064	14323572	14309072	14312987	14319660	14323572	99	14309059	14309063	14323573	14323577	14319418	14319439	+	81	14309070	14323570
chr2	14323573	14329414	14323573	14324737	14328237	14329414	94	---	---	---	---	14324839	14324860	-	90	14323575	14329412
chr2	14358509	14370651	14358509	14358971	14370189	14370651	98	---	---	---	---	14359185	14359202	-	72	14358510	14370648
chr2	14399234	14407094	14399234	14399471	14406857	14407094	98	---	---	---	---	14399696	14399722	-	81	14399234	14407092
chr2	14416685	14428963	14416685	14417148	14428500	14428963	98	---	---	---	---	14427950	14427992	+	72	14416687	14428961
chr2	14437197	14442494	14437197	14437649	14442064	14442494	85	---	---	---	---	14437749	14437793	-	71	---	---
chr2	14555839	14570407	14555847	14559805	14566474	14570399	98	14555833	14555838	14570408	14570413	14566232	14566253	+	81	14555840	14570401
chr2	14572746	14575616	14572746	14573519	14574843	14575616	92	---	---	---	---	14573571	14573584	-	71	14572748	14575613
chr2	14573571	14592037	14573571	14574066	14591541	14592037	96	---	---	---	---	14574916	14574940	-	72	14573571	14592036
chr2	14574066	14584835	14574066	14575560	14583401	14584835	94	---	---	---	---	14575884	14575897	-	85	---	---
chr2	14585855	14595319	14585861	14586132	14595049	14595319	93	14585849	14585854	14595320	14595325	14586483	14586499	-	76	14585862	14595317
chr2	14596392	14601504	14596394	14596864	14601030	14601500	94	14596386	14596391	14601505	14601510	14596913	14596932	-	70	14596393	14601498
chr2	14615207	14627608	14615207	14615900	14626915	14627608	98	---	---	---	---	14626365	14626410	+	78	14615207	14627605
chr2	14652737	14657986	14652737	14653069	14657653	14657986	95	---	---	---	---	14653112	14653133	-	86	14652737	14657981
chr2	14676522	14681863	14676522	14676981	14681400	14681859	99	14676514	14676521	14681864	14681871	14676983	14677045	-	76	14676522	14681857
chr2	14712595	14727311	14712595	14714566	14725353	14727311	97	---	---	---	---	14725151	14725174	+	70	14712596	14727309
chr2	14763325	14782500	14763325	14765130	14780419	14782500	85	---	---	---	---	14765737	14765754	-	77	14763325	14782496
chr2	14765567	14774979	14765577	14767212	14773339	14774974	99	14765561	14765566	14774980	14774985	14767486	14767518	-	78	14765572	14774976
chr2	14828001	14832847	14828001	14828181	14832668	14832847	97	---	---	---	---	14828296	14828319	-	75	14828011	14832845
chr2	14845748	14852102	14845748	14847823	14850008	14852102	98	---	---	---	---	---	---	0	--	14845748	14852098
chr2	14855305	14875714	14855305	14856927	14874075	14875714	98	---	---	---	---	14857712	14857751	-	75	---	---
chr2	14860515	14874076	14860515	14861562	14873022	14874076	99	---	---	---	---	14872460	14872486	+	70	14860515	14874073
chr2	14879484	14891731	14879484	14880213	14891002	14891731	95	14879476	14879483	14891732	14891739	14890473	14890491	+	84	14879484	14891728
chr2	14923681	14934430	14923694	14925388	14932753	14934416	91	14923676	14923680	14934431	14934435	14925485	14925503	-	73	---	---
chr2	14931675	14949320	14931675	14933053	14947940	14949320	98	---	---	---	---	14947297	14947326	+	76	14931676	14949318
chr2	14935183	14944455	14935183	14936679	14942959	14944455	99	---	---	---	---	14942646	14942666	+	71	14935183	14944453
chr2	15000090	15009109	15000090	15001600	15007599	15009109	97	---	---	---	---	15007387	15007419	+	78	15000091	15009107
chr2	15020372	15032765	15020372	15021068	15032069	15032765	98	---	---	---	---	15021572	15021617	-	78	15020376	15032763
chr2	15059293	15070769	15059293	15060906	15069159	15070769	90	---	---	---	---	15061277	15061289	-	84	15059295	15070766
chr2	15071931	15084341	15071931	15072627	15083645	15084341	99	---	---	---	---	15073131	15073176	-	78	15071931	15084339
chr2	15095681	15108015	15095681	15096507	15107189	15108015	98	---	---	---	---	15097018	15097033	-	75	15095685	15108012
chr2	15155778	15172112	15155781	15156698	15171185	15172099	91	15155772	15155777	15172113	15172118	15157391	15157406	-	81	---	---
chr2	15164323	15172626	15164323	15164863	15172087	15172626	92	---	---	---	---	15171739	15171752	+	78	15164336	15172622
chr2	15186031	15198471	15186031	15186730	15197733	15198471	92	---	---	---	---	15187260	15187281	-	77	15186031	15198458
chr2	15206060	15213220	15206060	15207226	15212055	15213220	99	---	---	---	---	---	---	0	--	---	---
chr2	15242540	15259275	15242540	15243910	15257892	15259275	85	---	---	---	---	15257230	15257249	+	70	---	---
chr2	15258055	15269876	15258055	15259764	15268176	15269872	85	15258049	15258054	15269877	15269882	15260138	15260158	-	76	15258072	15269873
chr2	15263406	15271491	15263406	15264744	15270153	15271491	97	---	---	---	---	15264826	15264895	-	78	15263406	15271489
chr2	15311822	15322862	15311822	15312525	15322160	15322862	94	---	---	---	---	15321945	15321973	+	75	---	---
chr2	15334543	15344107	15334551	15335570	15343006	15344094	85	15334538	15334542	15344108	15344112	15342760	15342792	+	75	15334547	15344106
chr2	15334679	15343703	15334679	15335246	15343134	15343703	90	15334674	15334678	15343704	15343708	15335582	15335616	-	74	15334697	15343693
chr2	15366759	15382277	15366759	15367990	15381049	15382277	96	---	---	---	---	15368558	15368587	-	73	15366759	15382273
chr2	15370365	15377878	15370365	15371571	15376597	15377878	93	---	---	---	---	15371793	15371822	-	70	15370366	15377876
chr2	15389118	15399884	15389118	15389562	15399440	15399884	97	---	---	---	---	15398956	15398968	+	76	15389120	15399871
chr2	15420909	15428806	15420909	15423481	15426237	15428806	98	---	---	---	---	15423557	15423574	-	72	15420909	15428804
chr2	15452226	15454827	15452226	15452638	15454426	15454827	96	---	---	---	---	15452686	15452699	-	71	15452229	15454825
chr2	15467500	15475528	15467500	15470317	15472723	15475528	97	---	---	---	---	15470415	15470438	-	70	15467500	15475526
chr2	15488672	15501096	15488672	15489390	15500378	15501096	99	---	---	---	---	15489893	15489938	-	78	15488672	15501093
chr2	15504875	15513122	15504888	15506511	15511467	15513112	96	15504869	15504874	15513123	15513128	15511326	15511366	+	75	15504885	15513110
chr2	15513448	15523323	15513448	15515169	15521604	15523323	96	---	---	---	---	15515283	15515310	-	85	---	---
chr2	15535831	15543170	15535831	15538273	15540757	15543170	95	---	---	---	---	15538372	15538398	-	70	15535831	15543168
chr2	15543747	15551646	15543747	15545088	15550300	15551646	97	---	---	---	---	15545183	15545246	-	81	15543747	15551643
chr2	15554657	15568772	15554657	15558702	15564726	15568772	99	---	---	---	---	15558973	15558993	-	80	15554661	15568770
chr2	15575589	15587964	15575594	15576291	15587256	15587954	98	15575582	15575588	15587965	15587971	15576788	15576839	-	73	15575595	15587957
chr2	15611102	15626957	15611102	15611569	15626489	15626957	96	---	---	---	---	15612298	15612315	-	83	15611104	15626950
chr2	15612412	15620477	15612412	15613754	15619157	15620477	97	---	---	---	---	15619001	15619060	+	83	15612412	15620473
chr2	15647230	15662905	15647230	15651743	15658393	15662905	98	---	---	---	---	15658061	15658094	+	70	15647230	15662902
chr2	15674998	15684300	15674998	15676242	15683067	15684300	96	---	---	---	---	15682810	15682825	+	75	15675003	15684297
chr2	15699277	15703837	15699284	15699403	15703720	15703830	91	15699272	15699276	15703838	15703842	15699531	15699552	-	81	15699284	15703834
chr2	15706321	15713852	15706321	15706643	15713530	15713852	97	---	---	---	---	15706880	15706924	-	71	15706321	15713850
chr2	15707836	15710368	15707837	15708244	15709961	15710368	97	15707830	15707835	15710369	15710374	15708293	15708306	-	71	15707837	15710366
chr2	15728477	15739440	15728477	15730118	15737795	15739440	94	---	---	---	---	15730451	15730474	-	75	---	---
chr2	15740784	15749043	15740784	15742438	15747410	15749043	97	---	---	---	---	15742533	15742573	-	75	15740784	15749041
chr2	15767039	15786849	15767039	15769462	15784615	15786849	86	---	---	---	---	15770194	15770220	-	92	15767056	15786847
chr2	15770850	15783167	15770856	15771579	15782433	15783156	97	15770845	15770849	15783168	15783172	15781890	15781921	+	75	15770860	15783157
chr2	15788015	15797283	15788015	15789720	15795536	15797283	92	---	---	---	---	15789902	15789919	-	77	15788015	15797281
chr2	15810204	15822558	15810204	15810892	15821870	15822558	98	---	---	---	---	15821321	15821365	+	77	15810204	15822556
chr2	15828753	15837036	15828753	15830406	15835383	15837036	99	---	---	---	---	15835248	15835288	+	75	15828754	15837034
chr2	15843093	15858724	15843093	15844285	15857522	15858724	90	---	---	---	---	15844797	15844824	-	82	15843094	15858719
chr2	15851797	15859022	15851805	15852082	15858719	15859014	85	15851790	15851796	15859023	15859029	15852395	15852414	-	75	15851812	15859019
chr2	15861544	15871312	15861544	15862254	15870602	15871312	98	---	---	---	---	15862616	15862633	-	72	15861544	15871311
chr2	15877088	15884646	15877088	15878367	15883367	15884646	99	---	---	---	---	15878589	15878616	-	71	15877088	15884644
chr2	15887500	15899786	15887500	15888211	15899074	15899786	97	---	---	---	---	15888737	15888755	-	78	15887505	15899784
chr2	15913737	15916310	15913737	15914291	15915762	15916310	90	---	---	---	---	---	---	0	--	15913746	15916297
chr2	15935464	15947594	15935464	15936689	15946366	15947594	97	---	---	---	---	15936867	15936892	-	80	15935465	15947592
chr2	15987257	15999710	15987257	15988559	15998394	15999710	90	---	---	---	---	15997916	15997933	+	72	15987257	15999708
chr2	16023229	16035680	16023229	16023947	16034962	16035680	96	---	---	---	---	16034424	16034466	+	74	16023230	16035678
chr2	16060782	16082223	16060782	16061647	16081362	16082223	97	---	---	---	---	16062593	16062606	-	78	16060798	16082222
chr2	16128589	16142516	16128589	16128872	16142233	16142516	86	---	---	---	---	16129436	16129476	-	70	16128603	16142511
chr2	16138760	16142175	16138760	16139462	16141475	16142175	99	---	---	---	---	16139521	16139537	-	88	16138760	16142173
chr2	16156553	16174196	16156553	16158168	16172448	16174196	86	---	---	---	---	16171829	16171845	+	76	---	---
chr2	16160968	16167709	16160968	16161297	16167376	16167709	93	---	---	---	---	16167242	16167281	+	72	16160969	16167707
chr2	16161817	16172461	16161830	16162362	16171916	16172448	96	16161812	16161816	16172462	16172466	16162779	16162802	-	70	16161829	16172453
chr2	16179696	16191537	16179696	16179949	16191274	16191537	90	---	---	---	---	16180424	16180452	-	79	16179696	16191534
chr2	16195438	16202724	16195438	16196632	16201530	16202724	97	---	---	---	---	16201315	16201368	+	75	16195438	16202722
chr2	16218920	16226705	16218920	16221066	16224311	16226705	85	---	---	---	---	16221143	16221225	-	77	16218930	16226699
chr2	16242995	16252317	16243009	16245527	16249766	16252308	97	16242990	16242994	16252318	16252322	16245688	16245739	-	75	16242997	16252306
chr2	16296060	16301084	16296060	16296186	16300958	16301084	97	---	---	---	---	16296391	16296407	-	76	16296061	16301082
chr2	16315030	16321936	16315030	16315323	16321639	16321933	98	16315025	16315029	16321937	16321941	16321503	16321543	+	75	16315030	16321920
chr2	16323719	16336139	16323719	16324927	16334929	16336139	97	---	---	---	---	16325403	16325426	-	75	16323720	16336137
chr2	16327289	16329664	16327289	16327630	16329324	16329664	98	---	---	---	---	16329224	16329240	+	76	16327289	16329660
chr2	16376493	16383688	16376493	16376977	16383204	16383688	97	---	---	---	---	16377192	16377211	-	85	16376494	16383675
chr2	16412886	16418617	16412898	16413220	16418286	16418608	99	16412880	16412885	16418618	16418623	16418229	16418252	+	83	16412889	16418604
chr2	16445784	16460084	16445791	16446841	16459032	16460082	99	16445779	16445783	16460085	16460089	16458619	16458640	+	77	16445791	16460076
chr2	16466144	16487575	16466144	16466851	16486868	16487575	97	---	---	---	---	16467710	16467723	-	85	16466144	16487573
chr2	16470743	16478380	16470743	16473248	16475869	16478380	98	---	---	---	---	16473346	16473378	-	75	16470743	16478378
chr2	16528143	16540521	16528143	16528829	16539835	16540521	98	---	---	---	---	16529333	16529378	-	78	16528149	16540519
chr2	16568098	16577354	16568098	16569754	16575699	16577354	98	---	---	---	---	16575564	16575604	+	75	16568099	16577352
chr2	16592213	16602422	16592213	16596609	16598027	16602422	97	---	---	---	---	16597961	16597986	+	76	16592214	16602417
chr2	16687809	16695511	16687814	16688529	16694792	16695507	97	16687804	16687808	16695512	16695516	16688776	16688789	-	78	16687814	16695505
chr2	16696439	16705498	16696439	16697674	16704264	16705498	99	---	---	---	---	16697965	16697984	-	85	16696440	16705486
chr2	16709397	16718867	16709397	16712227	16716051	16718867	92	---	---	---	---	16712270	16712290	-	76	16709410	16718858
chr2	16732068	16746326	16732068	16733086	16745311	16746326	98	---	---	---	---	16744758	16744774	+	70	16732079	16746324
chr2	16746755	16757743	16746755	16747066	16757432	16757743	96	---	---	---	---	16747538	16747572	-	88	16746759	16757734
chr2	16772730	16793904	16772730	16773764	16792871	16793904	96	---	---	---	---	16774277	16774306	-	80	16772741	16793902
chr2	16808064	16820375	16808064	16808434	16820004	16820375	87	---	---	---	---	16819476	16819490	+	73	16808064	16820368
chr2	16813347	16822822	16813347	16814500	16821660	16822822	95	---	---	---	---	16814813	16814857	-	73	---	---
chr2	16842193	16850129	16842202	16843542	16848782	16850122	98	16842187	16842192	16850130	16850135	16848633	16848696	+	79	16842202	16850124
chr2	16876880	16890559	16876891	16878087	16889354	16890550	98	16876874	16876879	16890560	16890565	16878282	16878294	-	76	16876889	16890557
chr2	16879143	16881720	16879143	16879555	16881308	16881720	99	---	---	---	---	16879602	16879615	-	71	16879143	16881716
chr2	16904598	16916751	16904598	16907939	16913406	16916751	95	---	---	---	---	16913244	16913266	+	78	---	---
chr2	16926268	16939657	16926268	16930060	16935853	16939645	99	16926260	16926267	16939658	16939665	16930322	16930336	-	73	16926268	16939652
chr2	16956380	16963956	16956380	16957175	16963188	16963956	93	---	---	---	---	16957291	16957311	-	80	---	---
chr2	16963999	16971617	16964012	16965294	16970354	16971610	96	16963993	16963998	16971618	16971623	16970103	16970132	+	70	16964009	16971614
chr2	16976990	16986339	16977005	16978523	16984821	16986338	98	16976985	16976989	16986340	16986344	16978793	16978812	-	70	16977003	16986338
chr2	17017502	17038244	17017502	17018717	17037017	17038244	94	---	---	---	---	17019521	17019555	-	80	17017508	17038242
chr2	17018896	17026843	17018896	17020137	17025603	17026843	98	---	---	---	---	17020367	17020385	-	78	17018897	17026840
chr2	17069519	17074865	17069519	17069979	17074405	17074865	99	---	---	---	---	17069981	17070043	-	76	17069519	17074863
chr2	17092293	17103663	17092293	17092744	17103212	17103663	99	---	---	---	---	17092961	17092978	-	72	17092293	17103661
chr2	17104912	17116345	17104915	17105435	17115799	17116331	93	17104907	17104911	17116346	17116350	17115348	17115365	+	72	---	---
chr2	17122691	17135056	17122691	17123385	17134362	17135056	99	---	---	---	---	17133813	17133858	+	78	17122692	17135053
chr2	17138753	17152897	17138759	17142814	17148839	17152893	99	17138748	17138752	17152898	17152902	17143089	17143101	-	84	17138759	17152890
chr2	17163551	17178305	17163551	17164330	17177542	17178305	95	---	---	---	---	17164781	17164838	-	70	---	---
chr2	17192903	17199253	17192903	17193048	17199108	17199253	97	---	---	---	---	17193142	17193182	-	73	---	---
chr2	17227394	17235563	17227394	17228431	17234548	17235563	93	---	---	---	---	17234242	17234279	+	76	17227408	17235559
chr2	17235671	17256189	17235671	17239609	17252307	17256189	86	---	---	---	---	17240219	17240233	-	80	17235673	17256185
chr2	17247142	17258430	17247142	17248702	17256880	17258430	87	---	---	---	---	17249037	17249056	-	75	17247143	17258426
chr2	17258423	17266695	17258430	17260062	17265055	17266687	99	17258417	17258422	17266696	17266701	17260157	17260197	-	75	17258430	17266694
chr2	17266687	17273981	17266687	17267466	17273202	17273981	93	---	---	---	---	17272946	17272971	+	73	17266702	17273979
chr2	17323790	17339856	17323790	17328659	17334917	17339856	91	---	---	---	---	17334676	17334710	+	82	17323797	17339839
chr2	17354392	17362264	17354392	17355687	17360969	17362264	98	---	---	---	---	17355787	17355860	-	77	---	---
chr2	17380628	17391772	17380637	17381859	17390536	17391759	97	17380623	17380627	17391773	17391777	17382247	17382263	-	100	17380637	17391771
chr2	17398216	17402070	17398216	17399614	17400675	17402070	92	---	---	---	---	17399616	17399643	-	75	---	---
chr2	17410046	17422403	17410046	17410738	17421711	17422403	99	---	---	---	---	17411241	17411286	-	78	17410047	17422401
chr2	17429625	17436497	17429625	17430038	17436078	17436497	88	---	---	---	---	17430237	17430273	-	70	---	---
chr2	17458928	17466666	17458936	17460215	17465361	17466654	97	17458920	17458927	17466667	17466674	17460454	17460473	-	85	17458932	17466659
chr2	17476511	17492473	17476511	17477152	17491832	17492473	98	---	---	---	---	17491290	17491340	+	74	17476516	17492471
chr2	17479576	17485417	17479576	17480798	17484195	17485417	98	---	---	---	---	17480830	17480857	-	71	17479581	17485415
chr2	17527929	17536272	17527929	17529535	17534677	17536272	97	---	---	---	---	17534543	17534583	+	75	17527930	17536262
chr2	17540584	17555195	17540584	17544877	17550897	17555190	99	17540579	17540583	17555196	17555200	17545153	17545165	-	84	17540585	17555188
chr2	17556956	17566233	17556956	17558208	17564997	17566233	93	---	---	---	---	17564673	17564693	+	76	17556958	17566217
chr2	17574817	17584159	17574824	17576319	17582656	17584151	99	17574812	17574816	17584160	17584164	17582373	17582405	+	78	17574824	17584158
chr2	17601566	17606976	17601566	17601977	17606572	17606976	90	---	---	---	---	17602039	17602055	-	70	17601566	17606974
chr2	17609904	17616962	17609911	17610209	17616646	17616962	86	17609898	17609903	17616963	17616968	17610230	17610271	-	71	---	---
chr2	17611213	17616296	17611213	17611453	17616056	17616296	96	---	---	---	---	17611593	17611627	-	80	17611228	17616294
chr2	17619575	17627007	17619575	17619767	17626815	17627007	99	---	---	---	---	17619949	17619964	-	81	17619578	17627005
chr2	17674138	17689281	17674138	17677329	17686096	17689281	90	---	---	---	---	17685743	17685756	+	85	---	---
chr2	17684393	17692630	17684393	17686028	17690973	17692630	98	---	---	---	---	17690837	17690877	+	75	17684393	17692628
chr2	17725816	17733809	17725816	17726264	17733368	17733809	91	---	---	---	---	17726436	17726459	-	70	17725816	17733804
chr2	17745616	17765365	17745616	17746645	17764306	17765365	92	---	---	---	---	17747200	17747214	-	73	17745631	17765363
chr2	17749800	17762981	17749800	17751351	17761430	17762981	98	---	---	---	---	17760980	17761059	+	80	17749802	17762978
chr2	17750160	17762622	17750160	17750992	17761790	17762622	98	---	---	---	---	17761418	17761441	+	87	---	---
chr2	17783259	17795223	17783259	17784905	17793583	17795223	91	---	---	---	---	17793149	17793164	+	75	17783259	17795220
chr2	17812190	17824495	17812194	17812883	17823792	17824481	99	17812185	17812189	17824496	17824500	17823246	17823287	+	78	17812194	17824482
chr2	17841873	17855697	17841873	17842704	17854867	17855697	93	---	---	---	---	17854258	17854274	+	70	---	---
chr2	17842024	17855592	17842024	17842599	17855017	17855592	94	---	---	---	---	17854396	17854456	+	70	---	---
chr2	17867172	17887773	17867172	17868103	17886842	17887773	96	---	---	---	---	17885937	17885960	+	70	17867174	17887770
chr2	17877471	17886324	17877486	17880052	17883753	17886319	97	17877466	17877470	17886325	17886329	17883569	17883670	+	73	---	---
chr2	17887773	17899739	17887773	17888236	17899276	17899739	98	---	---	---	---	17888451	17888468	-	72	17887773	17899737
chr2	17900878	17905462	17900878	17902034	17904232	17905462	91	17900873	17900877	17905463	17905467	17902047	17902066	-	85	17900878	17905458
chr2	17911724	17921139	17911732	17912961	17919896	17921128	97	17911718	17911723	17921140	17921145	17913207	17913222	-	81	17911724	17921126
chr2	17911732	17920748	17911732	17912581	17919896	17920748	97	---	---	---	---	17912891	17912918	-	75	17911732	17920744
chr2	17937274	17951161	17937274	17940010	17948389	17951161	95	---	---	---	---	17948169	17948186	+	88	17937274	17951158
chr2	17966299	17971498	17966299	17966706	17971091	17971498	99	---	---	---	---	17966765	17966777	-	92	17966299	17971496
chr2	17980407	17990380	17980407	17980758	17990028	17990380	90	---	---	---	---	17989726	17989749	+	70	17980415	17990370
chr2	18027511	18039908	18027522	18028236	18039187	18039902	97	18027505	18027510	18039909	18039914	18028702	18028722	-	71	18027522	18039897
chr2	18043347	18057997	18043347	18046834	18054510	18057997	97	---	---	---	---	18047178	18047197	-	85	18043348	18057995
chr2	18060478	18072899	18060478	18061174	18072202	18072899	98	---	---	---	---	18071650	18071682	+	75	18060479	18072896
chr2	18075497	18082648	18075500	18076848	18081295	18082634	91	18075491	18075496	18082649	18082654	18076994	18077012	-	84	18075500	18082632
chr2	18085337	18090448	18085337	18085799	18089987	18090448	95	---	---	---	---	18085864	18085875	-	75	18085337	18090446
chr2	18106129	18114708	18106135	18107496	18113346	18114706	98	18106123	18106128	18114709	18114714	18113115	18113130	+	87	18106138	18114704
chr2	18127957	18132994	18127957	18128101	18132849	18132994	96	---	---	---	---	18132634	18132650	+	82	18127959	18132992
chr2	18133812	18139233	18133827	18134206	18138854	18139226	94	18133807	18133811	18139234	18139238	18134208	18134219	-	100	18133830	18139224
chr2	18141318	18146593	18141318	18141711	18146194	18146593	96	---	---	---	---	18145969	18145981	+	76	18141323	18146591
chr2	18153240	18161152	18153240	18154472	18159920	18161152	99	---	---	---	---	18159668	18159686	+	78	18153241	18161150
chr2	18182291	18199260	18182291	18182544	18199007	18199260	94	---	---	---	---	18198212	18198228	+	76	---	---
chr2	18206187	18213819	18206188	18207882	18212174	18213811	88	18206182	18206186	18213820	18213824	18208046	18208065	-	95	18206196	18213809
chr2	18229780	18236055	18229795	18230197	18235656	18236054	97	18229775	18229779	18236056	18236060	18230446	18230470	-	76	18229795	18236052
chr2	18236934	18247531	18236934	18237641	18246818	18247531	96	---	---	---	---	18238069	18238100	-	78	18236934	18247528
chr2	18249091	18257827	18249093	18251677	18255165	18257818	90	18249082	18249090	18257828	18257836	18251755	18251770	-	75	18249094	18257819
chr2	18259380	18275485	18259391	18261327	18273547	18275477	95	18259374	18259379	18275486	18275491	18272936	18272993	+	87	18259384	18275481
chr2	18294626	18304305	18294626	18297720	18301187	18304305	98	---	---	---	---	18301031	18301101	+	80	---	---
chr2	18308919	18314787	18308930	18309219	18314515	18314782	88	18308914	18308918	18314788	18314792	18314396	18314436	+	75	18308925	18314783
chr2	18328649	18336591	18328659	18330006	18335243	18336590	97	18328644	18328648	18336592	18336596	18335108	18335166	+	81	18328656	18336587
chr2	18346700	18367801	18346700	18347382	18367119	18367801	89	---	---	---	---	18366310	18366327	+	88	---	---
chr2	18376252	18386441	18376266	18378759	18383934	18386428	99	18376247	18376251	18386442	18386446	18383784	18383796	+	92	18376260	18386438
chr2	18396213	18406516	18396213	18399865	18402891	18406516	93	---	---	---	---	18402773	18402785	+	84	18396221	18406504
chr2	18396670	18406516	18396670	18399865	18403347	18406516	93	---	---	---	---	---	---	0	--	---	---
chr2	18407559	18420509	18407559	18408289	18419780	18420509	94	---	---	---	---	18408820	18408837	-	88	18407564	18420507
chr2	18423591	18439327	18423593	18424995	18437898	18439312	92	18423586	18423590	18439328	18439332	18437522	18437564	+	76	---	---
chr2	18427315	18435884	18427315	18428673	18434531	18435884	97	---	---	---	---	18434298	18434313	+	87	18427315	18435882
chr2	18449530	18458670	18449530	18450869	18457331	18458670	99	---	---	---	---	18451141	18451160	-	70	18449546	18458668
chr2	18478870	18490870	18478870	18479331	18490409	18490870	97	---	---	---	---	18479546	18479563	-	72	18478871	18490868
chr2	18502301	18508875	18502301	18503973	18507233	18508875	87	---	---	---	---	18504063	18504109	-	76	18502305	18508873
chr2	18551524	18567236	18551524	18551716	18567040	18567236	96	---	---	---	---	18551811	18551822	-	83	18551530	18567234
chr2	18554674	18567042	18554675	18555372	18566345	18567041	99	18554669	18554673	18567043	18567047	18555875	18555920	-	78	18554681	18567039
chr2	18594655	18607036	18594655	18595355	18606337	18607036	98	---	---	---	---	18605787	18605828	+	76	18594657	18607033
chr2	18612331	18622382	18612331	18613831	18620882	18622382	99	---	---	---	---	18614102	18614113	-	91	18612343	18622380
chr2	18634324	18654731	18634324	18635040	18654015	18654731	96	---	---	---	---	18635964	18635978	-	73	18634324	18654726
chr2	18639689	18647576	18639689	18641044	18646317	18647576	90	---	---	---	---	18646054	18646080	+	70	18639689	18647570
chr2	18666864	18682592	18666864	18671445	18678110	18682592	95	---	---	---	---	18671612	18671629	-	77	18666864	18682590
chr2	18708324	18721184	18708324	18709074	18720425	18721184	93	---	---	---	---	18709621	18709642	-	81	18708324	18721181
chr2	18726711	18734434	18726711	18727998	18733152	18734434	97	---	---	---	---	18728213	18728232	-	80	18726711	18734424
chr2	18739944	18751195	18739944	18741690	18749461	18751195	94	---	---	---	---	18749143	18749165	+	73	18739945	18751193
chr2	18751552	18754113	18751558	18751968	18753698	18754108	99	18751546	18751551	18754114	18754119	18753636	18753649	+	71	18751555	18754106
chr2	18822635	18838884	18822635	18823122	18838397	18838884	96	---	---	---	---	18837639	18837654	+	87	---	---
chr2	18839299	18843873	18839299	18840564	18842619	18843873	91	---	---	---	---	18842516	18842592	+	71	18839300	18843870
chr2	18920041	18925393	18920041	18920497	18924937	18925393	99	---	---	---	---	18924741	18924764	+	70	18920042	18925391
chr2	18945985	18961283	18945989	18946399	18960868	18961277	92	18945980	18945984	18961284	18961288	18960256	18960280	+	80	18945998	18961275
chr2	18972732	18980820	18972732	18974390	18979353	18980820	87	---	---	---	---	18979218	18979258	+	75	18972733	18980818
chr2	19008546	19019765	19008556	19010445	19017848	19019760	90	19008541	19008545	19019766	19019770	19017576	19017610	+	71	---	---
chr2	19023185	19031935	19023185	19024099	19031011	19031935	95	---	---	---	---	19024336	19024358	-	91	---	---
chr2	19067290	19079267	19067290	19067750	19078807	19079267	99	---	---	---	---	19067965	19067982	-	72	19067291	19079265
chr2	19084443	19098529	19084443	19085432	19097541	19098529	99	---	---	---	---	19097008	19097030	+	73	19084444	19098527
chr2	19111445	19118606	19111445	19113105	19116968	19118606	95	---	---	---	---	19116783	19116817	+	91	19111445	19118603
chr2	19125193	19139497	19125193	19126249	19138440	19139497	98	---	---	---	---	19126636	19126657	-	77	19125193	19139492
chr2	19142358	19149674	19142365	19144221	19147818	19149672	95	19142353	19142357	19149675	19149679	19144338	19144352	-	80	19142358	19149669
chr2	19156217	19162426	19156217	19157079	19161564	19162426	99	---	---	---	---	19161398	19161410	+	76	19156217	19162423
chr2	19175024	19193373	19175024	19180840	19187536	19193373	90	---	---	---	---	19181164	19181175	-	75	---	---
chr2	19177182	19191721	19177182	19179189	19189693	19191721	90	---	---	---	---	19189279	19189298	+	80	19177194	19191704
chr2	19186730	19195972	19186730	19188241	19194461	19195972	97	---	---	---	---	19188513	19188532	-	70	19186730	19195970
chr2	19211887	19227124	19211887	19214962	19224079	19227124	94	---	---	---	---	19223625	19223646	+	77	19211889	19227121
chr2	19227952	19230598	19227952	19228561	19229989	19230598	96	---	---	---	---	19229949	19229974	+	73	---	---
chr2	19234126	19241525	19234126	19235237	19240414	19241525	96	---	---	---	---	19235476	19235496	-	90	---	---
chr2	19234436	19241358	19234436	19235070	19240723	19241358	97	---	---	---	---	19235290	19235352	-	79	---	---
chr2	19237597	19254090	19237597	19238470	19253216	19254090	92	---	---	---	---	19239171	19239208	-	71	19237597	19254080
chr2	19238029	19253854	19238029	19238233	19253648	19253854	91	---	---	---	---	19238937	19238955	-	78	---	---
chr2	19255859	19268879	19255859	19256476	19268266	19268879	87	---	---	---	---	19256919	19256932	-	100	19255859	19268871
chr2	19269468	19285505	19269468	19270067	19284903	19285505	92	---	---	---	---	19270697	19270733	-	70	---	---
chr2	19270285	19278683	19270285	19272299	19276565	19278683	91	---	---	---	---	19272479	19272496	-	72	19270294	19278681
chr2	19270896	19278100	19270900	19271828	19277172	19278100	96	19270891	19270895	19278101	19278105	19272038	19272072	-	80	19270900	19278092
chr2	19291097	19300449	19291097	19291648	19299898	19300449	94	---	---	---	---	19299511	19299544	+	76	19291110	19300446
chr2	19307173	19325098	19307173	19309235	19323028	19325098	85	---	---	---	---	19322353	19322390	+	71	19307175	19325089
chr2	19307213	19317549	19307213	19307894	19316868	19317549	95	---	---	---	---	19308296	19308342	-	78	---	---
chr2	19331600	19347775	19331600	19332642	19346733	19347775	96	---	---	---	---	19333034	19333058	-	72	19331600	19347773
chr2	19370786	19386440	19370797	19372254	19384953	19386430	85	19370781	19370785	19386441	19386445	19372828	19372864	-	70	---	---
chr2	19372590	19389884	19372590	19373234	19389238	19389884	90	---	---	---	---	19388642	19388655	+	85	19372590	19389878
chr2	19389976	19397866	19389976	19390592	19397250	19397866	97	---	---	---	---	19396917	19396947	+	74	19389984	19397859
chr2	19418973	19432064	19418973	19419299	19431739	19432064	93	---	---	---	---	19419611	19419623	-	76	19418973	19432062
chr2	19418973	19433369	19418973	19420524	19431739	19433369	89	---	---	---	---	19431345	19431362	+	83	19418973	19433366
chr2	19429188	19443034	19429188	19431218	19441075	19443034	85	---	---	---	---	19431560	19431593	-	73	---	---
chr2	19435617	19443449	19435617	19436721	19442211	19443449	87	---	---	---	---	19436952	19436970	-	78	19435617	19443447
chr2	19435617	19443449	19435617	19436721	19442211	19443449	87	---	---	---	---	19436952	19436970	-	78	19435617	19443447
chr2	19450740	19456328	19450740	19451027	19456036	19456328	96	---	---	---	---	19451057	19451109	-	84	19450740	19456326
chr2	19458400	19467788	19458408	19459621	19466612	19467785	88	19458395	19458399	19467789	19467793	19459952	19459970	-	73	19458408	19467783
chr2	19469945	19477715	19469945	19471180	19476480	19477715	98	---	---	---	---	19476229	19476243	+	73	19469945	19477712
chr2	19497748	19507656	19497749	19500073	19505309	19507649	96	19497743	19497747	19507657	19507661	19500199	19500228	-	70	19497749	19507646
chr2	19517032	19521977	19517034	19517239	19521794	19521976	86	19517026	19517031	19521978	19521983	19521677	19521720	+	77	---	---
chr2	19538176	19557334	19538176	19538630	19556881	19557334	90	---	---	---	---	19555979	19556060	+	80	---	---
chr2	19543201	19555405	19543212	19543930	19554696	19555397	93	19543196	19543200	19555406	19555410	19544447	19544467	-	90	19543212	19555392
chr2	19562443	19575655	19562443	19563981	19574107	19575655	97	---	---	---	---	19564394	19564443	-	82	19562443	19575653
chr2	19594051	19601799	19594051	19595158	19600683	19601799	88	---	---	---	---	19595243	19595260	-	72	---	---
chr2	19596619	19602248	19596619	19597099	19601796	19602248	86	---	---	---	---	19601690	19601706	+	70	19596623	19602246
chr2	19626232	19647351	19626232	19626693	19646889	19647351	96	---	---	---	---	19646141	19646155	+	93	19626233	19647348
chr2	19628471	19637724	19628484	19630069	19636129	19637714	99	19628465	19628470	19637725	19637730	19630164	19630191	-	78	19628484	19637719
chr2	19648002	19657918	19648002	19648651	19657269	19657918	98	---	---	---	---	19657045	19657061	+	70	19648002	19657909
chr2	19666596	19675828	19666596	19668180	19674244	19675827	99	19666591	19666595	19675829	19675833	19674121	19674148	+	78	19666596	19675824
chr2	19679699	19687305	19679699	19682479	19684530	19687305	98	---	---	---	---	---	---	0	--	19679699	19687303
chr2	19689358	19697534	19689358	19691026	19695864	19697534	98	---	---	---	---	19695728	19695768	+	75	19689358	19697527
chr2	19696138	19702887	19696149	19697516	19701521	19702884	88	19696133	19696137	19702888	19702892	19697587	19697620	-	70	19696150	19702882
chr2	19720621	19725573	19720621	19720879	19725314	19725573	98	---	---	---	---	19721013	19721026	-	78	19720621	19725565
chr2	19735763	19743542	19735763	19736973	19742315	19743542	96	19735758	19735762	19743543	19743547	19737180	19737198	-	78	19735765	19743540
chr2	19750843	19765006	19750843	19752248	19763602	19765006	92	---	---	---	---	19752719	19752746	-	82	19750857	19765002
chr2	19757634	19761829	19757634	19758426	19761036	19761829	99	---	---	---	---	19760920	19760940	+	71	19757645	19761827
chr2	19786068	19798539	19786068	19786793	19797816	19798539	97	---	---	---	---	19787307	19787345	-	74	19786068	19798536
chr2	19820863	19825875	19820866	19821051	19825678	19825861	93	19820858	19820862	19825876	19825880	19825517	19825536	+	70	19820867	19825873
chr2	19826027	19828381	19826027	19826242	19828160	19828381	90	---	---	---	---	---	---	0	--	19826036	19828379
chr2	19853380	19869751	19853380	19854720	19868410	19869751	98	---	---	---	---	19855373	19855393	-	80	19853380	19869749
chr2	19859914	19868198	19859914	19861569	19866542	19868198	99	---	---	---	---	19861663	19861703	-	75	19859915	19868195
chr2	19870528	19876098	19870537	19871704	19874931	19876097	98	19870523	19870527	19876099	19876103	19874864	19874897	+	76	19870538	19876096
chr2	19877945	19887075	19877949	19879456	19885561	19887067	97	19877940	19877944	19887076	19887080	19885255	19885288	+	73	19877951	19887072
chr2	19899139	19904452	19899143	19899446	19904140	19904443	93	19899134	19899138	19904453	19904457	19903933	19903949	+	70	---	---
chr2	19915452	19923411	19915452	19916663	19922200	19923411	97	---	---	---	---	19916887	19916906	-	75	19915452	19923409
chr2	19934153	19942642	19934153	19934320	19942475	19942642	97	---	---	---	---	19942067	19942155	+	75	19934171	19942640
chr2	19948134	19955796	19948134	19949475	19954434	19955796	95	---	---	---	---	19954300	19954339	+	75	19948135	19955777
chr2	19958718	19968360	19958718	19959158	19967920	19968360	96	---	---	---	---	19959169	19959187	-	78	19958718	19968357
chr2	19974193	19989803	19974203	19974337	19989665	19989799	96	19974188	19974192	19989804	19989808	19988956	19988996	+	75	19974202	19989797
chr2	20018178	20037743	20018178	20019406	20036537	20037743	95	---	---	---	---	20035973	20035995	+	86	20018178	20037741
chr2	20025326	20035645	20025326	20027231	20033740	20035645	99	---	---	---	---	20033726	20033738	+	100	20025326	20035642
chr2	20037743	20049934	20037743	20038260	20049418	20049934	96	---	---	---	---	20048900	20048915	+	75	20037756	20049932
chr2	20070904	20081427	20070908	20071265	20081066	20081423	98	20070898	20070903	20081428	20081433	20080990	20081010	+	76	20070910	20081423
chr2	20074406	20079731	20074406	20074860	20079277	20079731	99	---	---	---	---	20079170	20079181	+	83	20074406	20079729
chr2	20085217	20093529	20085231	20086884	20091867	20093516	96	20085212	20085216	20093530	20093534	20086979	20087018	-	77	20085217	20093514
chr2	20124540	20146532	20124540	20125400	20145671	20146532	98	---	---	---	---	20144768	20144785	+	72	20124549	20146529
chr2	20132553	20145636	20132553	20134066	20144089	20145636	96	---	---	---	---	20134548	20134568	-	80	20132553	20145634
chr2	20177041	20194055	20177041	20177237	20193860	20194055	90	---	---	---	---	20177511	20177529	-	84	20177049	20194045
chr2	20184614	20193859	20184614	20186082	20192385	20193859	89	---	---	---	---	20186310	20186342	-	75	20184615	20193856
chr2	20198182	20207465	20198182	20199695	20205952	20207465	99	---	---	---	---	20205641	20205661	+	71	20198182	20207463
chr2	20228437	20236971	20228437	20230332	20235055	20236971	96	---	---	---	---	20230541	20230567	-	70	20228437	20236968
chr2	20236981	20241004	20236981	20237313	20240672	20241004	96	---	---	---	---	20240560	20240589	+	80	---	---
chr2	20256364	20267000	20256379	20257609	20265782	20267000	94	20256359	20256363	20267001	20267005	20265385	20265401	+	100	20256369	20266998
chr2	20295905	20311519	20295905	20296369	20311058	20311519	93	---	---	---	---	20310792	20310806	+	73	20295907	20311517
chr2	20298673	20306507	20298673	20300013	20305167	20306507	96	---	---	---	---	20305019	20305082	+	81	20298674	20306505
chr2	20316506	20336246	20316506	20316729	20336023	20336246	95	---	---	---	---	20335058	20335084	+	81	20316519	20336244
chr2	20322733	20334963	20322733	20323430	20334266	20334963	98	---	---	---	---	20323933	20323972	-	75	20322739	20334961
chr2	20341927	20346225	20341927	20342039	20346113	20346225	92	---	---	---	---	20342161	20342185	-	84	20341937	20346224
chr2	20355951	20366340	20355951	20356827	20365463	20366340	99	---	---	---	---	20365355	20365368	+	71	---	---
chr2	20395306	20407452	20395306	20395765	20406993	20407452	98	---	---	---	---	20396140	20396163	-	70	20395307	20407450
chr2	20417262	20433256	20417262	20420115	20430404	20433256	98	---	---	---	---	20430079	20430092	+	78	20417264	20433251
chr2	20421348	20434671	20421356	20424369	20431659	20434669	98	20421342	20421347	20434672	20434677	20424707	20424733	-	70	---	---
chr2	20434773	20447700	20434773	20435895	20446578	20447700	99	---	---	---	---	20436094	20436105	-	83	20434773	20447696
chr2	20452065	20471473	20452067	20452525	20471016	20471473	96	20452059	20452064	20471474	20471479	20470250	20470273	+	87	20452065	20471471
chr2	20459670	20467118	20459679	20460948	20465829	20467118	96	20459665	20459669	20467119	20467123	20460996	20461051	-	80	20459672	20467111
chr2	20492861	20503403	20492866	20495480	20500784	20503399	99	20492856	20492860	20503404	20503408	20500627	20500639	+	92	20492866	20503401
chr2	20504282	20517473	20504282	20505828	20515917	20517464	99	20504277	20504281	20517474	20517478	20506238	20506255	-	88	20504289	20517464
chr2	20531932	20534550	20531936	20532349	20534133	20534545	97	20531927	20531931	20534551	20534555	20534059	20534070	+	75	20531939	20534545
chr2	20548909	20553925	20548909	20549191	20553643	20553925	95	---	---	---	---	---	---	0	--	20548911	20553923
chr2	20564783	20572357	20564783	20565091	20572060	20572357	87	---	---	---	---	20565155	20565169	-	73	20564783	20572355
chr2	20583182	20591276	20583197	20584522	20589970	20591273	93	20583177	20583181	20591277	20591281	20584571	20584659	-	76	20583190	20591271
chr2	20592203	20601448	20592203	20593408	20600224	20601448	95	---	---	---	---	20593640	20593655	-	81	20592204	20601446
chr2	20616657	20624949	20616661	20618317	20623293	20624940	97	20616651	20616656	20624950	20624955	20623158	20623198	+	73	20616659	20624941
chr2	20634081	20639554	20634081	20636806	20636832	20639554	94	---	---	---	---	---	---	0	--	20634093	20639553
chr2	20641603	20656227	20641603	20646908	20650889	20656227	91	---	---	---	---	20647014	20647052	-	79	---	---
chr2	20701843	20712801	20701843	20703076	20711590	20712801	97	---	---	---	---	20711193	20711209	+	100	20701843	20712800
chr2	20714568	20723308	20714578	20714988	20722889	20723299	97	20714563	20714567	20723309	20723313	20715279	20715301	-	86	---	---
chr2	20731687	20744104	20731687	20732387	20743403	20744104	99	---	---	---	---	20732890	20732938	-	75	20731687	20744101
chr2	20747377	20759666	20747377	20747753	20759289	20759666	93	---	---	---	---	20758901	20758919	+	73	20747377	20759650
chr2	20756058	20760518	20756058	20756921	20759660	20760518	93	---	---	---	---	20756923	20756935	-	84	---	---
chr2	20760518	20766673	20760518	20760794	20766390	20766673	92	---	---	---	---	20760885	20760904	-	70	20760535	20766662
chr2	20760787	20768293	20760787	20761589	20767511	20768293	93	---	---	---	---	20761868	20761886	-	78	20760795	20768288
chr2	20803127	20813700	20803127	20803589	20813227	20813689	99	20803121	20803126	20813701	20813706	20812769	20812785	+	82	20803128	20813687
chr2	20833876	20850150	20833876	20834195	20849825	20850150	88	---	---	---	---	20834944	20834975	-	78	20833877	20850141
chr2	20855300	20871453	20855300	20856343	20870413	20871453	97	---	---	---	---	20869892	20869908	+	70	20855300	20871451
chr2	20897726	20912146	20897735	20898457	20911413	20912135	97	20897721	20897725	20912147	20912151	20910839	20910885	+	76	20897730	20912139
chr2	20924998	20944597	20924998	20926776	20942818	20944597	97	---	---	---	---	20927363	20927385	-	78	20924998	20944594
chr2	20925081	20944529	20925081	20926709	20942901	20944529	96	---	---	---	---	20927363	20927385	-	78	20925084	20944520
chr2	20932864	20942678	20932864	20934453	20941152	20942678	94	---	---	---	---	20934566	20934578	-	76	20932864	20942676
chr2	20933353	20942459	20933356	20934221	20941644	20942447	91	20933348	20933352	20942460	20942464	20941363	20941422	+	70	---	---
chr2	20976203	20987884	20976218	20976680	20987418	20987880	99	20976198	20976202	20987885	20987889	20987186	20987203	+	77	20976215	20987877
chr2	20992129	21014044	20992129	20992474	21013696	21014044	88	---	---	---	---	21012906	21012948	+	76	20992130	21014032
chr2	20992544	21005396	20992544	20993004	21004937	21005396	94	---	---	---	---	21004369	21004385	+	70	---	---
chr2	21005398	21016412	21005398	21006483	21015328	21016412	92	---	---	---	---	21006587	21006609	-	86	---	---
chr2	21047917	21064816	21047929	21048707	21064026	21064804	97	21047912	21047916	21064817	21064821	21063357	21063412	+	73	---	---
chr2	21055737	21064030	21055737	21057393	21062371	21064030	99	---	---	---	---	21062235	21062275	+	75	21055737	21064029
chr2	21077095	21085030	21077095	21078434	21083690	21085030	98	---	---	---	---	21078520	21078584	-	81	21077096	21085027
chr2	21094416	21102558	21094416	21097169	21099814	21102558	96	---	---	---	---	21099681	21099715	+	74	21094416	21102556
chr2	21114768	21134891	21114778	21115529	21134125	21134876	98	21114763	21114767	21134892	21134896	21133415	21133451	+	72	---	---
chr2	21126860	21133691	21126869	21127894	21132630	21133681	96	21126855	21126859	21133692	21133696	21128108	21128130	-	78	21126870	21133687
chr2	21141618	21155142	21141618	21142638	21154115	21155142	95	---	---	---	---	21143169	21143185	-	76	21141622	21155140
chr2	21146813	21160791	21146813	21149848	21157731	21160791	85	---	---	---	---	21150146	21150216	-	71	---	---
chr2	21156690	21164868	21156690	21158096	21163452	21164868	96	---	---	---	---	21163264	21163296	+	78	21156690	21164858
chr2	21156912	21164323	21156927	21157558	21163689	21164320	97	21156907	21156911	21164324	21164328	21157800	21157833	-	70	---	---
chr2	21175541	21182995	21175541	21176880	21181656	21182995	98	---	---	---	---	21181499	21181575	+	77	21175541	21182993
chr2	21227387	21244136	21227387	21228169	21243354	21244136	87	---	---	---	---	21228740	21228754	-	73	---	---
chr2	21234192	21243356	21234192	21235711	21241864	21243356	95	---	---	---	---	21235856	21235888	-	78	21234192	21243352
chr2	21248754	21258006	21248754	21249978	21256792	21258006	97	---	---	---	---	21256533	21256548	+	81	21248754	21258002
chr2	21258357	21268641	21258363	21260262	21266735	21268634	99	21258352	21258356	21268642	21268646	21260356	21260367	-	83	21258363	21268631
chr2	21271524	21278909	21271524	21272759	21277674	21278909	97	---	---	---	---	21277454	21277521	+	70	---	---
chr2	21281621	21297154	21281621	21286111	21292659	21297154	96	---	---	---	---	21292332	21292360	+	75	21281622	21297152
chr2	21305602	21317516	21305613	21306054	21317073	21317514	96	21305597	21305601	21317517	21317521	21316606	21316623	+	72	21305613	21317514
chr2	21323095	21340379	21323095	21324540	21338934	21340379	96	---	---	---	---	21338859	21338889	+	74	---	---
chr2	21348797	21357118	21348797	21350452	21355463	21357118	99	---	---	---	---	21350547	21350587	-	75	21348798	21357116
chr2	21367417	21389341	21367417	21368480	21388274	21389336	97	21367409	21367416	21389342	21389349	21369395	21369407	-	92	21367417	21389334
chr2	21369986	21377715	21369990	21371250	21376423	21377704	96	21369981	21369985	21377716	21377720	21376164	21376184	+	85	21369990	21377708
chr2	21418613	21426520	21418613	21418883	21426251	21426520	89	---	---	---	---	21425967	21425987	+	71	21418613	21426514
chr2	21430553	21433348	21430553	21431102	21432803	21433348	89	---	---	---	---	---	---	0	--	---	---
chr2	21433517	21452239	21433517	21434049	21451727	21452239	90	---	---	---	---	21434797	21434814	-	72	21433517	21452234
chr2	21434049	21445947	21434049	21434509	21445486	21445946	99	21434044	21434048	21445948	21445952	21445253	21445270	+	77	21434049	21445946
chr2	21446248	21460996	21446260	21446654	21460599	21460993	96	21446243	21446247	21460997	21461001	21447124	21447145	-	77	21446258	21460990
chr2	21467296	21476928	21467296	21469027	21475213	21476928	95	---	---	---	---	21469264	21469289	-	88	21467297	21476926
chr2	21487772	21497078	21487772	21489285	21495573	21497078	98	---	---	---	---	21489485	21489514	-	80	21487772	21497076
chr2	21516277	21524256	21516277	21517203	21523313	21524256	93	---	---	---	---	21517435	21517461	-	70	---	---
chr2	21533407	21543700	21533407	21534474	21542643	21543700	94	---	---	---	---	21534733	21534761	-	75	21533407	21543698
chr2	21544790	21554019	21544792	21546377	21552430	21554015	99	21544784	21544789	21554020	21554025	21546472	21546499	-	78	21544792	21554015
chr2	21558137	21572808	21558137	21562420	21568526	21572808	98	---	---	---	---	21568265	21568292	+	75	21558137	21572806
chr2	21579003	21593173	21579007	21579983	21592193	21593169	99	21578998	21579002	21593174	21593178	21580531	21580547	-	70	21579007	21593167
chr2	21617001	21629157	21617001	21617978	21628153	21629157	89	---	---	---	---	21618288	21618301	-	71	---	---
chr2	21618874	21638659	21618874	21619732	21637801	21638659	94	---	---	---	---	21620502	21620571	-	71	---	---
chr2	21618874	21638486	21618874	21619553	21637801	21638480	94	21618869	21618873	21638487	21638491	21620404	21620424	-	76	---	---
chr2	21620754	21628153	21620754	21621992	21626912	21628153	95	---	---	---	---	21626693	21626760	+	70	21620755	21628151
chr2	21629647	21637551	21629647	21631306	21635999	21637551	90	---	---	---	---	21631400	21631440	-	75	21629648	21637549
chr2	21644600	21658424	21644600	21645336	21657688	21658424	98	---	---	---	---	21657121	21657150	+	80	21644600	21658421
chr2	21660603	21672963	21660618	21661304	21672277	21672963	99	21660598	21660602	21672964	21672968	21661807	21661852	-	78	21660608	21672961
chr2	21681639	21689635	21681639	21684327	21686956	21689635	98	---	---	---	---	21684425	21684459	-	71	21681639	21689633
chr2	21718433	21735844	21718433	21723143	21731136	21735844	91	---	---	---	---	21723448	21723490	-	72	---	---
chr2	21719013	21734710	21719013	21722008	21731715	21734710	92	---	---	---	---	21722323	21722356	-	73	---	---
chr2	21726552	21738971	21726560	21727258	21738265	21738970	97	21726545	21726551	21738972	21738978	21727760	21727809	-	74	21726553	21738964
chr2	21752222	21761467	21752234	21753732	21759975	21761462	96	21752215	21752221	21761468	21761474	21759663	21759682	+	70	21752228	21761463
chr2	21765018	21774001	21765018	21766066	21772953	21774001	95	---	---	---	---	21772758	21772787	+	70	21765019	21773999
chr2	21790706	21806538	21790706	21795291	21801954	21806538	98	---	---	---	---	21795458	21795475	-	77	21790713	21806535
chr2	21814794	21829804	21814794	21815493	21829105	21829804	97	---	---	---	---	21816121	21816138	-	83	21814794	21829802
chr2	21817967	21820552	21817967	21818377	21820142	21820552	98	---	---	---	---	21820081	21820094	+	71	21817969	21820550
chr2	21836450	21839756	21836464	21837412	21838802	21839750	94	21836445	21836449	21839757	21839761	---	---	0	--	21836462	21839747
chr2	21874414	21882549	21874414	21877165	21879782	21882549	99	---	---	---	---	21879651	21879683	+	75	21874414	21882546
chr2	21882694	21885042	21882694	21882909	21884827	21885042	87	---	---	---	---	21882956	21883008	-	71	---	---
chr2	21889481	21898374	21889481	21890542	21897314	21898374	95	---	---	---	---	21890616	21890687	-	77	21889487	21898372
chr2	21920109	21936505	21920109	21921632	21934990	21936505	94	---	---	---	---	21922275	21922298	-	70	21920109	21936503
chr2	21925259	21933324	21925259	21926578	21931984	21933324	93	---	---	---	---	21931836	21931896	+	80	21925259	21933322
chr2	21941842	21953908	21941842	21942950	21952838	21953908	87	---	---	---	---	21943235	21943282	-	79	---	---
chr2	21963180	21971408	21963180	21966145	21968439	21971407	98	21963175	21963179	21971409	21971413	21968325	21968356	+	78	21963180	21971407
chr2	22006034	22020482	22006034	22010319	22016348	22020482	94	---	---	---	---	22010593	22010605	-	100	22006035	22020477
chr2	22039702	22048508	22039702	22039991	22048222	22048508	88	---	---	---	---	22040289	22040312	-	83	22039709	22048506
chr2	22071320	22079228	22071320	22072554	22077995	22079228	98	---	---	---	---	22072777	22072795	-	78	22071320	22079226
chr2	22086023	22099441	22086023	22086485	22098975	22099439	92	22086016	22086022	22099442	22099448	22087028	22087063	-	80	---	---
chr2	22088754	22096207	22088754	22089020	22095940	22096207	86	---	---	---	---	22095666	22095694	+	79	---	---
chr2	22089394	22097349	22089394	22090493	22096230	22097349	85	---	---	---	---	22095967	22095980	+	71	22089395	22097345
chr2	22114090	22119180	22114090	22114354	22118926	22119180	93	---	---	---	---	22118880	22118911	+	75	22114094	22119175
chr2	22136097	22146789	22136097	22138205	22144687	22146779	94	22136092	22136096	22146790	22146794	22138308	22138345	-	71	22136112	22146775
chr2	22136441	22146665	22136441	22138091	22145031	22146665	93	---	---	---	---	22138308	22138345	-	71	---	---
chr2	22148136	22160357	22148142	22148861	22159632	22160351	97	22148130	22148135	22160358	22160363	22149365	22149400	-	75	---	---
chr2	22208134	22215777	22208134	22209415	22214519	22215777	95	---	---	---	---	22214263	22214279	+	82	22208134	22215775
chr2	22223089	22235447	22223089	22224818	22233718	22235447	98	---	---	---	---	22233304	22233334	+	77	---	---
chr2	22248032	22264310	22248032	22249265	22263069	22264310	91	---	---	---	---	22262431	22262448	+	77	22248035	22264308
chr2	22253681	22262533	22253681	22254915	22261300	22262533	98	---	---	---	---	22260981	22260994	+	78	22253681	22262531
chr2	22289426	22298279	22289426	22290160	22297552	22298279	90	---	---	---	---	22290480	22290503	-	70	22289436	22298262
chr2	22329915	22338202	22329915	22331188	22336970	22338202	93	---	---	---	---	22336762	22336794	+	75	22329919	22338190
chr2	22342647	22350957	22342647	22344312	22349292	22350957	97	---	---	---	---	22344406	22344446	-	75	22342647	22350954
chr2	22364974	22385496	22364974	22365968	22384439	22385496	93	---	---	---	---	22366739	22366763	-	72	22364982	22385494
chr2	22386869	22399294	22386869	22387598	22398568	22399294	98	---	---	---	---	22388049	22388069	-	71	22386870	22399292
chr2	22402520	22414911	22402520	22403212	22414219	22414911	99	---	---	---	---	22403716	22403761	-	78	22402520	22414909
chr2	22452841	22465006	22452846	22453755	22464127	22465005	85	22452836	22452840	22465007	22465011	22463608	22463634	+	74	22452847	22465004
chr2	22476740	22482423	22476743	22476845	22482303	22482419	87	22476735	22476739	22482424	22482428	22477032	22477089	-	75	22476743	22482419
chr2	22486526	22507962	22486526	22487797	22506690	22507962	97	22486521	22486525	22507963	22507967	22488544	22488578	-	71	22486526	22507958
chr2	22488016	22501792	22488016	22489085	22500713	22501792	93	---	---	---	---	22500193	22500214	+	81	22488016	22501790
chr2	22516248	22520785	22516262	22516424	22520611	22520773	88	22516243	22516247	22520786	22520790	22516489	22516541	-	75	22516258	22520771
chr2	22534060	22546029	22534064	22534526	22545556	22546018	99	22534055	22534059	22546030	22546034	22534741	22534758	-	77	22534064	22546016
chr2	22554670	22575017	22554677	22555837	22573886	22575010	94	22554664	22554669	22575018	22575023	22556602	22556621	-	80	22554677	22575014
chr2	22556803	22569231	22556803	22557505	22568528	22569231	99	---	---	---	---	22558011	22558056	-	78	22556803	22569229
chr2	22581764	22590037	22581764	22583418	22588401	22590037	96	---	---	---	---	22588267	22588307	+	73	22581765	22590035
chr2	22610797	22621980	22610797	22611090	22621687	22621980	98	---	---	---	---	22611544	22611562	-	78	22610797	22621978
chr2	22612914	22618276	22612925	22613391	22617808	22618276	98	22612909	22612913	22618277	22618281	22617749	22617806	+	74	22612919	22618273
chr2	22622953	22628593	22622953	22623071	22628475	22628593	96	---	---	---	---	22623252	22623274	-	73	22622953	22628590
chr2	22645318	22656095	22645318	22649602	22651815	22656095	98	---	---	---	---	22651755	22651788	+	76	---	---
chr2	22660244	22668510	22660244	22661482	22667274	22668510	95	22660238	22660243	22668511	22668516	22667038	22667053	+	87	22660244	22668507
chr2	22674322	22685973	22674322	22676636	22683690	22685973	94	---	---	---	---	22683502	22683514	+	84	22674330	22685971
chr2	22686402	22695663	22686402	22687636	22694440	22695663	97	---	---	---	---	22694178	22694193	+	81	22686402	22695661
chr2	22702242	22705673	22702251	22702714	22705208	22705667	94	22702237	22702241	22705674	22705678	22702716	22702750	-	71	22702259	22705667
chr2	22716352	22731860	22716352	22717139	22731078	22731860	91	---	---	---	---	22717726	22717794	-	81	---	---
chr2	22718955	22731111	22718970	22720170	22729868	22731097	90	22718950	22718954	22731112	22731116	22720617	22720639	-	86	22718970	22731093
chr2	22759634	22767253	22759634	22762486	22764398	22767253	99	---	---	---	---	22762559	22762574	-	87	22759635	22767251
chr2	22805527	22826705	22805527	22806542	22825686	22826705	95	---	---	---	---	22807482	22807499	-	72	22805533	22826703
chr2	22815334	22825692	22815334	22817268	22823746	22825692	98	---	---	---	---	22823592	22823612	+	71	22815334	22825684
chr2	22829737	22838282	22829737	22831068	22836930	22838282	97	---	---	---	---	22831285	22831300	-	87	22829737	22838280
chr2	22858667	22871563	22858667	22860395	22869821	22871563	98	---	---	---	---	22860694	22860711	-	83	22858677	22871561
chr2	22884848	22901471	22884848	22886502	22899817	22901471	98	---	---	---	---	22899248	22899277	+	80	22884850	22901469
chr2	22886711	22895101	22886711	22887990	22893822	22895101	99	---	---	---	---	22888205	22888220	-	87	22886711	22895097
chr2	22978007	22985774	22978009	22980620	22983165	22985772	99	22978001	22978006	22985775	22985780	22983037	22983071	+	74	22978013	22985772
chr2	22995776	23002966	22995776	22998281	23000315	23002966	90	---	---	---	---	23000221	23000236	+	81	22995779	23002963
chr2	23004142	23024690	23004142	23004837	23023978	23024689	96	23004137	23004141	23024691	23024695	23005690	23005703	-	85	23004142	23024689
chr2	23009094	23017314	23009103	23010486	23015953	23017314	96	23009089	23009093	23017315	23017319	23015703	23015721	+	78	23009097	23017312
chr2	23047948	23056478	23047948	23049267	23055154	23056478	93	---	---	---	---	23054995	23055023	+	75	23047949	23056476
chr2	23061123	23065845	23061123	23061225	23065743	23065845	95	---	---	---	---	23065539	23065553	+	73	23061123	23065833
chr2	23089924	23092183	23089924	23090100	23092007	23092183	96	---	---	---	---	23090103	23090150	-	83	23089931	23092181
chr2	23099619	23102806	23099619	23099901	23102525	23102806	96	---	---	---	---	23099964	23099979	-	81	23099631	23102804
chr2	23108055	23113252	23108055	23108471	23112836	23113252	99	---	---	---	---	23108596	23108607	-	75	23108055	23113250
chr2	23115013	23120552	23115013	23115217	23120348	23120552	99	---	---	---	---	23115220	23115247	-	78	23115013	23120550
chr2	23121934	23131655	23121934	23122140	23131451	23131655	97	---	---	---	---	23131056	23131078	+	73	23121934	23131653
chr2	23123237	23129407	23123237	23124912	23127748	23129407	96	---	---	---	---	23127660	23127672	+	76	---	---
chr2	23139792	23161728	23139792	23140408	23161113	23161728	95	---	---	---	---	23141076	23141127	-	80	23139807	23161726
chr2	23141897	23151864	23141901	23144470	23149175	23151853	90	23141892	23141896	23151865	23151869	23148951	23148969	+	89	---	---
chr2	23174804	23187213	23174804	23175508	23186509	23187213	99	---	---	---	---	23185959	23186004	+	78	23174804	23187203
chr2	23193391	23197303	23193391	23193552	23197138	23197303	92	---	---	---	---	23193554	23193573	-	75	23193408	23197297
chr2	23211184	23228119	23211197	23212690	23226645	23228114	94	23211179	23211183	23228120	23228124	23213247	23213270	-	79	---	---
chr2	23218706	23226352	23218706	23219963	23225095	23226352	98	---	---	---	---	23224870	23224889	+	80	23218706	23226350
chr2	23234184	23251046	23234197	23235396	23249838	23251033	94	23234179	23234183	23251047	23251051	23249310	23249333	+	70	---	---
chr2	23238719	23248846	23238719	23240364	23247201	23248846	98	---	---	---	---	23240655	23240682	-	89	23238719	23248844
chr2	23251031	23259826	23251031	23251389	23259469	23259826	97	---	---	---	---	23259275	23259291	+	82	23251038	23259824
chr2	23301741	23314732	23301741	23302470	23314032	23314732	89	---	---	---	---	23302869	23302917	-	83	23301741	23314724
chr2	23352356	23366908	23352356	23356304	23362976	23366908	99	---	---	---	---	23362735	23362756	+	81	23352357	23366906
chr2	23368256	23376546	23368256	23368692	23376110	23376546	94	---	---	---	---	23368859	23368916	-	70	23368260	23376541
chr2	23381512	23395856	23381520	23382551	23394816	23395847	98	23381507	23381511	23395857	23395861	23383097	23383113	-	70	23381523	23395845
chr2	23402405	23418725	23402405	23403623	23417507	23418725	97	---	---	---	---	23404276	23404296	-	80	---	---
chr2	23411932	23433264	23411932	23412777	23432429	23433264	89	---	---	---	---	23413678	23413722	-	71	---	---
chr2	23414411	23434011	23414411	23414801	23433622	23434011	92	---	---	---	---	23432765	23432777	+	76	23414415	23434008
chr2	23435714	23442626	23435717	23435962	23442378	23442623	95	23435708	23435713	23442627	23442632	23436266	23436283	-	77	23435727	23442620
chr2	23458710	23468835	23458710	23461726	23465824	23468835	97	---	---	---	---	23465645	23465671	+	81	23458710	23468833
chr2	23475179	23487221	23475179	23475638	23486762	23487221	99	---	---	---	---	23486529	23486546	+	77	23475179	23487218
chr2	23495678	23507716	23495678	23496142	23507252	23507716	99	---	---	---	---	23496355	23496372	-	72	23495678	23507712
chr2	23511588	23520815	23511600	23513185	23519225	23520810	99	23511583	23511587	23520816	23520820	23513280	23513307	-	78	23511590	23520811
chr2	23525599	23536525	23525599	23528235	23533889	23536525	99	---	---	---	---	23533875	23533887	+	100	---	---
chr2	23538698	23552527	23538698	23539365	23551861	23552527	96	---	---	---	---	23539957	23539979	-	78	23538701	23552520
chr2	23599331	23607733	23599342	23600846	23606383	23607728	87	23599326	23599330	23607734	23607738	23601050	23601082	-	78	23599336	23607731
chr2	23623220	23631480	23623220	23623812	23630887	23631480	96	---	---	---	---	23630533	23630566	+	73	23623227	23631475
chr2	23629193	23650660	23629193	23629335	23650525	23650660	86	---	---	---	---	23649484	23649506	+	82	23629200	23650643
chr2	23644028	23659526	23644028	23644966	23658535	23659526	89	---	---	---	---	23657856	23657881	+	76	23644046	23659509
chr2	23645299	23652637	23645299	23646582	23651363	23652637	98	---	---	---	---	23646634	23646690	-	82	23645299	23652634
chr2	23665422	23669653	23665422	23665741	23669334	23669653	99	---	---	---	---	23669308	23669320	+	76	23665437	23669634
chr2	23674100	23690467	23674100	23674949	23689617	23690467	97	---	---	---	---	23675531	23675560	-	73	---	---
chr2	23676063	23684362	23676063	23677723	23682702	23684362	98	---	---	---	---	23677818	23677858	-	75	23676068	23684360
chr2	23698120	23712813	23698120	23701565	23709152	23712813	89	---	---	---	---	23701899	23701926	-	82	23698131	23712810
chr2	23764269	23770044	23764269	23764582	23769730	23770044	98	---	---	---	---	23769514	23769538	+	76	23764269	23770039
chr2	23786271	23800057	23786280	23791180	23795146	23800046	99	23786266	23786270	23800058	23800062	23791311	23791330	-	75	23786280	23800045
chr2	23814675	23824016	23814687	23816199	23822492	23824004	98	23814669	23814674	23824017	23824022	23816465	23816484	-	70	23814678	23824002
chr2	23849391	23863599	23849391	23854093	23858985	23863599	86	---	---	---	---	23858963	23858983	+	71	---	---
chr2	23855078	23860113	23855078	23856406	23858832	23860113	90	---	---	---	---	23856473	23856502	-	80	23855079	23860111
chr2	23864333	23869119	23864333	23864469	23868980	23869119	90	---	---	---	---	23868960	23868978	+	73	---	---
chr2	23871262	23880910	23871270	23871604	23880566	23880900	97	23871255	23871261	23880911	23880917	23880173	23880207	+	91	23871262	23880907
chr2	23892837	23904809	23892837	23893303	23904345	23904809	97	---	---	---	---	23893590	23893607	-	72	23892839	23904806
chr2	23938812	23953009	23938812	23938955	23952865	23953009	92	---	---	---	---	23939624	23939637	-	71	23938816	23953002
chr2	23945444	23950900	23945444	23945574	23950770	23950900	98	---	---	---	---	23945671	23945739	-	79	---	---
chr2	23961039	23969055	23961039	23962272	23967825	23969055	99	---	---	---	---	23967583	23967601	+	78	23961039	23969052
chr2	23998619	24020178	23998619	23999307	24019450	24020178	88	---	---	---	---	24018483	24018503	+	80	23998627	24020176
chr2	24000491	24006566	24000491	24001956	24005119	24006566	90	---	---	---	---	24002090	24002114	-	84	24000491	24006562
chr2	24010165	24017537	24010174	24010911	24016767	24017524	91	24010158	24010164	24017538	24017544	24011180	24011204	-	76	---	---
chr2	24010174	24018120	24010174	24011522	24016767	24018120	92	---	---	---	---	24011607	24011667	-	80	24010174	24018118
chr2	24022407	24031132	24022407	24024798	24028822	24031132	92	---	---	---	---	24024966	24024983	-	72	24022412	24031130
chr2	24046319	24053229	24046319	24046934	24052614	24053229	95	---	---	---	---	24052330	24052347	+	88	---	---
chr2	24066926	24074974	24066926	24068164	24073736	24074974	98	---	---	---	---	24073494	24073512	+	78	24066926	24074972
chr2	24070775	24083263	24070775	24073986	24079981	24083263	85	---	---	---	---	24079846	24079863	+	83	24070784	24083245
chr2	24083006	24094516	24083006	24084674	24092855	24094516	87	---	---	---	---	---	---	0	--	24083013	24094514
chr2	24083749	24093870	24083755	24084019	24093597	24093861	88	24083744	24083748	24093871	24093875	24084252	24084309	-	70	24083761	24093856
chr2	24097513	24104984	24097513	24098698	24103814	24104984	91	---	---	---	---	24098884	24098902	-	84	24097513	24104978
chr2	24097645	24104917	24097645	24098631	24103949	24104917	91	---	---	---	---	24103692	24103758	+	79	24097653	24104915
chr2	24152243	24171017	24152243	24152532	24170736	24171017	89	---	---	---	---	24153414	24153443	-	76	24152251	24171015
chr2	24155035	24170536	24155042	24159124	24166206	24170533	91	24155029	24155034	24170537	24170542	24159342	24159382	-	73	24155037	24170531
chr2	24182828	24201884	24182828	24187414	24197336	24201884	97	---	---	---	---	24196839	24196861	+	78	24182828	24201882
chr2	24182979	24199875	24182979	24185404	24197452	24199875	97	---	---	---	---	24196903	24196918	+	81	24182979	24199867
chr2	24186533	24190672	24186533	24187415	24189798	24190672	97	---	---	---	---	24187494	24187513	-	90	24186539	24190669
chr2	24211484	24221728	24211484	24212830	24220382	24221728	99	---	---	---	---	24213129	24213146	-	77	24211484	24221726
chr2	24249678	24258422	24249678	24252910	24255155	24258422	92	---	---	---	---	24252914	24252933	-	75	24249689	24258410
chr2	24250726	24257359	24250726	24251846	24256237	24257359	93	---	---	---	---	24256064	24256084	+	76	24250728	24257352
chr2	24269728	24277390	24269728	24271010	24276118	24277390	97	---	---	---	---	24275959	24275977	+	78	24269729	24277388
chr2	24285959	24295256	24285959	24287472	24293742	24295256	98	---	---	---	---	24287739	24287758	-	70	24285959	24295254
chr2	24299567	24311924	24299567	24300258	24311233	24311924	99	---	---	---	---	24300760	24300805	-	78	24299567	24311921
chr2	24320251	24340539	24320251	24322303	24338497	24340539	96	---	---	---	---	24337963	24337997	+	80	24320252	24340537
chr2	24323176	24335594	24323176	24323877	24334893	24335594	99	---	---	---	---	24334342	24334387	+	78	24323176	24335591
chr2	24351815	24366392	24351815	24355757	24362426	24366392	97	---	---	---	---	24362187	24362208	+	81	24351818	24366390
chr2	24380694	24389045	24380694	24382072	24387664	24389045	98	---	---	---	---	24382295	24382313	-	78	24380694	24389043
chr2	24394172	24403488	24394174	24395163	24402484	24403476	96	24394167	24394171	24403489	24403493	24402328	24402350	+	73	24394174	24403481
chr2	24419552	24432125	24419553	24421680	24430124	24432110	87	24419547	24419551	24432126	24432130	24422032	24422044	-	100	---	---
chr2	24459328	24479054	24459328	24460032	24478338	24479054	85	---	---	---	---	24477536	24477595	+	71	---	---
chr2	24466708	24475068	24466708	24468023	24473768	24475068	91	---	---	---	---	24473551	24473565	+	86	24466715	24475064
chr2	24479158	24490339	24479158	24481986	24487549	24490339	95	---	---	---	---	24482216	24482240	-	72	24479170	24490337
chr2	24513076	24527293	24513076	24514064	24526305	24527293	99	---	---	---	---	24525742	24525758	+	70	24513076	24527290
chr2	24551285	24565892	24551285	24552170	24564994	24565892	89	---	---	---	---	24552752	24552766	-	93	---	---
chr2	24551344	24565823	24551359	24552090	24565068	24565820	90	24551339	24551343	24565824	24565828	24552721	24552734	-	71	---	---
chr2	24562949	24571049	24562950	24564291	24569700	24571042	98	24562943	24562948	24571050	24571055	24569542	24569603	+	83	24562951	24571045
chr2	24571234	24591573	24571234	24575204	24587664	24591573	88	---	---	---	---	24575283	24575305	-	78	---	---
chr2	24599817	24614038	24599817	24603421	24610441	24614038	96	---	---	---	---	24603749	24603772	-	75	24599820	24614036
chr2	24635575	24641128	24635584	24636476	24640220	24641113	92	24635570	24635574	24641129	24641133	24640032	24640062	+	77	24635575	24641111
chr2	24643321	24664763	24643321	24643685	24664399	24664763	98	---	---	---	---	24663468	24663483	+	75	---	---
chr2	24653447	24663271	24653447	24655791	24660929	24663271	96	---	---	---	---	24655869	24655883	-	80	24653447	24663269
chr2	24664131	24678270	24664131	24664756	24677654	24678270	86	---	---	---	---	24665340	24665359	-	70	---	---
chr2	24664754	24673072	24664760	24666415	24671407	24673062	98	24664748	24664753	24673073	24673078	24666510	24666550	-	75	24664761	24673069
chr2	24732710	24744206	24732710	24733087	24743830	24744206	99	---	---	---	---	24733160	24733194	-	71	---	---
chr2	24744201	24760742	24744201	24744664	24760279	24760742	98	---	---	---	---	24759509	24759552	+	86	---	---
chr2	24748612	24758087	24748612	24749959	24756849	24758087	90	---	---	---	---	24750204	24750219	-	81	24748612	24758085
chr2	24791501	24809839	24791501	24792332	24809009	24809839	93	---	---	---	---	24808191	24808243	+	77	---	---
chr2	24798077	24806647	24798086	24798547	24806188	24806645	97	24798072	24798076	24806648	24806652	24805897	24805914	+	77	24798082	24806643
chr2	24811292	24817807	24811292	24811854	24817244	24817807	94	---	---	---	---	24811955	24811977	-	73	24811306	24817791
chr2	24817806	24826936	24817806	24819020	24825701	24826936	96	---	---	---	---	24819298	24819310	-	84	24817807	24826934
chr2	24836975	24851467	24836982	24840277	24847926	24851458	89	24836968	24836974	24851468	24851474	24847562	24847580	+	84	24836982	24851455
chr2	24857567	24872197	24857567	24857861	24871914	24872197	86	---	---	---	---	24858516	24858529	-	85	24857573	24872196
chr2	24859553	24871912	24859553	24860245	24871220	24871912	99	---	---	---	---	24860745	24860793	-	75	24859553	24871909
chr2	24880413	24892714	24880413	24881017	24892110	24892714	95	---	---	---	---	24881480	24881497	-	72	---	---
chr2	24880478	24892610	24880482	24880902	24892179	24892599	94	24880471	24880477	24892611	24892617	24881338	24881357	-	85	24880482	24892604
chr2	24892801	24906970	24892801	24895009	24904767	24906970	96	---	---	---	---	24904391	24904439	+	71	24892813	24906968
chr2	24928565	24948605	24928569	24930917	24946210	24948591	93	24928560	24928564	24948606	24948610	24931654	24931682	-	72	24928575	24948600
chr2	24943211	24957067	24943211	24943819	24956459	24957067	96	---	---	---	---	24944366	24944393	-	78	24943217	24957059
chr2	24943297	24956799	24943297	24943551	24956545	24956799	95	---	---	---	---	24944161	24944200	-	70	---	---
chr2	24951169	24956292	24951169	24951422	24956040	24956292	94	---	---	---	---	24955830	24955842	+	76	---	---
chr2	24974785	24994617	24974785	24975291	24994115	24994617	89	---	---	---	---	24976123	24976140	-	77	---	---
chr2	24982370	24991595	24982370	24983810	24990152	24991595	97	---	---	---	---	24984081	24984110	-	80	---	---
chr2	24982986	24991078	24982986	24983293	24990771	24991078	97	---	---	---	---	24983627	24983654	-	78	24982999	24991065
chr2	24992132	25000443	24992135	24993803	24998767	25000429	96	24992127	24992131	25000444	25000448	24998626	24998672	+	76	24992135	25000436
chr2	25006148	25018796	25006148	25008212	25016723	25018796	95	---	---	---	---	25016342	25016357	+	81	25006148	25018789
chr2	25018918	25022598	25018918	25019737	25021778	25022598	88	---	---	---	---	25021753	25021766	+	78	---	---
chr2	25029500	25037919	25029500	25029937	25037482	25037919	99	---	---	---	---	25037105	25037123	+	84	---	---
chr2	25050086	25065437	25050086	25050728	25064721	25065437	85	---	---	---	---	25064066	25064100	+	82	---	---
chr2	25101922	25108935	25101922	25102318	25108538	25108935	97	---	---	---	---	25102412	25102452	-	73	25101939	25108933
chr2	25128914	25143030	25128914	25132961	25138990	25143030	98	---	---	---	---	25133231	25133251	-	80	25128914	25143028
chr2	25149443	25157214	25149443	25149830	25156827	25157214	95	---	---	---	---	25156492	25156528	+	70	25149449	25157212
chr2	25162309	25176854	25162309	25166250	25172910	25176854	98	---	---	---	---	25172668	25172689	+	81	25162309	25176850
chr2	25180309	25191038	25180309	25181821	25189526	25191038	98	25180303	25180308	25191039	25191044	25182094	25182113	-	70	25180309	25191035
chr2	25197928	25205942	25197928	25199173	25204718	25205942	97	---	---	---	---	25199414	25199429	-	81	25197934	25205939
chr2	25228168	25234735	25228168	25228519	25234363	25234735	91	---	---	---	---	25228659	25228737	-	73	25228168	25234724
chr2	25241103	25261441	25241103	25241818	25260726	25261441	95	---	---	---	---	25242665	25242678	-	85	25241104	25261439
chr2	25246529	25254608	25246538	25247773	25253370	25254605	98	25246524	25246528	25254609	25254613	25253128	25253146	+	78	25246538	25254602
chr2	25292725	25297897	25292725	25292914	25297708	25297897	97	---	---	---	---	25292940	25293051	-	76	25292725	25297895
chr2	25306981	25317558	25306981	25307210	25317327	25317558	98	---	---	---	---	25317044	25317059	+	81	25306981	25317554
chr2	25310870	25316104	25310870	25311111	25315866	25316104	98	---	---	---	---	25311243	25311278	-	72	25310871	25316102
chr2	25342401	25352118	25342407	25344304	25350241	25352112	94	25342394	25342400	25352119	25352125	25350133	25350144	+	83	25342404	25352108
chr2	25370819	25392350	25370819	25371509	25391660	25392350	98	---	---	---	---	25391062	25391076	+	86	25370819	25392348
chr2	25381177	25390399	25381177	25382763	25388818	25390399	99	---	---	---	---	25388696	25388723	+	78	25381178	25390397
chr2	25395354	25410322	25395354	25399099	25406579	25410322	96	---	---	---	---	25399405	25399439	-	71	25395355	25410317
chr2	25411015	25430303	25411015	25411898	25429421	25430303	96	---	---	---	---	25412592	25412641	-	72	25411019	25430300
chr2	25412684	25420549	25412684	25414738	25418536	25420549	96	---	---	---	---	25414839	25414861	-	82	25412685	25420546
chr2	25437522	25448637	25437522	25440084	25446052	25448637	88	---	---	---	---	25440359	25440382	-	75	---	---
chr2	25445170	25453294	25445184	25446513	25451943	25453292	95	25445165	25445169	25453295	25453299	25451805	25451868	+	81	25445181	25453289
chr2	25445908	25453292	25445908	25446513	25452666	25453292	94	---	---	---	---	25446786	25446800	-	80	---	---
chr2	25459759	25464916	25459759	25461276	25463452	25464916	94	---	---	---	---	---	---	0	--	25459759	25464914
chr2	25487165	25507441	25487165	25488818	25505841	25507441	95	---	---	---	---	25504990	25505012	+	86	25487165	25507439
chr2	25491989	25503974	25491989	25492449	25503514	25503974	98	---	---	---	---	25492737	25492754	-	72	25491989	25503972
chr2	25505843	25513467	25505843	25506105	25513205	25513467	90	---	---	---	---	25506401	25506459	-	71	25505844	25513465
chr2	25514415	25532060	25514415	25518353	25528169	25532060	95	---	---	---	---	25527769	25527792	+	75	---	---
chr2	25518298	25525736	25518298	25522014	25522020	25525736	99	---	---	---	---	---	---	0	--	---	---
chr2	25538638	25559173	25538638	25539250	25558559	25559173	87	---	---	---	---	25557594	25557622	+	79	25538640	25559156
chr2	25565804	25573545	25565805	25567141	25572198	25573535	98	25565799	25565803	25573546	25573550	25567364	25567393	-	70	25565808	25573544
chr2	25570679	25585073	25570679	25572066	25583687	25585073	93	---	---	---	---	25583175	25583187	+	76	25570686	25585065
chr2	25597369	25605251	25597379	25598607	25604029	25605238	94	25597363	25597368	25605252	25605257	25603787	25603805	+	78	25597379	25605247
chr2	25609127	25621010	25609127	25609590	25620547	25621010	96	---	---	---	---	25619999	25620039	+	70	25609129	25621008
chr2	25632386	25642677	25632386	25633733	25641330	25642677	99	---	---	---	---	25634031	25634049	-	78	25632386	25642674
chr2	25653996	25669657	25653996	25655226	25668413	25669657	89	---	---	---	---	25655830	25655859	-	76	25653996	25669655
chr2	25656722	25664495	25656722	25658028	25663213	25664495	95	---	---	---	---	25662953	25662973	+	85	25656722	25664488
chr2	25718096	25729349	25718096	25720880	25726508	25729349	92	---	---	---	---	25726265	25726281	+	82	25718111	25729345
chr2	25724953	25729813	25724963	25725451	25729342	25729801	86	25724948	25724952	25729814	25729818	25725614	25725629	-	87	25724956	25729796
chr2	25776523	25785765	25776523	25777757	25784557	25785765	95	---	---	---	---	25784279	25784291	+	84	25776528	25785763
chr2	25796795	25809147	25796801	25797485	25808455	25809143	98	25796787	25796794	25809148	25809155	25797988	25798033	-	76	25796801	25809145
chr2	25816804	25833508	25816804	25817225	25833095	25833508	88	---	---	---	---	25817886	25817906	-	80	25816812	25833506
chr2	25817771	25826051	25817781	25818970	25824832	25826044	94	25817764	25817770	25826052	25826058	25824605	25824624	+	75	25817782	25826044
chr2	25864672	25871418	25864672	25864830	25871261	25871418	94	---	---	---	---	25870996	25871015	+	75	25864676	25871411
chr2	25869864	25873219	25869870	25870835	25872245	25873216	91	25869859	25869863	25873220	25873224	25870923	25870935	-	76	25869877	25873209
chr2	25895981	25908015	25895981	25896702	25907291	25908015	97	---	---	---	---	25907034	25907052	+	78	25895982	25908013
chr2	25906394	25925900	25906394	25908015	25924274	25925900	93	---	---	---	---	25923982	25924001	+	80	---	---
chr2	25910331	25921141	25910331	25911964	25919504	25921129	87	25910326	25910330	25921142	25921146	25919279	25919290	+	75	25910341	25921134
chr2	25921550	25934915	25921554	25921873	25934595	25934914	93	25921545	25921549	25934916	25934920	25922414	25922444	-	77	---	---
chr2	25930971	25933662	25930971	25931391	25933247	25933662	91	---	---	---	---	25931442	25931455	-	71	25930974	25933648
chr2	25938893	25948611	25938893	25939031	25948471	25948611	93	---	---	---	---	25939433	25939456	-	70	25938902	25948608
chr2	25949313	25958518	25949313	25950900	25956931	25958518	99	---	---	---	---	25956808	25956835	+	78	25949313	25958514
chr2	25968804	25977102	25968806	25970458	25975443	25977097	98	25968799	25968803	25977103	25977107	25970554	25970594	-	75	25968806	25977101
chr2	25990408	26002741	25990408	25991096	26002053	26002741	99	---	---	---	---	25991599	25991644	-	78	25990408	26002739
chr2	26011307	26014781	26011307	26011718	26014370	26014781	96	---	---	---	---	26014265	26014283	+	73	26011307	26014779
chr2	26029729	26048503	26029730	26030539	26047707	26048495	93	26029724	26029728	26048504	26048508	26047015	26047034	+	75	26029734	26048493
chr2	26030539	26042674	26030539	26031743	26041470	26042674	95	---	---	---	---	26041060	26041097	+	73	26030546	26042672
chr2	26052018	26064554	26052018	26053398	26063126	26064554	87	---	---	---	---	26062639	26062652	+	85	---	---
chr2	26066349	26070629	26066349	26066628	26070350	26070629	99	---	---	---	---	26070272	26070299	+	75	26066350	26070627
chr2	26071771	26079789	26071771	26071925	26079635	26079789	98	---	---	---	---	26079554	26079568	+	73	26071783	26079775
chr2	26087011	26096214	26087011	26088597	26094628	26096214	99	---	---	---	---	26094506	26094533	+	78	26087012	26096212
chr2	26123167	26139890	26123167	26123761	26139296	26139890	97	---	---	---	---	26138980	26138993	+	85	26123177	26139888
chr2	26129403	26137085	26129403	26130682	26135826	26137085	97	---	---	---	---	26130921	26130940	-	80	26129403	26137083
chr2	26152226	26164592	26152230	26152921	26163893	26164584	99	26152220	26152225	26164593	26164598	26153419	26153470	-	75	26152227	26164583
chr2	26185346	26193328	26185346	26186686	26191988	26193328	98	---	---	---	---	26191825	26191888	+	82	26185346	26193326
chr2	26195358	26210088	26195358	26195922	26209539	26210088	85	---	---	---	---	26208911	26208933	+	82	26195366	26210085
chr2	26202968	26209569	26202968	26203435	26209097	26209569	91	---	---	---	---	26208911	26208933	+	82	26202970	26209567
chr2	26203908	26224349	26203911	26204631	26223622	26224342	94	26203903	26203907	26224350	26224354	26205237	26205251	-	73	26203912	26224340
chr2	26208508	26216666	26208508	26209888	26215286	26216666	98	---	---	---	---	26215035	26215053	+	78	26208508	26216663
chr2	26235087	26242665	26235094	26236324	26241429	26242659	96	26235081	26235086	26242666	26242671	26236532	26236550	-	78	26235094	26242664
chr2	26246564	26252084	26246564	26246853	26251796	26252084	92	---	---	---	---	26251659	26251686	+	75	26246569	26252081
chr2	26252624	26257998	26252624	26252947	26257675	26257998	99	---	---	---	---	26252993	26253014	-	86	26252626	26257996
chr2	26259138	26264645	26259153	26259515	26264283	26264644	96	26259133	26259137	26264646	26264650	26264108	26264126	+	73	26259144	26264642
chr2	26266449	26272059	26266449	26266915	26271657	26272059	85	---	---	---	---	26271482	26271511	+	70	26266449	26272057
chr2	26304347	26310194	26304347	26304962	26309573	26310194	97	---	---	---	---	26305130	26305158	-	72	26304348	26310192
chr2	26326040	26340735	26326055	26326336	26340445	26340727	97	26326035	26326039	26340736	26340740	26326678	26326694	-	76	---	---
chr2	26334329	26341728	26334329	26335340	26340722	26341728	95	---	---	---	---	26340576	26340605	+	80	---	---
chr2	26350975	26362213	26350985	26351452	26361742	26362208	97	26350969	26350974	26362214	26362219	26351876	26351903	-	71	26350976	26362208
chr2	26371697	26383617	26371701	26372452	26382870	26383609	94	26371692	26371696	26383618	26383622	26382613	26382650	+	71	26371700	26383610
chr2	26391100	26403244	26391100	26391816	26402528	26403243	95	26391095	26391099	26403245	26403249	26392277	26392289	-	84	26391100	26403240
chr2	26404965	26413272	26404965	26406619	26411620	26413272	99	---	---	---	---	26411484	26411524	+	75	26404965	26413270
chr2	26428921	26445024	26428922	26430113	26443795	26445018	96	26428916	26428920	26445025	26445029	26443147	26443168	+	77	---	---
chr2	26434519	26442570	26434528	26435763	26441327	26442563	99	26434513	26434518	26442571	26442576	26441070	26441085	+	81	26434529	26442565
chr2	26484603	26504952	26484603	26488046	26501481	26504952	96	---	---	---	---	26501349	26501379	+	77	---	---
chr2	26524169	26537064	26524184	26526014	26535198	26537062	95	26524164	26524168	26537065	26537069	26534777	26534792	+	81	---	---
chr2	26537085	26545193	26537093	26538239	26544043	26545187	98	26537080	26537084	26545194	26545198	26538462	26538480	-	78	26537091	26545192
chr2	26549027	26561135	26549027	26549488	26560674	26561135	99	---	---	---	---	26549705	26549722	-	77	26549030	26561133
chr2	26580815	26589698	26580815	26582873	26587651	26589698	95	---	---	---	---	26583081	26583111	-	77	26580818	26589695
chr2	26592149	26601323	26592160	26592874	26600615	26601313	94	26592142	26592148	26601324	26601330	26600313	26600330	+	72	26592160	26601322
chr2	26661778	26668969	26661778	26662131	26668616	26668969	93	---	---	---	---	26662411	26662442	-	71	---	---
chr2	26670514	26679127	26670514	26671121	26678524	26679127	87	---	---	---	---	26678163	26678185	+	82	26670515	26679118
chr2	26676426	26691383	26676440	26676543	26691273	26691376	90	26676421	26676425	26691384	26691388	26677119	26677140	-	77	---	---
chr2	26683370	26691190	26683370	26684519	26690043	26691190	97	---	---	---	---	26684654	26684676	-	73	26683370	26691186
chr2	26704417	26712123	26704422	26705708	26710829	26712115	98	26704412	26704416	26712124	26712128	26710573	26710593	+	85	26704427	26712120
chr2	26750788	26769728	26750788	26750929	26769588	26769728	90	---	---	---	---	26751691	26751711	-	76	---	---
chr2	26756875	26769365	26756875	26759505	26766743	26769365	98	---	---	---	---	26766609	26766657	+	73	26756880	26769363
chr2	26777910	26793648	26777915	26779652	26791848	26793646	85	26777905	26777909	26793649	26793653	26780229	26780261	-	81	26777912	26793647
chr2	26786179	26802763	26786179	26786519	26802423	26802763	96	---	---	---	---	26787251	26787280	-	83	---	---
chr2	26790555	26798860	26790556	26792209	26797200	26798853	98	26790550	26790554	26798861	26798865	26797064	26797104	+	75	26790556	26798851
chr2	26806777	26814961	26806777	26808413	26813325	26814961	97	---	---	---	---	26808505	26808545	-	75	26806777	26814957
chr2	26818545	26840177	26818545	26821211	26837466	26840177	87	---	---	---	---	26837251	26837270	+	75	---	---
chr2	26840196	26852593	26840196	26840898	26851891	26852593	98	---	---	---	---	26851341	26851384	+	77	26840196	26852591
chr2	26875138	26882085	26875138	26875457	26881764	26882083	98	26875131	26875137	26882086	26882092	26875551	26875591	-	75	26875141	26882080
chr2	26883906	26900063	26883906	26884935	26899034	26900063	96	---	---	---	---	26885478	26885494	-	70	26883906	26900061
chr2	26916947	26933166	26916947	26917289	26932845	26933166	86	---	---	---	---	26932265	26932294	+	73	26916948	26933154
chr2	26920978	26930967	26920978	26922324	26929621	26930967	99	---	---	---	---	26929304	26929321	+	77	26920978	26930965
chr2	26948924	26960361	26948924	26951523	26957679	26960361	96	---	---	---	---	26957422	26957445	+	70	26948924	26960359
chr2	26985548	26997915	26985548	26986270	26997193	26997915	95	26985542	26985547	26997916	26997921	26986790	26986810	-	90	26985548	26997911
chr2	27013115	27017965	27013115	27013918	27017148	27017965	85	---	---	---	---	27017010	27017061	+	73	27013118	27017963
chr2	27017990	27032050	27017990	27021981	27028005	27032050	97	---	---	---	---	27027719	27027732	+	100	27017993	27032048
chr2	27035452	27039941	27035457	27035807	27039578	27039933	87	27035446	27035451	27039942	27039947	27035848	27035874	-	70	27035463	27039922
chr2	27045810	27060151	27045810	27046842	27059119	27060151	98	---	---	---	---	27047384	27047400	-	70	27045810	27060149
chr2	27063285	27071174	27063285	27064627	27069832	27071174	98	---	---	---	---	27069672	27069737	+	81	27063285	27071172
chr2	27073610	27082926	27073610	27075250	27081286	27082926	99	---	---	---	---	27081164	27081191	+	78	27073611	27082924
chr2	27086262	27095528	27086262	27086718	27095072	27095528	97	---	---	---	---	27094769	27094786	+	72	27086265	27095518
chr2	27102128	27113675	27102128	27104903	27110907	27113675	96	---	---	---	---	27105056	27105088	-	78	---	---
chr2	27124207	27131877	27124207	27125490	27130596	27131877	99	---	---	---	---	27130365	27130384	+	80	27124207	27131875
chr2	27147182	27155230	27147194	27149915	27152496	27155219	96	27147177	27147181	27155231	27155235	27150012	27150044	-	78	27147188	27155229
chr2	27181477	27193432	27181480	27184381	27190571	27193420	90	27181471	27181476	27193433	27193438	27190312	27190353	+	73	27181480	27193425
chr2	27220077	27227502	27220078	27221122	27226468	27227499	95	27220072	27220076	27227503	27227507	27226200	27226229	+	73	27220083	27227499
chr2	27241050	27248929	27241050	27242285	27247699	27248929	98	---	---	---	---	27242532	27242556	-	72	27241050	27248927
chr2	27250243	27258603	27250244	27251523	27257354	27258603	95	27250237	27250242	27258604	27258609	27257118	27257133	+	87	27250245	27258598
chr2	27260682	27274313	27260682	27261419	27273574	27274313	92	---	---	---	---	27261994	27262026	-	81	27260682	27274312
chr2	27298228	27306498	27298228	27299888	27304858	27306498	95	---	---	---	---	27304715	27304761	+	76	27298229	27306495
chr2	27317066	27331498	27317077	27318118	27330434	27331498	91	27317059	27317065	27331499	27331505	27318369	27318389	-	71	27317068	27331493
chr2	27354330	27374769	27354330	27355979	27373199	27374769	90	27354324	27354329	27374770	27374775	27372365	27372385	+	80	27354331	27374767
chr2	27369957	27386523	27369957	27371616	27384864	27386523	86	---	---	---	---	27372166	27372189	-	79	---	---
chr2	27376478	27393732	27376478	27377732	27392480	27393732	92	27376472	27376477	27393733	27393738	27391772	27391811	+	75	27376478	27393729
chr2	27381706	27391528	27381706	27383259	27389877	27391528	90	---	---	---	---	27383354	27383393	-	72	27381707	27391526
chr2	27396696	27404322	27396696	27399504	27401512	27404322	98	---	---	---	---	27401411	27401437	+	77	27396699	27404319
chr2	27418393	27426696	27418393	27420052	27425037	27426696	99	---	---	---	---	27424906	27424946	+	75	27418394	27426693
chr2	27443152	27455048	27443152	27444780	27453382	27455048	94	---	---	---	---	27453040	27453082	+	74	27443154	27455045
chr2	27464973	27480049	27464973	27467670	27477352	27480049	99	---	---	---	---	27476946	27476975	+	70	---	---
chr2	27476351	27486081	27476351	27477371	27485098	27486081	92	---	---	---	---	27477625	27477646	-	90	---	---
chr2	27486601	27489285	27486601	27487008	27488872	27489280	98	27486595	27486600	27489286	27489291	27488809	27488822	+	71	27486601	27489278
chr2	27507301	27526928	27507301	27508543	27525688	27526928	98	---	---	---	---	27525095	27525124	+	73	27507304	27526926
chr2	27510510	27520786	27510510	27511857	27519437	27520786	99	---	---	---	---	27519080	27519096	+	94	27510510	27520783
chr2	27536432	27551860	27536432	27537429	27550863	27551860	98	---	---	---	---	27538045	27538084	-	80	27536434	27551855
chr2	27537429	27545519	27537429	27538662	27544286	27545519	99	---	---	---	---	27538897	27538915	-	78	27537429	27545517
chr2	27545591	27552522	27545591	27545882	27552231	27552522	98	---	---	---	---	27545977	27546022	-	76	27545602	27552520
chr2	27599383	27610981	27599388	27599875	27610494	27610981	94	27599378	27599382	27610982	27610986	27599894	27599907	-	78	27599393	27610975
chr2	27602454	27608337	27602454	27602697	27608066	27608335	86	27602449	27602453	27608338	27608342	27602836	27602859	-	70	---	---
chr2	27640981	27648838	27640981	27642293	27647491	27648836	96	27640970	27640980	27648839	27648849	27647331	27647396	+	81	27640981	27648831
chr2	27659176	27680971	27659176	27659916	27680231	27680971	97	---	---	---	---	27660499	27660513	-	86	27659176	27680969
chr2	27662719	27672044	27662719	27663953	27670810	27672044	99	---	---	---	---	27664269	27664296	-	71	27662719	27672042
chr2	27691341	27698581	27691341	27691662	27698260	27698581	96	---	---	---	---	27691962	27691992	-	80	---	---
chr2	27700909	27714608	27700909	27701895	27713622	27714608	97	---	---	---	---	27702389	27702410	-	81	27700909	27714602
chr2	27718732	27727055	27718738	27720382	27725397	27727055	97	27718726	27718731	27727056	27727061	27725256	27725302	+	76	27718732	27727052
chr2	27728518	27739969	27728518	27729353	27739136	27739969	92	---	---	---	---	27729762	27729785	-	70	27728534	27739967
chr2	27730728	27739137	27730728	27732020	27737856	27739137	97	---	---	---	---	27737632	27737647	+	93	27730728	27739134
chr2	27754606	27761563	27754606	27755480	27760674	27761563	86	---	---	---	---	27760437	27760460	+	75	27754606	27761561
chr2	27771778	27776174	27771778	27772827	27775174	27776174	93	---	---	---	---	27772927	27772945	-	84	---	---
chr2	27804835	27815313	27804843	27808071	27811997	27815307	96	27804830	27804834	27815314	27815318	27811828	27811857	+	83	27804849	27815308
chr2	27839487	27857884	27839487	27840510	27856860	27857884	97	---	---	---	---	27841229	27841241	-	84	---	---
chr2	27863996	27876101	27864003	27865242	27874862	27876097	93	27863989	27863995	27876102	27876108	---	---	0	--	---	---
chr2	27865232	27874739	27865237	27867306	27872410	27874736	85	27865226	27865231	27874740	27874745	27867450	27867462	-	92	27865234	27874734
chr2	27880367	27883978	27880367	27881959	27882385	27883978	96	---	---	---	---	---	---	0	--	---	---
chr2	27887569	27889948	27887573	27887923	27889601	27889948	95	27887564	27887568	27889949	27889953	27888005	27888023	-	73	27887575	27889943
chr2	27891654	27896292	27891656	27893958	27893966	27896292	91	27891649	27891653	27896293	27896297	---	---	0	--	27891656	27896277
chr2	27900069	27914337	27900071	27901100	27913300	27914329	99	27900064	27900068	27914338	27914342	27912888	27912909	+	77	27900071	27914327
chr2	27934320	27955925	27934320	27934458	27955786	27955925	88	---	---	---	---	27935462	27935477	-	81	---	---
chr2	27937987	27945229	27937987	27939332	27943899	27945229	95	---	---	---	---	27943791	27943845	+	81	27937987	27945228
chr2	27945439	27953633	27945439	27946672	27952399	27953633	98	---	---	---	---	27946895	27946913	-	78	27945439	27953631
chr2	27959972	27964368	27959972	27961646	27962701	27964368	96	---	---	---	---	27961702	27961724	-	73	27959974	27964359
chr2	27964541	27975093	27964541	27965035	27974599	27975093	93	---	---	---	---	27974340	27974370	+	77	---	---
chr2	27966120	27973819	27966120	27967460	27972478	27973819	98	---	---	---	---	27972315	27972378	+	82	27966120	27973817
chr2	27988582	27998837	27988582	27989928	27997491	27998837	99	---	---	---	---	27997164	27997193	+	83	27988582	27998835
chr2	28009150	28021657	28009153	28009883	28020922	28021657	95	28009145	28009149	28021658	28021662	28010390	28010435	-	76	28009153	28021639
chr2	28030571	28048462	28030571	28031804	28047218	28048448	96	28030566	28030570	28048463	28048467	28046497	28046515	+	89	28030571	28048456
chr2	28031830	28040427	28031830	28033348	28038909	28040427	98	---	---	---	---	28038648	28038680	+	78	28031831	28040425
chr2	28051070	28063339	28051070	28052239	28062115	28063339	90	---	---	---	---	28061631	28061652	+	81	28051072	28063337
chr2	28071882	28092273	28071882	28072046	28092108	28092273	93	---	---	---	---	28091162	28091179	+	94	---	---
chr2	28072367	28075706	28072367	28073134	28074917	28075706	88	---	---	---	---	---	---	0	--	28072376	28075704
chr2	28081591	28096782	28081591	28082396	28095998	28096782	93	---	---	---	---	28095354	28095408	+	83	---	---
chr2	28087940	28095195	28087940	28089224	28093953	28095195	93	---	---	---	---	28089273	28089327	-	81	28087940	28095189
chr2	28109628	28116164	28109630	28110287	28115514	28116157	87	28109623	28109627	28116165	28116169	28115322	28115355	+	79	---	---
chr2	28113118	28130229	28113118	28115094	28128210	28130229	85	---	---	---	---	28127706	28127723	+	88	---	---
chr2	28115108	28122625	28115108	28116320	28121398	28122625	93	---	---	---	---	28121164	28121178	+	73	---	---
chr2	28128210	28135269	28128210	28128457	28135022	28135269	95	---	---	---	---	28128751	28128784	-	79	28128221	28135267
chr2	28139511	28148159	28139514	28139689	28147979	28148152	94	28139506	28139510	28148160	28148164	28139705	28139733	-	72	---	---
chr2	28162077	28175876	28162077	28166029	28171922	28175876	98	---	---	---	---	28171628	28171643	+	81	28162088	28175874
chr2	28179499	28182880	28179499	28180175	28182204	28182880	97	---	---	---	---	28182102	28182115	+	78	---	---
chr2	28179808	28181608	28179808	28180259	28181160	28181608	93	---	---	---	---	28180284	28180304	-	76	28179809	28181604
chr2	28188724	28199426	28188724	28191953	28196218	28199426	97	---	---	---	---	28192043	28192055	-	76	28188736	28199414
chr2	28201974	28208227	28201974	28202271	28207935	28208227	89	---	---	---	---	28202476	28202522	-	89	---	---
chr2	28209386	28218480	28209386	28212860	28215007	28218480	99	---	---	---	---	28214994	28215005	+	91	28209386	28218478
chr2	28220209	28234780	28220209	28224479	28230509	28234780	99	---	---	---	---	28230223	28230243	+	80	28220211	28234778
chr2	28237899	28245368	28237899	28239025	28244242	28245368	95	---	---	---	---	28244024	28244090	+	82	28237910	28245366
chr2	28255949	28270292	28255949	28256981	28269260	28270292	99	---	---	---	---	28268697	28268713	+	76	28255949	28270290
chr2	28283280	28290562	28283285	28283779	28290065	28290559	99	28283274	28283279	28290563	28290568	28284048	28284068	-	76	---	---
chr2	28284915	28294596	28284915	28285600	28293910	28294596	97	---	---	---	---	28285840	28285858	-	78	28284916	28294594
chr2	28290515	28294136	28290515	28291247	28293406	28294136	96	---	---	---	---	28293300	28293336	+	70	28290525	28294123
chr2	28296359	28298687	28296365	28296672	28298369	28298676	94	28296354	28296358	28298688	28298692	---	---	0	--	28296361	28298678
chr2	28304130	28318768	28304130	28305606	28317292	28318768	98	---	---	---	---	28316809	28316869	+	80	28304132	28318765
chr2	28309238	28312716	28309238	28309550	28312405	28312716	96	---	---	---	---	28309660	28309674	-	80	28309252	28312713
chr2	28323953	28341990	28323953	28325231	28340708	28341990	97	---	---	---	---	28325975	28326005	-	80	28323954	28341986
chr2	28328044	28338663	28328044	28328729	28337975	28338663	99	---	---	---	---	28337591	28337607	+	70	28328044	28338661
chr2	28356594	28364872	28356594	28358247	28363219	28364872	98	---	---	---	---	28358342	28358382	-	75	28356594	28364870
chr2	28370419	28374975	28370420	28372245	28373141	28374965	96	28370414	28370418	28374976	28374980	---	---	0	--	28370421	28374973
chr2	28370454	28373339	28370454	28371288	28372495	28373329	95	28370449	28370453	28373340	28373344	28371291	28371304	-	85	28370458	28373321
chr2	28374455	28377095	28374459	28375045	28376499	28377081	95	28374450	28374454	28377096	28377100	28375047	28375058	-	75	28374466	28377094
chr2	28380235	28383172	28380235	28380921	28382486	28383172	95	---	---	---	---	---	---	0	--	28380242	28383167
chr2	28388351	28408700	28388351	28392428	28404981	28408700	90	---	---	---	---	28404429	28404452	+	83	---	---
chr2	28415282	28425866	28415282	28416498	28424627	28425866	94	---	---	---	---	28416539	28416571	-	84	28415282	28425856
chr2	28425865	28433168	28425865	28426230	28432803	28433168	98	---	---	---	---	28426544	28426559	-	81	28425866	28433167
chr2	28436599	28443377	28436599	28437042	28442932	28443377	95	---	---	---	---	28442680	28442713	+	76	---	---
chr2	28457889	28468743	28457889	28459675	28466967	28468743	95	---	---	---	---	28466631	28466673	+	76	---	---
chr2	28473822	28486110	28473822	28474536	28485394	28486109	95	28473817	28473821	28486111	28486115	28475050	28475067	-	83	28473822	28486106
chr2	28498036	28513042	28498036	28500105	28510934	28513042	88	---	---	---	---	28500600	28500638	-	74	---	---
chr2	28498036	28513042	28498036	28500105	28510934	28513042	88	---	---	---	---	28500600	28500638	-	74	---	---
chr2	28509636	28517243	28509636	28510921	28515960	28517243	99	---	---	---	---	28511142	28511171	-	70	28509638	28517240
chr2	28519618	28528759	28519618	28520851	28527526	28528759	97	---	---	---	---	28527266	28527281	+	81	28519619	28528757
chr2	28544101	28551599	28544101	28544913	28550787	28551599	95	---	---	---	---	28550639	28550712	+	78	---	---
chr2	28546046	28559406	28546046	28546182	28559264	28559406	85	---	---	---	---	28546796	28546810	-	80	---	---
chr2	28557082	28566443	28557082	28558598	28564927	28566443	98	---	---	---	---	28558796	28558825	-	80	28557082	28566439
chr2	28583383	28591433	28583383	28584617	28590199	28591433	99	---	---	---	---	28589945	28589963	+	78	28583383	28591431
chr2	28601012	28610214	28601012	28605225	28606252	28610214	92	---	---	---	---	28606219	28606237	+	73	---	---
chr2	28612171	28623348	28612171	28615631	28619870	28623348	87	---	---	---	---	28619697	28619714	+	94	---	---
chr2	28616081	28624335	28616081	28617734	28622702	28624335	96	---	---	---	---	28617829	28617869	-	75	28616081	28624333
chr2	28626530	28634949	28626545	28626821	28634667	28634943	97	28626525	28626529	28634950	28634954	28634274	28634308	+	80	28626535	28634948
chr2	28627401	28634667	28627401	28629926	28632142	28634667	99	---	---	---	---	28632032	28632044	+	76	28627402	28634665
chr2	28640510	28651656	28640510	28641656	28650540	28651656	88	---	---	---	---	28650489	28650516	+	82	28640518	28651645
chr2	28672901	28691176	28672901	28673255	28690824	28691176	94	---	---	---	---	28673848	28673891	-	72	---	---
chr2	28675607	28683355	28675607	28676708	28682254	28683355	99	---	---	---	---	28676803	28676842	-	75	---	---
chr2	28680624	28685332	28680624	28681211	28684760	28685332	88	---	---	---	---	---	---	0	--	---	---
chr2	28680747	28685381	28680747	28681259	28684882	28685381	88	---	---	---	---	28684847	28684867	+	80	---	---
chr2	28682515	28687471	28682515	28683359	28686618	28687471	92	---	---	---	---	28683487	28683522	-	75	---	---
chr2	28695866	28703404	28695875	28696852	28702428	28703404	92	28695861	28695865	28703405	28703409	28697039	28697062	-	75	28695875	28703398
chr2	28710178	28716299	28710178	28711412	28715066	28716299	96	---	---	---	---	28711484	28711593	-	73	28710178	28716296
chr2	28723187	28736849	28723187	28723934	28736094	28736849	95	---	---	---	---	28735499	28735531	+	72	---	---
chr2	28723935	28731388	28723935	28725276	28730047	28731388	98	28723930	28723934	28731389	28731393	28725371	28725436	-	81	28723935	28731384
chr2	28732710	28741804	28732710	28736367	28738166	28741804	96	---	---	---	---	28738140	28738164	+	72	28732712	28741795
chr2	28741805	28751939	28741805	28743686	28750039	28751939	97	---	---	---	---	28743829	28743849	-	76	28741805	28751937
chr2	28757909	28765488	28757909	28759114	28764283	28765488	98	---	---	---	---	28764100	28764149	+	80	---	---
chr2	28758125	28765488	28758125	28759114	28764499	28765488	98	---	---	---	---	28759331	28759349	-	78	---	---
chr2	28762521	28768667	28762521	28763985	28767236	28768667	85	---	---	---	---	---	---	0	--	28762524	28768654
chr2	28784032	28793348	28784032	28785267	28792113	28793348	98	---	---	---	---	28785510	28785525	-	81	28784032	28793346
chr2	28802755	28823965	28802758	28806708	28819991	28823955	93	28802749	28802754	28823966	28823971	28807321	28807372	-	73	28802757	28823960
chr2	28808365	28827610	28808365	28812041	28823950	28827610	91	---	---	---	---	28823506	28823523	+	94	28808367	28827596
chr2	28819978	28828167	28819978	28821543	28826601	28828167	96	---	---	---	---	28821636	28821676	-	73	28819990	28828164
chr2	28828699	28844001	28828699	28829205	28843495	28844001	94	---	---	---	---	28842906	28842926	+	71	28828716	28843999
chr2	28846321	28861668	28846321	28847427	28860677	28861668	85	---	---	---	---	28860242	28860265	+	70	28846328	28861652
chr2	28855972	28859563	28855972	28856244	28859290	28859563	94	---	---	---	---	28856360	28856371	-	83	28855979	28859544
chr2	28861654	28878427	28861654	28862332	28877750	28878427	94	---	---	---	---	28862951	28863024	-	79	28861661	28878426
chr2	28866929	28875046	28866934	28868273	28873702	28875041	97	28866924	28866928	28875047	28875051	28873551	28873614	+	81	28866934	28875042
chr2	28886399	28892691	28886399	28887509	28891562	28892691	91	---	---	---	---	28891496	28891510	+	100	28886405	28892689
chr2	28898529	28907688	28898529	28899900	28906281	28907688	93	---	---	---	---	28900095	28900116	-	81	---	---
chr2	28909175	28927467	28909175	28909413	28927229	28927467	95	---	---	---	---	28910239	28910258	-	70	---	---
chr2	28914163	28922542	28914163	28916715	28919992	28922542	99	---	---	---	---	28916835	28916862	-	78	---	---
chr2	28932849	28950338	28932849	28934306	28948879	28950338	91	---	---	---	---	28948160	28948182	+	73	28932855	28950337
chr2	28941849	28953282	28941849	28944772	28950332	28953282	91	---	---	---	---	28950089	28950104	+	81	---	---
chr2	28945411	28953710	28945411	28947065	28952056	28953710	99	---	---	---	---	28947159	28947199	-	75	28945411	28953707
chr2	28972196	28979826	28972196	28973098	28978924	28979825	98	28972191	28972195	28979827	28979831	28973335	28973390	-	71	28972196	28979822
chr2	28992401	29000726	28992401	28994081	28999074	29000726	97	---	---	---	---	28994176	28994216	-	73	28992401	29000724
chr2	29004885	29012954	29004885	29005812	29012006	29012954	94	---	---	---	---	29011871	29011911	+	70	29004885	29012949
chr2	29049195	29053341	29049199	29050612	29051918	29053331	98	29049190	29049194	29053342	29053346	29050615	29050630	-	75	29049201	29053338
chr2	29050464	29053279	29050464	29051240	29052504	29053279	98	---	---	---	---	---	---	0	--	---	---
chr2	29055799	29057727	29055799	29056371	29057158	29057727	94	---	---	---	---	29056377	29056405	-	75	29055800	29057725
chr2	29076268	29092732	29076268	29076843	29092156	29092732	95	---	---	---	---	29091447	29091465	+	73	---	---
chr2	29078803	29086844	29078807	29080172	29085486	29086834	93	29078796	29078802	29086845	29086851	29085318	29085350	+	72	29078808	29086832
chr2	29092732	29101078	29092732	29094013	29099786	29101078	97	---	---	---	---	29094220	29094235	-	87	29092732	29101076
chr2	29108263	29124163	29108263	29108619	29123805	29124163	92	---	---	---	---	29109248	29109275	-	78	---	---
chr2	29109606	29121987	29109606	29110318	29121275	29121987	96	---	---	---	---	29110844	29110866	-	78	29109606	29121985
chr2	29132669	29150610	29132669	29133235	29150040	29150610	94	---	---	---	---	29134044	29134076	-	84	29132686	29150604
chr2	29138088	29150045	29138088	29138549	29149579	29150040	98	29138083	29138087	29150046	29150050	29138837	29138854	-	72	29138088	29150038
chr2	29157294	29164941	29157294	29158532	29163662	29164941	94	---	---	---	---	29158772	29158789	-	83	29157294	29164939
chr2	29178275	29192583	29178275	29179318	29191537	29192580	97	29178270	29178274	29192584	29192588	29179865	29179881	-	70	29178275	29192582
chr2	29193391	29202597	29193391	29194976	29201012	29202597	99	---	---	---	---	29200889	29200916	+	78	29193391	29202595
chr2	29215106	29231921	29215106	29215660	29231368	29231921	96	---	---	---	---	29230583	29230619	+	78	29215114	29231919
chr2	29239353	29257880	29239353	29243337	29253889	29257880	89	---	---	---	---	29243690	29243730	-	70	---	---
chr2	29260469	29263243	29260469	29260937	29262775	29263243	99	---	---	---	---	29260985	29260998	-	71	29260472	29263240
chr2	29295441	29311826	29295441	29296886	29310381	29311826	93	---	---	---	---	29310022	29310050	+	79	29295447	29311825
chr2	29296886	29306156	29296886	29298118	29304945	29306156	94	---	---	---	---	29304683	29304698	+	81	29296886	29306154
chr2	29331878	29344281	29331884	29332588	29343563	29344267	98	29331873	29331877	29344282	29344286	29333094	29333137	-	77	29331884	29344279
chr2	29344361	29351948	29344361	29345641	29350668	29351948	96	---	---	---	---	29350416	29350445	+	70	29344362	29351946
chr2	29359386	29373873	29359386	29360230	29373028	29373873	91	---	---	---	---	29360831	29360843	-	92	29359395	29373867
chr2	29359777	29373873	29359777	29360230	29373420	29373873	92	---	---	---	---	29360870	29360889	-	70	---	---
chr2	29379953	29388203	29379953	29383852	29384304	29388203	97	---	---	---	---	29384261	29384278	+	77	---	---
chr2	29399657	29408752	29399657	29401445	29406930	29408752	92	---	---	---	---	29401448	29401470	-	73	---	---
chr2	29408888	29427261	29408888	29409608	29426541	29427261	95	---	---	---	---	29410325	29410354	-	73	29408888	29427259
chr2	29418399	29426095	29418408	29419672	29424802	29426082	97	29418393	29418398	29426096	29426101	29424545	29424561	+	82	29418406	29426080
chr2	29456235	29468338	29456235	29456693	29467880	29468338	99	---	---	---	---	29467647	29467664	+	77	29456235	29468336
chr2	29475886	29481669	29475886	29476095	29481460	29481669	96	---	---	---	---	29476318	29476333	-	75	---	---
chr2	29489786	29506071	29489789	29490421	29505439	29506060	86	29489781	29489785	29506072	29506076	29504810	29504836	+	70	29489789	29506065
chr2	29501089	29507232	29501089	29502286	29506052	29507232	89	---	---	---	---	29502395	29502411	-	88	---	---
chr2	29551372	29564290	29551372	29555540	29560121	29564290	99	---	---	---	---	29559955	29559976	+	77	---	---
chr2	29565218	29584227	29565218	29565609	29583836	29584227	98	---	---	---	---	29582937	29582993	+	70	29565232	29584225
chr2	29568295	29580274	29568295	29568754	29579815	29580274	99	---	---	---	---	29579582	29579599	+	77	29568295	29580271
chr2	29592622	29601847	29592631	29594218	29600257	29601844	99	29592616	29592621	29601848	29601853	29594311	29594338	-	78	29592631	29601840
chr2	29610537	29618333	29610537	29612716	29616154	29618333	99	---	---	---	---	29615982	29615993	+	91	---	---
chr2	29629175	29637236	29629175	29630415	29635996	29637236	98	---	---	---	---	29630637	29630651	-	73	29629176	29637233
chr2	29669586	29677758	29669586	29670820	29676524	29677758	98	---	---	---	---	29671042	29671060	-	78	29669586	29677755
chr2	29681570	29701086	29681570	29682420	29700237	29701086	96	---	---	---	---	29683212	29683311	-	75	29681575	29701084
chr2	29692614	29700238	29692614	29693895	29698958	29700238	99	---	---	---	---	29698706	29698735	+	70	29692614	29700235
chr2	29704852	29713111	29704858	29706511	29711476	29713107	94	29704847	29704851	29713112	29713116	29711342	29711381	+	72	29704859	29713108
chr2	29722142	29738417	29722145	29723002	29737545	29738402	98	29722137	29722141	29738418	29738422	29736888	29736931	+	90	---	---
chr2	29730258	29737546	29730258	29731549	29736265	29737546	97	---	---	---	---	29731601	29731656	-	78	29730258	29737543
chr2	29749276	29757145	29749276	29749588	29756833	29757145	94	---	---	---	---	29756470	29756520	+	72	---	---
chr2	29770863	29781493	29770863	29772052	29780304	29781493	98	---	---	---	---	29780009	29780022	+	100	29770865	29781491
chr2	29790628	29799973	29790628	29791862	29798740	29799973	99	---	---	---	---	29798479	29798494	+	81	29790628	29799971
chr2	29810773	29826416	29810777	29814704	29822613	29826412	95	29810767	29810772	29826417	29826422	29822308	29822321	+	100	29810777	29826411
chr2	29829917	29846027	29829917	29831718	29844235	29846027	91	---	---	---	---	29831731	29831751	-	80	---	---
chr2	29831710	29848490	29831710	29833075	29847063	29848490	86	---	---	---	---	29846466	29846499	+	70	29831710	29848488
chr2	29857050	29869791	29857050	29859905	29866954	29869791	97	---	---	---	---	29866686	29866700	+	73	29857050	29869779
chr2	29878428	29883929	29878428	29878545	29883812	29883929	99	---	---	---	---	29878564	29878712	-	76	29878428	29883927
chr2	29904169	29922619	29904169	29905751	29921029	29922619	86	---	---	---	---	29906409	29906427	-	78	29904177	29922615
chr2	29906635	29925184	29906635	29907015	29924792	29925184	86	---	---	---	---	29923904	29923931	+	71	---	---
chr2	29918641	29926321	29918641	29919093	29925868	29926321	88	---	---	---	---	29925529	29925570	+	73	---	---
chr2	29928190	29938140	29928190	29929480	29936853	29938140	97	---	---	---	---	29929823	29929835	-	84	29928190	29938137
chr2	29950999	29966439	29950999	29951481	29965957	29966439	93	---	---	---	---	29952009	29952034	-	73	29950999	29966431
chr2	29956508	29962708	29956508	29956614	29962602	29962708	87	---	---	---	---	29962303	29962329	+	70	29956515	29962702
chr2	29959769	29967623	29959774	29960996	29966390	29967612	98	29959763	29959768	29967624	29967629	29966183	29966231	+	75	29959780	29967621
chr2	29976954	29991115	29976964	29979883	29988160	29991100	95	29976949	29976953	29991116	29991120	29980173	29980196	-	75	29976957	29991106
chr2	29995914	30003934	29995914	29997182	30002666	30003934	98	---	---	---	---	29997275	29997338	-	82	29995930	30003932
chr2	30023973	30044061	30023973	30024650	30043386	30044061	97	---	---	---	---	30025490	30025507	-	77	30023989	30044059
chr2	30035418	30043397	30035424	30036660	30042148	30043385	98	30035413	30035417	30043398	30043402	30041875	30041904	+	73	30035425	30043395
chr2	30058816	30072808	30058816	30059804	30071820	30072808	99	---	---	---	---	30071257	30071273	+	70	30058816	30072806
chr2	30081787	30096595	30081787	30085395	30092982	30096595	97	---	---	---	---	30092699	30092719	+	76	30081788	30096592
chr2	30104066	30113498	30104066	30105125	30112407	30113498	89	---	---	---	---	30112053	30112070	+	83	30104067	30113496
chr2	30132247	30143245	30132247	30133295	30142197	30143245	99	---	---	---	---	30141786	30141807	+	81	30132248	30143242
chr2	30149230	30163592	30149230	30149716	30163105	30163592	94	---	---	---	---	30150372	30150386	-	73	---	---
chr2	30152436	30159969	30152436	30153713	30158689	30159969	98	---	---	---	---	30158581	30158635	+	83	30152436	30159967
chr2	30167725	30179990	30167725	30168417	30179298	30179990	98	---	---	---	---	30178754	30178794	+	75	30167725	30179985
chr2	30204177	30215937	30204178	30205402	30214657	30215937	91	30204172	30204176	30215938	30215942	30205805	30205828	-	70	30204179	30215935
chr2	30227389	30236968	30227389	30228528	30235791	30236968	85	---	---	---	---	30228867	30228892	-	73	---	---
chr2	30233483	30239112	30233494	30234035	30238581	30239110	94	30233478	30233482	30239113	30239117	30238374	30238400	+	70	30233495	30239111
chr2	30245475	30256563	30245475	30245679	30256359	30256563	96	---	---	---	---	30246044	30246057	-	85	---	---
chr2	30274593	30282925	30274593	30275927	30281588	30282925	98	---	---	---	---	30276025	30276079	-	76	30274593	30282910
chr2	30293929	30302194	30293929	30296456	30299663	30302194	86	---	---	---	---	30299557	30299578	+	81	---	---
chr2	30321129	30340147	30321134	30322435	30338807	30340147	93	30321123	30321128	30340148	30340153	30323026	30323068	-	72	30321132	30340137
chr2	30328398	30337722	30328398	30329912	30336209	30337722	99	---	---	---	---	30330187	30330206	-	70	---	---
chr2	30347260	30358768	30347265	30348494	30357536	30358765	95	30347255	30347259	30358769	30358773	30348874	30348889	-	100	30347265	30358765
chr2	30358802	30379771	30358802	30359190	30379381	30379771	92	---	---	---	---	30360121	30360175	-	81	30358806	30379765
chr2	30364544	30378696	30364544	30368608	30374633	30378696	97	---	---	---	---	30368884	30368896	-	100	30364544	30378694
chr2	30390550	30411826	30390554	30391103	30411273	30411820	95	30390545	30390549	30411827	30411831	30391964	30391988	-	92	30390554	30411823
chr2	30390645	30411656	30390657	30390930	30411376	30411647	94	30390640	30390644	30411657	30411661	30410467	30410487	+	76	30390653	30411652
chr2	30391103	30405231	30391103	30395154	30401182	30405231	99	---	---	---	---	30395429	30395441	-	84	30391103	30405229
chr2	30405231	30412610	30405231	30406018	30411815	30412610	90	---	---	---	---	30411526	30411563	+	76	---	---
chr2	30417279	30431747	30417279	30419829	30429194	30431747	99	---	---	---	---	30428726	30428741	+	75	---	---
chr2	30419985	30429725	30419985	30423638	30426072	30429725	99	---	---	---	---	30423640	30423655	-	87	---	---
chr2	30436977	30452285	30436977	30438306	30450947	30452285	88	---	---	---	---	30450375	30450393	+	73	30436978	30452280
chr2	30446818	30467534	30446831	30447313	30467039	30467522	92	30446813	30446817	30467535	30467539	30466165	30466209	+	73	---	---
chr2	30450936	30463170	30450949	30453420	30460673	30463157	87	30450931	30450935	30463171	30463175	30453689	30453709	-	76	---	---
chr2	30451655	30461778	30451655	30452047	30461378	30461778	86	---	---	---	---	30460953	30460971	+	78	30451660	30461775
chr2	30458196	30465077	30458196	30458610	30464668	30465077	93	---	---	---	---	30464523	30464565	+	79	30458196	30465071
chr2	30470720	30490674	30470724	30471188	30490199	30490663	95	30470715	30470719	30490675	30490679	30489447	30489470	+	87	30470730	30490672
chr2	30474958	30482972	30474958	30476203	30481741	30482965	96	30474953	30474957	30482973	30482977	30481464	30481494	+	70	30474958	30482954
chr2	30502127	30510262	30502127	30503465	30508922	30510262	93	---	---	---	---	30508771	30508834	+	82	30502127	30510260
chr2	30515909	30532679	30515909	30516655	30531923	30532679	87	---	---	---	---	30517359	30517375	-	82	---	---
chr2	30516827	30525578	30516827	30517739	30524663	30525578	91	---	---	---	---	30524467	30524534	+	73	---	---
chr2	30529650	30536104	30529650	30530019	30535735	30536104	96	---	---	---	---	30530114	30530154	-	75	30529654	30536102
chr2	30538858	30551018	30538858	30542660	30547227	30551018	96	---	---	---	---	30547183	30547209	+	70	30538864	30551016
chr2	30556013	30565221	30556013	30557598	30563636	30565221	99	---	---	---	---	30563513	30563540	+	78	30556013	30565219
chr2	30575537	30584857	30575546	30577063	30583338	30584856	98	30575530	30575536	30584858	30584864	30577262	30577291	-	80	30575546	30584853
chr2	30585213	30602530	30585213	30586299	30601428	30602530	93	---	---	---	---	30600893	30600910	+	72	30585221	30602529
chr2	30602556	30622358	30602556	30603037	30621903	30622358	89	---	---	---	---	30603770	30603793	-	87	---	---
chr2	30614166	30621903	30614166	30615424	30620624	30621903	96	---	---	---	---	30620364	30620385	+	86	30614166	30621901
chr2	30624001	30633665	30624001	30624690	30632975	30633665	96	---	---	---	---	30632649	30632675	+	74	30624003	30633664
chr2	30684990	30692366	30684999	30685819	30691520	30692363	87	30684985	30684989	30692367	30692371	30685919	30685939	-	80	---	---
chr2	30691096	30698584	30691096	30691477	30698224	30698584	87	---	---	---	---	30691793	30691814	-	77	---	---
chr2	30699508	30707773	30699508	30701141	30706119	30707773	92	---	---	---	---	30705977	30706023	+	74	30699508	30707771
chr2	30714266	30722371	30714266	30715499	30721138	30722371	98	---	---	---	---	30720896	30720914	+	78	30714266	30722369
chr2	30750352	30764401	30750352	30754330	30760359	30764401	97	---	---	---	---	30754600	30754620	-	80	30750352	30764399
chr2	30771482	30785054	30771491	30771621	30784921	30785051	88	30771474	30771481	30785055	30785062	30784263	30784280	+	72	---	---
chr2	30778769	30787138	30778769	30780150	30785757	30787138	97	---	---	---	---	30785514	30785532	+	78	30778769	30787136
chr2	30795244	30803088	30795244	30796430	30801905	30803088	94	---	---	---	---	30801814	30801870	+	73	30795261	30803086
chr2	30819035	30831076	30819035	30819496	30830614	30831076	96	---	---	---	---	30819867	30819900	-	73	30819036	30831074
chr2	30840369	30854136	30840369	30841678	30852810	30854136	87	---	---	---	---	30842067	30842081	-	73	30840369	30854134
chr2	30862824	30871656	30862824	30863834	30870646	30871656	99	---	---	---	---	30864105	30864137	-	81	30862824	30871638
chr2	30869847	30889392	30869847	30869967	30889271	30889392	90	---	---	---	---	30888448	30888465	+	72	30869847	30889389
chr2	30871746	30879981	30871746	30872979	30878748	30879981	98	---	---	---	---	30873202	30873220	-	78	30871746	30879979
chr2	30908500	30921389	30908501	30908842	30921043	30921384	89	30908494	30908499	30921390	30921395	30920448	30920463	+	75	---	---
chr2	30922927	30942588	30922927	30924066	30941446	30942588	95	---	---	---	---	30940691	30940754	+	71	---	---
chr2	30932231	30941458	30932236	30933821	30939862	30941447	99	30932225	30932230	30941459	30941464	30939739	30939766	+	78	30932236	30941448
chr2	30943034	30950062	30943034	30943417	30949679	30950062	96	---	---	---	---	30943696	30943725	-	76	---	---
chr2	30956429	30967244	30956429	30956562	30967109	30967244	89	---	---	---	---	30966586	30966611	+	88	---	---
chr2	30968454	30987259	30968464	30969481	30986270	30987249	90	30968448	30968453	30987260	30987265	30970188	30970204	-	70	30968457	30987247
chr2	30994556	31008948	30994556	30997765	31005740	31008948	96	---	---	---	---	30998138	30998150	-	76	30994566	31008946
chr2	31014660	31026696	31014660	31016207	31025149	31026696	99	---	---	---	---	31016488	31016508	-	90	31014661	31026683
chr2	31047777	31058991	31047777	31049216	31057557	31058991	96	---	---	---	---	31049621	31049632	-	83	31047777	31058989
chr2	31071997	31079456	31071997	31072813	31078641	31079456	97	---	---	---	---	31078507	31078546	+	72	31071998	31079451
chr2	31079443	31096172	31079456	31080175	31095443	31096163	96	31079437	31079442	31096173	31096178	31080686	31080732	-	76	31079456	31096168
chr2	31098381	31107348	31098392	31099604	31106126	31107339	96	31098373	31098380	31107349	31107356	31105885	31105925	+	75	31098383	31107337
chr2	31157424	31174687	31157424	31160658	31171298	31174687	92	---	---	---	---	31161119	31161156	-	73	31157428	31174679
chr2	31174683	31195125	31174683	31175976	31193863	31195125	92	---	---	---	---	31192983	31193006	+	75	---	---
chr2	31183694	31195596	31183694	31184158	31195120	31195596	92	---	---	---	---	31184675	31184706	-	78	31183704	31195578
chr2	31197112	31209158	31197112	31198338	31207910	31209158	96	---	---	---	---	31198649	31198664	-	75	31197112	31209155
chr2	31214917	31236274	31214917	31215388	31235803	31236274	95	---	---	---	---	31234810	31234833	+	70	31214917	31236268
chr2	31225891	31235123	31225902	31227399	31233620	31235122	96	31225885	31225890	31235124	31235129	31233329	31233348	+	70	31225893	31235119
chr2	31258918	31261537	31258918	31259362	31261094	31261537	88	---	---	---	---	31261013	31261026	+	71	31258921	31261533
chr2	31277772	31290000	31277772	31278480	31289292	31290000	95	---	---	---	---	31278901	31278947	-	76	31277772	31289998
chr2	31312495	31320090	31312495	31313733	31318852	31320090	98	---	---	---	---	31318597	31318612	+	87	31312495	31320088
chr2	31333346	31347614	31333346	31334384	31346576	31347614	97	---	---	---	---	31334926	31334942	-	70	31333346	31347611
chr2	31352231	31358689	31352231	31353295	31357624	31358689	93	---	---	---	---	31353315	31353351	-	78	31352231	31358687
chr2	31363021	31374982	31363021	31363710	31374293	31374982	99	---	---	---	---	31373764	31373788	+	80	31363021	31374980
chr2	31404455	31418384	31404455	31409598	31413239	31418384	98	---	---	---	---	31413074	31413095	+	77	31404455	31418372
chr2	31429506	31441946	31429506	31430212	31441262	31441946	93	---	---	---	---	31440709	31440740	+	75	31429511	31441944
chr2	31446005	31458410	31446005	31446700	31457715	31458410	98	---	---	---	---	31447204	31447249	-	78	31446006	31458408
chr2	31482161	31496770	31482161	31486089	31492756	31496770	95	---	---	---	---	31486256	31486273	-	77	31482161	31496768
chr2	31497685	31501394	31497685	31499209	31499870	31501394	99	---	---	---	---	---	---	0	--	31497693	31501390
chr2	31503066	31516653	31503066	31504206	31515482	31516653	93	---	---	---	---	31504696	31504723	-	71	31503066	31516651
chr2	31526639	31537907	31526639	31530631	31534074	31537907	95	---	---	---	---	31530714	31530783	-	77	---	---
chr2	31552319	31566454	31552319	31556382	31562412	31566454	97	---	---	---	---	31562124	31562144	+	80	31552320	31566452
chr2	31567030	31570218	31567030	31567536	31569720	31570218	96	---	---	---	---	---	---	0	--	31567043	31570212
chr2	31573534	31590443	31573534	31573943	31590035	31590443	99	---	---	---	---	31574414	31574426	-	76	31573534	31590441
chr2	31575507	31589816	31575512	31579856	31585464	31589808	99	31575500	31575506	31589817	31589823	31585339	31585360	+	72	31575514	31589803
chr2	31618393	31635044	31618393	31619080	31634357	31635044	99	---	---	---	---	31619816	31619844	-	89	31618393	31635042
chr2	31650104	31659434	31650104	31651626	31657911	31659434	99	---	---	---	---	31651896	31651915	-	70	31650105	31659431
chr2	31664218	31667071	31664220	31664779	31666505	31667066	90	31664213	31664217	31667072	31667076	31664788	31664801	-	71	31664219	31667067
chr2	31685298	31689194	31685298	31685976	31688514	31689194	93	---	---	---	---	---	---	0	--	31685309	31689191
chr2	31685693	31688962	31685693	31686840	31687853	31688962	90	---	---	---	---	---	---	0	--	31685693	31688946
chr2	31694228	31697138	31694230	31694690	31696675	31697135	95	31694223	31694227	31697139	31697143	31696612	31696625	+	71	31694240	31697132
chr2	31694867	31696715	31694867	31695363	31696221	31696715	86	---	---	---	---	31695366	31695379	-	92	---	---
chr2	31707446	31722020	31707446	31711385	31718075	31722020	99	---	---	---	---	31717814	31717835	+	81	31707451	31722017
chr2	31727686	31740414	31727686	31730883	31737219	31740414	99	---	---	---	---	31737047	31737077	+	77	31727686	31740412
chr2	31744933	31747642	31744948	31745459	31747116	31747627	94	31744928	31744932	31747643	31747647	---	---	0	--	---	---
chr2	31749013	31763282	31749013	31750020	31762275	31763282	98	---	---	---	---	31750566	31750582	-	70	31749013	31763280
chr2	31772956	31778408	31772956	31773358	31777984	31778408	88	---	---	---	---	31777804	31777821	+	77	31772958	31778407
chr2	31773603	31778925	31773603	31774131	31778400	31778925	95	---	---	---	---	31778233	31778245	+	76	31773614	31778924
chr2	31789871	31800555	31789871	31791044	31799383	31800555	97	---	---	---	---	31791375	31791396	-	72	31789871	31800552
chr2	31795097	31797817	31795097	31795564	31797350	31797817	99	---	---	---	---	31795608	31795621	-	71	31795099	31797816
chr2	31828642	31842935	31828654	31829662	31841922	31842930	99	31828637	31828641	31842936	31842940	31841359	31841375	+	70	31828651	31842928
chr2	31856041	31857634	31856042	31856800	31856863	31857619	86	31856036	31856040	31857635	31857639	---	---	0	--	---	---
chr2	31856919	31859096	31856926	31857724	31858290	31859090	86	31856912	31856918	31859097	31859103	31857799	31857812	-	71	31856924	31859094
chr2	31857431	31858802	31857431	31857982	31858248	31858802	85	---	---	---	---	31858049	31858065	-	70	---	---
chr2	31868725	31882439	31868725	31869817	31881343	31882439	93	---	---	---	---	31870333	31870349	-	70	31868726	31882430
chr2	31907181	31919843	31907181	31910302	31916642	31919843	96	---	---	---	---	31910443	31910473	-	77	31907184	31919841
chr2	31925294	31942866	31925294	31925889	31942271	31942866	98	---	---	---	---	31941458	31941490	+	78	31925294	31942864
chr2	31927535	31941821	31927535	31928575	31940781	31941821	98	---	---	---	---	31929117	31929133	-	70	31927535	31941818
chr2	31948451	31952327	31948461	31949064	31951720	31952321	96	31948445	31948450	31952328	31952333	31949079	31949092	-	71	31948465	31952317
chr2	31956885	31959492	31956885	31957295	31959082	31959492	97	---	---	---	---	31957344	31957357	-	71	31956885	31959490
chr2	31961890	31975628	31961890	31963274	31974193	31975628	92	---	---	---	---	31963576	31963595	-	70	---	---
chr2	31968234	31974153	31968234	31969189	31973198	31974153	99	---	---	---	---	31973064	31973114	+	72	31968234	31974151
chr2	31987761	31995762	31987761	31989084	31994418	31995762	97	---	---	---	---	31994255	31994318	+	82	31987761	31995761
chr2	32044980	32056720	32044980	32045138	32056562	32056720	98	---	---	---	---	32056095	32056135	+	73	32044989	32056717
chr2	32079069	32081724	32079081	32079556	32081239	32081714	95	32079064	32079068	32081725	32081729	---	---	0	--	32079086	32081721
chr2	32083836	32096182	32083836	32084521	32095497	32096182	99	---	---	---	---	32094948	32094993	+	78	32083836	32096180
chr2	32103033	32118678	32103033	32103765	32117944	32118678	90	---	---	---	---	32104103	32104136	-	79	---	---
chr2	32129000	32136907	32129007	32129142	32136765	32136900	97	32128995	32128999	32136908	32136912	32129413	32129432	-	70	32129005	32136905
chr2	32153201	32156354	32153201	32153906	32155644	32156354	91	---	---	---	---	---	---	0	--	---	---
chr2	32171769	32184980	32171769	32172571	32184178	32184980	96	---	---	---	---	32183612	32183628	+	76	32171769	32184972
chr2	32205369	32209408	32205369	32207270	32207507	32209408	99	---	---	---	---	32207452	32207465	+	71	32205372	32209396
chr2	32205805	32208642	32205820	32206492	32207958	32208630	99	32205800	32205804	32208643	32208647	32207863	32207876	+	71	32205809	32208630
chr2	32258561	32272843	32258570	32259637	32271782	32272840	95	32258554	32258560	32272844	32272850	32260176	32260192	-	70	32258571	32272835
chr2	32283393	32304365	32283393	32284043	32303711	32304365	89	---	---	---	---	32302841	32302861	+	76	32283393	32304363
chr2	32285333	32303723	32285333	32285749	32303304	32303723	95	---	---	---	---	32302467	32302492	+	84	32285343	32303707
chr2	32289898	32297116	32289898	32292120	32294935	32297116	97	---	---	---	---	32294917	32294933	+	76	---	---
chr2	32290983	32296346	32290985	32291309	32296022	32296346	100	32290973	32290982	32296347	32296356	32291398	32291416	-	78	---	---
chr2	32314659	32334624	32314659	32315633	32333662	32334624	96	---	---	---	---	32316158	32316175	-	94	32314660	32334622
chr2	32321502	32333661	32321502	32321955	32333206	32333661	96	32321497	32321501	32333662	32333666	32332671	32332713	+	72	32321502	32333660
chr2	32336019	32338030	32336019	32336671	32337376	32338030	89	---	---	---	---	32337346	32337374	+	72	32336030	32338026
chr2	32346266	32360414	32346279	32350337	32356341	32360404	97	32346260	32346265	32360415	32360420	32356054	32356074	+	80	32346274	32360412
chr2	32366300	32368969	32366303	32366752	32368519	32368968	94	32366295	32366299	32368970	32368974	---	---	0	--	32366306	32368966
chr2	32379957	32399663	32379957	32380476	32399145	32399663	91	---	---	---	---	32381337	32381360	-	75	---	---
chr2	32399673	32402318	32399673	32400091	32401899	32402318	89	---	---	---	---	---	---	0	--	32399681	32402309
chr2	32411550	32425418	32411550	32414788	32422178	32425418	98	---	---	---	---	32415139	32415157	-	84	32411560	32425411
chr2	32438638	32452473	32438638	32441984	32449146	32452473	98	---	---	---	---	32442149	32442169	-	85	---	---
chr2	32481370	32500273	32481370	32482631	32499012	32500273	98	---	---	---	---	32498475	32498504	+	80	32481370	32500256
chr2	32491732	32500752	32491732	32492209	32500268	32500752	95	---	---	---	---	32492497	32492536	-	85	---	---
chr2	32522089	32524698	32522089	32522554	32524233	32524698	87	---	---	---	---	32524133	32524146	+	71	32522089	32524692
chr2	32524972	32536805	32524972	32525599	32536176	32536805	88	---	---	---	---	32535828	32535841	+	71	---	---
chr2	32546957	32552398	32546957	32548290	32551065	32552398	99	---	---	---	---	---	---	0	--	32546961	32552396
chr2	32548850	32554322	32548850	32551586	32551588	32554322	92	---	---	---	---	---	---	0	--	32548858	32554310
chr2	32557653	32560483	32557653	32558084	32560038	32560483	88	---	---	---	---	32560006	32560036	+	70	32557665	32560470
chr2	32620951	32642799	32620951	32621671	32642079	32642799	97	---	---	---	---	32622510	32622523	-	71	32620951	32642787
chr2	32630824	32638709	32630824	32631955	32637548	32638709	95	---	---	---	---	32632208	32632235	-	75	32630824	32638707
chr2	32644066	32653974	32644066	32644314	32653726	32653974	98	---	---	---	---	32644514	32644543	-	80	32644080	32653972
chr2	32652599	32665026	32652599	32655027	32662598	32665026	99	---	---	---	---	32655302	32655406	-	71	32652608	32665022
chr2	32666435	32679241	32666435	32666904	32678775	32679241	92	---	---	---	---	32678305	32678328	+	70	32666444	32679232
chr2	32667005	32678785	32667017	32667234	32678558	32678775	96	32666997	32667004	32678786	32678793	32667650	32667679	-	70	32667007	32678773
chr2	32694086	32696863	32694098	32694719	32696214	32696851	88	32694080	32694085	32696864	32696869	---	---	0	--	32694087	32696846
chr2	32701687	32705166	32701687	32702171	32704684	32705166	89	---	---	---	---	32704604	32704620	+	70	---	---
chr2	32706986	32721583	32706989	32710951	32717617	32721579	98	32706980	32706985	32721584	32721589	32717346	32717370	+	76	32706989	32721579
chr2	32730259	32733458	32730259	32730741	32732976	32733458	95	---	---	---	---	---	---	0	--	---	---
chr2	32737068	32741198	32737068	32739012	32739254	32741198	99	---	---	---	---	---	---	0	--	---	---
chr2	32737876	32740285	32737876	32738918	32739242	32740285	85	---	---	---	---	32738975	32738989	-	73	32737889	32740280
chr2	32759488	32763696	32759493	32761495	32761680	32763681	99	32759483	32759487	32763697	32763701	32761501	32761514	-	71	32759490	32763691
chr2	32788479	32800875	32788479	32789176	32800178	32800875	99	---	---	---	---	32799628	32799673	+	80	32788479	32800872
chr2	32809144	32811118	32809150	32809483	32810770	32811104	85	32809139	32809143	32811119	32811123	32809508	32809524	-	76	32809161	32811116
chr2	32812315	32822864	32812315	32813577	32821598	32822864	94	---	---	---	---	32821212	32821230	+	78	32812315	32822860
chr2	32825008	32826982	32825008	32825620	32826358	32826971	85	32825002	32825007	32826983	32826988	---	---	0	--	32825008	32826979
chr2	32838818	32857215	32838818	32842996	32852874	32857215	87	---	---	---	---	32852395	32852413	+	78	32838828	32857213
chr2	32847505	32860465	32847505	32849015	32859028	32860465	90	---	---	---	---	32849400	32849471	-	80	32847516	32860463
chr2	32848818	32860465	32848818	32849015	32860268	32860465	97	---	---	---	---	32849400	32849471	-	80	32848824	32860463
chr2	32859004	32863246	32859004	32860465	32861701	32863246	90	---	---	---	---	32860468	32860487	-	75	32859004	32863244
chr2	32880801	32892826	32880801	32881264	32892363	32892826	98	---	---	---	---	32881549	32881566	-	72	32880801	32892821
chr2	32894868	32900596	32894868	32894989	32900475	32900596	97	---	---	---	---	32900240	32900267	+	82	32894872	32900594
chr2	32932635	32935405	32932635	32933217	32934823	32935405	97	---	---	---	---	32933245	32933258	-	71	32932640	32935396
chr2	32943332	32962864	32943332	32943709	32962487	32962864	93	---	---	---	---	32961668	32961686	+	73	32943334	32962856
chr2	32944990	32959182	32944990	32945291	32958881	32959182	93	---	---	---	---	32945798	32945817	-	70	---	---
chr2	32945290	32957265	32945290	32945749	32956807	32957265	96	---	---	---	---	32946165	32946194	-	70	32945291	32957263
chr2	32964024	32970666	32964024	32965117	32969573	32970666	99	---	---	---	---	---	---	0	--	32964032	32970665
chr2	32965375	32972801	32965375	32966837	32971369	32972801	91	---	---	---	---	32966890	32966903	-	71	32965392	32972792
chr2	32968529	32973466	32968529	32969969	32972040	32973466	96	---	---	---	---	32970037	32970050	-	71	---	---
chr2	32974906	32978482	32974921	32975433	32977956	32978467	91	32974901	32974905	32978483	32978487	---	---	0	--	---	---
chr2	32977919	32983050	32977919	32979493	32981476	32983050	99	---	---	---	---	---	---	0	--	32977926	32983046
chr2	32981495	32984223	32981504	32982003	32983714	32984214	96	32981490	32981494	32984224	32984228	---	---	0	--	32981510	32984214
chr2	32982195	32985910	32982200	32982864	32985251	32985905	92	32982187	32982194	32985911	32985918	---	---	0	--	32982204	32985905
chr2	32987540	32989722	32987540	32988627	32988633	32989722	86	---	---	---	---	---	---	0	--	---	---
chr2	32989680	32993086	32989680	32990342	32992420	32993086	89	---	---	---	---	32992380	32992407	+	71	32989680	32993084
chr2	32995277	33001451	32995277	32997103	32999649	33001451	97	---	---	---	---	32997136	32997163	-	82	---	---
chr2	33027760	33037983	33027760	33027944	33037800	33037983	96	---	---	---	---	33028118	33028145	-	75	33027761	33037980
chr2	33049321	33054858	33049328	33050437	33053750	33054858	98	33049316	33049320	33054859	33054863	33050471	33050504	-	73	33049323	33054856
chr2	33063172	33076733	33063178	33063511	33076397	33076730	94	33063166	33063171	33076734	33076739	33075752	33075782	+	70	33063177	33076731
chr2	33068623	33076397	33068623	33071531	33073485	33076397	98	---	---	---	---	33071569	33071580	-	91	---	---
chr2	33080956	33094171	33080970	33082520	33092610	33094162	98	33080950	33080955	33094172	33094177	33082956	33082969	-	100	33080970	33094166
chr2	33111738	33121189	33111738	33115944	33116986	33121189	99	---	---	---	---	33116025	33116039	-	73	33111747	33121186
chr2	33123045	33127593	33123045	33124118	33126520	33127593	100	---	---	---	---	33124199	33124212	-	71	33123052	33127589
chr2	33123303	33127195	33123303	33123720	33126778	33127195	100	---	---	---	---	33123846	33123864	-	73	33123312	33127190
chr2	33129458	33131984	33129458	33129799	33131644	33131984	92	---	---	---	---	33129875	33129888	-	71	---	---
chr2	33135613	33139612	33135613	33136328	33138897	33139612	100	---	---	---	---	33136382	33136395	-	71	33135613	33139604
chr2	33137872	33142399	33137879	33139614	33140615	33142388	89	33137867	33137871	33142400	33142404	33139666	33139679	-	71	---	---
chr2	33139685	33141467	33139685	33140371	33140781	33141467	92	---	---	---	---	---	---	0	--	---	---
chr2	33152870	33159107	33152870	33153840	33158137	33159107	98	---	---	---	---	33153872	33153899	-	82	33152870	33159103
chr2	33196748	33200031	33196748	33197504	33199275	33200031	98	---	---	---	---	---	---	0	--	33196757	33200016
chr2	33211770	33214986	33211770	33212298	33214459	33214986	97	---	---	---	---	33214419	33214447	+	72	33211771	33214970
chr2	33212996	33214764	33212996	33213427	33214334	33214764	95	---	---	---	---	33213438	33213451	-	71	33212997	33214763
chr2	33219837	33225379	33219837	33220471	33224751	33225379	89	---	---	---	---	33224707	33224723	+	70	33219837	33225369
chr2	33231536	33235839	33231536	33232047	33235321	33235839	96	---	---	---	---	33235220	33235250	+	77	33231544	33235837
chr2	33241596	33255877	33241606	33242657	33254821	33255870	96	33241591	33241595	33255878	33255882	33243227	33243243	-	70	33241604	33255870
chr2	33261339	33267338	33261339	33262467	33266212	33267338	97	---	---	---	---	33262492	33262519	-	82	---	---
chr2	33299096	33303540	33299100	33299703	33302930	33303533	99	33299091	33299095	33303541	33303545	33299795	33299809	-	73	33299104	33303537
chr2	33304899	33307735	33304899	33305494	33307138	33307735	93	---	---	---	---	33305524	33305552	-	72	---	---
chr2	33325335	33337317	33325335	33325795	33336857	33337317	99	33325329	33325334	33337318	33337323	33326082	33326099	-	72	33325335	33337314
chr2	33348704	33368601	33348704	33352040	33365273	33368601	97	---	---	---	---	33364655	33364688	+	73	33348722	33368599
chr2	33359274	33365277	33359287	33360430	33364130	33365273	98	33359269	33359273	33365278	33365282	33364069	33364096	+	82	33359288	33365273
chr2	33402378	33410018	33402378	33403346	33409050	33410018	99	---	---	---	---	33403590	33403632	-	74	33402381	33410015
chr2	33419082	33424936	33419082	33420145	33423871	33424936	98	---	---	---	---	33420178	33420206	-	82	33419093	33424934
chr2	33445469	33448078	33445469	33445925	33447621	33448078	94	---	---	---	---	33447547	33447560	+	71	33445469	33448077
chr2	33461547	33468843	33461547	33462026	33468364	33468843	98	---	---	---	---	33462308	33462332	-	72	33461549	33468833
chr2	33464051	33469515	33464051	33464898	33468669	33469515	97	---	---	---	---	33468642	33468655	+	71	33464055	33469505
chr2	33496348	33499648	33496348	33497190	33498808	33499648	91	---	---	---	---	---	---	0	--	33496350	33499640
chr2	33501511	33504804	33501511	33502069	33504246	33504804	100	---	---	---	---	---	---	0	--	33501514	33504802
chr2	33502187	33503918	33502201	33502543	33503567	33503909	90	33502182	33502186	33503919	33503923	---	---	0	--	33502190	33503914
chr2	33533648	33536425	33533654	33534224	33535840	33536410	95	33533643	33533647	33536426	33536430	---	---	0	--	33533650	33536424
chr2	33561570	33565066	33561570	33562073	33564563	33565066	99	---	---	---	---	33562169	33562182	-	71	33561571	33565047
chr2	33583256	33599726	33583256	33584416	33598537	33599726	95	---	---	---	---	33584710	33584729	-	90	33583267	33599709
chr2	33593448	33598538	33593448	33593852	33598134	33598538	98	---	---	---	---	33594053	33594067	-	86	33593451	33598536
chr2	33605773	33626605	33605773	33609431	33622949	33626605	94	---	---	---	---	33622597	33622632	+	75	33605785	33626600
chr2	33619208	33620293	33619208	33619745	33619754	33620293	85	---	---	---	---	---	---	0	--	33619225	33620285
chr2	33628563	33641752	33628563	33630109	33640205	33641752	97	---	---	---	---	33630484	33630565	-	80	33628563	33641750
chr2	33645370	33661020	33645370	33646804	33659605	33661020	95	---	---	---	---	33647393	33647444	-	84	---	---
chr2	33653643	33659606	33653643	33654786	33658464	33659606	98	---	---	---	---	33654818	33654851	-	76	33653643	33659603
chr2	33674540	33677149	33674540	33674964	33676725	33677149	96	---	---	---	---	33675004	33675017	-	71	---	---
chr2	33691315	33697597	33691318	33692745	33696166	33697593	98	33691310	33691314	33697598	33697602	33692772	33692799	-	82	33691317	33697584
chr2	33699310	33709230	33699313	33699836	33708696	33709219	91	33699301	33699309	33709231	33709239	33700227	33700240	-	78	---	---
chr2	33713921	33725900	33713921	33714384	33725437	33725900	98	---	---	---	---	33714599	33714616	-	72	33713922	33725898
chr2	33738161	33745923	33738166	33741534	33742439	33745914	92	33738154	33738160	33745924	33745930	---	---	0	--	33738178	33745922
chr2	33741209	33742317	33741220	33741763	33741766	33742310	85	33741203	33741208	33742318	33742323	---	---	0	--	33741209	33742316
chr2	33749260	33761700	33749260	33749943	33761001	33761700	95	---	---	---	---	33750461	33750496	-	75	33749260	33761695
chr2	33770255	33773370	33770255	33771183	33772444	33773370	89	---	---	---	---	---	---	0	--	33770268	33773369
chr2	33781897	33792894	33781902	33782286	33792498	33792882	93	33781889	33781896	33792895	33792902	33791989	33792006	+	77	33781898	33792884
chr2	33782837	33792220	33782837	33784345	33790711	33792220	97	---	---	---	---	33784347	33784358	-	100	33782839	33792218
chr2	33814607	33820866	33814607	33816309	33819164	33820866	99	---	---	---	---	---	---	0	--	33814608	33820863
chr2	33834855	33851916	33834865	33835758	33851016	33851903	96	33834849	33834854	33851917	33851922	33850266	33850304	+	74	33834859	33851908
chr2	33843912	33846888	33843912	33844226	33846574	33846888	99	---	---	---	---	33846518	33846538	+	71	---	---
chr2	33860210	33869211	33860210	33863555	33865897	33869211	98	---	---	---	---	33863591	33863611	-	71	---	---
chr2	33888227	33897506	33888227	33889886	33895856	33897506	91	---	---	---	---	33889893	33889919	-	74	33888233	33897500
chr2	33888277	33900059	33888277	33889484	33898852	33900059	94	---	---	---	---	33889893	33889919	-	74	33888279	33900045
chr2	33897856	33900436	33897856	33898302	33899990	33900436	95	---	---	---	---	---	---	0	--	33897856	33900434
chr2	33904733	33914040	33904733	33906395	33912384	33914040	93	---	---	---	---	33912349	33912365	+	82	---	---
chr2	33914831	33919746	33914831	33915696	33918871	33919736	99	33914826	33914830	33919747	33919751	---	---	0	--	---	---
chr2	33915327	33918887	33915327	33915940	33918274	33918887	86	---	---	---	---	33918248	33918261	+	71	33915330	33918874
chr2	33920281	33921376	33920281	33920829	33920829	33921376	89	---	---	---	---	---	---	0	--	33920282	33921368
chr2	33923795	33927097	33923809	33924127	33926771	33927089	100	33923789	33923794	33927098	33927103	33926720	33926737	+	83	33923800	33927095
chr2	33932594	33936138	33932594	33933958	33934783	33936138	91	---	---	---	---	---	---	0	--	---	---
chr2	33936346	33954440	33936356	33937985	33952783	33954433	95	33936341	33936345	33954441	33954445	33938706	33938723	-	72	33936346	33954437
chr2	33957739	33961934	33957739	33959557	33960202	33961934	86	---	---	---	---	33959581	33959594	-	71	33957746	33961930
chr2	33962427	33965336	33962427	33962960	33964803	33965336	94	---	---	---	---	---	---	0	--	33962438	33965326
chr2	33966500	33975968	33966502	33966935	33975531	33975962	93	33966495	33966499	33975969	33975973	33975469	33975497	+	72	33966502	33975954
chr2	33969138	33985398	33969138	33973140	33981343	33985398	94	---	---	---	---	33973499	33973528	-	70	---	---
chr2	33980248	33986314	33980248	33981420	33985143	33986314	99	---	---	---	---	33981453	33981480	-	82	33980248	33986312
chr2	34041569	34044316	34041569	34042161	34043723	34044316	97	---	---	---	---	34042211	34042239	-	72	34041580	34044305
chr2	34044361	34048679	34044363	34044839	34048191	34048667	98	34044356	34044360	34048680	34048684	34048023	34048036	+	71	34044361	34048672
chr2	34046126	34052668	34046126	34046962	34051830	34052668	97	---	---	---	---	---	---	0	--	34046127	34052666
chr2	34055029	34058796	34055029	34055786	34058039	34058796	99	---	---	---	---	34055846	34055874	-	72	34055031	34058793
chr2	34063581	34074595	34063581	34064735	34073537	34074595	87	---	---	---	---	34073171	34073187	+	70	34063581	34074593
chr2	34079899	34087978	34079899	34081119	34086737	34087978	96	---	---	---	---	34086501	34086519	+	78	34079901	34087976
chr2	34103195	34105863	34103195	34103670	34105386	34105863	87	---	---	---	---	34105365	34105378	+	71	34103205	34105860
chr2	34111561	34113076	34111561	34112004	34112636	34113076	85	---	---	---	---	34112555	34112568	+	71	---	---
chr2	34128072	34135396	34128073	34129294	34134190	34135391	85	34128067	34128071	34135397	34135401	34129332	34129360	-	72	34128080	34135394
chr2	34156536	34165594	34156536	34156950	34165182	34165594	87	---	---	---	---	34157197	34157209	-	76	---	---
chr2	34180573	34190990	34180581	34182549	34189021	34190988	99	34180568	34180572	34190991	34190995	34182551	34182585	-	71	34180579	34190986
chr2	34213942	34226019	34213942	34214334	34225626	34226019	98	---	---	---	---	34214689	34214706	-	72	34213942	34226004
chr2	34227239	34232099	34227239	34227731	34231607	34232099	99	---	---	---	---	34227873	34227889	-	70	---	---
chr2	34227760	34231577	34227760	34228301	34231035	34231577	86	---	---	---	---	34230932	34230945	+	71	---	---
chr2	34233095	34247848	34233095	34233430	34247513	34247848	90	---	---	---	---	34247072	34247089	+	77	34233100	34247839
chr2	34241657	34247109	34241657	34242690	34246076	34247109	98	---	---	---	---	34242724	34242757	-	76	34241670	34247107
chr2	34252949	34255448	34252949	34253404	34254993	34255448	92	---	---	---	---	---	---	0	--	---	---
chr2	34261691	34264750	34261691	34262298	34264139	34264750	92	---	---	---	---	34262376	34262392	-	76	---	---
chr2	34277186	34280334	34277186	34277614	34279906	34280334	91	---	---	---	---	---	---	0	--	---	---
chr2	34286292	34289843	34286298	34286826	34289312	34289842	89	34286282	34286291	34289844	34289853	---	---	0	--	34286293	34289835
chr2	34287447	34290131	34287447	34287935	34289642	34290131	95	---	---	---	---	---	---	0	--	---	---
chr2	34289693	34294978	34289693	34290360	34294315	34294978	87	---	---	---	---	34290492	34290505	-	71	34289696	34294975
chr2	34297438	34318390	34297442	34298101	34317713	34318384	85	34297433	34297437	34318391	34318395	34316825	34316854	+	70	34297442	34318386
chr2	34297616	34318191	34297630	34298180	34317633	34318189	85	34297610	34297615	34318192	34318197	34316825	34316854	+	70	34297621	34318189
chr2	34301791	34309355	34301796	34303078	34308074	34309346	98	34301786	34301790	34309356	34309360	34303300	34303314	-	73	34301796	34309344
chr2	34320411	34324842	34320411	34321260	34323993	34324842	99	---	---	---	---	34323899	34323912	+	71	34320414	34324832
chr2	34320512	34324907	34320523	34321314	34324105	34324896	99	34320503	34320511	34324908	34324916	---	---	0	--	34320528	34324892
chr2	34323151	34325962	34323151	34324047	34325069	34325962	89	---	---	---	---	34324114	34324132	-	73	34323151	34325956
chr2	34323546	34325529	34323546	34324159	34324917	34325529	86	---	---	---	---	34324859	34324872	+	71	34323562	34325516
chr2	34325599	34327205	34325599	34326383	34326468	34327205	85	---	---	---	---	---	---	0	--	---	---
chr2	34328687	34333234	34328688	34329635	34332287	34333234	100	34328680	34328686	34333235	34333241	34332203	34332216	+	71	34328691	34333228
chr2	34332686	34336310	34332686	34333278	34335717	34336310	94	---	---	---	---	34335679	34335692	+	71	34332688	34336301
chr2	34338524	34357521	34338524	34340576	34355530	34357521	94	---	---	---	---	34341225	34341238	-	100	34338528	34357518
chr2	34345285	34353766	34345285	34346670	34352381	34353766	98	---	---	---	---	34352139	34352157	+	78	34345285	34353763
chr2	34359800	34363895	34359807	34360615	34363088	34363895	96	34359795	34359799	34363896	34363900	34363062	34363075	+	71	34359801	34363887
chr2	34369257	34376919	34369257	34369540	34376636	34376919	91	---	---	---	---	---	---	0	--	34369262	34376918
chr2	34394430	34396072	34394430	34395251	34395250	34396072	92	---	---	---	---	---	---	0	--	34394434	34396068
chr2	34408307	34417934	34408307	34408827	34417416	34417934	96	---	---	---	---	34408977	34408988	-	83	34408308	34417932
chr2	34422964	34431029	34422964	34424183	34429789	34431029	97	---	---	---	---	34429553	34429571	+	78	34422966	34431027
chr2	34444203	34448309	34444203	34446123	34446382	34448309	90	---	---	---	---	34446319	34446335	+	76	34444210	34448298
chr2	34556693	34562594	34556693	34557855	34561478	34562594	95	---	---	---	---	34557889	34557922	-	76	34556694	34562592
chr2	34585176	34597076	34585176	34585637	34596615	34597076	98	---	---	---	---	34585924	34585941	-	72	34585176	34597073
chr2	34604118	34607654	34604118	34604913	34606848	34607647	98	34604107	34604117	34607655	34607665	---	---	0	--	34604122	34607645
chr2	34604737	34606732	34604737	34605364	34606101	34606732	94	---	---	---	---	34606062	34606075	+	78	34604738	34606720
chr2	34610022	34614324	34610022	34611591	34612755	34614324	98	---	---	---	---	---	---	0	--	34610033	34614317
chr2	34612376	34615114	34612376	34613742	34613741	34615110	94	34612371	34612375	34615115	34615119	---	---	0	--	34612381	34615107
chr2	34659812	34662381	34659819	34660341	34661848	34662370	95	34659805	34659811	34662382	34662388	---	---	0	--	34659818	34662379
chr2	34666294	34672170	34666294	34667443	34671022	34672170	98	---	---	---	---	34670959	34670993	+	77	34666300	34672168
chr2	34688526	34693180	34688534	34689184	34692522	34693172	99	34688519	34688525	34693181	34693187	34692471	34692484	+	71	34688532	34693178
chr2	34689235	34692602	34689240	34689700	34692143	34692602	88	34689229	34689234	34692603	34692608	34692060	34692073	+	71	---	---
chr2	34704974	34709113	34704974	34705290	34708797	34709113	93	---	---	---	---	34705337	34705354	-	83	34704975	34709110
chr2	34722037	34729769	34722037	34722370	34729436	34729769	98	---	---	---	---	34722593	34722663	-	71	34722037	34729759
chr2	34729769	34742019	34729769	34731356	34740432	34742019	99	---	---	---	---	34740418	34740429	+	100	34729769	34742016
chr2	34730030	34741302	34730030	34730639	34740693	34741302	99	---	---	---	---	34731085	34731104	-	75	---	---
chr2	34760014	34763746	34760014	34760766	34762994	34763746	99	---	---	---	---	---	---	0	--	---	---
chr2	34767721	34780885	34767721	34769268	34779330	34780877	99	34767716	34767720	34780886	34780890	34769641	34769705	-	80	34767721	34780881
chr2	34784006	34787515	34784006	34784728	34786791	34787515	98	---	---	---	---	34784747	34784763	-	82	34784011	34787514
chr2	34810618	34821263	34810620	34811946	34819936	34821263	99	34810607	34810617	34821264	34821274	34812234	34812345	-	73	34810618	34821252
chr2	34826730	34831337	34826730	34827351	34830714	34831337	89	---	---	---	---	---	---	0	--	34826736	34831324
chr2	34844188	34853714	34844188	34844647	34853254	34853714	97	---	---	---	---	34852948	34852965	+	72	34844188	34853709
chr2	34856538	34868974	34856538	34857237	34868275	34868974	96	---	---	---	---	34857748	34857789	-	76	34856538	34868969
chr2	34870600	34875097	34870613	34870965	34874734	34875086	93	34870595	34870599	34875098	34875102	34874674	34874702	+	72	34870615	34875096
chr2	34886260	34896405	34886260	34888157	34894530	34896405	96	---	---	---	---	34888159	34888170	-	100	34886260	34896403
chr2	34886610	34896363	34886610	34888101	34894880	34896349	96	34886605	34886609	34896364	34896368	34894541	34894563	+	78	---	---
chr2	34900197	34911716	34900197	34900898	34911015	34911716	99	---	---	---	---	34901349	34901369	-	71	34900197	34911714
chr2	34921624	34941875	34921633	34922525	34940972	34941862	96	34921618	34921623	34941876	34941881	34940204	34940233	+	76	34921628	34941867
chr2	34930122	34939349	34930122	34931637	34937831	34939349	97	---	---	---	---	34937540	34937559	+	70	34930122	34939346
chr2	34945981	34959534	34945981	34947041	34958472	34959534	95	---	---	---	---	34958034	34958075	+	71	34945981	34959532
chr2	34961720	34964771	34961720	34962330	34964176	34964771	91	---	---	---	---	---	---	0	--	34961724	34964769
chr2	34966314	34976141	34966314	34966535	34975920	34976141	98	34966309	34966313	34976142	34976146	34975563	34975576	+	71	34966315	34976133
chr2	34966807	34976407	34966816	34968427	34974785	34976392	91	34966802	34966806	34976408	34976412	34968455	34968471	-	82	---	---
chr2	35001215	35006193	35001228	35003454	35003965	35006181	94	35001210	35001214	35006194	35006198	35003889	35003902	+	71	35001226	35006175
chr2	35001974	35005726	35001978	35002981	35004716	35005720	96	35001969	35001973	35005727	35005731	---	---	0	--	35001979	35005715
chr2	35035029	35039681	35035029	35035714	35038997	35039681	95	---	---	---	---	35038877	35038890	+	71	35035036	35039671
chr2	35035216	35038919	35035216	35035773	35038364	35038919	86	---	---	---	---	35038341	35038353	+	84	35035232	35038910
chr2	35035773	35038369	35035773	35036185	35037959	35038369	98	---	---	---	---	35037894	35037908	+	73	35035773	35038366
chr2	35049727	35058486	35049727	35049962	35058253	35058486	96	---	---	---	---	35057857	35057881	+	72	35049738	35058484
chr2	35063044	35067475	35063044	35063836	35066683	35067475	98	---	---	---	---	35066646	35066659	+	71	35063056	35067465
chr2	35063844	35066556	35063844	35064123	35066277	35066556	85	---	---	---	---	35066237	35066250	+	71	35063844	35066553
chr2	35072799	35078368	35072813	35074956	35076170	35078368	86	35072793	35072798	35078369	35078374	35076134	35076147	+	71	35072806	35078366
chr2	35075288	35084710	35075288	35077046	35082953	35084710	87	---	---	---	---	35082917	35082934	+	77	35075291	35084698
chr2	35101192	35109770	35101192	35102136	35108821	35109770	97	---	---	---	---	35108542	35108562	+	76	35101194	35109769
chr2	35119554	35138660	35119554	35120086	35138128	35138660	96	---	---	---	---	35120881	35120894	-	78	35119557	35138659
chr2	35125982	35131473	35125982	35127140	35130317	35131473	98	---	---	---	---	35127172	35127199	-	82	35125988	35131469
chr2	35160353	35167797	35160353	35161515	35166636	35167797	98	---	---	---	---	35166574	35166601	+	82	35160353	35167795
chr2	35185325	35189881	35185325	35187417	35187789	35189881	100	---	---	---	---	---	---	0	--	35185338	35189876
chr2	35185543	35189392	35185552	35186921	35188016	35189385	100	35185538	35185542	35189393	35189397	35187940	35187953	+	71	35185550	35189386
chr2	35195315	35197826	35195315	35195776	35197365	35197826	91	---	---	---	---	35197313	35197326	+	71	35195321	35197825
chr2	35203785	35209785	35203785	35204937	35208633	35209785	98	---	---	---	---	35208572	35208599	+	82	35203785	35209783
chr2	35213096	35215705	35213106	35213522	35215260	35215705	89	35213091	35213095	35215706	35215710	35215236	35215249	+	71	35213099	35215701
chr2	35227377	35238204	35227377	35228007	35237574	35238204	98	---	---	---	---	35228137	35228165	-	72	35227381	35238198
chr2	35231972	35250197	35231974	35234683	35247475	35250182	97	35231967	35231971	35250198	35250202	35246883	35246903	+	85	35231976	35250191
chr2	35243814	35256710	35243814	35245357	35255168	35256710	96	---	---	---	---	35245731	35245793	-	79	35243814	35256708
chr2	35279272	35282531	35279272	35280356	35281446	35282531	96	---	---	---	---	35280435	35280451	-	70	---	---
chr2	35283475	35292940	35283475	35284755	35291658	35292940	95	---	---	---	---	35285078	35285094	-	82	35283484	35292938
chr2	35285056	35291048	35285056	35286201	35289903	35291048	99	---	---	---	---	35289844	35289871	+	82	35285059	35291046
chr2	35299144	35303952	35299146	35300106	35302986	35303946	99	35299139	35299143	35303953	35303957	35302843	35302866	+	70	35299161	35303951
chr2	35304291	35310708	35304291	35304741	35310257	35310708	91	---	---	---	---	35304953	35304966	-	71	---	---
chr2	35306435	35310500	35306440	35308453	35308482	35310500	94	35306429	35306434	35310501	35310506	---	---	0	--	35306449	35310493
chr2	35360708	35370195	35360713	35361494	35369406	35370186	99	35360702	35360707	35370196	35370201	35369087	35369099	+	76	---	---
chr2	35363621	35368576	35363621	35364932	35367264	35368576	95	---	---	---	---	35365022	35365035	-	78	35363629	35368574
chr2	35365732	35371682	35365732	35366540	35370874	35371682	100	---	---	---	---	35370861	35370872	+	75	35365735	35371677
chr2	35365793	35371827	35365793	35366674	35370935	35371816	100	35365785	35365792	35371828	35371835	35366825	35366853	-	72	35365794	35371817
chr2	35383822	35392087	35383822	35384969	35390939	35392087	99	---	---	---	---	---	---	0	--	35383834	35392077
chr2	35405126	35407869	35405128	35405681	35407314	35407867	95	35405121	35405125	35407870	35407874	35407255	35407268	+	71	---	---
chr2	35441741	35447127	35441741	35443742	35445116	35447127	94	---	---	---	---	35443776	35443791	-	75	---	---
chr2	35457904	35462952	35457904	35458093	35462763	35462952	90	---	---	---	---	35458152	35458168	-	82	35457905	35462950
chr2	35478600	35495048	35478609	35479130	35494524	35495042	95	35478589	35478599	35495049	35495059	35479140	35479168	-	72	35478611	35495038
chr2	35482211	35494422	35482211	35482910	35493723	35494422	96	---	---	---	---	35483428	35483451	-	79	35482211	35494417
chr2	35497607	35500884	35497607	35498072	35500420	35500884	86	---	---	---	---	35498080	35498093	-	71	35497611	35500873
chr2	35516806	35526969	35516806	35518704	35525073	35526969	97	---	---	---	---	35518706	35518717	-	100	35516806	35526967
chr2	35536371	35544135	35536371	35537453	35543062	35544135	97	---	---	---	---	35542781	35542808	+	75	35536371	35544133
chr2	35545368	35548184	35545368	35545776	35547795	35548184	87	---	---	---	---	35545812	35545827	-	81	35545380	35548175
chr2	35567834	35577120	35567834	35569347	35575600	35577120	98	---	---	---	---	35575309	35575328	+	70	35567834	35577117
chr2	35578781	35600736	35578781	35580043	35599506	35600736	91	---	---	---	---	35598638	35598650	+	76	35578789	35600733
chr2	35585136	35599426	35585136	35586167	35598395	35599426	98	---	---	---	---	35597832	35597848	+	70	35585136	35599422
chr2	35605730	35620037	35605730	35606784	35618975	35620037	95	---	---	---	---	35618537	35618578	+	71	35605730	35620035
chr2	35625281	35628779	35625284	35625903	35628153	35628772	93	35625276	35625280	35628780	35628784	---	---	0	--	35625296	35628777
chr2	35639132	35653402	35639132	35640140	35652394	35653402	99	---	---	---	---	35651832	35651848	+	70	35639133	35653400
chr2	35658333	35661189	35658333	35659002	35660520	35661189	95	---	---	---	---	35660499	35660512	+	71	35658341	35661183
chr2	35658359	35661134	35658359	35658947	35660546	35661134	95	---	---	---	---	35658980	35658996	-	76	35658361	35661127
chr2	35666135	35676391	35666135	35666576	35675950	35676391	98	---	---	---	---	35675715	35675733	+	78	---	---
chr2	35666135	35676365	35666135	35666550	35675950	35676365	98	---	---	---	---	35675715	35675733	+	78	---	---
chr2	35668284	35675905	35668284	35669249	35674940	35675905	99	---	---	---	---	35669494	35669534	-	75	35668285	35675903
chr2	35682008	35684953	35682008	35682768	35684191	35684953	91	---	---	---	---	35682781	35682794	-	71	---	---
chr2	35707346	35716281	35707346	35707987	35715641	35716281	94	---	---	---	---	---	---	0	--	35707350	35716270
chr2	35716475	35725586	35716475	35716927	35725134	35725586	99	---	---	---	---	35717187	35717215	-	72	35716478	35725584
chr2	35717204	35722811	35717206	35718249	35721765	35722806	94	35717198	35717203	35722812	35722817	---	---	0	--	35717207	35722804
chr2	35726471	35730765	35726486	35727146	35730101	35730762	97	35726466	35726470	35730766	35730770	---	---	0	--	---	---
chr2	35735625	35738178	35735625	35735992	35737811	35738178	92	---	---	---	---	---	---	0	--	35735633	35738165
chr2	35745531	35753405	35745531	35746187	35752751	35753405	96	---	---	---	---	35746337	35746348	-	83	---	---
chr2	35757415	35765520	35757415	35758655	35764280	35765520	99	---	---	---	---	35764009	35764023	+	80	35757417	35765518
chr2	35779682	35782994	35779682	35780256	35782419	35782994	97	---	---	---	---	---	---	0	--	35779688	35782987
chr2	35779974	35782844	35779974	35781201	35781615	35782844	85	---	---	---	---	35781244	35781262	-	73	35779974	35782842
chr2	35785274	35793081	35785274	35785632	35792723	35793081	94	---	---	---	---	35785750	35785777	-	71	35785280	35793075
chr2	35797974	35801751	35797974	35798461	35801262	35801751	93	---	---	---	---	---	---	0	--	35797980	35801735
chr2	35814217	35829115	35814217	35814855	35828473	35829115	85	---	---	---	---	35815484	35815497	-	71	35814231	35829108
chr2	35834456	35836581	35834470	35834814	35836222	35836568	85	35834451	35834455	35836582	35836586	35836155	35836178	+	79	35834456	35836568
chr2	35841868	35852269	35841868	35842367	35851771	35852269	90	---	---	---	---	35842822	35842835	-	71	---	---
chr2	35872506	35878387	35872506	35873656	35877283	35878387	95	---	---	---	---	35873690	35873723	-	76	35872507	35878385
chr2	35897616	35909703	35897616	35898077	35909242	35909703	97	---	---	---	---	35898364	35898381	-	72	35897616	35909700
chr2	35914740	35919919	35914755	35915538	35919121	35919904	98	35914735	35914739	35919920	35919924	---	---	0	--	35914752	35919911
chr2	35915380	35918059	35915380	35915879	35917560	35918059	92	---	---	---	---	---	---	0	--	35915385	35918048
chr2	35916179	35917554	35916179	35916466	35917267	35917554	87	---	---	---	---	---	---	0	--	35916193	35917547
chr2	35930004	35935163	35930004	35931037	35934130	35935163	98	---	---	---	---	35931071	35931092	-	81	35930017	35935161
chr2	35960996	35963590	35960996	35961405	35963181	35963590	94	---	---	---	---	---	---	0	--	35961011	35963576
chr2	35994804	36014812	35994804	35995363	36014252	36014812	97	---	---	---	---	35996253	35996279	-	77	35994805	36014803
chr2	36017219	36037202	36017221	36017481	36036942	36037202	92	36017208	36017218	36037203	36037213	36036116	36036145	+	70	---	---
chr2	36021092	36028627	36021097	36022379	36027356	36028618	97	36021087	36021091	36028628	36028632	36027248	36027302	+	78	36021097	36028616
chr2	36040690	36061869	36040696	36041003	36061562	36061868	95	36040683	36040689	36061870	36061876	36060565	36060578	+	71	36040698	36061863
chr2	36041092	36061014	36041092	36041486	36060591	36061014	85	---	---	---	---	36042384	36042397	-	78	36041097	36061009
chr2	36048158	36056423	36048158	36049542	36055039	36056423	98	---	---	---	---	36054797	36054815	+	78	36048158	36056421
chr2	36066511	36069358	36066511	36067178	36068694	36069358	91	---	---	---	---	---	---	0	--	36066528	36069357
chr2	36090298	36100499	36090298	36091876	36098874	36100499	95	---	---	---	---	36091955	36091980	-	84	36090313	36100497
chr2	36106725	36115952	36106725	36108312	36114365	36115952	99	---	---	---	---	36114244	36114271	+	78	36106727	36115950
chr2	36128709	36137455	36128711	36130078	36136076	36137444	95	36128703	36128708	36137456	36137461	36130102	36130118	-	82	36128717	36137446
chr2	36147808	36151771	36147808	36149446	36150133	36151771	99	---	---	---	---	---	---	0	--	---	---
chr2	36148858	36150815	36148864	36149720	36149958	36150814	85	36148853	36148857	36150816	36150820	36149862	36149875	+	71	36148868	36150813
chr2	36167541	36171678	36167541	36168679	36170541	36171678	99	---	---	---	---	---	---	0	--	36167550	36171659
chr2	36167638	36171452	36167638	36169544	36169544	36171452	85	---	---	---	---	---	---	0	--	36167650	36171442
chr2	36189785	36200401	36189785	36190702	36199485	36200401	96	---	---	---	---	36199208	36199232	+	80	36189786	36200399
chr2	36208307	36211014	36208315	36208721	36210604	36211010	99	36208302	36208306	36211015	36211019	---	---	0	--	36208317	36211012
chr2	36219010	36224708	36219017	36219812	36223903	36224698	99	36219002	36219009	36224709	36224716	36223790	36223806	+	70	---	---
chr2	36225199	36243492	36225199	36225537	36243154	36243492	89	---	---	---	---	36226357	36226396	-	77	36225210	36243485
chr2	36245089	36249701	36245095	36246440	36248346	36249696	97	36245084	36245088	36249702	36249706	36248280	36248293	+	71	---	---
chr2	36252657	36255216	36252657	36253058	36254812	36255213	99	36252652	36252656	36255217	36255221	---	---	0	--	---	---
chr2	36255769	36256546	36255769	36256022	36256283	36256536	97	36255759	36255768	36256547	36256556	36256072	36256100	-	72	---	---
chr2	36278242	36286514	36278242	36281602	36283276	36286514	92	---	---	---	---	---	---	0	--	36278255	36286513
chr2	36278397	36284272	36278397	36279238	36283431	36284272	97	---	---	---	---	36279397	36279431	-	77	---	---
chr2	36296144	36298657	36296144	36296468	36298333	36298657	90	---	---	---	---	---	---	0	--	36296153	36298654
chr2	36302364	36306720	36302374	36302875	36306213	36306715	94	36302358	36302363	36306721	36306726	36306182	36306195	+	78	36302372	36306718
chr2	36303705	36310737	36303705	36304979	36309463	36310737	97	---	---	---	---	36309335	36309348	+	71	36303707	36310729
chr2	36321522	36326322	36321522	36321810	36326034	36326322	97	---	---	---	---	36321870	36321885	-	81	36321522	36326319
chr2	36336211	36352796	36336215	36336834	36352174	36352791	87	36336206	36336210	36352797	36352801	36337357	36337370	-	71	---	---
chr2	36337009	36351607	36337015	36340969	36347640	36351597	99	36337004	36337008	36351608	36351612	36341188	36341209	-	81	36337015	36351594
chr2	36355377	36357682	36355377	36355762	36357297	36357682	98	---	---	---	---	---	---	0	--	36355377	36357670
chr2	36363846	36370563	36363846	36365021	36369388	36370563	97	---	---	---	---	36369169	36369226	+	72	36363846	36370561
chr2	36429412	36434332	36429412	36430725	36433055	36434332	95	---	---	---	---	36430783	36430794	-	83	36429420	36434328
chr2	36453347	36457900	36453354	36454193	36457048	36457890	92	36453342	36453346	36457901	36457905	---	---	0	--	36453354	36457897
chr2	36469480	36476756	36469480	36470838	36475396	36476756	99	---	---	---	---	36475293	36475347	+	81	36469484	36476754
chr2	36495982	36499509	36495982	36497068	36498449	36499509	90	---	---	---	---	36498354	36498367	+	71	36495987	36499507
chr2	36500064	36514330	36500064	36501107	36513288	36514330	96	---	---	---	---	36501645	36501661	-	70	36500067	36514325
chr2	36519097	36521206	36519097	36519841	36520462	36521206	98	---	---	---	---	36520406	36520419	+	71	---	---
chr2	36526037	36541076	36526037	36530441	36536676	36541076	98	---	---	---	---	36530680	36530697	-	77	---	---
chr2	36542824	36556422	36542824	36543305	36555973	36556422	85	---	---	---	---	36543872	36543885	-	78	36542842	36556407
chr2	36562589	36576442	36562601	36567695	36571349	36576441	99	36562583	36562588	36576443	36576448	36567840	36567861	-	77	36562591	36576441
chr2	36602768	36612557	36602768	36603182	36612143	36612557	99	---	---	---	---	36603594	36603608	-	80	36602773	36612554
chr2	36625213	36627768	36625215	36625603	36627372	36627761	95	36625207	36625212	36627769	36627774	36625684	36625701	-	83	---	---
chr2	36642864	36650358	36642871	36644136	36649076	36650347	98	36642859	36642863	36650359	36650363	36648968	36649027	+	80	36642864	36650345
chr2	36670364	36675724	36670364	36670788	36675300	36675724	98	---	---	---	---	36675192	36675246	+	81	36670364	36675720
chr2	36691170	36704817	36691170	36694511	36701474	36704817	98	---	---	---	---	36694799	36694860	-	75	---	---
chr2	36715219	36727302	36715219	36715963	36726558	36727302	97	---	---	---	---	36726335	36726351	+	70	36715220	36727299
chr2	36741063	36748621	36741063	36742265	36747389	36748621	91	---	---	---	---	36742488	36742503	-	75	36741063	36748619
chr2	36754467	36761784	36754467	36758041	36758207	36761784	90	---	---	---	---	36758177	36758205	+	72	36754472	36761769
chr2	36758132	36765753	36758132	36758585	36765284	36765753	89	---	---	---	---	36758855	36758905	-	70	36758132	36765736
chr2	36783401	36792950	36783401	36785893	36790513	36792950	87	---	---	---	---	36785974	36785995	-	81	---	---
chr2	36796966	36809702	36796967	36797683	36808990	36809702	96	36796959	36796965	36809703	36809709	36808441	36808458	+	88	36796967	36809700
chr2	36813213	36818080	36813213	36813407	36817886	36818080	97	---	---	---	---	36813512	36813546	-	71	---	---
chr2	36848299	36856421	36848299	36849959	36854768	36856421	96	---	---	---	---	36850049	36850089	-	75	36848300	36856417
chr2	36896256	36910348	36896256	36900298	36906322	36910348	98	---	---	---	---	36900573	36900585	-	100	36896256	36910345
chr2	36924574	36942440	36924574	36924719	36942295	36942440	93	---	---	---	---	36925510	36925597	-	79	36924587	36942438
chr2	36944458	36959473	36944458	36945080	36958849	36959473	89	---	---	---	---	36958160	36958183	+	75	36944470	36959464
chr2	36971760	36981236	36971760	36972241	36980730	36981236	90	---	---	---	---	36980444	36980463	+	70	36971760	36981223
chr2	36973506	36982249	36973506	36974526	36981219	36982249	96	---	---	---	---	36980956	36980989	+	76	---	---
chr2	36994443	37007964	36994444	36997499	37004931	37007958	97	36994437	36994442	37007965	37007970	36997785	36997798	-	92	36994461	37007956
chr2	37031131	37049892	37031131	37031836	37049171	37049892	94	---	---	---	---	37048304	37048333	+	73	37031136	37049890
chr2	37034793	37045228	37034793	37038608	37041383	37045228	96	---	---	---	---	37038611	37038623	-	76	---	---
chr2	37049893	37054458	37049893	37050946	37053401	37054458	96	---	---	---	---	37050948	37050973	-	76	---	---
chr2	37068840	37075972	37068840	37069006	37075806	37075972	94	---	---	---	---	37069008	37069106	-	70	37068843	37075970
chr2	37093127	37097992	37093127	37093882	37097185	37097992	86	---	---	---	---	37093961	37093979	-	84	37093130	37097990
chr2	37106957	37115247	37106957	37108620	37113584	37115247	96	---	---	---	---	37113448	37113488	+	75	37106957	37115244
chr2	37159231	37169728	37159231	37160755	37168216	37169728	93	---	---	---	---	37161068	37161098	-	77	37159244	37169723
chr2	37171071	37187971	37171071	37172282	37186768	37187971	93	---	---	---	---	37172972	37173000	-	89	37171082	37187968
chr2	37171376	37187700	37171391	37171997	37187087	37187686	91	37171371	37171375	37187701	37187705	37186333	37186372	+	70	37171384	37187681
chr2	37174996	37184359	37174996	37176229	37183126	37184359	99	---	---	---	---	37182831	37182844	+	78	37174996	37184357
chr2	37188240	37190837	37188240	37188656	37190421	37190837	93	---	---	---	---	37190358	37190371	+	71	37188241	37190836
chr2	37201544	37213619	37201547	37202002	37213162	37213618	97	37201539	37201543	37213620	37213624	37202426	37202453	-	71	37201548	37213616
chr2	37220476	37239818	37220476	37223975	37236324	37239818	88	---	---	---	---	37235950	37235970	+	71	37220476	37239815
chr2	37239913	37247775	37239913	37241178	37246489	37247775	96	---	---	---	---	37246223	37246247	+	88	37239914	37247766
chr2	37261008	37275337	37261019	37262066	37274280	37275328	99	37261001	37261007	37275338	37275344	37273867	37273888	+	77	37261012	37275333
chr2	37276961	37285829	37276961	37278697	37284101	37285829	91	---	---	---	---	37283853	37283872	+	85	37276961	37285827
chr2	37295545	37315536	37295545	37296908	37314173	37315536	97	---	---	---	---	37297600	37297613	-	85	37295546	37315528
chr2	37297106	37309617	37297106	37298151	37308557	37309602	96	37297101	37297105	37309618	37309622	37298407	37298427	-	71	37297107	37309614
chr2	37326067	37333936	37326067	37327379	37332624	37333936	97	---	---	---	---	37327458	37327521	-	81	---	---
chr2	37335137	37338341	37335137	37336301	37337177	37338341	96	---	---	---	---	---	---	0	--	37335143	37338336
chr2	37369424	37391229	37369424	37370155	37390497	37391229	95	---	---	---	---	37389479	37389498	+	75	37369425	37391227
chr2	37374770	37383092	37374781	37375679	37382217	37383090	92	37374765	37374769	37383093	37383097	37381897	37381919	+	86	37374773	37383087
chr2	37398370	37416199	37398377	37400205	37414382	37416199	91	37398363	37398369	37416200	37416206	37413719	37413746	+	82	37398378	37416192
chr2	37425432	37433737	37425442	37427951	37431225	37433733	99	37425424	37425431	37433738	37433745	37428071	37428098	-	78	37425442	37433731
chr2	37438188	37457274	37438188	37438533	37456927	37457274	93	---	---	---	---	37456274	37456303	+	83	37438188	37457267
chr2	37446518	37458143	37446518	37447404	37457257	37458143	95	---	---	---	---	37456805	37456871	+	80	37446519	37458141
chr2	37447116	37455366	37447121	37451238	37451243	37455360	99	37447111	37447115	37455367	37455371	---	---	0	--	37447125	37455363
chr2	37464126	37475635	37464132	37464415	37475350	37475633	92	37464120	37464125	37475636	37475641	37475015	37475038	+	79	37464132	37475632
chr2	37477264	37491605	37477264	37478483	37490367	37491605	93	---	---	---	---	37490017	37490073	+	71	37477264	37491603
chr2	37479644	37487870	37479644	37480877	37486637	37487870	98	---	---	---	---	37481100	37481118	-	78	37479644	37487868
chr2	37496509	37515261	37496517	37497218	37514548	37515248	98	37496504	37496508	37515262	37515266	37513778	37513812	+	91	37496517	37515243
chr2	37500464	37512086	37500464	37505780	37506780	37512086	99	---	---	---	---	---	---	0	--	---	---
chr2	37517325	37534513	37517325	37518541	37533298	37534513	97	---	---	---	---	37519112	37519141	-	73	37517325	37534511
chr2	37521724	37529734	37521724	37523406	37528079	37529734	89	---	---	---	---	37523501	37523541	-	75	37521724	37529732
chr2	37539847	37559574	37539847	37541076	37558342	37559574	96	---	---	---	---	37557699	37557728	+	76	37539847	37559570
chr2	37543957	37555872	37543957	37544381	37555448	37555872	96	---	---	---	---	37554981	37555008	+	71	---	---
chr2	37555900	37569204	37555904	37558212	37566989	37569200	88	37555895	37555899	37569205	37569209	37558479	37558498	-	80	---	---
chr2	37562814	37577655	37562814	37563625	37576844	37577655	98	---	---	---	---	37576254	37576292	+	71	---	---
chr2	37569751	37576859	37569759	37571045	37575565	37576851	99	37569746	37569750	37576860	37576864	37575456	37575511	+	80	37569759	37576850
chr2	37630060	37637429	37630060	37631314	37636149	37637429	85	---	---	---	---	37631542	37631555	-	71	37630073	37637413
chr2	37642086	37661491	37642086	37643306	37660266	37661491	88	---	---	---	---	37644013	37644045	-	87	---	---
chr2	37653493	37662301	37653493	37653751	37662043	37662301	85	---	---	---	---	37661628	37661655	+	71	37653494	37662300
chr2	37655396	37663360	37655410	37656717	37662043	37663349	92	37655390	37655395	37663361	37663366	37661811	37661829	+	78	37655399	37663354
chr2	37673485	37687238	37673485	37676633	37684088	37687238	98	---	---	---	---	37683716	37683749	+	70	---	---
chr2	37700711	37709012	37700712	37702366	37707346	37709002	99	37700706	37700710	37709013	37709017	37707210	37707250	+	75	37700712	37709005
chr2	37709271	37721389	37709271	37709710	37720957	37721389	88	---	---	---	---	37720476	37720490	+	73	37709282	37721386
chr2	37709712	37717010	37709714	37709961	37716756	37717003	95	37709707	37709711	37717011	37717015	37710208	37710219	-	83	37709716	37717008
chr2	37736056	37744176	37736056	37737581	37742651	37744176	98	---	---	---	---	37737676	37737716	-	75	---	---
chr2	37749842	37762742	37749842	37751370	37761201	37762742	98	---	---	---	---	37760754	37760771	+	88	37749847	37762740
chr2	37772733	37785848	37772733	37773773	37784806	37785847	95	37772728	37772732	37785849	37785853	37784368	37784409	+	71	---	---
chr2	37794241	37799133	37794241	37794556	37798818	37799133	98	---	---	---	---	37794684	37794712	-	72	37794252	37799131
chr2	37805715	37811230	37805719	37805917	37811030	37811219	93	37805710	37805714	37811231	37811235	37805974	37805990	-	70	37805719	37811216
chr2	37818152	37827885	37818152	37819382	37826655	37827885	97	---	---	---	---	37819630	37819644	-	80	37818153	37827883
chr2	37830917	37839864	37830920	37832684	37838092	37839857	95	37830911	37830916	37839865	37839870	37832912	37832932	-	80	37830920	37839863
chr2	37845080	37858756	37845080	37848195	37855641	37858756	98	---	---	---	---	37855345	37855358	+	92	---	---
chr2	37864014	37872314	37864020	37865258	37871060	37872299	97	37864009	37864013	37872315	37872319	37870837	37870852	+	87	37864016	37872296
chr2	37879769	37891445	37879769	37880198	37891016	37891445	93	---	---	---	---	37890526	37890543	+	72	37879781	37891431
chr2	37890627	37904157	37890627	37891022	37903762	37904157	92	---	---	---	---	37903457	37903487	+	77	---	---
chr2	37934696	37956580	37934696	37935978	37955297	37956580	97	---	---	---	---	37954346	37954366	+	80	37934700	37956577
chr2	37939913	37954210	37939913	37940966	37953164	37954210	96	---	---	---	---	37952752	37952773	+	77	37939913	37954208
chr2	37956738	37975216	37956744	37957199	37974756	37975213	93	37956733	37956737	37975217	37975221	37957910	37957933	-	87	37956738	37975211
chr2	37960966	37969781	37960966	37962015	37968730	37969781	97	---	---	---	---	37962230	37962252	-	78	37960977	37969779
chr2	37981236	37989419	37981236	37982466	37988189	37989419	98	---	---	---	---	37987945	37987963	+	78	37981237	37989417
chr2	38005362	38019857	38005362	38009288	38015948	38019857	96	---	---	---	---	38009508	38009529	-	81	38005362	38019855
chr2	38027436	38036697	38027436	38028670	38035463	38036697	97	---	---	---	---	38035205	38035220	+	81	38027437	38036695
chr2	38047202	38056976	38047202	38048794	38055384	38056976	99	---	---	---	---	38055055	38055080	+	73	38047202	38056973
chr2	38062875	38068867	38062875	38064075	38067668	38068867	92	---	---	---	---	38067488	38067508	+	71	38062878	38068865
chr2	38076639	38089556	38076645	38079521	38086671	38089546	98	38076634	38076638	38089557	38089561	38079648	38079678	-	77	---	---
chr2	38097833	38107051	38097833	38099422	38105462	38107051	99	---	---	---	---	38099517	38099544	-	78	38097837	38107049
chr2	38107184	38120895	38107184	38108226	38119855	38120895	95	---	---	---	---	38119273	38119292	+	70	38107186	38120889
chr2	38122167	38131479	38122167	38123687	38129959	38131479	99	---	---	---	---	38123884	38123913	-	80	38122167	38131474
chr2	38147549	38161542	38147549	38151241	38157850	38161542	99	---	---	---	---	38157520	38157543	+	75	38147553	38161539
chr2	38173065	38184902	38173065	38173753	38184174	38184902	92	---	---	---	---	38183703	38183723	+	71	38173065	38184900
chr2	38206296	38208776	38206296	38206597	38208439	38208776	86	---	---	---	---	38206661	38206674	-	71	---	---
chr2	38210119	38223492	38210119	38212408	38221276	38223492	91	---	---	---	---	38220844	38220858	+	73	38210119	38223488
chr2	38245463	38254600	38245472	38247013	38253240	38254592	85	38245458	38245462	38254601	38254605	38247274	38247291	-	83	---	---
chr2	38245472	38255537	38245472	38247958	38253240	38255537	89	---	---	---	---	38248167	38248205	-	71	---	---
chr2	38265486	38268593	38265489	38266403	38267673	38268590	90	38265481	38265485	38268594	38268598	---	---	0	--	38265500	38268590
chr2	38286541	38289174	38286551	38286978	38288736	38289163	94	38286536	38286540	38289175	38289179	---	---	0	--	38286555	38289163
chr2	38305309	38317418	38305309	38305769	38316957	38317418	98	---	---	---	---	38305984	38306001	-	72	38305310	38317416
chr2	38324085	38326651	38324088	38324503	38326223	38326638	97	38324080	38324084	38326652	38326656	38324550	38324563	-	71	38324088	38326645
chr2	38336440	38346209	38336440	38339005	38343664	38346209	87	---	---	---	---	38339146	38339167	-	77	---	---
chr2	38345777	38366954	38345777	38347419	38365278	38366954	90	---	---	---	---	38348203	38348216	-	78	38345778	38366952
chr2	38349774	38363134	38349775	38350812	38362085	38363121	97	38349769	38349773	38363135	38363139	38351202	38351223	-	77	38349775	38363122
chr2	38370948	38375045	38370953	38372856	38373142	38375045	99	38370940	38370947	38375046	38375053	---	---	0	--	---	---
chr2	38375120	38377733	38375120	38375621	38377235	38377733	98	---	---	---	---	---	---	0	--	38375123	38377718
chr2	38382705	38385865	38382705	38383650	38384917	38385862	97	38382695	38382704	38385866	38385875	---	---	0	--	38382706	38385854
chr2	38400202	38414341	38400202	38401245	38413298	38414341	98	---	---	---	---	38412809	38412828	+	75	38400202	38414339
chr2	38440739	38453797	38440739	38443165	38451374	38453797	97	---	---	---	---	38451309	38451321	+	92	38440747	38453795
chr2	38456586	38465957	38456586	38457819	38464724	38465957	98	---	---	---	---	38464466	38464481	+	81	38456586	38465955
chr2	38481540	38487743	38481540	38481824	38487459	38487743	96	---	---	---	---	38482063	38482085	-	86	---	---
chr2	38482937	38501426	38482937	38483466	38500877	38501426	86	---	---	---	---	38484320	38484337	-	72	---	---
chr2	38492255	38507941	38492255	38493455	38506661	38507941	91	---	---	---	---	38506082	38506111	+	80	38492255	38507938
chr2	38499317	38517157	38499324	38501401	38515063	38517148	92	38499312	38499316	38517158	38517162	38502015	38502034	-	80	38499317	38517155
chr2	38500210	38516121	38500210	38500382	38515949	38516121	90	---	---	---	---	38501019	38501036	-	72	38500223	38516111
chr2	38500700	38521629	38500700	38505670	38516438	38521629	87	---	---	---	---	38506173	38506197	-	76	38500708	38521627
chr2	38508451	38528208	38508451	38509443	38527200	38528208	96	---	---	---	---	38510282	38510331	-	82	38508451	38528192
chr2	38513602	38521633	38513602	38514842	38520393	38521633	97	---	---	---	---	38520151	38520169	+	78	38513602	38521631
chr2	38521978	38528483	38521978	38522262	38528199	38528483	97	---	---	---	---	38527943	38527970	+	85	38521991	38528480
chr2	38550056	38554852	38550066	38550850	38554045	38554838	86	38550050	38550055	38554853	38554858	38550948	38550999	-	73	38550062	38554849
chr2	38557583	38568900	38557583	38557998	38568485	38568900	97	---	---	---	---	38568055	38568092	+	92	---	---
chr2	38571465	38579159	38571465	38572827	38577811	38579159	96	---	---	---	---	38572921	38572961	-	75	38571475	38579157
chr2	38579596	38597112	38579596	38579736	38596973	38597112	90	---	---	---	---	38596298	38596318	+	76	38579598	38597094
chr2	38613388	38625812	38613393	38614106	38625096	38625808	98	38613382	38613387	38625813	38625818	38624546	38624597	+	71	38613388	38625799
chr2	38655394	38667642	38655394	38655855	38667181	38667642	99	---	---	---	---	38666949	38666966	+	77	38655395	38667640
chr2	38669827	38690783	38669827	38673176	38687439	38690783	97	---	---	---	---	38686731	38686749	+	73	---	---
chr2	38720863	38728000	38720863	38721382	38727482	38728000	96	---	---	---	---	38727331	38727387	+	73	38720874	38727997
chr2	38740287	38747860	38740287	38741463	38746682	38747860	92	---	---	---	---	38746475	38746516	+	71	38740288	38747858
chr2	38755669	38763472	38755682	38756921	38762248	38763466	97	38755664	38755668	38763473	38763477	38757143	38757161	-	78	38755684	38763463
chr2	38771837	38793157	38771837	38773395	38791611	38793157	94	---	---	---	---	38791156	38791212	+	80	38771837	38793154
chr2	38781913	38789909	38781913	38783065	38788753	38789909	93	---	---	---	---	38788490	38788507	+	72	38781926	38789907
chr2	38795475	38803889	38795486	38796781	38802624	38803877	91	38795470	38795474	38803890	38803894	38797003	38797015	-	92	38795486	38803878
chr2	38835099	38840269	38835099	38835414	38839954	38840269	96	---	---	---	---	38839797	38839825	+	75	38835099	38840267
chr2	38855631	38860030	38855631	38856420	38859242	38860030	88	---	---	---	---	38856436	38856459	-	70	38855634	38860025
chr2	38862449	38870123	38862457	38863676	38868862	38870116	92	38862441	38862448	38870124	38870131	38868604	38868639	+	72	38862457	38870121
chr2	38892465	38906699	38892465	38893520	38905641	38906698	95	38892460	38892464	38906700	38906704	38905071	38905087	+	70	38892465	38906698
chr2	38922128	38936752	38922135	38926429	38932456	38936749	99	38922123	38922127	38936753	38936757	38932168	38932188	+	80	38922135	38936747
chr2	38957413	38963968	38957413	38958138	38963243	38963968	97	---	---	---	---	38958231	38958271	-	75	38957424	38963965
chr2	38970155	38978060	38970155	38971488	38976720	38978060	96	---	---	---	---	38976567	38976638	+	77	38970156	38978057
chr2	38996646	39004965	38996646	38998302	39003309	39004965	98	---	---	---	---	38998393	38998433	-	75	38996648	39004963
chr2	39013761	39028041	39013773	39017424	39024363	39028027	97	39013756	39013760	39028042	39028046	39017733	39017748	-	75	39013773	39028040
chr2	39052978	39066987	39052978	39053985	39065979	39066987	98	---	---	---	---	39065417	39065433	+	70	39052978	39066985
chr2	39070170	39081848	39070179	39072332	39079697	39081846	97	39070165	39070169	39081849	39081853	39072614	39072626	-	92	39070173	39081844
chr2	39084344	39091961	39084351	39084582	39091724	39091956	96	39084339	39084343	39091962	39091966	39091595	39091613	+	84	39084344	39091960
chr2	39119524	39135632	39119524	39119665	39135489	39135632	93	---	---	---	---	39134698	39134767	+	74	39119528	39135619
chr2	39125602	39132064	39125602	39128804	39128861	39132064	99	---	---	---	---	---	---	0	--	---	---
chr2	39143917	39151133	39143917	39145093	39149974	39151133	96	---	---	---	---	39149757	39149809	+	73	39143917	39151132
chr2	39162724	39174506	39162724	39163906	39173327	39174506	98	---	---	---	---	39173046	39173067	+	72	---	---
chr2	39184698	39203787	39184698	39186609	39201875	39203787	98	---	---	---	---	39201123	39201156	+	73	---	---
chr2	39200929	39208721	39200929	39204329	39205321	39208721	99	---	---	---	---	---	---	0	--	39200941	39208719
chr2	39208850	39212355	39208850	39209501	39211704	39212355	96	---	---	---	---	39211593	39211604	+	75	39208855	39212346
chr2	39208893	39212355	39208893	39209501	39211747	39212355	96	---	---	---	---	---	---	0	--	---	---
chr2	39214170	39226628	39214170	39216070	39224740	39226628	97	---	---	---	---	39224413	39224429	+	76	---	---
chr2	39226855	39244322	39226855	39229705	39241474	39244322	96	---	---	---	---	39240906	39240986	+	71	---	---
chr2	39232093	39245387	39232093	39233172	39244308	39245387	96	---	---	---	---	39243756	39243772	+	88	39232109	39245385
chr2	39238512	39246010	39238512	39239131	39245382	39246010	89	---	---	---	---	39239388	39239417	-	73	39238513	39246008
chr2	39281290	39292957	39281290	39282708	39291328	39292957	85	---	---	---	---	39282869	39282907	-	74	---	---
chr2	39326696	39334852	39326696	39327934	39333617	39334852	94	---	---	---	---	39333363	39333385	+	91	39326697	39334850
chr2	39336314	39344522	39336314	39337872	39342966	39344522	95	---	---	---	---	39342831	39342870	+	72	39336314	39344504
chr2	39349610	39369716	39349610	39352823	39366497	39369716	97	---	---	---	---	39365827	39365852	+	76	39349610	39369714
chr2	39380636	39395443	39380636	39384188	39391865	39395443	97	---	---	---	---	39384526	39384538	-	76	---	---
chr2	39395756	39403797	39395756	39397178	39402350	39403797	96	---	---	---	---	39397410	39397436	-	70	---	---
chr2	39413802	39421697	39413802	39414047	39421452	39421697	94	---	---	---	---	39421327	39421339	+	76	---	---
chr2	39432396	39439994	39432396	39433675	39438730	39439994	97	---	---	---	---	39433897	39433926	-	70	39432396	39439992
chr2	39461100	39473386	39461100	39461797	39472688	39473386	98	---	---	---	---	39472143	39472184	+	76	39461100	39473377
chr2	39475595	39495088	39475595	39476232	39494456	39495088	94	---	---	---	---	39493591	39493604	+	92	39475595	39495070
chr2	39480601	39488263	39480601	39481851	39486985	39488263	95	---	---	---	---	39482084	39482108	-	88	39480601	39488261
chr2	39510929	39525186	39510931	39511968	39524144	39525180	96	39510924	39510928	39525187	39525191	39523584	39523600	+	70	39510931	39525178
chr2	39544477	39561396	39544477	39545795	39560073	39561396	95	---	---	---	---	39559472	39559495	+	70	---	---
chr2	39548537	39556802	39548537	39550167	39555140	39556802	93	---	---	---	---	39555003	39555043	+	73	39548538	39556800
chr2	39564880	39572342	39564880	39566049	39571170	39572342	95	---	---	---	---	39570957	39571009	+	73	39564880	39572340
chr2	39582137	39595691	39582137	39583093	39594734	39595691	98	---	---	---	---	39594170	39594194	+	76	39582137	39595674
chr2	39603338	39611469	39603338	39604573	39610234	39611469	98	---	---	---	---	39604796	39604814	-	78	39603339	39611467
chr2	39612028	39627823	39612028	39612449	39627402	39627823	85	---	---	---	---	39613004	39613018	-	86	39612043	39627817
chr2	39615647	39627195	39615647	39616136	39626706	39627195	99	---	---	---	---	39626234	39626254	+	71	39615647	39627182
chr2	39638394	39646773	39638394	39639657	39645526	39646773	86	---	---	---	---	39645272	39645291	+	80	39638394	39646771
chr2	39657267	39669330	39657269	39657728	39668871	39669330	98	39657258	39657266	39669331	39669339	39657943	39657960	-	72	39657269	39669328
chr2	39673330	39685295	39673332	39673797	39684829	39685295	98	39673325	39673329	39685296	39685300	39684602	39684619	+	77	39673337	39685293
chr2	39697074	39706680	39697074	39698016	39705739	39706680	97	---	---	---	---	39698317	39698339	-	73	39697077	39706678
chr2	39712329	39723893	39712329	39713522	39722707	39723893	93	---	---	---	---	39713962	39713982	-	90	39712329	39723891
chr2	39739154	39746528	39739154	39740351	39745332	39746528	92	---	---	---	---	39740497	39740564	-	72	39739154	39746526
chr2	39748445	39760706	39748445	39749138	39760013	39760706	98	---	---	---	---	39749641	39749682	-	76	39748449	39760704
chr2	39762539	39770874	39762539	39764194	39769219	39770874	98	---	---	---	---	39764289	39764329	-	75	39762539	39770872
chr2	39789047	39809089	39789061	39791713	39806450	39809082	98	39789042	39789046	39809090	39809094	39792283	39792315	-	75	39789055	39809083
chr2	39800583	39818917	39800583	39802685	39816716	39818917	91	---	---	---	---	39816063	39816079	+	82	39800590	39818909
chr2	39815076	39834895	39815076	39815464	39834516	39834895	88	---	---	---	---	39816335	39816353	-	73	39815077	39834892
chr2	39830459	39838755	39830459	39832105	39837104	39838755	98	---	---	---	---	39832200	39832240	-	75	39830459	39838753
chr2	39842206	39854261	39842206	39842679	39853786	39854261	94	---	---	---	---	39853238	39853280	+	72	39842210	39854253
chr2	39865891	39873824	39865891	39867127	39872588	39873824	98	---	---	---	---	39867368	39867383	-	81	39865891	39873821
chr2	39894354	39901380	39894354	39896768	39898966	39901380	99	---	---	---	---	39896866	39896878	-	76	39894354	39901378
chr2	39903099	39911028	39903099	39903318	39910809	39911028	97	---	---	---	---	39910460	39910482	+	86	39903111	39911026
chr2	39947479	39956774	39947479	39948717	39955536	39956774	96	---	---	---	---	39948772	39948845	-	78	39947482	39956772
chr2	39962593	39971439	39962593	39966809	39967579	39971439	89	---	---	---	---	---	---	0	--	---	---
chr2	39972609	39980244	39972609	39973889	39978964	39980244	98	---	---	---	---	39974110	39974125	-	75	39972609	39980242
chr2	39996030	40004178	39996030	39997262	40002946	40004178	98	---	---	---	---	40002704	40002722	+	78	39996030	40004176
chr2	40004279	40012868	40004279	40005187	40011956	40012868	96	---	---	---	---	40011664	40011702	+	71	40004282	40012866
chr2	40025431	40030465	40025431	40025599	40030297	40030465	91	---	---	---	---	40030129	40030159	+	77	40025431	40030452
chr2	40048288	40056226	40048288	40049525	40054989	40056226	99	---	---	---	---	40049771	40049799	-	72	40048290	40056224
chr2	40072909	40076594	40072909	40074170	40075310	40076592	93	40072904	40072908	40076595	40076599	40074222	40074268	-	74	40072909	40076588
chr2	40072909	40076594	40072909	40074170	40075310	40076592	93	40072904	40072908	40076595	40076599	40074222	40074268	-	74	40072909	40076588
chr2	40077155	40084785	40077155	40078450	40083490	40084785	98	---	---	---	---	40083239	40083265	+	85	40077170	40084783
chr2	40088543	40110456	40088543	40090009	40108990	40110456	95	---	---	---	---	40108041	40108070	+	73	40088558	40110453
chr2	40111515	40130259	40111515	40111894	40129868	40130259	88	---	---	---	---	40129215	40129236	+	72	---	---
chr2	40117687	40124294	40117687	40118611	40123372	40124294	90	---	---	---	---	40118746	40118776	-	70	40117695	40124292
chr2	40135435	40147862	40135444	40136149	40147147	40147852	98	40135430	40135434	40147863	40147867	40136636	40136699	-	70	40135444	40147857
chr2	40171619	40183965	40171619	40172338	40183238	40183956	95	40171614	40171618	40183966	40183970	40172864	40172883	-	80	40171619	40183962
chr2	40189255	40197342	40189255	40190777	40195814	40197342	96	---	---	---	---	40190868	40190908	-	75	40189256	40197340
chr2	40200494	40218621	40200494	40201468	40217697	40218621	91	---	---	---	---	40202200	40202214	-	73	40200498	40218605
chr2	40240102	40246701	40240102	40241164	40245664	40246701	93	---	---	---	---	40241329	40241343	-	93	40240113	40246699
chr2	40292839	40314203	40292839	40294209	40312832	40314203	93	---	---	---	---	40312017	40312031	+	73	40292853	40314201
chr2	40300265	40307804	40300265	40301545	40306524	40307804	98	---	---	---	---	40301698	40301765	-	70	40300265	40307802
chr2	40328100	40336101	40328100	40329308	40334862	40336087	92	40328094	40328099	40336102	40336107	40329515	40329534	-	80	40328102	40336099
chr2	40348810	40360713	40348810	40351674	40357849	40360713	99	---	---	---	---	40351891	40351932	-	76	40348810	40360711
chr2	40388345	40400592	40388345	40392343	40396658	40400592	97	---	---	---	---	40392481	40392495	-	86	40388345	40400579
chr2	40410857	40418726	40410857	40412069	40417493	40418726	96	---	---	---	---	40412293	40412311	-	78	40410857	40418724
chr2	40421755	40429159	40421755	40423034	40427899	40429159	97	---	---	---	---	40423086	40423140	-	78	40421756	40429156
chr2	40441135	40454931	40441135	40443911	40452305	40454931	90	---	---	---	---	40444255	40444273	-	84	40441135	40454929
chr2	40462023	40473963	40462032	40463512	40472471	40473950	93	40462018	40462022	40473964	40473968	40463658	40463673	-	81	---	---
chr2	40473941	40476572	40473947	40474358	40476147	40476558	99	40473935	40473940	40476573	40476578	40474404	40474417	-	71	40473941	40476566
chr2	40487565	40494296	40487565	40487848	40494016	40494296	95	---	---	---	---	40488128	40488141	-	78	40487565	40494292
chr2	40502574	40508690	40502574	40502987	40508273	40508690	93	---	---	---	---	40503228	40503251	-	83	40502574	40508672
chr2	40520519	40534808	40520533	40521565	40533768	40534801	96	40520513	40520518	40534809	40534814	40522104	40522120	-	70	40520534	40534796
chr2	40538855	40555703	40538855	40539365	40555226	40555703	89	---	---	---	---	40540122	40540142	-	76	40538855	40555694
chr2	40549050	40553968	40549050	40549858	40553162	40553968	93	---	---	---	---	40553064	40553082	+	84	40549050	40553959
chr2	40555703	40567465	40555703	40558554	40564719	40567465	92	---	---	---	---	40564460	40564501	+	73	40555703	40567463
chr2	40574213	40583028	40574213	40574416	40582825	40583028	87	---	---	---	---	40574712	40574729	-	83	40574213	40583025
chr2	40579092	40587173	40579092	40580564	40585701	40587173	97	---	---	---	---	40585570	40585610	+	73	40579092	40587166
chr2	40589355	40599227	40589355	40590051	40598531	40599227	99	---	---	---	---	40590418	40590434	-	70	40589355	40599225
chr2	40619374	40630849	40619374	40621511	40628460	40630849	85	---	---	---	---	40628226	40628249	+	75	40619374	40630842
chr2	40637836	40650089	40637836	40638474	40649452	40650089	95	---	---	---	---	40648980	40648992	+	84	40637836	40650080
chr2	40656743	40671245	40656743	40660659	40667326	40671245	96	---	---	---	---	40660879	40660900	-	81	40656744	40671243
chr2	40681827	40694219	40681827	40682521	40693525	40694219	99	---	---	---	---	40683023	40683071	-	75	40681827	40694217
chr2	40710498	40720282	40710498	40712214	40718564	40720282	99	---	---	---	---	40718439	40718468	+	73	40710499	40720279
chr2	40725329	40733592	40725329	40726964	40731936	40733592	97	---	---	---	---	40731801	40731841	+	75	40725330	40733590
chr2	40738666	40758253	40738666	40739864	40757055	40758253	97	---	---	---	---	40740305	40740316	-	75	---	---
chr2	40739857	40752044	40739857	40740346	40751555	40752044	95	---	---	---	---	40740797	40740817	-	71	40739858	40752042
chr2	40781059	40790179	40781059	40781382	40789856	40790179	98	---	---	---	---	40781795	40781806	-	75	40781064	40790177
chr2	40804236	40818626	40804239	40807446	40815407	40818615	96	40804231	40804235	40818627	40818631	40815045	40815063	+	84	---	---
chr2	40831544	40843406	40831544	40832213	40842754	40843406	95	---	---	---	---	40842242	40842279	+	73	40831544	40843393
chr2	40844267	40851892	40844268	40845550	40850602	40851882	97	40844262	40844266	40851893	40851897	40850371	40850389	+	78	40844269	40851880
chr2	40855595	40869940	40855595	40856608	40868926	40869940	98	---	---	---	---	40868366	40868382	+	70	40855598	40869935
chr2	40879421	40888821	40879424	40880947	40887289	40888812	98	40879416	40879420	40888822	40888826	40881217	40881236	-	70	40879429	40888819
chr2	40901116	40909427	40901116	40902350	40908070	40909427	87	---	---	---	---	40907828	40907846	+	78	40901116	40909425
chr2	40919387	40932106	40919387	40920463	40931031	40932106	90	---	---	---	---	40930814	40930871	+	70	40919396	40932103
chr2	40933692	40940822	40933692	40934196	40940318	40940822	93	---	---	---	---	40934430	40934443	-	71	40933704	40940819
chr2	40950968	40963336	40950968	40951657	40962647	40963336	99	---	---	---	---	40962098	40962143	+	78	40950969	40963334
chr2	40982020	41003923	40982020	40982443	41003500	41003923	97	---	---	---	---	40982981	40982996	-	75	40982023	41003921
chr2	40985333	40993627	40985333	40986986	40991974	40993627	98	---	---	---	---	40991838	40991878	+	75	40985333	40993625
chr2	41009834	41024083	41009834	41010890	41023033	41024083	98	---	---	---	---	41011280	41011301	-	77	41009838	41024081
chr2	41033050	41047756	41033053	41037063	41043738	41047754	98	41033043	41033049	41047757	41047763	41037334	41037363	-	70	41033053	41047751
chr2	41063934	41075587	41063934	41065165	41074365	41075587	97	41063929	41063933	41075588	41075592	41073939	41073962	+	75	41063934	41075586
chr2	41081429	41090266	41081429	41082571	41089124	41090266	97	---	---	---	---	41088971	41089016	+	73	41081440	41090248
chr2	41089289	41092880	41089299	41090590	41091598	41092869	86	41089284	41089288	41092881	41092885	41091498	41091534	+	72	---	---
chr2	41089418	41092882	41089419	41090590	41091718	41092869	88	41089413	41089417	41092883	41092887	41091618	41091634	+	76	---	---
chr2	41108611	41116231	41108623	41109905	41114936	41116217	98	41108605	41108610	41116232	41116237	41110142	41110157	-	81	41108623	41116230
chr2	41117367	41127498	41117367	41119774	41125110	41127498	93	---	---	---	---	41124953	41124971	+	84	41117367	41127496
chr2	41129107	41149003	41129107	41132691	41145468	41149003	95	---	---	---	---	41133223	41133244	-	72	---	---
chr2	41149291	41155978	41149291	41150483	41154797	41155978	96	---	---	---	---	41154582	41154635	+	75	41149291	41155976
chr2	41167590	41182238	41167597	41171050	41178779	41182233	97	41167585	41167589	41182239	41182243	41171395	41171413	-	84	41167592	41182234
chr2	41182287	41194271	41182297	41182757	41193805	41194265	99	41182281	41182286	41194272	41194277	41182972	41182989	-	77	41182294	41194270
chr2	41197010	41213000	41197010	41197132	41212878	41213000	93	---	---	---	---	41212225	41212256	+	84	41197028	41212998
chr2	41200292	41209511	41200292	41201796	41207992	41209511	96	---	---	---	---	41202067	41202086	-	70	41200293	41209509
chr2	41220187	41237960	41220188	41221050	41237082	41237959	94	41220182	41220186	41237961	41237965	41221749	41221788	-	80	---	---
chr2	41221128	41229203	41221128	41222363	41227968	41229203	98	---	---	---	---	41222587	41222605	-	78	41221128	41229199
chr2	41239734	41247386	41239734	41240777	41246344	41247386	95	---	---	---	---	41246114	41246133	+	80	41239738	41247376
chr2	41239760	41247154	41239760	41240545	41246370	41247154	96	---	---	---	---	41240758	41240777	-	70	---	---
chr2	41293500	41308990	41293500	41297912	41304579	41308990	99	---	---	---	---	41304394	41304411	+	77	41293500	41308988
chr2	41325684	41338008	41325694	41326389	41337311	41338006	99	41325679	41325683	41338009	41338013	41326884	41326935	-	73	41325687	41337998
chr2	41346404	41351566	41346414	41346813	41351163	41351562	98	41346399	41346403	41351567	41351571	---	---	0	--	41346405	41351560
chr2	41360748	41368990	41360748	41362391	41367336	41368990	97	---	---	---	---	41362486	41362525	-	75	41360748	41368987
chr2	41371040	41383075	41371042	41371504	41382611	41383066	91	41371034	41371039	41383076	41383081	41382115	41382128	+	71	41371040	41383072
chr2	41409230	41416009	41409238	41409760	41415475	41415997	98	41409225	41409229	41416010	41416014	41415212	41415229	+	77	41409238	41415995
chr2	41439242	41447217	41439242	41440505	41445975	41447217	97	---	---	---	---	41445702	41445731	+	73	41439243	41447214
chr2	41447884	41457181	41447884	41449399	41455661	41457181	97	---	---	---	---	41455348	41455367	+	70	41447884	41457179
chr2	41472180	41487511	41472180	41473018	41486672	41487511	97	---	---	---	---	41486247	41486270	+	70	41472181	41487497
chr2	41478440	41486101	41478448	41479736	41484815	41486097	98	41478434	41478439	41486102	41486107	41479957	41479972	-	75	41478449	41486098
chr2	41487509	41497072	41487509	41488857	41495724	41497072	99	---	---	---	---	41489156	41489174	-	78	41487511	41497070
chr2	41501486	41517906	41501486	41502566	41516827	41517906	96	---	---	---	---	41503212	41503241	-	80	---	---
chr2	41503676	41511275	41503676	41504914	41510036	41511275	98	---	---	---	---	41509779	41509797	+	84	41503677	41511273
chr2	41517926	41527163	41517937	41519522	41525574	41527159	99	41517917	41517925	41527164	41527172	41519617	41519644	-	78	41517926	41527157
chr2	41537591	41552049	41537602	41540215	41549448	41552049	89	41537585	41537590	41552050	41552055	41548989	41549007	+	73	---	---
chr2	41545568	41553108	41545572	41546834	41551834	41553096	98	41545562	41545567	41553109	41553114	41551585	41551611	+	70	41545572	41553106
chr2	41559037	41566269	41559037	41560210	41565096	41566269	97	---	---	---	---	41560372	41560424	-	75	41559037	41566266
chr2	41574473	41584758	41574485	41577534	41581644	41584744	95	41574468	41574472	41584759	41584763	41577687	41577712	-	80	41574481	41584742
chr2	41623431	41632370	41623431	41625369	41630429	41632370	88	---	---	---	---	41630317	41630337	+	76	41623444	41632357
chr2	41631046	41639987	41631046	41631675	41639340	41639987	91	---	---	---	---	41639020	41639038	+	84	---	---
chr2	41631061	41640244	41631061	41631932	41639355	41640244	92	---	---	---	---	41632172	41632197	-	92	41631077	41640241
chr2	41649775	41663396	41649775	41649964	41663208	41663396	85	---	---	---	---	41650588	41650600	-	76	41649775	41663384
chr2	41674919	41687025	41674920	41675383	41686559	41687022	99	41674914	41674918	41687026	41687030	41675663	41675680	-	72	41674921	41687019
chr2	41696709	41708069	41696709	41697254	41707548	41708069	89	---	---	---	---	41707087	41707109	+	82	---	---
chr2	41728328	41736464	41728328	41729704	41735096	41736464	95	---	---	---	---	41729926	41729944	-	78	41728328	41736461
chr2	41758898	41765212	41758898	41762050	41762061	41765212	96	---	---	---	---	---	---	0	--	41758901	41765210
chr2	41770968	41785066	41770968	41775028	41781005	41785066	98	---	---	---	---	41780880	41780901	+	72	41770969	41785054
chr2	41797648	41811493	41797648	41800329	41808722	41811493	95	---	---	---	---	41800455	41800477	-	73	41797649	41811490
chr2	41816421	41824353	41816421	41817763	41823165	41824353	86	---	---	---	---	41823011	41823074	+	82	41816422	41824351
chr2	41824871	41828325	41824871	41825592	41827626	41828325	92	---	---	---	---	---	---	0	--	41824871	41828318
chr2	41829919	41850159	41829919	41831109	41848983	41850159	95	---	---	---	---	41831951	41831970	-	85	---	---
chr2	41839123	41849106	41839123	41840437	41847794	41849106	87	---	---	---	---	41840772	41840798	-	77	---	---
chr2	41850159	41860189	41850159	41851120	41859229	41860189	95	---	---	---	---	41851433	41851451	-	84	41850159	41860187
chr2	41881800	41898246	41881800	41883072	41897012	41898246	90	---	---	---	---	41896387	41896424	+	71	41881802	41898244
chr2	41887856	41895973	41887856	41889230	41894593	41895973	98	---	---	---	---	41889454	41889472	-	78	41887856	41895971
chr2	41908111	41915803	41908111	41909272	41914621	41915803	91	---	---	---	---	41914353	41914398	+	80	---	---
chr2	41932487	41939569	41932487	41933044	41939012	41939569	96	---	---	---	---	41933257	41933276	-	85	---	---
chr2	41956843	41970070	41956852	41957312	41969606	41970066	98	41956834	41956842	41970071	41970079	41957527	41957544	-	72	41956852	41970064
chr2	41978025	41983870	41978025	41979216	41982650	41983870	91	---	---	---	---	41982478	41982497	+	75	41978026	41983863
chr2	41983997	41996942	41983997	41984460	41996467	41996942	91	---	---	---	---	41996161	41996178	+	72	41983997	41996939
chr2	41985806	41993391	41985806	41985996	41993201	41993391	95	---	---	---	---	41986297	41986313	-	82	---	---
chr2	42007194	42015018	42007194	42008265	42014039	42015018	87	---	---	---	---	42013887	42013989	+	73	---	---
chr2	42038180	42048453	42038180	42038881	42047752	42048453	98	---	---	---	---	42047308	42047344	+	72	42038180	42048450
chr2	42051442	42058606	42051442	42052716	42057326	42058606	98	---	---	---	---	42052769	42052821	-	81	42051442	42058604
chr2	42069741	42078024	42069741	42071394	42076371	42078024	99	---	---	---	---	42071489	42071529	-	75	42069741	42078022
chr2	42069741	42077208	42069741	42070578	42076371	42077208	98	---	---	---	---	42070751	42070776	-	73	42069741	42077201
chr2	42080151	42098011	42080152	42081431	42096732	42098011	98	42080146	42080150	42098012	42098016	42095967	42095993	+	70	42080152	42098009
chr2	42083006	42093243	42083019	42084052	42092202	42093243	97	42083000	42083005	42093244	42093249	42091794	42091811	+	72	42083019	42093241
chr2	42107213	42117504	42107213	42107352	42117352	42117491	86	42107208	42107212	42117505	42117509	42117073	42117087	+	86	42107228	42117499
chr2	42114128	42135455	42114129	42114838	42134785	42135443	89	42114123	42114127	42135456	42135460	42133923	42133936	+	85	42114130	42135440
chr2	42115261	42124519	42115261	42116703	42123005	42124519	94	---	---	---	---	42116970	42116989	-	70	42115261	42124516
chr2	42144934	42154152	42144934	42146519	42152567	42154152	99	---	---	---	---	42146613	42146640	-	78	42144934	42154150
chr2	42175698	42184133	42175700	42177350	42182478	42184127	97	42175692	42175697	42184134	42184139	42182341	42182381	+	75	42175702	42184132
chr2	42191675	42202659	42191675	42194461	42199873	42202659	95	---	---	---	---	42199616	42199639	+	75	42191675	42202657
chr2	42204153	42213488	42204153	42205666	42211975	42213488	99	---	---	---	---	42211684	42211703	+	70	42204153	42213486
chr2	42224237	42228183	42224237	42224440	42227980	42228183	98	---	---	---	---	42227803	42227822	+	85	---	---
chr2	42231355	42241579	42231361	42233325	42239609	42241574	99	42231349	42231354	42241580	42241585	42239573	42239607	+	71	---	---
chr2	42242221	42256352	42242221	42242428	42256146	42256352	93	---	---	---	---	42255624	42255670	+	70	---	---
chr2	42242428	42251752	42242428	42243661	42250520	42251752	99	---	---	---	---	42243892	42243907	-	81	42242428	42251750
chr2	42252191	42257239	42252203	42252385	42257045	42257234	92	42252186	42252190	42257240	42257244	42252572	42252616	-	73	42252195	42257220
chr2	42262903	42284149	42262913	42263373	42283684	42284145	98	42262898	42262902	42284150	42284154	42282689	42282707	+	73	42262913	42284143
chr2	42269515	42278735	42269515	42271104	42277146	42278735	99	---	---	---	---	42271195	42271222	-	78	42269515	42278733
chr2	42294831	42304261	42294831	42295048	42304044	42304261	93	---	---	---	---	42295467	42295487	-	76	42294831	42304255
chr2	42305257	42319524	42305259	42308933	42315841	42319512	97	42305252	42305256	42319525	42319529	42309260	42309275	-	81	42305259	42319519
chr2	42327540	42334642	42327540	42328101	42334081	42334642	98	---	---	---	---	42333864	42333920	+	70	---	---
chr2	42345119	42353045	42345120	42346338	42351799	42353038	96	42345114	42345118	42353046	42353050	42351527	42351556	+	73	42345120	42353043
chr2	42345473	42352495	42345473	42345795	42352173	42352495	99	---	---	---	---	42351940	42351958	+	94	---	---
chr2	42369250	42389969	42369250	42370382	42388841	42389969	96	---	---	---	---	42388103	42388151	+	71	42369253	42389960
chr2	42379594	42392428	42379594	42382181	42389964	42392428	86	---	---	---	---	42382534	42382571	-	71	42379599	42392425
chr2	42398760	42406848	42398760	42399995	42405613	42406848	98	---	---	---	---	42400216	42400234	-	78	42398760	42406844
chr2	42449228	42461615	42449228	42449915	42460928	42461615	98	---	---	---	---	42450419	42450464	-	78	42449228	42461613
chr2	42484902	42494144	42484902	42486498	42492549	42494144	99	---	---	---	---	42492426	42492453	+	78	42484902	42494138
chr2	42497047	42504391	42497047	42498327	42503111	42504391	98	---	---	---	---	42503009	42503057	+	77	42497047	42504389
chr2	42516056	42524338	42516056	42517709	42522685	42524338	99	---	---	---	---	42517804	42517844	-	73	42516056	42524336
chr2	42537251	42543226	42537255	42538245	42542245	42543220	88	42537246	42537250	42543227	42543231	42538301	42538355	-	81	---	---
chr2	42545218	42557231	42545225	42545685	42556767	42557227	99	42545213	42545217	42557232	42557236	42556461	42556478	+	72	42545225	42557225
chr2	42570498	42592447	42570498	42572429	42590532	42592447	93	---	---	---	---	42590002	42590027	+	80	42570498	42592444
chr2	42579177	42587444	42579177	42580829	42585784	42587444	96	---	---	---	---	42580923	42580963	-	73	42579182	42587440
chr2	42612219	42625591	42612219	42612378	42625431	42625591	94	---	---	---	---	42612474	42612503	-	73	---	---
chr2	42619550	42624745	42619550	42620238	42624057	42624745	99	---	---	---	---	42623866	42623886	+	71	42619550	42624743
chr2	42652976	42660288	42652976	42654231	42659018	42660288	94	---	---	---	---	42658798	42658865	+	70	42652976	42660285
[truncated: 989 more rows]
