# Supplementary material for: LtrDetector: A tool-suite for detecting long terminal repeat retrotransposons de-novo
Source: BMC Genomics. 2019 Jun 3;20:450. doi: 10.1186/s12864-019-5796-9 (PMC6547461; doi:10.1186/s12864-019-5796-9)
Supplement: Supplementary file 9 — LTR retrotransposons found by LtrDetector in Zea mays. This compressed file (.tar.gz) includes the LTR retrotransposons found by LtrDetector in BED format. (TAR.GZ 4278 kb) [file 12864_2019_5796_MOESM9_ESM.gz]

Archive with 11 entries (10 files):
- zmays
- zmays/chr6Detector.bed
- zmays/chr3Detector.bed
- zmays/chr10Detector.bed
- zmays/chr8Detector.bed
- zmays/chr1Detector.bed
- zmays/chr4Detector.bed
- zmays/chr9Detector.bed
- zmays/chr7Detector.bed
- zmays/chr5Detector.bed
- zmays/chr2Detector.bed
