# Supplementary material for: LtrDetector: A tool-suite for detecting long terminal repeat retrotransposons de-novo
Source: BMC Genomics. 2019 Jun 3;20:450. doi: 10.1186/s12864-019-5796-9 (PMC6547461; doi:10.1186/s12864-019-5796-9)
Supplement: Supplementary file 9 — LTR retrotransposons found by LtrDetector in Zea mays. This compressed file (.tar.gz) includes the LTR retrotransposons found by LtrDetector in BED format. (TAR.GZ 4278 kb) [file 12864_2019_5796_MOESM9_ESM.gz › zmays/chr6Detector.bed]

SeqID	Retrotransposon	Left_LTR	Right_LTR		Left_TSD	Right_TSD	Polypurine Tract		TG	CA
	Start	End	Start	End	Start	End	ID	Start	End	Start	End	Start	End	Strand	Purine%	Start	End
chr6	34015	44016	34015	37150	40876	44016	95	---	---	---	---	37208	37327	-	77	34025	44015
chr6	61973	76277	61973	62598	75652	76277	96	---	---	---	---	75144	75163	+	85	61973	76275
chr6	94472	102476	94472	97755	99193	102476	99	---	---	---	---	99093	99139	+	76	94472	102474
chr6	112260	123970	112270	115555	120681	123964	99	112255	112259	123971	123975	115789	115811	-	73	112262	123962
chr6	141558	153394	141571	144970	149970	153380	95	141553	141557	153395	153399	145101	145132	-	75	---	---
chr6	149006	160710	149006	150100	159612	160710	97	---	---	---	---	159211	159249	+	89	149006	160696
chr6	201175	216431	201176	202428	215167	216421	95	201168	201174	216432	216438	214609	214627	+	73	201181	216419
chr6	201771	208381	201771	202431	207718	208381	93	---	---	---	---	207640	207654	+	73	201771	208376
chr6	207712	216426	207718	208380	215759	216423	98	207707	207711	216427	216431	208616	208632	-	82	207712	216419
chr6	227805	237252	227805	228393	236663	237251	96	227800	227804	237253	237257	236431	236458	+	75	227805	237251
chr6	239551	253169	239551	241111	251607	253168	97	239546	239550	253170	253174	251171	251185	+	73	239551	253168
chr6	261553	270532	261553	262820	269244	270532	97	---	---	---	---	268975	269007	+	84	261555	270527
chr6	273997	281743	273997	274586	281154	281743	96	---	---	---	---	280922	280949	+	75	273997	281741
chr6	302544	311702	302550	303779	310491	311700	94	302539	302543	311703	311707	310185	310216	+	87	302544	311697
chr6	302561	311437	302561	303517	310501	311437	94	---	---	---	---	310185	310216	+	87	302561	311434
chr6	314694	334320	314695	315173	333841	334319	96	314689	314693	334321	334325	333564	333595	+	78	314695	334317
chr6	323471	331617	323471	326887	328202	331617	99	---	---	---	---	328110	328149	+	75	323472	331614
chr6	341522	358886	341522	342323	358059	358886	93	---	---	---	---	357525	357549	+	76	341523	358881
chr6	342540	350169	342540	346333	346367	350169	95	---	---	---	---	---	---	0	--	---	---
chr6	362468	371648	362474	363711	370452	371637	89	362462	362467	371649	371654	364018	364035	-	83	362474	371638
chr6	362731	371079	362731	363158	370667	371079	86	---	---	---	---	363327	363351	-	88	362731	371076
chr6	412144	421643	412144	413482	420310	421643	98	---	---	---	---	413785	413796	-	91	412144	421638
chr6	446722	456108	446722	447306	455524	456108	98	---	---	---	---	447512	447539	-	75	446723	456106
chr6	458987	470719	458987	462916	466779	470719	98	---	---	---	---	466753	466776	+	79	458990	470717
chr6	487993	500727	487993	489427	499186	500727	89	---	---	---	---	489790	489826	-	75	487995	500725
chr6	507411	514782	507411	508053	514140	514782	99	---	---	---	---	508337	508354	-	72	507411	514780
chr6	516319	531756	516323	517936	530145	531755	98	516314	516318	531757	531761	518350	518404	-	70	516323	531755
chr6	545545	564871	545545	546936	563480	564871	95	---	---	---	---	547738	547763	-	76	545553	564857
chr6	547101	558049	547101	548404	556746	558049	95	---	---	---	---	556637	556665	+	86	547101	558045
chr6	559996	565025	559996	560152	564869	565025	92	---	---	---	---	---	---	0	--	559996	565021
chr6	567742	588497	567742	569475	586763	588497	95	---	---	---	---	586006	586024	+	73	567742	588492
chr6	573702	583187	573706	575014	581875	583182	99	573693	573701	583188	583196	575026	575037	-	83	573704	583180
chr6	590946	600953	590946	592407	599490	600953	95	---	---	---	---	592747	592762	-	87	590954	600951
chr6	611609	619974	611609	615176	616408	619974	99	---	---	---	---	616322	616361	+	75	---	---
chr6	621139	634760	621139	622647	633141	634760	90	---	---	---	---	632706	632720	+	73	621139	634757
chr6	642787	662555	642787	643677	661664	662555	98	---	---	---	---	644504	644524	-	76	---	---
chr6	645077	659308	645088	647046	657518	659308	89	645072	645076	659309	659313	647468	647482	-	73	645089	659306
chr6	692092	713451	692092	692670	712872	713451	96	---	---	---	---	712029	712086	+	72	692092	713440
chr6	699750	706777	699750	702109	704420	706777	98	---	---	---	---	702205	702225	-	85	---	---
chr6	754811	773638	754826	755065	773391	773632	95	754806	754810	773639	773643	772590	772625	+	75	---	---
chr6	763096	772529	763096	764272	771389	772529	95	---	---	---	---	764551	764579	-	82	763103	772527
chr6	802633	824260	802640	803773	823123	824256	95	802627	802632	824261	824266	804556	804575	-	75	802640	824243
chr6	812684	824468	812684	812907	824249	824468	93	---	---	---	---	823771	823783	+	76	---	---
chr6	831507	840677	831515	832144	840048	840667	89	831501	831506	840678	840683	832509	832539	-	70	831509	840665
chr6	845541	860640	845541	847115	858967	860640	89	845534	845540	860641	860647	858381	858409	+	79	845543	860638
chr6	867174	886416	867179	869752	883817	886409	94	867169	867173	886417	886421	883260	883280	+	71	867183	886414
chr6	876478	883817	876478	877140	883155	883817	97	876472	876477	883818	883823	882854	882868	+	73	876478	883814
chr6	923614	940810	923614	925653	938760	940810	94	---	---	---	---	925881	925927	-	70	923615	940805
chr6	925640	933839	925653	929081	930412	933836	98	925635	925639	933840	933844	930318	930358	+	75	---	---
chr6	933882	942044	933882	935122	940805	942044	97	---	---	---	---	935329	935349	-	76	933893	942039
chr6	946418	959588	946418	948016	958002	959588	89	---	---	---	---	957669	957710	+	71	---	---
chr6	946737	959180	946737	947610	958317	959180	90	---	---	---	---	958090	958120	+	74	946737	959173
chr6	948415	958003	948415	949048	957373	958003	96	---	---	---	---	957141	957168	+	75	948415	958000
chr6	982355	990363	982355	985818	986903	990363	98	---	---	---	---	985871	985918	-	75	982356	990361
chr6	1004886	1015010	1004886	1008157	1011776	1015010	97	---	---	---	---	1011595	1011721	+	75	1004886	1015008
chr6	1024506	1042006	1024506	1025419	1041072	1042006	95	---	---	---	---	1026104	1026119	-	75	1024509	1041992
chr6	1033393	1041721	1033393	1037242	1037867	1041721	86	---	---	---	---	---	---	0	--	1033394	1041717
chr6	1044801	1059505	1044801	1048877	1055431	1059505	98	---	---	---	---	1049179	1049205	-	77	---	---
chr6	1065730	1072585	1065730	1066035	1072279	1072585	95	---	---	---	---	1066293	1066326	-	70	---	---
chr6	1073321	1086486	1073321	1074205	1085641	1086486	89	---	---	---	---	1074627	1074641	-	73	1073322	1086484
chr6	1162792	1175543	1162792	1163199	1175115	1175543	89	---	---	---	---	1174630	1174644	+	80	---	---
chr6	1176349	1185639	1176349	1177580	1184408	1185639	98	---	---	---	---	1177882	1177893	-	91	1176349	1185638
chr6	1191459	1199745	1191459	1193447	1197777	1199745	97	---	---	---	---	1197580	1197592	+	92	1191470	1199735
chr6	1204946	1226352	1204946	1206124	1225144	1226352	94	---	---	---	---	1207015	1207048	-	73	1204946	1226339
chr6	1240500	1251521	1240509	1244078	1247954	1251520	99	1240493	1240499	1251522	1251528	1244137	1244235	-	77	1240510	1251518
chr6	1252588	1258647	1252588	1253271	1257984	1258647	96	---	---	---	---	1253364	1253382	-	73	1252588	1258643
chr6	1316537	1325217	1316537	1318152	1323598	1325217	99	---	---	---	---	1318316	1318343	-	71	1316537	1325214
chr6	1329130	1341993	1329135	1333345	1337783	1341990	92	1329125	1329129	1341994	1341998	1337640	1337656	+	82	---	---
chr6	1329745	1341074	1329745	1332425	1338393	1341074	93	---	---	---	---	1332626	1332699	-	85	1329755	1341071
chr6	1342869	1361313	1342869	1344728	1359604	1361313	88	---	---	---	---	1358943	1359017	+	88	1342869	1361307
chr6	1355826	1370200	1355826	1356521	1369505	1370200	97	---	---	---	---	1356952	1356968	-	70	1355834	1370198
chr6	1361309	1368721	1361309	1361981	1368049	1368721	98	---	---	---	---	1367797	1367813	+	76	1361312	1368719
chr6	1372771	1382120	1372771	1374053	1380823	1382120	95	---	---	---	---	1374368	1374392	-	80	1372771	1382117
chr6	1372771	1382094	1372771	1374025	1380823	1382094	95	---	---	---	---	1374028	1374039	-	100	1372771	1382080
chr6	1392090	1396316	1392090	1392531	1395908	1396316	86	---	---	---	---	1392639	1392659	-	85	1392103	1396312
chr6	1396882	1410587	1396882	1398444	1408967	1410587	94	---	---	---	---	1398866	1398880	-	73	1396882	1410585
chr6	1410798	1419670	1410798	1412028	1418421	1419670	98	1410793	1410797	1419671	1419675	1412267	1412300	-	82	1410798	1419658
chr6	1429087	1436301	1429087	1432166	1433172	1436301	85	---	---	---	---	1433103	1433127	+	80	---	---
chr6	1436657	1447823	1436657	1440671	1443809	1447823	99	---	---	---	---	1440737	1440758	-	77	1436657	1447821
chr6	1453994	1471128	1453994	1454623	1470499	1471128	98	---	---	---	---	1469890	1469913	+	75	1453994	1471126
chr6	1462203	1469776	1462203	1462895	1469084	1469776	99	---	---	---	---	1468829	1468845	+	82	1462204	1469774
chr6	1475261	1488577	1475271	1477017	1486942	1488567	92	1475256	1475260	1488578	1488582	1477430	1477446	-	70	1475271	1488574
chr6	1503684	1513138	1503684	1504994	1511806	1513136	98	1503679	1503683	1513139	1513143	1505286	1505297	-	91	1503685	1513125
chr6	1532801	1546943	1532801	1533430	1546313	1546943	97	---	---	---	---	1545758	1545778	+	71	1532801	1546939
chr6	1554697	1565023	1554703	1558111	1561602	1565009	99	1554692	1554696	1565024	1565028	1561446	1561544	+	78	1554704	1565015
chr6	1602084	1624008	1602096	1602693	1623405	1624002	99	1602078	1602083	1624009	1624014	1622432	1622458	+	70	1602097	1623998
chr6	1608867	1621224	1608867	1610542	1619493	1621224	95	---	---	---	---	1610960	1610974	-	73	1608867	1621219
chr6	1631417	1649559	1631417	1632657	1648328	1649559	96	---	---	---	---	1647781	1647805	+	72	1631417	1649556
chr6	1633428	1642913	1633432	1634752	1641582	1642902	99	1633423	1633427	1642914	1642918	1635044	1635094	-	70	1633434	1642904
chr6	1653524	1660527	1653524	1654162	1659890	1660527	98	---	---	---	---	1654366	1654383	-	72	1653530	1660523
chr6	1681255	1694636	1681262	1682935	1693002	1694622	95	1681250	1681254	1694637	1694641	1683354	1683368	-	73	1681262	1694631
chr6	1697986	1708126	1697986	1701252	1704862	1708126	98	1697981	1697985	1708127	1708131	1701311	1701404	-	78	1697986	1708125
chr6	1709298	1718400	1709298	1710496	1717196	1718400	89	---	---	---	---	1716861	1716880	+	75	1709301	1718392
chr6	1745451	1752286	1745451	1746085	1751653	1752286	97	---	---	---	---	1751553	1751574	+	81	1745451	1752279
chr6	1766022	1775449	1766022	1767307	1774137	1775449	92	---	---	---	---	1773820	1773831	+	91	1766022	1775447
chr6	1776034	1785140	1776034	1776600	1784558	1785140	90	---	---	---	---	1784206	1784234	+	75	---	---
chr6	1795112	1809239	1795112	1795740	1808611	1809239	97	---	---	---	---	1796316	1796335	-	70	1795112	1809237
chr6	1825586	1835510	1825586	1825842	1835252	1835510	95	---	---	---	---	1835081	1835092	+	83	1825601	1835496
chr6	1859196	1872006	1859196	1860088	1871115	1872006	98	---	---	---	---	1870688	1870747	+	80	1859197	1871998
chr6	1873691	1884872	1873694	1873807	1884754	1884867	96	1873685	1873690	1884873	1884878	1884384	1884418	+	74	1873697	1884871
chr6	1894677	1907388	1894677	1897876	1904145	1907388	94	---	---	---	---	1903831	1903855	+	84	1894678	1907387
chr6	1927037	1938745	1927037	1928459	1937437	1938745	90	---	---	---	---	1928844	1928863	-	70	1927039	1938732
chr6	1927037	1939069	1927037	1928783	1937437	1939069	91	---	---	---	---	1937039	1937075	+	75	1927039	1939064
chr6	1950553	1972539	1950558	1951807	1971286	1972534	97	1950547	1950552	1972540	1972545	1970348	1970381	+	73	1950558	1972535
chr6	1955976	1965391	1955976	1957175	1964197	1965391	91	---	---	---	---	1957370	1957402	-	84	---	---
chr6	1982638	1988889	1982638	1983932	1987573	1988889	97	---	---	---	---	1984071	1984083	-	92	1982643	1988887
chr6	1992019	2007541	1992032	1992822	2006744	2007528	96	1992014	1992018	2007542	2007546	2006193	2006222	+	73	1992021	2007526
chr6	1994892	2005158	1994904	1998323	2001726	2005145	99	1994887	1994891	2005159	2005163	1998420	1998481	-	72	1994894	2005152
chr6	2007528	2016499	2007528	2008770	2015236	2016499	96	---	---	---	---	2014965	2014997	+	81	2007528	2016497
chr6	2031283	2044898	2031283	2032315	2043845	2044898	90	---	---	---	---	2032682	2032756	-	78	2031287	2044891
chr6	2051498	2058834	2051506	2052150	2058187	2058831	98	2051493	2051497	2058835	2058839	2057886	2057903	+	72	2051499	2058821
chr6	2065324	2074618	2065324	2066567	2073376	2074618	99	---	---	---	---	2066869	2066880	-	91	2065324	2074612
chr6	2084905	2092326	2084905	2085618	2091613	2092326	97	---	---	---	---	2085823	2085860	-	71	2084919	2092324
chr6	2147536	2167840	2147536	2147869	2167507	2167840	98	---	---	---	---	2148838	2148851	-	71	2147536	2167832
chr6	2156122	2169023	2156122	2157199	2167835	2169023	89	---	---	---	---	2167422	2167441	+	70	2156130	2169021
chr6	2173966	2181800	2173977	2177176	2178596	2181793	99	2173960	2173965	2181801	2181806	2178496	2178541	+	76	2173969	2181791
chr6	2185844	2206652	2185844	2186392	2206102	2206652	97	---	---	---	---	2187117	2187145	-	82	2185850	2206643
chr6	2193556	2205690	2193571	2195260	2204055	2205688	95	2193551	2193555	2205691	2205695	2203623	2203637	+	73	2193557	2205682
chr6	2206651	2215254	2206651	2210121	2211789	2215254	99	---	---	---	---	2211696	2211736	+	75	2206652	2215251
chr6	2224083	2230413	2224084	2224671	2229818	2230404	94	2224078	2224082	2230414	2230418	2224705	2224721	-	88	2224091	2230408
chr6	2245052	2253961	2245052	2246310	2252704	2253961	98	---	---	---	---	2252433	2252466	+	82	2245052	2253959
chr6	2286283	2294192	2286283	2286569	2293887	2294192	92	---	---	---	---	2293538	2293557	+	80	2286283	2294187
chr6	2287000	2302986	2287000	2287496	2302488	2302986	97	---	---	---	---	2301763	2301788	+	73	---	---
chr6	2294196	2302037	2294196	2297555	2298676	2302037	99	---	---	---	---	2297608	2297647	-	75	2294196	2302035
chr6	2305196	2314702	2305201	2306525	2313366	2314692	99	2305191	2305195	2314703	2314707	2313024	2313073	+	70	2305201	2314695
chr6	2326554	2340883	2326554	2328518	2338975	2340883	95	---	---	---	---	2338541	2338555	+	73	2326555	2340880
chr6	2353365	2365346	2353365	2354674	2364037	2365346	97	---	---	---	---	2355087	2355106	-	70	2353365	2365338
chr6	2353365	2365692	2353365	2355022	2364037	2365692	97	---	---	---	---	2363602	2363616	+	73	2353365	2365690
chr6	2367968	2384400	2367968	2369142	2383244	2384400	93	---	---	---	---	2369781	2369799	-	73	2367983	2384398
chr6	2375620	2383250	2375632	2378847	2380032	2383245	99	2375615	2375619	2383251	2383255	2379943	2379983	+	75	2375625	2383242
chr6	2420826	2434234	2420831	2421411	2433649	2434229	99	2420821	2420825	2434235	2434239	2421801	2421817	-	70	2420841	2434233
chr6	2435662	2444596	2435662	2436937	2443362	2444596	96	---	---	---	---	2437203	2437236	-	73	2435662	2444594
chr6	2470735	2480950	2470735	2472315	2479315	2480950	94	---	---	---	---	2472571	2472590	-	90	2470739	2480947
chr6	2483022	2494391	2483022	2483327	2494086	2494391	98	---	---	---	---	2483688	2483787	-	71	---	---
chr6	2484611	2494086	2484611	2485919	2492740	2494086	96	---	---	---	---	2486225	2486237	-	92	2484611	2494084
chr6	2502041	2512685	2502041	2505534	2509191	2512685	99	---	---	---	---	2505593	2505717	-	76	2502041	2512683
chr6	2520611	2531847	2520612	2522571	2529901	2531837	98	2520606	2520610	2531848	2531852	2529590	2529687	+	71	2520614	2531845
chr6	2539885	2547394	2539885	2540583	2546696	2547394	99	---	---	---	---	2546400	2546417	+	72	2539885	2547392
chr6	2547527	2559611	2547530	2549814	2557316	2559608	86	2547522	2547526	2559612	2559616	2550107	2550118	-	75	2547533	2559605
chr6	2551167	2557319	2551167	2551913	2556574	2557319	97	---	---	---	---	2556418	2556477	+	83	2551167	2557311
chr6	2559975	2581703	2559975	2561551	2580141	2581703	97	---	---	---	---	2579227	2579257	+	74	2559976	2581691
chr6	2571817	2583738	2571827	2573862	2581695	2583730	99	2571812	2571816	2583739	2583743	2574150	2574166	-	76	---	---
chr6	2584488	2598896	2584488	2587597	2595785	2598896	95	---	---	---	---	2595733	2595745	+	76	2584498	2598893
chr6	2599908	2609008	2599908	2601287	2607637	2609008	90	---	---	---	---	2607319	2607337	+	73	2599916	2608991
chr6	2615139	2628625	2615154	2621020	2622906	2628624	96	2615134	2615138	2628626	2628630	2621083	2621113	-	74	2615155	2628619
chr6	2641573	2662563	2641573	2642243	2661893	2662563	99	---	---	---	---	2660910	2660930	+	80	2641574	2662561
chr6	2648396	2661898	2648400	2652002	2658288	2661890	99	2648391	2648395	2661899	2661903	2657975	2657999	+	76	2648400	2661888
chr6	2673833	2694033	2673836	2677423	2690439	2694029	99	2673828	2673832	2694034	2694038	2677825	2677894	-	74	2673836	2694029
chr6	2678236	2687624	2678236	2679514	2686345	2687624	96	---	---	---	---	2686026	2686037	+	91	2678236	2687621
chr6	2716013	2732478	2716013	2716448	2732044	2732478	97	---	---	---	---	2731284	2731300	+	76	---	---
chr6	2735786	2749492	2735786	2737472	2747807	2749492	94	---	---	---	---	2737890	2737904	-	73	2735786	2749487
chr6	2801914	2813696	2801914	2802390	2813220	2813696	98	---	---	---	---	2802648	2802696	-	81	2801914	2813693
chr6	2817552	2835050	2817552	2820706	2831935	2835050	92	---	---	---	---	2831403	2831433	+	83	---	---
chr6	2822946	2830292	2822946	2823590	2829648	2830292	99	---	---	---	---	2823872	2823889	-	72	2822946	2830288
chr6	2835302	2855025	2835302	2836521	2853772	2855025	94	---	---	---	---	2837045	2837069	-	72	2835302	2855022
chr6	2837423	2845164	2837423	2840660	2841914	2845164	99	---	---	---	---	2841824	2841863	+	75	2837424	2845161
chr6	2861898	2871363	2861911	2863225	2870015	2871350	96	2861893	2861897	2871364	2871368	2869698	2869709	+	91	2861901	2871359
chr6	2876842	2891043	2876842	2877475	2890410	2891043	99	---	---	---	---	2877926	2877940	-	80	2876842	2891041
chr6	2896717	2911046	2896717	2897345	2910418	2911046	98	---	---	---	---	2909952	2909966	+	80	2896717	2911044
chr6	2955377	2964821	2955377	2956685	2963512	2964821	95	---	---	---	---	2956992	2957003	-	91	2955377	2964819
chr6	2973440	2980282	2973440	2974008	2979714	2980282	99	---	---	---	---	2974257	2974294	-	76	2973440	2980280
chr6	2981561	3003385	2981561	2983108	3001837	3003385	97	---	---	---	---	2984013	2984032	-	75	---	---
chr6	2992650	3003517	2992650	2992790	3003377	3003517	95	---	---	---	---	3002886	3002902	+	76	---	---
chr6	3009348	3020536	3009350	3012153	3017736	3020535	97	3009343	3009347	3020537	3020541	3017496	3017514	+	84	3009352	3020532
chr6	3009350	3019231	3009350	3010849	3017736	3019231	96	---	---	---	---	3010949	3010988	-	80	---	---
chr6	3029993	3046797	3030004	3030580	3046220	3046796	98	3029988	3029992	3046798	3046802	3031165	3031188	-	79	3030007	3046794
chr6	3035069	3042478	3035070	3035744	3041795	3042469	99	3035063	3035068	3042479	3042484	3036029	3036042	-	78	3035070	3042476
chr6	3048899	3057817	3048900	3050142	3056570	3057806	98	3048894	3048898	3057818	3057822	3050380	3050413	-	79	3048900	3057813
chr6	3061758	3071057	3061758	3063050	3069806	3071057	91	---	---	---	---	3063366	3063388	-	78	3061758	3071055
chr6	3092758	3097501	3092758	3092897	3097362	3097501	98	---	---	---	---	3097154	3097192	+	76	3092766	3097499
chr6	3116717	3125385	3116718	3117100	3124989	3125371	98	3116712	3116716	3125386	3125390	3117300	3117318	-	84	3116718	3125383
chr6	3128002	3141879	3128015	3129685	3140214	3141879	95	3127997	3128001	3141880	3141884	3139779	3139793	+	73	3128010	3141877
chr6	3128498	3141054	3128501	3128845	3140700	3141039	93	3128493	3128497	3141055	3141059	3129312	3129326	-	80	---	---
chr6	3145266	3155657	3145271	3148643	3152278	3155645	99	3145261	3145265	3155658	3155662	3152096	3152223	+	75	3145271	3155656
chr6	3175686	3189319	3175701	3176515	3188493	3189306	87	3175681	3175685	3189320	3189324	3187915	3187939	+	72	3175702	3189307
chr6	3182389	3192657	3182389	3185658	3189387	3192657	99	---	---	---	---	3185751	3185834	-	79	---	---
chr6	3207241	3216030	3207241	3208392	3214875	3216030	98	---	---	---	---	3208630	3208644	-	93	3207246	3216028
chr6	3237039	3256913	3237040	3238543	3255399	3256903	99	3237033	3237038	3256914	3256919	3254609	3254636	+	71	3237040	3256912
chr6	3240262	3252669	3240262	3242175	3250813	3252669	96	---	---	---	---	3250414	3250449	+	75	3240263	3252667
chr6	3257406	3270089	3257406	3258196	3269299	3270089	98	---	---	---	---	3268851	3268869	+	73	3257406	3270084
chr6	3258902	3267126	3258902	3260077	3265927	3267126	96	---	---	---	---	3265702	3265731	+	76	3258906	3267124
chr6	3275497	3285049	3275497	3276833	3283713	3285049	99	---	---	---	---	3283395	3283406	+	91	3275498	3285047
chr6	3292328	3304094	3292328	3294019	3302404	3304094	99	---	---	---	---	3294288	3294306	-	73	3292329	3304091
chr6	3306157	3319697	3306157	3307844	3318104	3319683	92	3306152	3306156	3319698	3319702	3308263	3308279	-	70	3306157	3319681
chr6	3328861	3350476	3328869	3330210	3349104	3350473	94	3328855	3328860	3350477	3350482	3331003	3331033	-	70	3328869	3350468
chr6	3332913	3342498	3332913	3336347	3339062	3342498	98	3332908	3332912	3342499	3342503	3338927	3339005	+	79	3332915	3342496
chr6	3371359	3385245	3371359	3371990	3384614	3385245	96	---	---	---	---	3384211	3384251	+	70	3371361	3385243
chr6	3388103	3404541	3388103	3389111	3403533	3404541	95	3388097	3388102	3404542	3404547	3389738	3389763	-	73	3388106	3404538
chr6	3393810	3402993	3393810	3395059	3401805	3402993	91	---	---	---	---	3401470	3401495	+	80	3393811	3402989
chr6	3411415	3425407	3411415	3414841	3421983	3425407	98	---	---	---	---	3421662	3421688	+	77	3411416	3425405
chr6	3475954	3490865	3475966	3476273	3490554	3490860	94	3475947	3475953	3490866	3490872	3490218	3490244	+	70	---	---
chr6	3476488	3490206	3476488	3478057	3488580	3490206	95	---	---	---	---	3478475	3478491	-	70	3476488	3490204
chr6	3502047	3516509	3502047	3502503	3516053	3516509	97	---	---	---	---	3515423	3515455	+	72	---	---
chr6	3523901	3536889	3523916	3527179	3533549	3536883	93	3523896	3523900	3536890	3536894	3527469	3527498	-	86	3523906	3536888
chr6	3542799	3559623	3542808	3547162	3555211	3559619	85	3542794	3542798	3559624	3559628	3554808	3554830	+	73	3542806	3559613
chr6	3547162	3551626	3547162	3547382	3551406	3551626	99	---	---	---	---	3551204	3551221	+	77	---	---
chr6	3553141	3562243	3553141	3554310	3561047	3562243	90	---	---	---	---	3554619	3554644	-	80	3553141	3562241
chr6	3563975	3572171	3563975	3565152	3570996	3572171	92	---	---	---	---	3565408	3565430	-	86	3563975	3572157
chr6	3578344	3586473	3578357	3581662	3583150	3586458	99	3578339	3578343	3586474	3586478	3581713	3581753	-	78	3578348	3586454
chr6	3588321	3601577	3588326	3591622	3598284	3601566	98	3588315	3588320	3601578	3601583	3598029	3598052	+	75	3588326	3601567
chr6	3630936	3644490	3630936	3632412	3642998	3644490	96	---	---	---	---	3642642	3642656	+	80	---	---
chr6	3653654	3667343	3653664	3655227	3665729	3667331	92	3653649	3653653	3667344	3667348	3655646	3655660	-	73	3653664	3667331
chr6	3680317	3687144	3680317	3680917	3686542	3687144	99	---	---	---	---	3680938	3680953	-	87	3680324	3687142
chr6	3704478	3725031	3704478	3706152	3723468	3725025	91	3704473	3704477	3725032	3725036	3722750	3722769	+	75	3704481	3725027
chr6	3707129	3715683	3707129	3708765	3714088	3715683	96	---	---	---	---	3708904	3708919	-	87	3707131	3715681
chr6	3737249	3751216	3737249	3737485	3750981	3751216	97	---	---	---	---	3750327	3750391	+	89	3737249	3751211
chr6	3745194	3764668	3745194	3747921	3761910	3764668	96	---	---	---	---	3748497	3748514	-	72	---	---
chr6	3751216	3761587	3751216	3752957	3759787	3761587	95	---	---	---	---	3753214	3753233	-	85	3751216	3761585
chr6	3774160	3785636	3774172	3774647	3785156	3785631	99	3774155	3774159	3785637	3785641	3774906	3774954	-	81	3774172	3785633
chr6	3803467	3817597	3803467	3804101	3816963	3817597	98	---	---	---	---	3804542	3804556	-	80	3803470	3817593
chr6	3818745	3825136	3818745	3820139	3823724	3825136	97	---	---	---	---	3823553	3823591	+	79	3818745	3825134
chr6	3838628	3843927	3838639	3839089	3843463	3843916	98	3838623	3838627	3843928	3843932	3843306	3843367	+	82	---	---
chr6	3844159	3852566	3844161	3844429	3852289	3852559	97	3844154	3844158	3852567	3852571	3844799	3844822	-	79	---	---
chr6	3852559	3861490	3852559	3854587	3859462	3861490	98	---	---	---	---	3854731	3854761	-	74	3852568	3861487
chr6	3871115	3884472	3871122	3872632	3882957	3884466	98	3871110	3871114	3884473	3884477	3882522	3882538	+	70	3871122	3884463
chr6	3890598	3905674	3890598	3890872	3905400	3905674	98	---	---	---	---	3904761	3904792	+	75	3890603	3905672
chr6	3897278	3899541	3897278	3897434	3899385	3899541	97	---	---	---	---	3899285	3899306	+	77	3897294	3899539
chr6	3950280	3966267	3950280	3955234	3961303	3966267	99	---	---	---	---	3960999	3961080	+	70	3950295	3966266
chr6	3957969	3962362	3957983	3959113	3961232	3962359	98	3957964	3957968	3962363	3962367	3961142	3961172	+	70	3957974	3962360
chr6	3973034	3981398	3973034	3974644	3979783	3981398	89	---	---	---	---	3974791	3974857	-	85	---	---
chr6	3985715	3994612	3985715	3986951	3993355	3994612	96	---	---	---	---	3993054	3993073	+	85	3985716	3994609
chr6	3999422	4020626	3999422	4002913	4017141	4020626	98	---	---	---	---	4003467	4003482	-	75	3999422	4020623
chr6	4004054	4016951	4004054	4005390	4015615	4016951	98	---	---	---	---	4015103	4015125	+	82	4004060	4016949
chr6	4025395	4034738	4025396	4025981	4034164	4034738	97	4025390	4025394	4034739	4034743	4026186	4026213	-	78	4025397	4034736
chr6	4039831	4052123	4039832	4040148	4051807	4052123	99	4039826	4039830	4052124	4052128	4051284	4051304	+	80	4039833	4052121
chr6	4040631	4050189	4040631	4041971	4048850	4050189	99	---	---	---	---	4042276	4042287	-	91	4040633	4050188
chr6	4056915	4070499	4056915	4058541	4068874	4070499	99	---	---	---	---	4068439	4068455	+	70	4056915	4070497
chr6	4087043	4099988	4087043	4087748	4099283	4099988	98	---	---	---	---	4098728	4098744	+	76	---	---
chr6	4108897	4118293	4108897	4109481	4117709	4118293	99	---	---	---	---	4117476	4117503	+	78	4108897	4118291
chr6	4125510	4134877	4125510	4126785	4133583	4134877	97	---	---	---	---	4127090	4127101	-	91	4125510	4134872
chr6	4141265	4150981	4141270	4141398	4150851	4150979	93	4141260	4141264	4150982	4150986	4141674	4141685	-	91	---	---
chr6	4141392	4150700	4141392	4142684	4149410	4150700	93	---	---	---	---	4143000	4143021	-	77	4141392	4150698
chr6	4152938	4172526	4152938	4153944	4171541	4172526	91	---	---	---	---	4154719	4154741	-	82	4152954	4172524
chr6	4154424	4166072	4154424	4157120	4163416	4166072	98	---	---	---	---	4163101	4163129	+	82	4154428	4166070
chr6	4177336	4187499	4177336	4180609	4184224	4187499	99	---	---	---	---	4184066	4184164	+	77	4177336	4187495
chr6	4201761	4220684	4201761	4202342	4220059	4220684	89	---	---	---	---	4203089	4203113	-	88	4201761	4220679
chr6	4204161	4214017	4204166	4207409	4210775	4214009	98	4204156	4204160	4214018	4214022	4210617	4210715	+	77	4204166	4214006
chr6	4245477	4254963	4245477	4246804	4253663	4254963	94	---	---	---	---	4246973	4246985	-	100	4245478	4254957
chr6	4259318	4278764	4259318	4262255	4275831	4278763	96	4259313	4259317	4278765	4278769	4262883	4262898	-	81	4259318	4278753
chr6	4265629	4272916	4265629	4266205	4272340	4272916	99	---	---	---	---	4272112	4272125	+	78	---	---
chr6	4282700	4296932	4282700	4283328	4296304	4296932	99	---	---	---	---	4295655	4295673	+	78	4282700	4296928
chr6	4303965	4323433	4303965	4305223	4322224	4323433	93	---	---	---	---	4305856	4305874	-	73	4303967	4323431
chr6	4306181	4316754	4306181	4309650	4313285	4316754	99	---	---	---	---	4309707	4309831	-	76	4306181	4316752
chr6	4333612	4340818	4333624	4334993	4339438	4340807	99	4333607	4333611	4340819	4340823	4339215	4339226	+	83	4333621	4340814
chr6	4351753	4365478	4351753	4353307	4363878	4365478	92	---	---	---	---	4353725	4353739	-	73	4351753	4365472
chr6	4368158	4386478	4368158	4369329	4385277	4386478	91	---	---	---	---	4369879	4369903	-	80	---	---
chr6	4371937	4380716	4371937	4372774	4379901	4380716	93	---	---	---	---	4379544	4379569	+	80	---	---
chr6	4387246	4395121	4387246	4387915	4394451	4395121	92	---	---	---	---	4394182	4394207	+	76	4387254	4395107
chr6	4408059	4426177	4408059	4409208	4424917	4426177	86	---	---	---	---	4424345	4424369	+	80	4408059	4426175
chr6	4415163	4424115	4415175	4416439	4422869	4424115	97	4415157	4415162	4424116	4424121	4422598	4422631	+	82	4415165	4424111
chr6	4446296	4455241	4446296	4446710	4454825	4455241	94	---	---	---	---	4454542	4454561	+	85	---	---
chr6	4467318	4480595	4467330	4468798	4478944	4480584	87	4467313	4467317	4480596	4480600	4469200	4469219	-	90	4467325	4480577
chr6	4498778	4512773	4498785	4500575	4510979	4512770	98	4498772	4498777	4512774	4512779	4500996	4501010	-	73	4498789	4512771
chr6	4542783	4546236	4542783	4543900	4545118	4546236	89	---	---	---	---	4545102	4545114	+	100	4542784	4546221
chr6	4547724	4561083	4547724	4551259	4557546	4561083	99	---	---	---	---	4557232	4557261	+	73	4547724	4561081
chr6	4570589	4582991	4570589	4575183	4578397	4582991	99	---	---	---	---	4578254	4578265	+	83	4570590	4582988
chr6	4588151	4597015	4588152	4589393	4595815	4597008	91	4588146	4588150	4597016	4597020	4595508	4595534	+	74	4588152	4597006
chr6	4598353	4618633	4598354	4599705	4617306	4618626	92	4598348	4598352	4618634	4618638	4600098	4600121	-	75	4598354	4618624
chr6	4604139	4615339	4604139	4606948	4612530	4615339	97	---	---	---	---	4607172	4607190	-	84	4604140	4615337
chr6	4618858	4638137	4618858	4619394	4637609	4638137	91	---	---	---	---	4620114	4620238	-	74	4618867	4638123
chr6	4620363	4637504	4620363	4620938	4636929	4637504	96	---	---	---	---	4636144	4636168	+	72	---	---
chr6	4629281	4636932	4629281	4630500	4635690	4636932	95	---	---	---	---	4635454	4635466	+	92	4629282	4636929
chr6	4642143	4651599	4642153	4643464	4650284	4651595	99	4642136	4642142	4651600	4651606	4650086	4650098	+	100	4642145	4651593
chr6	4660436	4675437	4660436	4660577	4675295	4675437	95	---	---	---	---	4661268	4661313	-	71	4660436	4675433
chr6	4662949	4668560	4662956	4663255	4668271	4668560	94	4662940	4662948	4668561	4668569	4663312	4663326	-	86	4662952	4668551
chr6	4746625	4754778	4746638	4747239	4754172	4754773	99	4746620	4746624	4754779	4754783	4747522	4747558	-	70	4746625	4754769
chr6	4771285	4785446	4771285	4771915	4784817	4785446	98	---	---	---	---	4784171	4784186	+	75	4771285	4785443
chr6	4793046	4801917	4793046	4794244	4800675	4801917	91	---	---	---	---	4800402	4800435	+	82	4793046	4801912
chr6	4803872	4813968	4803872	4807096	4810748	4813968	99	---	---	---	---	4807155	4807279	-	79	4803872	4813966
chr6	4826334	4840066	4826349	4827974	4838434	4840058	98	4826329	4826333	4840067	4840071	4837998	4838014	+	70	4826339	4840064
chr6	4843549	4848851	4843549	4843841	4848551	4848851	92	---	---	---	---	4848456	4848469	+	85	4843549	4848849
chr6	4858055	4867043	4858055	4859338	4865757	4867043	99	---	---	---	---	4859577	4859609	-	81	4858056	4867041
chr6	4869524	4879030	4869538	4870876	4877709	4879028	98	4869519	4869523	4879031	4879035	4877391	4877402	+	83	4869527	4879026
chr6	4896238	4917628	4896238	4897563	4916301	4917628	99	---	---	---	---	4898330	4898344	-	86	4896243	4917626
chr6	4901528	4913386	4901528	4903835	4911078	4913386	99	---	---	---	---	4910766	4910839	+	79	4901528	4913382
chr6	4917748	4927023	4917748	4918991	4925782	4927023	98	---	---	---	---	4919176	4919188	-	100	4917752	4927020
chr6	4943722	4956312	4943722	4944201	4955834	4956312	97	---	---	---	---	4955406	4955425	+	85	4943722	4956310
chr6	4946824	4955757	4946824	4948063	4954508	4955747	98	4946818	4946823	4955758	4955763	4954236	4954269	+	82	---	---
chr6	4966638	4974005	4966638	4967280	4973363	4974005	99	---	---	---	---	4973060	4973077	+	72	4966638	4974003
chr6	4974398	4986009	4974398	4977065	4983330	4986009	96	---	---	---	---	4977296	4977319	-	75	4974398	4986006
chr6	4994374	5008192	4994377	4997300	5005262	5008177	98	4994369	4994373	5008193	5008197	5004940	5004962	+	73	---	---
chr6	5040733	5053359	5040740	5044006	5050272	5053344	92	5040728	5040732	5053360	5053364	5044295	5044319	-	88	5040740	5053355
chr6	5040734	5052764	5040740	5043411	5050272	5052749	91	5040729	5040733	5052765	5052769	5050017	5050040	+	75	---	---
chr6	5058582	5066212	5058582	5059644	5065112	5066212	91	---	---	---	---	5059895	5059918	-	70	5058583	5066210
chr6	5070221	5077134	5070221	5071531	5075823	5077134	99	---	---	---	---	5075661	5075689	+	75	---	---
chr6	5083346	5093510	5083346	5086624	5090232	5093510	99	---	---	---	---	5086681	5086805	-	77	5083359	5093508
chr6	5095460	5109232	5095460	5097396	5107295	5109232	87	---	---	---	---	5097674	5097705	-	75	5095471	5109220
chr6	5111071	5120477	5111071	5112361	5119187	5120477	99	---	---	---	---	5118868	5118879	+	91	5111071	5120475
chr6	5132426	5143615	5132426	5135228	5140805	5143615	97	---	---	---	---	5135452	5135470	-	84	5132432	5143613
chr6	5143921	5151705	5143921	5147194	5148436	5151705	99	---	---	---	---	5147247	5147286	-	72	5143921	5151703
chr6	5156191	5164021	5156191	5157106	5163106	5164021	99	---	---	---	---	5157213	5157235	-	78	---	---
chr6	5165515	5175124	5165520	5166173	5174464	5175117	99	5165509	5165514	5175125	5175130	5174142	5174178	+	70	5165520	5175115
chr6	5175184	5196202	5175184	5175638	5195750	5196202	88	---	---	---	---	5194922	5194936	+	80	5175184	5196200
chr6	5197776	5207290	5197776	5199097	5205969	5207290	99	---	---	---	---	5199404	5199415	-	91	5197777	5207288
chr6	5213932	5222738	5213932	5217388	5219448	5222738	94	---	---	---	---	5219401	5219430	+	73	---	---
chr6	5236371	5250582	5236371	5236995	5249958	5250582	99	---	---	---	---	5237627	5237644	-	77	5236372	5250580
chr6	5252340	5266824	5252340	5254016	5265301	5266824	88	---	---	---	---	5264866	5264880	+	73	5252341	5266822
chr6	5269166	5290358	5269166	5270345	5289183	5290358	89	---	---	---	---	5288610	5288625	+	93	5269166	5290356
chr6	5274123	5283050	5274123	5275370	5281807	5283050	96	---	---	---	---	5275636	5275669	-	73	5274123	5283048
chr6	5298127	5307079	5298130	5299349	5305810	5307067	93	5298122	5298126	5307080	5307084	5299590	5299623	-	82	5298130	5307069
chr6	5308686	5330033	5308686	5308895	5329824	5330033	95	---	---	---	---	5309546	5309566	-	76	5308688	5330025
chr6	5311758	5319948	5311758	5315199	5316506	5319947	98	5311753	5311757	5319949	5319953	5316413	5316449	+	78	5311758	5319947
chr6	5321123	5329029	5321125	5324278	5325877	5329028	98	5321118	5321122	5329030	5329034	5324331	5324371	-	70	5321125	5329026
chr6	5332759	5340079	5332759	5333394	5339444	5340079	99	---	---	---	---	5339141	5339158	+	72	5332759	5340074
chr6	5366959	5384505	5366959	5368224	5383273	5384499	96	5366954	5366958	5384506	5384510	5382602	5382620	+	73	5366960	5384497
chr6	5371314	5379891	5371314	5375007	5376198	5379891	99	---	---	---	---	5375068	5375107	-	70	5371314	5379888
chr6	5385724	5392460	5385724	5386803	5391286	5392460	89	---	---	---	---	5386956	5386973	-	77	5385724	5392458
chr6	5413377	5422324	5413377	5414623	5421091	5422318	97	5413372	5413376	5422325	5422329	5420805	5420854	+	84	5413378	5422316
chr6	5423544	5430290	5423544	5424623	5429106	5430290	89	---	---	---	---	5424776	5424793	-	77	5423544	5430288
chr6	5436780	5444138	5436780	5437432	5443486	5444138	99	---	---	---	---	5443184	5443201	+	72	5436780	5444136
chr6	5444946	5463010	5444946	5446123	5461853	5463010	95	---	---	---	---	5461278	5461292	+	93	5444946	5463008
chr6	5452203	5461195	5452203	5453462	5459934	5461192	97	5452198	5452202	5461196	5461200	5459663	5459696	+	79	5452204	5461193
chr6	5467738	5478910	5467738	5468370	5478278	5478910	99	---	---	---	---	5468827	5468846	-	90	5467740	5478907
chr6	5481854	5490659	5481854	5484427	5488084	5490659	99	---	---	---	---	5484510	5484609	-	77	5481855	5490657
chr6	5496433	5505857	5496439	5497027	5505262	5505850	99	5496428	5496432	5505858	5505862	5504944	5504980	+	70	5496440	5505848
chr6	5515921	5523542	5515921	5519098	5520363	5523542	99	---	---	---	---	5519151	5519190	-	75	5515921	5523540
chr6	5529414	5551215	5529414	5531572	5549058	5551215	89	---	---	---	---	5548249	5548287	+	71	---	---
chr6	5544892	5555245	5544903	5548250	5551885	5555231	99	5544886	5544891	5555246	5555251	5548308	5548406	-	77	5544892	5555229
chr6	5555839	5567741	5555839	5557427	5566132	5567741	91	---	---	---	---	5566002	5566027	+	88	5555846	5567735
chr6	5595492	5607876	5595503	5597127	5606191	5607871	94	5595486	5595491	5607877	5607882	5597545	5597559	-	73	5595506	5607869
chr6	5614151	5623531	5614151	5614738	5622944	5623531	99	---	---	---	---	5622712	5622739	+	78	5614152	5623529
chr6	5626576	5647870	5626576	5630741	5643703	5647870	98	---	---	---	---	5631220	5631236	-	70	5626580	5647865
chr6	5627447	5647232	5627447	5630103	5644571	5647232	97	---	---	---	---	5643992	5644012	+	76	---	---
chr6	5648367	5660730	5648367	5651430	5657726	5660730	95	---	---	---	---	5651720	5651744	-	88	---	---
chr6	5664567	5674471	5664567	5667701	5671327	5674471	98	---	---	---	---	5667756	5667873	-	75	5664570	5674468
chr6	5677917	5693350	5677920	5678892	5692359	5693346	94	5677911	5677916	5693351	5693356	5679255	5679295	-	73	5677920	5693344
chr6	5679524	5689020	5679537	5680838	5687720	5689008	95	5679518	5679523	5689021	5689026	5687401	5687412	+	91	5679528	5689006
chr6	5709551	5722137	5709556	5711289	5720343	5722134	95	5709546	5709550	5722138	5722142	5720069	5720088	+	90	5709559	5722132
chr6	5741334	5750529	5741334	5742013	5749849	5750529	97	---	---	---	---	5742384	5742403	-	85	---	---
chr6	5752876	5761912	5752876	5754029	5760752	5761912	92	---	---	---	---	5754324	5754349	-	76	5752878	5761910
chr6	5780218	5793733	5780218	5780428	5793519	5793733	89	---	---	---	---	5792977	5792997	+	80	---	---
chr6	5780540	5793306	5780540	5782035	5791833	5793306	98	---	---	---	---	5791421	5791483	+	76	5780540	5793304
chr6	5794411	5813562	5794425	5794624	5813358	5813557	92	5794406	5794410	5813563	5813567	5812458	5812484	+	70	5794414	5813547
chr6	5794807	5813189	5794807	5795933	5812013	5813189	87	---	---	---	---	5811212	5811235	+	91	---	---
chr6	5797584	5808348	5797588	5800840	5805092	5808341	86	5797579	5797583	5808349	5808353	5804880	5804900	+	85	5797585	5808339
chr6	5835557	5848936	5835557	5836959	5847559	5848936	94	---	---	---	---	5847126	5847140	+	73	5835557	5848929
chr6	5840485	5859162	5840485	5842240	5857405	5859162	88	---	---	---	---	5857337	5857367	+	80	5840494	5859156
chr6	5862729	5877286	5862729	5866478	5873363	5877286	94	---	---	---	---	5873019	5873040	+	95	5862729	5877277
chr6	5898613	5903200	5898613	5900208	5901607	5903200	95	---	---	---	---	5901541	5901574	+	82	5898626	5903192
chr6	5900983	5902944	5900985	5901443	5902481	5902940	95	5900978	5900982	5902945	5902949	---	---	0	--	---	---
chr6	5915967	5925434	5915981	5917293	5924112	5925424	99	5915962	5915966	5925435	5925439	5917600	5917611	-	91	5915968	5925422
chr6	5929492	5943558	5929492	5929761	5943289	5943558	98	---	---	---	---	5942693	5942712	+	70	---	---
chr6	5950786	5964708	5950786	5951400	5964094	5964708	99	---	---	---	---	5951938	5951958	-	71	5950787	5964706
chr6	5973248	5981207	5973261	5974441	5980012	5981194	96	5973241	5973247	5981208	5981214	5979733	5979763	+	74	5973254	5981189
chr6	5992453	6007941	5992453	5995350	6004870	6007941	89	---	---	---	---	5995707	5995740	-	73	---	---
chr6	5997554	6004881	5997564	5998236	6004198	6004870	99	5997547	5997553	6004882	6004888	6003941	6003954	+	78	5997564	6004868
chr6	6007930	6021358	6007934	6012073	6017373	6021346	91	6007925	6007929	6021359	6021363	6012217	6012239	-	73	---	---
chr6	6033077	6043403	6033077	6036426	6040049	6043403	99	---	---	---	---	6036485	6036583	-	77	6033077	6043401
chr6	6065740	6083541	6065740	6067006	6082279	6083541	98	---	---	---	---	6067516	6067540	-	72	6065747	6083527
chr6	6072144	6080839	6072150	6075848	6077132	6080824	99	6072139	6072143	6080840	6080844	6077046	6077085	+	72	6072157	6080821
chr6	6083529	6092902	6083529	6084499	6091936	6092902	95	---	---	---	---	6091719	6091748	+	80	6083532	6092900
chr6	6095609	6117453	6095609	6095728	6117334	6117453	97	---	---	---	---	6096628	6096661	-	73	6095627	6117438
chr6	6103254	6117338	6103254	6104933	6115656	6117338	97	---	---	---	---	6105354	6105368	-	73	6103256	6117336
chr6	6119302	6128691	6119305	6120562	6127375	6128691	94	6119297	6119301	6128692	6128696	6120846	6120898	-	73	6119306	6128687
chr6	6138341	6145344	6138341	6138589	6145094	6145344	97	---	---	---	---	6138812	6138826	-	86	6138341	6145334
chr6	6149506	6158276	6149506	6150665	6157079	6158276	91	---	---	---	---	6150947	6150966	-	85	6149506	6158274
chr6	6173521	6185916	6173521	6175074	6184522	6185916	85	---	---	---	---	6175424	6175438	-	73	---	---
chr6	6188697	6197401	6188697	6189239	6196859	6197401	99	---	---	---	---	6189476	6189489	-	78	---	---
chr6	6197695	6215905	6197695	6202228	6211348	6215898	94	6197689	6197694	6215906	6215911	6211014	6211052	+	87	6197705	6215902
chr6	6223806	6229769	6223806	6224496	6229079	6229769	95	---	---	---	---	6224529	6224545	-	88	6223808	6229767
chr6	6245915	6262129	6245915	6246252	6261791	6262129	94	---	---	---	---	6261177	6261194	+	83	---	---
chr6	6286740	6290458	6286740	6287543	6289657	6290458	87	---	---	---	---	6289630	6289648	+	78	6286748	6290446
chr6	6287543	6295662	6287543	6290884	6292325	6295662	98	---	---	---	---	6290941	6290973	-	78	6287543	6295657
chr6	6296367	6306666	6296367	6299730	6303378	6306666	96	---	---	---	---	6299788	6299912	-	76	6296368	6306663
chr6	6335365	6349547	6335365	6336729	6348191	6349547	92	---	---	---	---	6347617	6347633	+	76	6335365	6349545
chr6	6350226	6360541	6350226	6353574	6357195	6360541	99	---	---	---	---	6353631	6353725	-	77	6350226	6360538
chr6	6363556	6370971	6363556	6364226	6370301	6370971	99	---	---	---	---	6370017	6370034	+	72	6363557	6370969
chr6	6379248	6386249	6379248	6380755	6384751	6386249	95	---	---	---	---	6380768	6380801	-	79	6379259	6386244
chr6	6430410	6443946	6430410	6431976	6442435	6443946	95	---	---	---	---	6442003	6442019	+	70	---	---
chr6	6458350	6467957	6458359	6461084	6465241	6467957	99	6458345	6458349	6467958	6467962	6465134	6465159	+	73	---	---
chr6	6468553	6485329	6468553	6469668	6484214	6485329	98	---	---	---	---	6470188	6470212	-	72	6468564	6485326
chr6	6475137	6483144	6475137	6476384	6481897	6483144	99	---	---	---	---	6476623	6476658	-	80	6475139	6483142
chr6	6534596	6555927	6534596	6534913	6555627	6555927	86	---	---	---	---	6554591	6554622	+	71	6534596	6555924
chr6	6535827	6555273	6535827	6537175	6553925	6555273	96	---	---	---	---	6553334	6553363	+	76	---	---
chr6	6541004	6547228	6541004	6542305	6545822	6547228	91	---	---	---	---	6542433	6542465	-	78	6541006	6547223
chr6	6576176	6588674	6576181	6579306	6585582	6588664	95	6576169	6576175	6588675	6588681	6579596	6579620	-	88	6576181	6588668
chr6	6590893	6599945	6590893	6592177	6598639	6599945	98	---	---	---	---	6592420	6592453	-	79	6590893	6599935
chr6	6612615	6619894	6612615	6614034	6618478	6619894	99	---	---	---	---	6618255	6618266	+	83	6612615	6619889
chr6	6631208	6648884	6631221	6632555	6647513	6648870	97	6631203	6631207	6648885	6648889	6633171	6633195	-	76	6631222	6648875
chr6	6638332	6646468	6638332	6641799	6643001	6646468	99	---	---	---	---	6642908	6642947	+	75	6638332	6646466
chr6	6654864	6667179	6654867	6656127	6665921	6667167	85	6654858	6654863	6667180	6667185	6665499	6665533	+	80	6654867	6667165
chr6	6680100	6689012	6680106	6681339	6687783	6689011	94	6680095	6680099	6689013	6689017	6687510	6687543	+	79	6680102	6689009
chr6	6692300	6712915	6692300	6693207	6711966	6712915	94	---	---	---	---	6711064	6711098	+	88	6692313	6712913
chr6	6699333	6711968	6699333	6702562	6708535	6711968	91	---	---	---	---	6702776	6702799	-	75	6699333	6711966
chr6	6700356	6711968	6700356	6702562	6709558	6711968	88	---	---	---	---	6702776	6702799	-	75	---	---
chr6	6714897	6723193	6714897	6715110	6722979	6723193	86	---	---	---	---	6715465	6715504	-	75	6714898	6723183
chr6	6739812	6747952	6739812	6740854	6746911	6747952	98	---	---	---	---	6741088	6741110	-	73	---	---
chr6	6763081	6783307	6763081	6763226	6783162	6783307	96	---	---	---	---	6782165	6782215	+	70	6763095	6783303
chr6	6763703	6771012	6763703	6764361	6770354	6771012	99	---	---	---	---	6770093	6770107	+	80	6763704	6771010
chr6	6805223	6812213	6805223	6808652	6808804	6812213	96	---	---	---	---	6808679	6808694	-	75	6805223	6812210
chr6	6810373	6827001	6810373	6811371	6826003	6827001	97	---	---	---	---	6812000	6812023	-	79	6810375	6826992
chr6	6820283	6831065	6820297	6820859	6830494	6831056	87	6820278	6820282	6831066	6831070	6821291	6821306	-	75	---	---
chr6	6823631	6827006	6823631	6824415	6826218	6827006	92	---	---	---	---	6826165	6826184	+	75	6823640	6827002
chr6	6824765	6833102	6824765	6825393	6832474	6833102	99	---	---	---	---	6825660	6825688	-	86	6824765	6833092
chr6	6828600	6835852	6828600	6829491	6834958	6835852	93	---	---	---	---	6834929	6834947	+	73	---	---
chr6	6839436	6852580	6839436	6840367	6851593	6852580	92	---	---	---	---	6851031	6851094	+	78	6839448	6852578
chr6	6844609	6862847	6844609	6845718	6861706	6862834	85	6844603	6844608	6862848	6862853	6846365	6846384	-	75	6844622	6862846
chr6	6849279	6863015	6849279	6849410	6862884	6863015	87	---	---	---	---	6862382	6862396	+	80	---	---
chr6	6856165	6875174	6856171	6857431	6873845	6875161	92	6856159	6856164	6875175	6875180	6858068	6858082	-	73	---	---
chr6	6863013	6871946	6863013	6864257	6870701	6871946	99	---	---	---	---	6864496	6864529	-	82	6863013	6871944
chr6	6884992	6899793	6884992	6885127	6899658	6899793	99	---	---	---	---	6899056	6899081	+	73	6884992	6899791
chr6	6910322	6919849	6910322	6911644	6918527	6919849	99	---	---	---	---	6918208	6918219	+	91	6910322	6919847
chr6	6926642	6941477	6926642	6927075	6941057	6941477	88	---	---	---	---	6927657	6927673	-	76	6926646	6941474
chr6	6932548	6950001	6932548	6935050	6947519	6950001	87	---	---	---	---	6935628	6935674	-	74	6932560	6949995
chr6	6954215	6963221	6954215	6958077	6959363	6963221	99	---	---	---	---	6959269	6959309	+	78	6954215	6963219
chr6	6963221	6969079	6963221	6964067	6968231	6969079	98	---	---	---	---	6964175	6964186	-	91	6963236	6969078
chr6	6989527	7000649	6989538	6993282	6996905	7000648	99	6989522	6989526	7000650	7000654	6996747	6996845	+	77	6989538	7000642
chr6	7012659	7016339	7012666	7013460	7015538	7016331	98	7012654	7012658	7016340	7016344	7013533	7013550	-	72	7012666	7016329
chr6	7020813	7034807	7020813	7021628	7033989	7034807	93	---	---	---	---	7022209	7022246	-	86	7020816	7034806
chr6	7039277	7048223	7039277	7039788	7047714	7048223	95	---	---	---	---	7040003	7040033	-	74	7039277	7048216
chr6	7039920	7046859	7039934	7040515	7046271	7046852	99	7039915	7039919	7046860	7046864	7040663	7040692	-	70	7039921	7046856
chr6	7060494	7072583	7060494	7061012	7072069	7072583	88	---	---	---	---	7061464	7061481	-	72	7060497	7072571
chr6	7079525	7090103	7079525	7079751	7089877	7090103	99	---	---	---	---	7089415	7089444	+	80	7079525	7090084
chr6	7143801	7151519	7143801	7147014	7148302	7151519	97	---	---	---	---	7148202	7148238	+	70	---	---
chr6	7152096	7171169	7152096	7153393	7169877	7171169	94	---	---	---	---	7153984	7153999	-	81	7152102	7171164
chr6	7171536	7181917	7171536	7174862	7178589	7181917	99	---	---	---	---	7174994	7175049	-	76	7171536	7181912
chr6	7198315	7212252	7198315	7199947	7210508	7212252	92	---	---	---	---	7210075	7210091	+	70	7198318	7212250
chr6	7266103	7276265	7266103	7267825	7274545	7276265	86	---	---	---	---	7267910	7267935	-	73	7266103	7276258
chr6	7297407	7318002	7297407	7297786	7317623	7318002	95	---	---	---	---	7316632	7316651	+	90	---	---
chr6	7303098	7310978	7303098	7306393	7307681	7310978	98	---	---	---	---	7306443	7306482	-	75	7303104	7310973
chr6	7322597	7331606	7322602	7323879	7330322	7331599	99	7322591	7322596	7331607	7331612	7324118	7324151	-	79	7322598	7331597
chr6	7355757	7373566	7355757	7356332	7372991	7373566	99	---	---	---	---	7372383	7372406	+	79	7355757	7373561
chr6	7358556	7367066	7358556	7362222	7363392	7367066	99	---	---	---	---	7363302	7363338	+	78	7358556	7367063
chr6	7418211	7427174	7418211	7419465	7425919	7427174	99	---	---	---	---	7419705	7419738	-	82	7418211	7427172
chr6	7445338	7453829	7445338	7446544	7452592	7453828	92	7445333	7445337	7453830	7453834	7446784	7446816	-	81	7445338	7453817
chr6	7467867	7478102	7467873	7468806	7477159	7478093	97	7467862	7467866	7478103	7478107	7469168	7469204	-	75	7467870	7478091
chr6	7498035	7509068	7498035	7501220	7505883	7509068	99	---	---	---	---	7505865	7505881	+	82	---	---
chr6	7523740	7533221	7523740	7525038	7531862	7533221	94	---	---	---	---	7525223	7525235	-	100	7523743	7533218
chr6	7545715	7567143	7545715	7547175	7565739	7567143	94	---	---	---	---	7547975	7547989	-	73	7545717	7567140
chr6	7547402	7556326	7547402	7548644	7555084	7556326	98	---	---	---	---	7554813	7554845	+	81	7547402	7556319
chr6	7547597	7555723	7547597	7548041	7555279	7555723	98	---	---	---	---	7548247	7548277	-	77	7547599	7555718
chr6	7617828	7632342	7617832	7618593	7631569	7632330	97	7617823	7617827	7632343	7632347	7631301	7631347	+	72	7617835	7632335
chr6	7632330	7642922	7632330	7635696	7639389	7642922	94	---	---	---	---	7639215	7639330	+	76	7632330	7642919
chr6	7648671	7666913	7648671	7652127	7663456	7666913	94	---	---	---	---	7652635	7652648	-	85	7648672	7666904
chr6	7657034	7661734	7657034	7657209	7661559	7661734	98	---	---	---	---	7657287	7657303	-	70	---	---
chr6	7661966	7673169	7661966	7662510	7672629	7673169	92	---	---	---	---	7662909	7662928	-	70	---	---
chr6	7681404	7690582	7681404	7682453	7689586	7690582	91	---	---	---	---	7682703	7682722	-	90	7681421	7690577
chr6	7694684	7706288	7694684	7697335	7703632	7706288	99	---	---	---	---	7697625	7697649	-	84	7694684	7706286
chr6	7723797	7732291	7723802	7725363	7730729	7732291	99	7723792	7723796	7732292	7732296	7725422	7725541	-	78	7723797	7732289
chr6	7747472	7766692	7747479	7748317	7765846	7766685	96	7747467	7747471	7766693	7766697	7748985	7749003	-	73	---	---
chr6	7751991	7761177	7751991	7753229	7759980	7761177	89	---	---	---	---	7753536	7753553	-	83	7751993	7761175
chr6	7768693	7772001	7768693	7769605	7771085	7772001	94	---	---	---	---	7770985	7771025	+	78	7768693	7771998
chr6	7785628	7798202	7785628	7786676	7797207	7798202	91	---	---	---	---	7796713	7796731	+	89	7785645	7798197
chr6	7805706	7820405	7805706	7807178	7818981	7820405	91	---	---	---	---	7818394	7818422	+	72	7805707	7820403
chr6	7831294	7840186	7831294	7832535	7838957	7840186	96	---	---	---	---	7832773	7832805	-	81	7831294	7840184
chr6	7845743	7853625	7845754	7846475	7852898	7853619	99	7845736	7845742	7853626	7853632	7846755	7846771	-	70	7845751	7853617
chr6	7861807	7873690	7861807	7864615	7870882	7873690	99	---	---	---	---	7870568	7870594	+	81	7861809	7873688
chr6	7899185	7912766	7899185	7903438	7908490	7912766	86	---	---	---	---	7908265	7908277	+	84	---	---
chr6	7903438	7924342	7903438	7906765	7921015	7924342	97	---	---	---	---	7920320	7920336	+	88	7903438	7924340
chr6	7907671	7920014	7907671	7908787	7918841	7920014	92	---	---	---	---	7909259	7909290	-	78	7907672	7920009
chr6	7917471	7932258	7917471	7919591	7930138	7932258	85	---	---	---	---	7929610	7929637	+	71	7917485	7932243
chr6	7951513	7962140	7951513	7955019	7958634	7962140	99	---	---	---	---	7955074	7955172	-	77	7951514	7962135
chr6	7963867	7972329	7963867	7967435	7968773	7972329	97	---	---	---	---	7967488	7967528	-	78	7963867	7972327
chr6	7977139	7989441	7977139	7977405	7989175	7989441	95	---	---	---	---	7989002	7989022	+	76	7977140	7989439
chr6	7993878	8003982	7993886	7996979	8001071	8003978	90	7993871	7993877	8003983	8003989	8000867	8000906	+	72	7993886	8003976
chr6	7994427	8003978	7994427	7996979	8001612	8003978	89	---	---	---	---	7997164	7997179	-	75	---	---
chr6	8012521	8031215	8012521	8013248	8030489	8031215	92	---	---	---	---	8014008	8014022	-	80	---	---
chr6	8022256	8032344	8022257	8023363	8031210	8032330	92	8022251	8022255	8032345	8032349	8023649	8023673	-	84	8022268	8032330
chr6	8041882	8050780	8041882	8042914	8049727	8050780	88	---	---	---	---	8043043	8043077	-	80	---	---
chr6	8051040	8060405	8051040	8052249	8059090	8060405	89	---	---	---	---	8052554	8052565	-	91	8051040	8060403
chr6	8085801	8096075	8085811	8089114	8092765	8096070	98	8085796	8085800	8096076	8096080	8089173	8089297	-	76	8085803	8096073
chr6	8104507	8116732	8104507	8108285	8112954	8116732	99	---	---	---	---	8108339	8108359	-	85	---	---
chr6	8126061	8135003	8126061	8127312	8133750	8135003	99	---	---	---	---	8127551	8127584	-	79	8126061	8135001
chr6	8140353	8155327	8140353	8144727	8150952	8155327	99	---	---	---	---	8144977	8144994	-	72	8140354	8155325
chr6	8161325	8166534	8161325	8162045	8165814	8166534	99	---	---	---	---	8165668	8165679	+	75	8161327	8166532
chr6	8174495	8186666	8174495	8176290	8184870	8186666	98	---	---	---	---	8176651	8176687	-	75	---	---
chr6	8198986	8207566	8198986	8199657	8206946	8207566	86	---	---	---	---	8199796	8199824	-	93	8198987	8207562
chr6	8217891	8225018	8217891	8220360	8222549	8225018	99	---	---	---	---	8222464	8222475	+	83	---	---
chr6	8245074	8262895	8245074	8247281	8260684	8262895	91	---	---	---	---	8247772	8247828	-	71	---	---
chr6	8248112	8268021	8248112	8252057	8264170	8268021	86	---	---	---	---	8263699	8263732	+	73	8248112	8268015
chr6	8259428	8273632	8259428	8260056	8273003	8273632	98	---	---	---	---	8272408	8272427	+	70	8259428	8273630
chr6	8296347	8315796	8296347	8300890	8311368	8315796	85	---	---	---	---	8301345	8301370	-	88	---	---
chr6	8296347	8310347	8296347	8296975	8309721	8310347	97	---	---	---	---	8297550	8297569	-	70	8296347	8310345
chr6	8326615	8334247	8326615	8327889	8332973	8334247	99	---	---	---	---	8328026	8328064	-	71	8326615	8334245
chr6	8356259	8370055	8356267	8357875	8368431	8370041	96	8356254	8356258	8370056	8370060	8367993	8368007	+	73	8356267	8370046
chr6	8386381	8389985	8386387	8387109	8389226	8389971	95	8386375	8386380	8389986	8389991	8389135	8389152	+	72	8386387	8389973
chr6	8394373	8405232	8394381	8395846	8403755	8405227	97	8394367	8394372	8405233	8405238	8396175	8396229	-	80	8394374	8405225
chr6	8418125	8431766	8418129	8419751	8430135	8431755	98	8418120	8418124	8431767	8431771	8420168	8420184	-	70	8418125	8431751
chr6	8443825	8448882	8443834	8444554	8448155	8448874	93	8443819	8443824	8448883	8448888	8447987	8448001	+	73	8443834	8448863
chr6	8443834	8448727	8443834	8444406	8448155	8448727	96	---	---	---	---	8447987	8448001	+	73	---	---
chr6	8459372	8478253	8459372	8460298	8477327	8478253	95	---	---	---	---	8476476	8476495	+	75	8459373	8478251
chr6	8460289	8472073	8460289	8463047	8469328	8472073	98	---	---	---	---	8469014	8469041	+	82	8460293	8472071
chr6	8478414	8493389	8478414	8482775	8489028	8493389	99	---	---	---	---	8488813	8488830	+	94	8478419	8493387
chr6	8503613	8513249	8503614	8505079	8511778	8513246	97	8503608	8503612	8513250	8513254	8505311	8505334	-	75	8503621	8513244
chr6	8543133	8558294	8543135	8543276	8558152	8558293	98	8543128	8543132	8558295	8558299	8543925	8543982	-	72	8543135	8558291
chr6	8545173	8554591	8545181	8545767	8554005	8554591	99	8545168	8545172	8554592	8554596	8553772	8553799	+	78	8545181	8554588
chr6	8592868	8600715	8592881	8593663	8599917	8600700	98	8592863	8592867	8600716	8600720	8599606	8599627	+	72	---	---
chr6	8602446	8615203	8602446	8606823	8610823	8615203	98	---	---	---	---	8610784	8610798	+	80	8602448	8615193
chr6	8618612	8630235	8618623	8619098	8629757	8630232	96	8618606	8618611	8630236	8630241	8629481	8629531	+	80	8618616	8630230
chr6	8635063	8647166	8635065	8639091	8643136	8647161	99	8635057	8635062	8647167	8647172	8643087	8643130	+	72	8635078	8647163
chr6	8655208	8664202	8655208	8656498	8662915	8664202	99	---	---	---	---	8656737	8656772	-	80	8655209	8664200
chr6	8668694	8677691	8668694	8669947	8676459	8677691	97	---	---	---	---	8676188	8676222	+	77	8668696	8677689
chr6	8713063	8723543	8713063	8715422	8721185	8723543	99	---	---	---	---	8715532	8715561	-	73	8713063	8723541
chr6	8742100	8754556	8742100	8742721	8753935	8754556	97	---	---	---	---	8743200	8743219	-	90	8742105	8754554
chr6	8759844	8776047	8759844	8760278	8775594	8776047	93	---	---	---	---	8775130	8775170	+	70	8759848	8776045
chr6	8767465	8775601	8767474	8770916	8772154	8775594	99	8767456	8767464	8775602	8775610	8772061	8772100	+	72	8767466	8775600
chr6	8777011	8785910	8777011	8778250	8784669	8785910	97	---	---	---	---	8778487	8778520	-	79	8777014	8785907
chr6	8794353	8807766	8794353	8795768	8806408	8807766	94	---	---	---	---	8796154	8796173	-	70	8794358	8807762
chr6	8812805	8819777	8812815	8813939	8818653	8819777	94	8812798	8812804	8819778	8819784	8814153	8814173	-	80	8812805	8819774
chr6	8850662	8869708	8850662	8851460	8868913	8869708	95	---	---	---	---	8868343	8868362	+	80	8850664	8869706
chr6	8854481	8863404	8854481	8855735	8862171	8863404	96	---	---	---	---	8855974	8856006	-	81	8854481	8863402
chr6	8882168	8889535	8882168	8882811	8888892	8889535	99	---	---	---	---	8883095	8883112	-	72	8882168	8889533
chr6	8900104	8914185	8900104	8901837	8912341	8914185	91	---	---	---	---	8902261	8902275	-	73	8900104	8914183
chr6	8900877	8913583	8900878	8901338	8913115	8913575	96	8900870	8900876	8913584	8913590	8901908	8901927	-	70	---	---
chr6	8929324	8940730	8929324	8929797	8940257	8940730	98	---	---	---	---	8930056	8930106	-	76	8929324	8940728
chr6	8947924	8969034	8947924	8951951	8965007	8969034	98	---	---	---	---	8952154	8952172	-	78	8947924	8969032
chr6	8956609	8964044	8956609	8957271	8963382	8964044	99	---	---	---	---	8957514	8957528	-	80	8956609	8964041
chr6	8979428	8991656	8979428	8979764	8991276	8991656	86	---	---	---	---	8990877	8990898	+	72	8979439	8991654
chr6	8980984	8991275	8980984	8981975	8990284	8991275	98	---	---	---	---	8982371	8982391	-	85	---	---
chr6	9010601	9029718	9010601	9011272	9029004	9029718	89	---	---	---	---	9012031	9012075	-	75	---	---
chr6	9019589	9027410	9019589	9020865	9026134	9027410	99	---	---	---	---	9021039	9021083	-	71	9019589	9027406
chr6	9032176	9041807	9032190	9032807	9041202	9041805	96	9032171	9032175	9041808	9041812	9033203	9033226	-	75	9032188	9041803
chr6	9047749	9063580	9047749	9049125	9062211	9063580	95	---	---	---	---	9061616	9061644	+	79	---	---
chr6	9071581	9087881	9071581	9072638	9086814	9087869	95	9071576	9071580	9087882	9087886	9086326	9086366	+	75	---	---
chr6	9074555	9084930	9074555	9077925	9081561	9084930	98	---	---	---	---	9081379	9081501	+	76	9074555	9084923
chr6	9087868	9095175	9087868	9088531	9094512	9095175	98	---	---	---	---	9088816	9088830	-	73	9087868	9095173
chr6	9113325	9120686	9113325	9113963	9120042	9120686	98	---	---	---	---	9114245	9114262	-	72	9113325	9120682
chr6	9123183	9140413	9123186	9123481	9140131	9140413	88	9123176	9123182	9140414	9140420	9139299	9139320	+	86	9123186	9140396
chr6	9133304	9141388	9133316	9134125	9140572	9141380	97	9133299	9133303	9141389	9141393	9140315	9140338	+	70	9133307	9141387
chr6	9146972	9157372	9146972	9150385	9153957	9157372	99	---	---	---	---	9150443	9150539	-	76	9146972	9157370
chr6	9199618	9208624	9199633	9200913	9207349	9208610	98	9199613	9199617	9208625	9208629	9201150	9201183	-	85	9199634	9208622
chr6	9211586	9226264	9211591	9212003	9225839	9226251	97	9211580	9211585	9226265	9226270	9212340	9212360	-	76	9211590	9226254
chr6	9241864	9254966	9241864	9245411	9251411	9254966	86	---	---	---	---	9251249	9251266	+	72	9241866	9254963
chr6	9248053	9252315	9248053	9248910	9251443	9252315	86	---	---	---	---	---	---	0	--	9248062	9252305
chr6	9251412	9272755	9251412	9252427	9271741	9272755	95	---	---	---	---	9253278	9253290	-	76	---	---
chr6	9254966	9269018	9254966	9255590	9268394	9269018	98	---	---	---	---	9267768	9267788	+	71	9254966	9269016
chr6	9275489	9284476	9275489	9276774	9283206	9284476	98	---	---	---	---	9282935	9282968	+	85	9275489	9284474
chr6	9286371	9299830	9286374	9287832	9298423	9299819	92	9286366	9286370	9299831	9299835	9297993	9298007	+	73	9286377	9299814
chr6	9305922	9321333	9305924	9310534	9316713	9321324	99	9305913	9305921	9321334	9321342	9316404	9316419	+	81	9305924	9321327
chr6	9325768	9340666	9325768	9330031	9336407	9340666	99	---	---	---	---	9336089	9336105	+	76	9325768	9340660
chr6	9357999	9372682	9357999	9361887	9368794	9372682	99	---	---	---	---	9362207	9362233	-	92	9358013	9372677
chr6	9388304	9402254	9388304	9393026	9397537	9402254	99	---	---	---	---	9397368	9397387	+	75	9388305	9402248
chr6	9424947	9434916	9424960	9428015	9431861	9434916	99	9424941	9424946	9434917	9434922	9428116	9428177	-	70	9424949	9434901
chr6	9437433	9440835	9437433	9438365	9439866	9440835	89	---	---	---	---	9439766	9439810	+	73	9437443	9440834
chr6	9445150	9453671	9445150	9446423	9452399	9453671	99	---	---	---	---	9446654	9446687	-	82	9445150	9453670
chr6	9464695	9474223	9464702	9466031	9472908	9474216	98	9464689	9464694	9474224	9474229	9466337	9466348	-	91	9464695	9474222
chr6	9474556	9487370	9474556	9476056	9485884	9487370	97	---	---	---	---	9485480	9485539	+	76	9474557	9487366
chr6	9489771	9498792	9489771	9491057	9497490	9498792	97	---	---	---	---	9491294	9491327	-	85	9489781	9498790
chr6	9508547	9517306	9508547	9509628	9516252	9517306	93	---	---	---	---	9515935	9515964	+	76	9508558	9517304
chr6	9520176	9527584	9520190	9520899	9526863	9527572	99	9520171	9520175	9527585	9527589	9526573	9526590	+	72	9520176	9527576
chr6	9531685	9539169	9531685	9532354	9538501	9539169	98	---	---	---	---	9532592	9532608	-	76	9531685	9539164
chr6	9546198	9548619	9546198	9546359	9548458	9548619	86	9546193	9546197	9548620	9548624	9548354	9548371	+	88	---	---
chr6	9567272	9588332	9567272	9568333	9587272	9588332	95	---	---	---	---	9568848	9568872	-	72	9567280	9588330
chr6	9576510	9587284	9576515	9577848	9585945	9587273	98	9576504	9576509	9587285	9587290	9578138	9578162	-	88	9576518	9587273
chr6	9603630	9608387	9603630	9604366	9607670	9608387	94	---	---	---	---	9607533	9607545	+	84	9603630	9608385
chr6	9614704	9623855	9614704	9615929	9622645	9623855	88	---	---	---	---	9616236	9616261	-	80	9614704	9623853
chr6	9625359	9634745	9625359	9625948	9634156	9634745	99	---	---	---	---	9626150	9626177	-	78	9625359	9634740
chr6	9636104	9650124	9636104	9637891	9648336	9650124	98	---	---	---	---	9647902	9647916	+	73	9636105	9650119
chr6	9655461	9669137	9655461	9656504	9668093	9669137	95	---	---	---	---	9667584	9667632	+	71	---	---
chr6	9670718	9678152	9670718	9671363	9677484	9678152	93	---	---	---	---	9677348	9677361	+	85	9670718	9678150
chr6	9703014	9717464	9703028	9706606	9713843	9717463	96	9703009	9703013	9717465	9717469	9713517	9713530	+	78	---	---
chr6	9719142	9740216	9719142	9719340	9740018	9740216	98	---	---	---	---	9720167	9720188	-	77	---	---
chr6	9729886	9741683	9729886	9731358	9740211	9741683	98	---	---	---	---	9739849	9739863	+	73	---	---
chr6	9786460	9793942	9786466	9787156	9793253	9793941	95	9786454	9786459	9793943	9793948	9787439	9787456	-	72	9786471	9793938
chr6	9796718	9810157	9796718	9798112	9808755	9810157	94	---	---	---	---	9798529	9798543	-	73	9796718	9810154
chr6	9812183	9819696	9812183	9812847	9819032	9819696	99	---	---	---	---	9813132	9813149	-	72	9812183	9819694
chr6	9834177	9844647	9834178	9835561	9843298	9844647	93	9834172	9834176	9844648	9844652	9835877	9835901	-	84	9834187	9844645
chr6	9850833	9867491	9850833	9852217	9866105	9867491	95	---	---	---	---	9865517	9865545	+	72	9850833	9867484
chr6	9854952	9858368	9854952	9855293	9858027	9858368	99	---	---	---	---	9857972	9857996	+	84	9854952	9858366
chr6	9879306	9886133	9879306	9880416	9885023	9886133	94	---	---	---	---	9884974	9884990	+	88	9879306	9886131
chr6	9917295	9925477	9917308	9920737	9922033	9925464	99	9917288	9917294	9925478	9925484	9920790	9920830	-	80	9917308	9925476
chr6	9925641	9932032	9925641	9927060	9930615	9932032	98	---	---	---	---	9930453	9930491	+	79	9925648	9932019
chr6	9934059	9947332	9934059	9935204	9946242	9947332	90	---	---	---	---	9935643	9935661	-	73	---	---
chr6	9959819	9962770	9959833	9960365	9962232	9962763	96	9959814	9959818	9962771	9962775	---	---	0	--	---	---
chr6	9972373	9983876	9972387	9974984	9981250	9983865	98	9972368	9972372	9983877	9983881	9980936	9980965	+	83	9972387	9983860
chr6	10001419	10013159	10001420	10004143	10010432	10013147	99	10001414	10001418	10013160	10013164	10004433	10004457	-	84	10001419	10013145
chr6	10013623	10024877	10013625	10014107	10024447	10024875	85	10013615	10013622	10024878	10024885	10014349	10014381	-	81	10013625	10024871
chr6	10047430	10057834	10047430	10050818	10054448	10057834	99	---	---	---	---	10050872	10050973	-	76	10047430	10057832
chr6	10075988	10087418	10075988	10076510	10086896	10087418	92	---	---	---	---	10076745	10076771	-	85	10075989	10087411
chr6	10092742	10104078	10092742	10093218	10103602	10104078	97	---	---	---	---	10093463	10093494	-	84	10092743	10104076
chr6	10112217	10119718	10112217	10113086	10118849	10119718	95	---	---	---	---	10113331	10113353	-	82	10112217	10119716
chr6	10140218	10161039	10140228	10140762	10160494	10161026	89	10140213	10140217	10161040	10161044	10141548	10141565	-	77	10140223	10161037
chr6	10147210	10158921	10147210	10149351	10156800	10158921	92	---	---	---	---	10156739	10156764	+	73	---	---
chr6	10162684	10165775	10162684	10163475	10164992	10165775	93	---	---	---	---	10164953	10164983	+	74	10162684	10165765
chr6	10163160	10165409	10163160	10163803	10164750	10165409	85	---	---	---	---	---	---	0	--	10163171	10165405
chr6	10204988	10223889	10204988	10205611	10223265	10223889	95	---	---	---	---	10206392	10206437	-	73	---	---
chr6	10214045	10226309	10214045	10216461	10223884	10226309	94	---	---	---	---	10216728	10216754	-	81	---	---
chr6	10235092	10256035	10235092	10235608	10255520	10256035	88	---	---	---	---	10236420	10236505	-	70	10235093	10256028
chr6	10244496	10256641	10244496	10245101	10256028	10256641	92	---	---	---	---	10245423	10245438	-	75	10244501	10256636
chr6	10264948	10286078	10264948	10265593	10285437	10286078	97	---	---	---	---	10284580	10284599	+	70	10264963	10286076
chr6	10292361	10301543	10292375	10294506	10299401	10301539	95	10292355	10292360	10301544	10301549	10299188	10299228	+	75	10292373	10301537
chr6	10301783	10310324	10301783	10302358	10309742	10310324	92	---	---	---	---	10302485	10302529	-	73	---	---
chr6	10315597	10329550	10315600	10316218	10328932	10329550	97	10315592	10315596	10329551	10329555	10316809	10316832	-	70	10315600	10329542
chr6	10323434	10344041	10323435	10323803	10343659	10344028	89	10323429	10323433	10344042	10344046	10324663	10324695	-	78	---	---
chr6	10323649	10344010	10323649	10323785	10343874	10344010	91	---	---	---	---	10342933	10342990	+	72	---	---
chr6	10340231	10349628	10340231	10340830	10349029	10349628	98	---	---	---	---	10348708	10348744	+	70	10340232	10349626
chr6	10351785	10360766	10351785	10353057	10359494	10360766	99	---	---	---	---	10359223	10359256	+	82	10351785	10360758
chr6	10381972	10396484	10381972	10382596	10395860	10396484	99	---	---	---	---	10395203	10395221	+	78	10381972	10396481
chr6	10412137	10420038	10412137	10413397	10418782	10420038	99	---	---	---	---	10418512	10418547	+	77	10412141	10420035
chr6	10426121	10430653	10426121	10426541	10430232	10430653	85	---	---	---	---	10430117	10430149	+	72	10426137	10430635
chr6	10433401	10452468	10433401	10433779	10452090	10452468	88	---	---	---	---	10434476	10434530	-	74	10433409	10452451
chr6	10443286	10450658	10443286	10446239	10447668	10450658	86	---	---	---	---	---	---	0	--	10443291	10450645
chr6	10459645	10476666	10459653	10461417	10474897	10476658	95	10459640	10459644	10476667	10476671	10462011	10462027	-	76	---	---
chr6	10479119	10498252	10479131	10479638	10497736	10498249	86	10479111	10479118	10498253	10498260	10480188	10480201	-	78	10479125	10498249
chr6	10487017	10497734	10487017	10490370	10494383	10497734	98	---	---	---	---	---	---	0	--	---	---
chr6	10509442	10512562	10509456	10509881	10512124	10512547	89	10509437	10509441	10512563	10512567	10509966	10509985	-	70	10509444	10512549
chr6	10518425	10534468	10518425	10519331	10533550	10534455	89	10518420	10518424	10534469	10534473	10532866	10532882	+	70	10518427	10534461
chr6	10518785	10534107	10518785	10519330	10533550	10534094	92	10518779	10518784	10534108	10534113	10532866	10532882	+	70	10518787	10534101
chr6	10536546	10548202	10536546	10536995	10547752	10548202	90	---	---	---	---	10537450	10537498	-	73	10536559	10548195
chr6	10559957	10570743	10559957	10561010	10569670	10570743	95	---	---	---	---	10561398	10561425	-	71	10559957	10570742
chr6	10578240	10595141	10578240	10579936	10593425	10595141	96	---	---	---	---	10580166	10580184	-	73	---	---
chr6	10585562	10593423	10585562	10586837	10592147	10593423	99	---	---	---	---	10587011	10587055	-	71	10585562	10593419
chr6	10607428	10625596	10607428	10609348	10623676	10625596	89	---	---	---	---	10622987	10623017	+	80	10607433	10625586
chr6	10611627	10630301	10611627	10614439	10627499	10630301	89	---	---	---	---	10627170	10627186	+	82	---	---
chr6	10617926	10631200	10617926	10619546	10629524	10631200	94	---	---	---	---	10629089	10629105	+	70	10617926	10631197
chr6	10632316	10645465	10632316	10634145	10643681	10645465	92	---	---	---	---	10643342	10643361	+	90	10632323	10645460
chr6	10632934	10645206	10632934	10633896	10644300	10645206	90	---	---	---	---	10643809	10643823	+	73	10632935	10645199
chr6	10660176	10681278	10660176	10660651	10680803	10681278	98	---	---	---	---	10661301	10661321	-	76	10660176	10681276
chr6	10661646	10671218	10661651	10662987	10669867	10671203	99	10661641	10661645	10671219	10671223	10663279	10663331	-	71	10661651	10671217
chr6	10696699	10699558	10696699	10697945	10698315	10699558	88	10696688	10696698	10699559	10699569	10698263	10698282	+	70	10696704	10699552
chr6	10714992	10729246	10714996	10715627	10728599	10729231	97	10714987	10714991	10729247	10729251	10716200	10716219	-	70	10714996	10729236
chr6	10772246	10780402	10772246	10775761	10776887	10780402	99	---	---	---	---	10775810	10775849	-	72	10772246	10780399
chr6	10807199	10816807	10807199	10810657	10813349	10816807	99	---	---	---	---	10813255	10813284	+	70	10807199	10816805
chr6	10837162	10850431	10837165	10840545	10847083	10850424	97	10837157	10837161	10850432	10850436	10846779	10846795	+	76	10837166	10850430
chr6	10853319	10865994	10853319	10856543	10862811	10865994	96	---	---	---	---	10856833	10856857	-	84	10853324	10865992
chr6	10875447	10889572	10875447	10878928	10886068	10889572	95	---	---	---	---	10879227	10879239	-	84	10875453	10889565
chr6	10892796	10901913	10892805	10893098	10901624	10901913	88	10892790	10892795	10901914	10901919	10901248	10901295	+	85	---	---
chr6	10894230	10909302	10894230	10897343	10906297	10909302	91	---	---	---	---	10905920	10905934	+	73	10894241	10909299
chr6	10895963	10899443	10895965	10896823	10898561	10899428	92	10895958	10895962	10899444	10899448	10896873	10896908	-	75	10895978	10899426
chr6	10910996	10918946	10910996	10911893	10918050	10918945	94	10910990	10910995	10918947	10918952	10912131	10912164	-	79	---	---
chr6	10939813	10947194	10939813	10940479	10946528	10947194	98	---	---	---	---	10940763	10940780	-	72	10939813	10947191
chr6	10949983	10958090	10949983	10953325	10954746	10958090	99	---	---	---	---	10953377	10953417	-	75	10949999	10958087
chr6	10969778	10988676	10969784	10970257	10988181	10988661	94	10969773	10969777	10988677	10988681	10987580	10987600	+	80	10969778	10988675
chr6	10971199	10980660	10971199	10972521	10979338	10980660	99	---	---	---	---	10979139	10979151	+	100	10971199	10980656
chr6	11005528	11019171	11005528	11005893	11018805	11019171	99	---	---	---	---	11018159	11018190	+	75	11005543	11019165
chr6	11038441	11047633	11038441	11039671	11046427	11047633	94	---	---	---	---	11046092	11046117	+	80	11038441	11047631
chr6	11053910	11068442	11053910	11054102	11068250	11068442	98	---	---	---	---	11067634	11067656	+	78	---	---
chr6	11076010	11081136	11076010	11076416	11080731	11081136	98	---	---	---	---	11080621	11080640	+	75	11076010	11081133
chr6	11086374	11104533	11086381	11090279	11100625	11104533	97	11086369	11086373	11104534	11104538	11090407	11090424	-	77	11086380	11104531
chr6	11092942	11100394	11092942	11093602	11099734	11100394	99	---	---	---	---	11093838	11093854	-	76	11092942	11100391
chr6	11113933	11121428	11113933	11114583	11120756	11121428	92	---	---	---	---	11114836	11114849	-	85	11113933	11121426
chr6	11124003	11126981	11124003	11125461	11125519	11126981	85	---	---	---	---	---	---	0	--	11124004	11126963
chr6	11134631	11148747	11134631	11135261	11148117	11148747	98	---	---	---	---	11147520	11147540	+	71	11134631	11148744
chr6	11161741	11173024	11161741	11163731	11171184	11173024	88	---	---	---	---	11170928	11170951	+	75	---	---
chr6	11183288	11192845	11183290	11184622	11191507	11192838	98	11183282	11183287	11192846	11192851	11191190	11191201	+	91	11183288	11192836
chr6	11203171	11221107	11203171	11204118	11220162	11221107	91	---	---	---	---	11204872	11204891	-	80	11203172	11221097
chr6	11204253	11220164	11204253	11204925	11219491	11220164	95	---	---	---	---	11205536	11205553	-	77	11204253	11220161
chr6	11207275	11215653	11207275	11210666	11212261	11215653	98	---	---	---	---	11212175	11212200	+	76	11207279	11215651
chr6	11221912	11237412	11221917	11222284	11237041	11237408	89	11221907	11221911	11237413	11237417	11222781	11222836	-	76	11221922	11237400
chr6	11222261	11237043	11222275	11222959	11236354	11237039	96	11222256	11222260	11237044	11237048	11235709	11235726	+	83	11222273	11237041
chr6	11223529	11230910	11223529	11224173	11230266	11230910	99	---	---	---	---	11224458	11224475	-	72	11223529	11230908
chr6	11257100	11264396	11257100	11258564	11262932	11264396	99	---	---	---	---	11258678	11258697	-	80	11257115	11264385
chr6	11287417	11302082	11287417	11291295	11298162	11302082	97	---	---	---	---	11291610	11291622	-	84	11287428	11302080
chr6	11312655	11324449	11312655	11314348	11322757	11324449	99	---	---	---	---	11322473	11322491	+	73	11312660	11324447
chr6	11330821	11338287	11330834	11331503	11337616	11338285	98	11330816	11330820	11338288	11338292	11331788	11331805	-	72	11330834	11338283
chr6	11356583	11368906	11356583	11358277	11367215	11368906	98	---	---	---	---	11358464	11358489	-	73	11356589	11368897
chr6	11371255	11380399	11371255	11374443	11377131	11380399	95	---	---	---	---	11377021	11377050	+	76	11371260	11380394
chr6	11395171	11407039	11395171	11397957	11404255	11407039	99	---	---	---	---	11403940	11403964	+	84	11395171	11407034
chr6	11426515	11441336	11426515	11428029	11439921	11441336	89	---	---	---	---	11439488	11439502	+	73	---	---
chr6	11446158	11464298	11446173	11447280	11463190	11464292	97	11446153	11446157	11464299	11464303	11447915	11447931	-	88	11446162	11464279
chr6	11456890	11465024	11456894	11457623	11464286	11465013	96	11456885	11456889	11465025	11465029	11457704	11457736	-	100	11456901	11465005
chr6	11457614	11466031	11457614	11458143	11465488	11466031	87	---	---	---	---	11458308	11458336	-	72	---	---
chr6	11476587	11485540	11476587	11477838	11484268	11485540	97	---	---	---	---	11483997	11484030	+	79	11476588	11485538
chr6	11499357	11511010	11499357	11501348	11509012	11511004	98	11499351	11499356	11511011	11511016	11501579	11501602	-	75	11499373	11511002
chr6	12746018	12757661	12746018	12748837	12755206	12757661	85	---	---	---	---	12749141	12749154	-	78	---	---
chr6	12757661	12777002	12757661	12761076	12773588	12777002	99	---	---	---	---	12761493	12761549	-	73	12757661	12776997
chr6	12763418	12772569	12763418	12766888	12769099	12772569	99	---	---	---	---	12766984	12766999	-	87	12763418	12772567
chr6	12777654	12790621	12777665	12780004	12788274	12790615	98	12777649	12777653	12790622	12790626	12787885	12787899	+	86	---	---
chr6	12798194	12808344	12798194	12801354	12805179	12808344	99	---	---	---	---	12801483	12801529	-	80	12798195	12808342
chr6	12812121	12823461	12812121	12814328	12821311	12823461	93	---	---	---	---	12821047	12821071	+	72	---	---
chr6	12813283	12823052	12813289	12813918	12822420	12823048	97	12813278	12813282	12823053	12823057	12814292	12814324	-	72	---	---
chr6	13445976	13457883	13445976	13449917	13453943	13457883	99	---	---	---	---	---	---	0	--	---	---
chr6	13473650	13482959	13473651	13473972	13482629	13482950	98	13473644	13473649	13482960	13482965	13474237	13474258	-	81	---	---
chr6	13495380	13504827	13495380	13495976	13504231	13504827	98	---	---	---	---	13496181	13496208	-	78	13495380	13504825
chr6	13508633	13521918	13508633	13512939	13517614	13521918	96	---	---	---	---	13513110	13513123	-	78	13508638	13521908
chr6	13562078	13573683	13562088	13564668	13571098	13573680	99	13562073	13562077	13573684	13573688	13564679	13564700	-	81	13562078	13573670
chr6	13585205	13595380	13585205	13586409	13594178	13595380	99	---	---	---	---	13586579	13586603	-	84	13585206	13595361
chr6	13595375	13608353	13595375	13598426	13605197	13608353	94	---	---	---	---	13604945	13604968	+	75	---	---
chr6	13609512	13621040	13609512	13613460	13617089	13621027	99	13609506	13609511	13621041	13621046	13613527	13613554	-	78	13609516	13621025
chr6	13632480	13641085	13632480	13635789	13637775	13641084	99	13632474	13632479	13641086	13641091	13637682	13637721	+	77	13632480	13641082
chr6	13644146	13651702	13644146	13644864	13650984	13651702	99	---	---	---	---	13645147	13645164	-	72	13644146	13651699
chr6	13655375	13668533	13655375	13657655	13666253	13668533	99	---	---	---	---	13658063	13658085	-	78	13655392	13668530
chr6	13676283	13684042	13676283	13679214	13681119	13684042	99	---	---	---	---	13681047	13681068	+	72	---	---
chr6	14252212	14268728	14252212	14255487	14265462	14268728	98	---	---	---	---	14255962	14255986	-	92	---	---
chr6	14272087	14280344	14272087	14275540	14276891	14280344	98	---	---	---	---	14275593	14275632	-	72	14272087	14280342
chr6	14284034	14289161	14284034	14284912	14288283	14289161	97	---	---	---	---	14284931	14284955	-	76	14284039	14289156
chr6	14291357	14298953	14291357	14293331	14296989	14298953	97	---	---	---	---	14293440	14293472	-	72	---	---
chr6	14318793	14328793	14318793	14319603	14327990	14328793	96	---	---	---	---	14327663	14327676	+	71	---	---
chr6	14386192	14397815	14386192	14388395	14395611	14397815	97	---	---	---	---	14388709	14388756	-	77	14386196	14397802
chr6	14421352	14438072	14421352	14422100	14437323	14438072	89	---	---	---	---	14436658	14436674	+	70	---	---
chr6	14427419	14433819	14427419	14428389	14432847	14433819	92	---	---	---	---	14428446	14428461	-	81	14427433	14433817
chr6	14438072	14449403	14438072	14438560	14448913	14449403	95	---	---	---	---	14438794	14438825	-	84	14438072	14449401
chr6	14455913	14467755	14455913	14458759	14464921	14467755	92	---	---	---	---	14459054	14459066	-	92	---	---
chr6	14468414	14489450	14468414	14470083	14487616	14489450	88	---	---	---	---	14470820	14470861	-	71	14468415	14489441
chr6	14484980	14490945	14484980	14486489	14489444	14490945	97	---	---	---	---	14486585	14486637	-	77	14484986	14490943
chr6	14495564	14505205	14495574	14496208	14504564	14505198	96	14495558	14495563	14505206	14505211	14504330	14504357	+	75	14495574	14505197
chr6	14511955	14521362	14511955	14513229	14520066	14521362	95	---	---	---	---	14519725	14519756	+	75	14511958	14521358
chr6	14522371	14532658	14522385	14525698	14529333	14532644	98	14522365	14522370	14532659	14532664	14529151	14529275	+	76	14522386	14532644
chr6	14537264	14551260	14537264	14537892	14550631	14551259	98	14537259	14537263	14551261	14551265	14538442	14538461	-	70	14537264	14551257
chr6	14569611	14586750	14569611	14570198	14586166	14586750	96	---	---	---	---	14585367	14585397	+	70	14569626	14586747
chr6	14576444	14584125	14576444	14579489	14581077	14584125	99	---	---	---	---	14580987	14581027	+	75	14576448	14584109
chr6	14589465	14609364	14589465	14590502	14608328	14609364	98	---	---	---	---	14591288	14591306	-	73	---	---
chr6	14599522	14611606	14599522	14601769	14609359	14611606	98	---	---	---	---	14602060	14602076	-	76	---	---
chr6	14617468	14628501	14617468	14618649	14627325	14628501	97	---	---	---	---	14619061	14619083	-	73	---	---
chr6	14617930	14628183	14617935	14618326	14627788	14628179	98	14617924	14617929	14628184	14628189	14627386	14627415	+	93	---	---
chr6	14652053	14666987	14652053	14656359	14662700	14666987	98	---	---	---	---	14656562	14656579	-	94	14652057	14666985
chr6	14696867	14704834	14696867	14697950	14703751	14704834	99	---	---	---	---	14698161	14698180	-	75	14696876	14704831
chr6	14724996	14732363	14724996	14725832	14731527	14732363	97	---	---	---	---	14731263	14731275	+	76	---	---
chr6	14739349	14749011	14739350	14739997	14748354	14749007	94	14739344	14739348	14749012	14749016	14748127	14748154	+	75	14739357	14749004
chr6	14763749	14775516	14763749	14768037	14771240	14775516	99	---	---	---	---	14771099	14771110	+	75	14763750	14775513
chr6	14780957	14790912	14780957	14784129	14787733	14790912	99	---	---	---	---	14787552	14787624	+	79	14780958	14790910
chr6	14796708	14801838	14796708	14797258	14801288	14801838	88	---	---	---	---	14801099	14801112	+	92	14796719	14801836
chr6	14816285	14825027	14816285	14819734	14821578	14825027	99	---	---	---	---	14819782	14819818	-	78	14816286	14825020
chr6	14836906	14849226	14836914	14841318	14844819	14849224	99	14836901	14836905	14849227	14849231	14844761	14844781	+	71	14836918	14849221
chr6	14849342	14857700	14849342	14852804	14854223	14857687	99	14849337	14849341	14857701	14857705	14854124	14854173	+	70	14849343	14857699
chr6	14863037	14875297	14863037	14865648	14872718	14875297	91	---	---	---	---	14872617	14872632	+	81	14863047	14875293
chr6	14886456	14898603	14886456	14886891	14898168	14898603	95	---	---	---	---	14887390	14887454	-	81	---	---
chr6	14917355	14922840	14917355	14917649	14922546	14922840	94	---	---	---	---	14922443	14922456	+	78	14917355	14922838
chr6	14932652	14944068	14932658	14933050	14943665	14944056	94	14932647	14932651	14944069	14944073	14933362	14933412	-	80	---	---
chr6	14944114	14952654	14944114	14947616	14949153	14952654	99	---	---	---	---	14949064	14949100	+	75	14944115	14952652
chr6	14957716	14978934	14957716	14961552	14975139	14978934	87	---	---	---	---	14962167	14962180	-	85	---	---
chr6	14960469	14980499	14960471	14963109	14977852	14980490	89	14960464	14960468	14980500	14980504	14977155	14977186	+	75	---	---
chr6	14968694	14983466	14968708	14970118	14982046	14983457	94	14968688	14968693	14983467	14983472	14970536	14970550	-	80	---	---
chr6	14969150	14983357	14969152	14970004	14982491	14983343	94	14969145	14969149	14983358	14983362	14982100	14982130	+	90	---	---
chr6	14983444	14998176	14983457	14987562	14994082	14998167	96	14983439	14983443	14998177	14998181	14993765	14993789	+	72	14983445	14998163
chr6	15005645	15013813	15005645	15008943	15010513	15013813	99	---	---	---	---	15008996	15009036	-	75	15005645	15013811
chr6	15032126	15041450	15032133	15035909	15037640	15041449	92	15032120	15032125	15041451	15041456	15035962	15036002	-	75	15032129	15041447
chr6	15033474	15040297	15033474	15034757	15039013	15040297	93	---	---	---	---	15034766	15034787	-	72	---	---
chr6	15053267	15062994	15053267	15053660	15062603	15062994	92	---	---	---	---	15062370	15062388	+	100	---	---
chr6	15053837	15062456	15053837	15057092	15059202	15062456	99	---	---	---	---	15057142	15057161	-	70	15053838	15062451
chr6	15094465	15097619	15094465	15096007	15096081	15097619	87	---	---	---	---	---	---	0	--	---	---
chr6	15123418	15136982	15123418	15127469	15133094	15136981	93	15123410	15123417	15136983	15136990	15127675	15127696	-	77	15123418	15136978
chr6	15159682	15169316	15159682	15160300	15168698	15169316	98	---	---	---	---	15160696	15160719	-	75	15159683	15169314
chr6	15171000	15192314	15171000	15171558	15191759	15192314	96	---	---	---	---	15191105	15191128	+	75	15171007	15192306
chr6	15195953	15211020	15195953	15200143	15206828	15211020	97	---	---	---	---	15200451	15200477	-	81	---	---
chr6	15211844	15225212	15211846	15214579	15222481	15225211	95	15211838	15211843	15225213	15225218	15214814	15214827	-	78	15211853	15225208
chr6	15238548	15242644	15238550	15239227	15241960	15242641	89	15238543	15238547	15242645	15242649	---	---	0	--	15238552	15242638
chr6	15256068	15277955	15256071	15256514	15277509	15277952	97	15256062	15256067	15277956	15277961	15257498	15257563	-	74	15256074	15277947
chr6	15257196	15267803	15257206	15259734	15265293	15267802	98	15257191	15257195	15267804	15267808	15259926	15259939	-	85	15257206	15267802
chr6	15277952	15291998	15277952	15278537	15291425	15291998	95	---	---	---	---	15279138	15279157	-	75	---	---
chr6	15300086	15309026	15300093	15301361	15307724	15309012	97	15300081	15300085	15309027	15309031	15301640	15301680	-	70	15300094	15309017
chr6	15324529	15335687	15324531	15325350	15334856	15335676	92	15324524	15324528	15335688	15335692	15325770	15325785	-	75	---	---
chr6	15341856	15353759	15341856	15344860	15350546	15353759	86	---	---	---	---	15350291	15350381	+	72	15341856	15353757
chr6	15361894	15371957	15361894	15362694	15371143	15371957	86	---	---	---	---	15370738	15370752	+	73	---	---
chr6	15393983	15404449	15393983	15397270	15401161	15404449	99	---	---	---	---	15400967	15401051	+	76	15393984	15404438
chr6	15416143	15428178	15416143	15419622	15424699	15428178	99	---	---	---	---	15424525	15424644	+	77	15416144	15428176
chr6	15446517	15448226	15446517	15447146	15447593	15448226	91	---	---	---	---	15447149	15447163	-	73	---	---
chr6	15462904	15472366	15462910	15464190	15471039	15472359	94	15462897	15462903	15472367	15472373	15470731	15470742	+	91	15462909	15472364
chr6	15490701	15503912	15490701	15494298	15500291	15503912	95	---	---	---	---	15500039	15500071	+	72	15490719	15503909
chr6	15541957	15562588	15541957	15542574	15561971	15562588	98	---	---	---	---	15561016	15561035	+	70	15541957	15562586
chr6	15542866	15551072	15542866	15546155	15547783	15551072	99	---	---	---	---	15547694	15547729	+	75	15542866	15551066
chr6	15568112	15583886	15568112	15568738	15583259	15583886	89	---	---	---	---	15569148	15569162	-	86	15568116	15583885
chr6	15571956	15576408	15571956	15572090	15576274	15576408	93	---	---	---	---	15572225	15572241	-	70	15571970	15576392
chr6	15582919	15594786	15582926	15583563	15594141	15594777	98	15582914	15582918	15594787	15594791	15583956	15584003	-	87	---	---
chr6	15595187	15608600	15595187	15598014	15605703	15608600	95	---	---	---	---	15598388	15598399	-	91	---	---
chr6	15621122	15642120	15621122	15621806	15641435	15642120	98	---	---	---	---	15622583	15622596	-	85	15621122	15642115
chr6	15628766	15641435	15628766	15630524	15639676	15641435	96	---	---	---	---	15639240	15639254	+	73	15628766	15641433
chr6	15661670	15672696	15661670	15661967	15672402	15672696	86	---	---	---	---	15672099	15672121	+	73	---	---
chr6	15668880	15671572	15668880	15669477	15670989	15671572	93	---	---	---	---	15670889	15670929	+	80	15668880	15671571
chr6	15694155	15707343	15694155	15696674	15705031	15707343	89	---	---	---	---	15704757	15704771	+	73	---	---
chr6	15707443	15719527	15707443	15708666	15718303	15719527	95	---	---	---	---	15718109	15718127	+	94	15707445	15719525
chr6	15721472	15733724	15721472	15721711	15733485	15733724	99	---	---	---	---	15733001	15733022	+	77	---	---
chr6	15737832	15749697	15737832	15739463	15748066	15749697	98	---	---	---	---	15739827	15739862	-	75	15737836	15749695
chr6	15762806	15772287	15762806	15763404	15771689	15772287	99	---	---	---	---	15771455	15771482	+	78	15762806	15772275
chr6	15773141	15786227	15773143	15778517	15780871	15786223	99	15773136	15773140	15786228	15786232	---	---	0	--	15773157	15786216
chr6	15799522	15808752	15799522	15800757	15807561	15808752	96	---	---	---	---	15807255	15807266	+	91	15799523	15808750
chr6	15813309	15822588	15813312	15814030	15821884	15822581	96	15813304	15813308	15822589	15822593	15814395	15814422	-	75	15813314	15822579
chr6	15833710	15842576	15833710	15834949	15841358	15842576	96	---	---	---	---	15835237	15835256	-	85	15833712	15842573
chr6	15865776	15875278	15865776	15867086	15873967	15875278	99	---	---	---	---	15873649	15873660	+	91	15865776	15875275
chr6	15892588	15905497	15892588	15893786	15904291	15905489	93	15892580	15892587	15905498	15905505	15894067	15894084	-	72	15892595	15905493
chr6	15914884	15923201	15914884	15918449	15919637	15923201	99	---	---	---	---	15918502	15918542	-	73	15914884	15923199
chr6	15924541	15927479	15924541	15924857	15927159	15927478	96	15924535	15924540	15927480	15927485	15924906	15924933	-	75	15924541	15927476
chr6	15929960	15949221	15929960	15931142	15948016	15949221	94	---	---	---	---	15947311	15947325	+	86	15929960	15949219
chr6	15933636	15943763	15933636	15936916	15940483	15943763	99	---	---	---	---	15940304	15940425	+	77	15933638	15943761
chr6	15954147	15961665	15954155	15954854	15960951	15961650	99	15954142	15954146	15961666	15961670	15955136	15955153	-	72	15954155	15961661
chr6	15962048	15974987	15962048	15962623	15974414	15974987	95	---	---	---	---	15962839	15962858	-	90	15962050	15974985
chr6	15982428	15991842	15982428	15983017	15991253	15991842	99	---	---	---	---	15983222	15983249	-	78	15982433	15991840
chr6	16000538	16019758	16000538	16002518	16017781	16019758	88	---	---	---	---	16003246	16003261	-	75	---	---
chr6	16022288	16035883	16022290	16025997	16032280	16035881	95	16022282	16022287	16035884	16035889	16031965	16031992	+	75	16022290	16035881
chr6	16048374	16062655	16048374	16051683	16059327	16062655	97	---	---	---	---	16059072	16059094	+	73	16048374	16062651
chr6	16075466	16089219	16075466	16077093	16087536	16089218	96	16075447	16075465	16089220	16089238	16077512	16077528	-	70	16075466	16089216
chr6	16133872	16145318	16133886	16138167	16141027	16145307	99	16133867	16133871	16145319	16145323	16140932	16140961	+	80	16133883	16145305
chr6	16155231	16162941	16155231	16158390	16160032	16162941	91	---	---	---	---	16158444	16158484	-	75	---	---
chr6	16163407	16177147	16163407	16165020	16175535	16177147	97	---	---	---	---	16165440	16165454	-	73	16163408	16177145
chr6	16194522	16203361	16194522	16195707	16202117	16203361	93	---	---	---	---	16195947	16195980	-	79	16194527	16203359
chr6	16212037	16223295	16212037	16214922	16220379	16223295	97	---	---	---	---	16215065	16215108	-	72	16212038	16223277
chr6	16225859	16234519	16225859	16229534	16230847	16234519	98	---	---	---	---	16229587	16229627	-	78	16225859	16234517
chr6	16243337	16252197	16243337	16244590	16250943	16252196	97	16243332	16243336	16252198	16252202	16250629	16250670	+	73	16243337	16252196
chr6	16263764	16270903	16263764	16265916	16268772	16270903	94	---	---	---	---	---	---	0	--	16263775	16270901
chr6	16293219	16313958	16293219	16293617	16313557	16313958	98	---	---	---	---	16294480	16294497	-	77	16293222	16313954
chr6	16306260	16314792	16306260	16307123	16313952	16314792	95	---	---	---	---	16307361	16307394	-	79	---	---
chr6	16315769	16337514	16315769	16316466	16336855	16337514	91	---	---	---	---	16335899	16335932	+	73	16315778	16337511
chr6	16318383	16331778	16318383	16321922	16328197	16331778	97	---	---	---	---	16327883	16327912	+	73	16318383	16331776
chr6	16337514	16345419	16337514	16340825	16342120	16345419	98	---	---	---	---	16342026	16342066	+	75	16337514	16345416
chr6	16358212	16379646	16358227	16358857	16379005	16379635	95	16358207	16358211	16379647	16379651	16378156	16378211	+	71	16358227	16379645
chr6	16362454	16369779	16362461	16363130	16369102	16369771	97	16362449	16362453	16369780	16369784	16363411	16363428	-	72	16362464	16369764
chr6	16383149	16393378	16383154	16386474	16390113	16393370	97	16383143	16383148	16393379	16393384	16386530	16386654	-	77	16383154	16393377
chr6	16394681	16403054	16394681	16395079	16402655	16403054	91	---	---	---	---	16395426	16395442	-	88	16394690	16403052
chr6	16406614	16422074	16406614	16407297	16421391	16422074	98	---	---	---	---	16420729	16420746	+	83	16406614	16422070
chr6	16411120	16419224	16411130	16414521	16415829	16419220	99	16411112	16411119	16419225	16419232	16415755	16415776	+	77	16411120	16419211
chr6	16422331	16439797	16422334	16422965	16439166	16439795	95	16422326	16422330	16439798	16439802	16423530	16423543	-	71	16422334	16439793
chr6	16427384	16435276	16427384	16430481	16432109	16435273	91	16427379	16427383	16435277	16435281	---	---	0	--	16427384	16435275
chr6	16453029	16460198	16453029	16453690	16459527	16460198	92	---	---	---	---	16459272	16459308	+	78	16453032	16460196
chr6	16472624	16485878	16472624	16475216	16483278	16485865	95	16472618	16472623	16485879	16485884	16475566	16475620	-	70	---	---
chr6	16493478	16510533	16493478	16494966	16509052	16510533	94	---	---	---	---	16508462	16508490	+	72	---	---
chr6	16531959	16541463	16531959	16532606	16540816	16541463	99	---	---	---	---	16540494	16540530	+	70	16531959	16541458
chr6	16575185	16584484	16575185	16575893	16583784	16584484	94	---	---	---	---	16583389	16583419	+	70	16575185	16584482
chr6	16585604	16595061	16585604	16586185	16594480	16595061	98	---	---	---	---	16594247	16594274	+	78	16585604	16595058
chr6	16601668	16605923	16601682	16602334	16605288	16605921	91	16601662	16601667	16605924	16605929	16605142	16605160	+	73	16601676	16605919
chr6	16614195	16624996	16614195	16616336	16622918	16624996	92	---	---	---	---	16622589	16622619	+	70	16614196	16624987
chr6	16627904	16641303	16627904	16629220	16639992	16641303	94	---	---	---	---	16639715	16639734	+	85	16627908	16641296
chr6	16657493	16664834	16657493	16658148	16664187	16664834	98	---	---	---	---	16658431	16658448	-	72	16657493	16664832
chr6	16681624	16693223	16681624	16682103	16692744	16693223	99	---	---	---	---	16692441	16692489	+	81	16681627	16693220
chr6	16701043	16722937	16701049	16701673	16722310	16722934	95	16701038	16701042	16722938	16722942	16721294	16721329	+	72	---	---
chr6	16702318	16714708	16702318	16706363	16710649	16714708	96	---	---	---	---	16706443	16706470	-	85	16702325	16714706
chr6	16721172	16724834	16721185	16721666	16724346	16724827	88	16721167	16721171	16724835	16724839	16724213	16724233	+	76	16721173	16724827
chr6	16734671	16742704	16734671	16736238	16741137	16742704	99	---	---	---	---	16740918	16740962	+	71	16734673	16742687
chr6	16754994	16764336	16754994	16756318	16763075	16764336	92	---	---	---	---	16756634	16756656	-	78	16754994	16764334
chr6	16783755	16796850	16783755	16786243	16794362	16796850	98	---	---	---	---	16786623	16786649	-	74	16783756	16796848
chr6	16809290	16818121	16809290	16810486	16816886	16818121	92	---	---	---	---	16816566	16816616	+	72	16809297	16818118
chr6	16827285	16836060	16827285	16831027	16832316	16836060	99	---	---	---	---	16832222	16832262	+	73	16827285	16836058
chr6	16859361	16871115	16859361	16862839	16867640	16871115	96	---	---	---	---	16867411	16867432	+	77	16859362	16871107
chr6	16877630	16887595	16877630	16878181	16887021	16887595	85	---	---	---	---	16886600	16886619	+	80	16877630	16887577
chr6	16879263	16884990	16879263	16880261	16884010	16884990	92	---	---	---	---	16883930	16883944	+	80	16879273	16884988
chr6	16889014	16897113	16889014	16889687	16896453	16897113	93	---	---	---	---	16889975	16889992	-	77	16889014	16897111
chr6	16897381	16912751	16897381	16899205	16911078	16912751	85	---	---	---	---	16899766	16899794	-	72	---	---
chr6	16921713	16934995	16921713	16922340	16934368	16934994	97	16921708	16921712	16934996	16935000	16933888	16933907	+	90	16921713	16934994
chr6	16937886	16945228	16937886	16938544	16944545	16945228	95	---	---	---	---	16938826	16938843	-	77	16937886	16945222
chr6	16952439	16960941	16952439	16953374	16959985	16960941	91	---	---	---	---	16959788	16959807	+	75	16952442	16960939
chr6	16974631	16982917	16974631	16978002	16979414	16982917	95	---	---	---	---	16979314	16979361	+	75	---	---
chr6	16983232	16995396	16983232	16987513	16991163	16995396	97	---	---	---	---	16990980	16990999	+	70	---	---
chr6	16998698	17005954	16998698	16999270	17005382	17005954	99	---	---	---	---	17005083	17005100	+	72	16998701	17005952
chr6	17010237	17017152	17010237	17010470	17016919	17017152	99	---	---	---	---	17010721	17010757	-	72	17010237	17017149
chr6	17030047	17042949	17030050	17030977	17041994	17042937	94	17030040	17030046	17042950	17042956	17041460	17041479	+	70	17030049	17042931
chr6	17064742	17071207	17064742	17065620	17070329	17071207	99	---	---	---	---	17065737	17065776	-	82	---	---
chr6	17097080	17106200	17097080	17098243	17104997	17106200	91	---	---	---	---	17104661	17104686	+	80	17097080	17106198
chr6	17107835	17125112	17107848	17109639	17123378	17125112	94	17107829	17107834	17125113	17125118	17110232	17110247	-	81	17107848	17125107
chr6	17135992	17148835	17136000	17136597	17148223	17148820	99	17135987	17135991	17148836	17148840	17147803	17147817	+	80	17135993	17148834
chr6	17160473	17173358	17160473	17162210	17171621	17173358	98	---	---	---	---	17162467	17162486	-	90	17160474	17173356
chr6	17187945	17209689	17187945	17188546	17209073	17209689	94	---	---	---	---	17189353	17189379	-	74	17187960	17209687
chr6	17190523	17202953	17190523	17193662	17199926	17202953	94	---	---	---	---	17193952	17193976	-	84	17190523	17202951
chr6	17221458	17228962	17221458	17222647	17227794	17228962	94	---	---	---	---	17222866	17222885	-	80	17221460	17228960
chr6	17239310	17257933	17239310	17240145	17257071	17257933	90	---	---	---	---	17240734	17240798	-	89	---	---
chr6	17245903	17257071	17245903	17246380	17256595	17257071	94	---	---	---	---	17256315	17256347	+	81	17245905	17257069
chr6	17259271	17269016	17259271	17262134	17266147	17269016	95	---	---	---	---	17262229	17262290	-	74	17259274	17269012
chr6	17292150	17301296	17292150	17293340	17300100	17301296	92	---	---	---	---	17299772	17299789	+	88	17292150	17301293
chr6	17314298	17322925	17314298	17314903	17322320	17322925	91	---	---	---	---	17322181	17322207	+	85	17314303	17322919
chr6	17315165	17323139	17315165	17315366	17322925	17323139	89	---	---	---	---	---	---	0	--	17315167	17323134
chr6	17315425	17324593	17315425	17315930	17324087	17324593	93	---	---	---	---	17323717	17323737	+	90	17315428	17324586
chr6	17324592	17338674	17324592	17326325	17336976	17338674	96	---	---	---	---	17336700	17336719	+	90	17324593	17338672
chr6	17325533	17338075	17325540	17325830	17337777	17338067	93	17325528	17325532	17338076	17338080	17326396	17326426	-	70	---	---
chr6	17340849	17346590	17340850	17340989	17346451	17346590	99	17340836	17340848	17346591	17346603	17346237	17346265	+	82	17340853	17346588
chr6	17357451	17364868	17357451	17358152	17364166	17364868	94	---	---	---	---	17358386	17358400	-	93	17357451	17364851
chr6	17379666	17385422	17379666	17379807	17385281	17385422	97	---	---	---	---	17385097	17385161	+	81	17379666	17385421
chr6	17387238	17398541	17387238	17387711	17398068	17398541	97	---	---	---	---	17387970	17388015	-	73	17387238	17398539
chr6	17438191	17457433	17438191	17438864	17456761	17457433	95	---	---	---	---	17439493	17439510	-	77	17438194	17457431
chr6	17444343	17462491	17444343	17447340	17459494	17462491	93	---	---	---	---	17447937	17447948	-	91	17444357	17462481
chr6	17445835	17461506	17445835	17446354	17460987	17461506	92	---	---	---	---	17460369	17460385	+	70	17445835	17461504
chr6	17458255	17469743	17458255	17458732	17469266	17469743	97	---	---	---	---	17468966	17469011	+	73	17458260	17469741
chr6	17474400	17483857	17474400	17474982	17483275	17483857	99	---	---	---	---	17483042	17483069	+	78	17474400	17483855
chr6	17489177	17499725	17489177	17492626	17496276	17499725	99	---	---	---	---	17492683	17492807	-	78	17489177	17499722
chr6	17518691	17540003	17518691	17520708	17537985	17540003	97	---	---	---	---	17521515	17521553	-	74	---	---
chr6	17527987	17536697	17527987	17531666	17533017	17536697	99	---	---	---	---	17532921	17532963	+	81	17527987	17536694
chr6	17540000	17553601	17540000	17541569	17552012	17553601	93	---	---	---	---	17541985	17542001	-	70	17540000	17553597
chr6	17556999	17570305	17556999	17557628	17569676	17570305	97	---	---	---	---	17569103	17569123	+	71	17556999	17570301
chr6	17594075	17599771	17594075	17595955	17597890	17599771	86	---	---	---	---	17597877	17597888	+	75	---	---
chr6	17605464	17625580	17605464	17609679	17621377	17625580	89	---	---	---	---	17610184	17610205	-	72	17605478	17625568
chr6	17605712	17624390	17605712	17608473	17621625	17624390	89	---	---	---	---	17609017	17609039	-	73	17605715	17624388
chr6	17613583	17620081	17613583	17615135	17618529	17620081	98	---	---	---	---	---	---	0	--	17613592	17620063
chr6	17613583	17620081	17613583	17615135	17618529	17620081	98	---	---	---	---	---	---	0	--	17613592	17620063
chr6	17620079	17629467	17620081	17620667	17628868	17629455	99	17620074	17620078	17629468	17629472	17628635	17628662	+	78	17620081	17629454
chr6	17664667	17672112	17664667	17665339	17671440	17672112	98	---	---	---	---	17671140	17671157	+	72	17664670	17672110
chr6	17678180	17686833	17678180	17679197	17685856	17686833	92	---	---	---	---	17685523	17685582	+	73	17678198	17686825
chr6	17697228	17707023	17697228	17702074	17702175	17707023	99	---	---	---	---	---	---	0	--	---	---
chr6	17712238	17720046	17712238	17713517	17718767	17720046	99	---	---	---	---	17713689	17713733	-	71	17712238	17720040
chr6	17720852	17731225	17720852	17724211	17727850	17731210	99	17720847	17720851	17731226	17731230	17727668	17727793	+	77	17720854	17731211
chr6	17743618	17753024	17743618	17744930	17751734	17753024	96	---	---	---	---	17751426	17751451	+	73	17743619	17753022
chr6	17781894	17795191	17781894	17785407	17791678	17795191	97	---	---	---	---	17785694	17785721	-	82	17781894	17795186
chr6	17803330	17824063	17803330	17804556	17822808	17824063	91	---	---	---	---	17805408	17805422	-	80	17803345	17824060
chr6	17810482	17817862	17810482	17811124	17817220	17817862	99	---	---	---	---	17816917	17816934	+	72	17810482	17817860
chr6	17826701	17836349	17826702	17827328	17835714	17836341	94	17826695	17826700	17836350	17836355	17827617	17827635	-	78	17826702	17836342
chr6	17859981	17872264	17859981	17861676	17870568	17872264	98	---	---	---	---	17862034	17862072	-	87	17859986	17872261
chr6	17880691	17901345	17880691	17880820	17901215	17901345	93	---	---	---	---	17900357	17900379	+	82	---	---
chr6	17885452	17897870	17885452	17888479	17894752	17897870	93	---	---	---	---	17888770	17888793	-	87	17885452	17897868
chr6	17905328	17919045	17905328	17906947	17917426	17919045	97	---	---	---	---	17907368	17907382	-	73	17905328	17919043
chr6	17919522	17941257	17919522	17922434	17938377	17941257	89	---	---	---	---	17937581	17937601	+	71	17919523	17941255
chr6	17930375	17936977	17930382	17930618	17936730	17936966	97	17930368	17930374	17936978	17936984	17930804	17930824	-	76	17930388	17936964
chr6	17945081	17952507	17945091	17945756	17951840	17952505	98	17945076	17945080	17952508	17952512	17951538	17951555	+	72	17945091	17952503
chr6	17957603	17967107	17957603	17958928	17965782	17967107	99	---	---	---	---	17965439	17965455	+	70	17957608	17967105
chr6	17984291	17995728	17984291	17988566	17991454	17995728	98	---	---	---	---	17991359	17991387	+	75	17984292	17995726
chr6	18004405	18026380	18004405	18007424	18023303	18026380	89	---	---	---	---	18008179	18008194	-	75	18004405	18026378
chr6	18010584	18020218	18010584	18011177	18019626	18020218	99	---	---	---	---	18011383	18011410	-	75	18010590	18020216
chr6	18043390	18058528	18043390	18043809	18058108	18058528	90	---	---	---	---	18057630	18057645	+	81	18043393	18058524
chr6	18079270	18086572	18079270	18079940	18085902	18086572	99	---	---	---	---	18080223	18080239	-	70	18079270	18086570
chr6	18097771	18106570	18097771	18098107	18106225	18106570	92	---	---	---	---	18098478	18098494	-	70	18097773	18106568
chr6	18108035	18120802	18108035	18108687	18120150	18120802	99	---	---	---	---	18119658	18119677	+	70	18108050	18120801
chr6	18151550	18164290	18151550	18152985	18162839	18164290	96	---	---	---	---	18153328	18153387	-	76	18151550	18164287
chr6	18181192	18195216	18181192	18182808	18193661	18195216	92	---	---	---	---	18183227	18183241	-	73	18181192	18195213
chr6	18206491	18216604	18206491	18208667	18214425	18216604	94	---	---	---	---	18214149	18214163	+	80	18206492	18216601
chr6	18232760	18252161	18232767	18235372	18249504	18252150	96	18232755	18232759	18252162	18252166	18248854	18248878	+	84	18232764	18252146
chr6	18239707	18247099	18239707	18240380	18246426	18247099	98	---	---	---	---	18246127	18246144	+	72	18239711	18247097
chr6	18259642	18270025	18259642	18260744	18268920	18270025	92	---	---	---	---	18268738	18268756	+	84	---	---
chr6	18280262	18292011	18280262	18283012	18289280	18292011	98	---	---	---	---	18288966	18288990	+	84	18280263	18292008
chr6	18316405	18323788	18316405	18317094	18323100	18323788	97	---	---	---	---	18322800	18322815	+	75	18316408	18323786
chr6	18348300	18362226	18348300	18349921	18360603	18362226	95	---	---	---	---	18360167	18360181	+	73	18348300	18362224
chr6	18373750	18385518	18373750	18374225	18385043	18385518	98	---	---	---	---	18384738	18384783	+	73	18373750	18385516
chr6	18400775	18414096	18400783	18404294	18410585	18414096	99	18400770	18400774	18414097	18414101	18404578	18404609	-	71	18400784	18414094
chr6	18420756	18425177	18420763	18421393	18424538	18425168	96	18420751	18420755	18425178	18425182	18424501	18424516	+	87	18420763	18425169
chr6	18436644	18445834	18436644	18437895	18444624	18445834	92	---	---	---	---	18438198	18438223	-	80	18436651	18445832
chr6	18456076	18463500	18456089	18456720	18462866	18463496	96	18456071	18456075	18463501	18463505	18456870	18456887	-	100	18456077	18463491
chr6	18468644	18478081	18468653	18469898	18476764	18478073	93	18468638	18468643	18478082	18478087	18476420	18476436	+	82	18468654	18478071
chr6	18479842	18491737	18479842	18483897	18487681	18491737	98	---	---	---	---	18483964	18483984	-	76	18479842	18491735
chr6	18514894	18523130	18514894	18518352	18519671	18523130	99	---	---	---	---	18518405	18518444	-	77	18514894	18523128
chr6	18557197	18564061	18557211	18559779	18561492	18564058	99	18557191	18557196	18564062	18564067	---	---	0	--	18557202	18564054
chr6	18575678	18594263	18575692	18576764	18593128	18594254	91	18575672	18575677	18594264	18594269	18577527	18577542	-	81	18575680	18594260
chr6	18577868	18585996	18577868	18581259	18582604	18585996	99	---	---	---	---	18582504	18582552	+	71	18577870	18585995
chr6	18594251	18603789	18594251	18594834	18603206	18603789	99	---	---	---	---	18595038	18595065	-	78	18594251	18603786
chr6	18606380	18613350	18606384	18607658	18612071	18613345	99	18606375	18606379	18613351	18613355	18611850	18611894	+	71	18606384	18613345
chr6	18677333	18686286	18677340	18678605	18685017	18686278	99	18677327	18677332	18686287	18686292	18678880	18678913	-	73	18677333	18686276
chr6	18696460	18703508	18696460	18697541	18702418	18703508	94	---	---	---	---	18697573	18697589	-	88	18696460	18703506
chr6	18705462	18723269	18705462	18706978	18721732	18723265	94	18705457	18705461	18723270	18723274	18721133	18721161	+	72	18705478	18723266
chr6	18724344	18735819	18724344	18724518	18735645	18735819	97	---	---	---	---	18725019	18725065	-	74	18724362	18735817
chr6	18724793	18732578	18724793	18728068	18729302	18732578	99	---	---	---	---	18729212	18729252	+	70	18724797	18732576
chr6	18735941	18741312	18735941	18736339	18740915	18741312	95	---	---	---	---	18740730	18740743	+	78	18735941	18741310
chr6	18747046	18760373	18747046	18748685	18758733	18760373	97	---	---	---	---	18749099	18749115	-	70	18747049	18760368
chr6	18781831	18795740	18781838	18783057	18794474	18795733	92	18781820	18781830	18795741	18795751	18783473	18783487	-	73	18781839	18795739
chr6	18798524	18807149	18798533	18801990	18803690	18807144	99	18798519	18798523	18807150	18807154	18802047	18802080	-	82	18798533	18807145
chr6	18809409	18818040	18809409	18809802	18817647	18818040	94	---	---	---	---	18810110	18810122	-	92	---	---
chr6	18840157	18845285	18840158	18840558	18844872	18845274	98	18840148	18840156	18845286	18845294	18840646	18840665	-	75	18840158	18845282
chr6	18896422	18907955	18896435	18896914	18907473	18907951	97	18896417	18896421	18907956	18907960	18897170	18897220	-	76	18896435	18907953
chr6	18915505	18918571	18915505	18916178	18917898	18918571	95	---	---	---	---	18916181	18916227	-	85	18915505	18918569
chr6	18926920	18942189	18926920	18927392	18941717	18942189	97	18926914	18926919	18942190	18942195	18927974	18927994	-	80	18926921	18942187
chr6	18951654	18967199	18951654	18956335	18962517	18967199	97	---	---	---	---	18956619	18956634	-	81	18951656	18967193
chr6	18993641	19010613	18993654	18994324	19009916	19010605	93	18993636	18993640	19010614	19010618	18994901	18994919	-	73	18993641	19010611
chr6	18999198	19008885	18999198	18999862	19008221	19008885	96	---	---	---	---	19007998	19008025	+	71	18999200	19008882
chr6	19015636	19037110	19015643	19016838	19035909	19037105	93	19015630	19015635	19037111	19037116	19017671	19017685	-	86	19015643	19037103
chr6	19030460	19040413	19030460	19031854	19039129	19040413	87	---	---	---	---	19031963	19031974	-	75	---	---
chr6	19030460	19039352	19030460	19030682	19039129	19039352	94	---	---	---	---	19038761	19038781	+	71	19030460	19039336
chr6	19031441	19040669	19031441	19032110	19040000	19040669	93	---	---	---	---	19039925	19039940	+	81	---	---
chr6	19039129	19052467	19039129	19040691	19050793	19052467	92	---	---	---	---	19041111	19041125	-	73	19039129	19052465
chr6	19059407	19073595	19059407	19060035	19072967	19073595	98	---	---	---	---	19060607	19060626	-	70	19059407	19073593
chr6	19074317	19086355	19074317	19078531	19082146	19086355	98	---	---	---	---	19078573	19078595	-	78	---	---
chr6	19091272	19110597	19091272	19092245	19109637	19110597	96	---	---	---	---	19093087	19093113	-	77	19091281	19110595
chr6	19097801	19109645	19097802	19101157	19106273	19109637	99	19097796	19097800	19109646	19109650	19101391	19101413	-	73	19097806	19109635
chr6	19113016	19120468	19113028	19113705	19119788	19120465	97	19113008	19113015	19120469	19120476	19113986	19114003	-	77	19113017	19120463
chr6	19138019	19148832	19138019	19141245	19145606	19148832	99	---	---	---	---	19145453	19145508	+	80	19138019	19148830
chr6	19139627	19143902	19139627	19141761	19141768	19143902	99	---	---	---	---	---	---	0	--	19139631	19143898
chr6	19160155	19170651	19160155	19161622	19169198	19170651	90	---	---	---	---	19169129	19169152	+	70	---	---
chr6	19164436	19170093	19164436	19165872	19168644	19170093	89	---	---	---	---	19165875	19165904	-	70	---	---
chr6	19166949	19174972	19166949	19170091	19171831	19174972	99	---	---	---	---	19170144	19170182	-	74	19166962	19174970
chr6	19181280	19189384	19181280	19184156	19186507	19189384	99	---	---	---	---	19186452	19186463	+	83	---	---
chr6	19209063	19218395	19209065	19211387	19216064	19218385	98	19209058	19209062	19218396	19218400	19211497	19211519	-	73	19209077	19218389
chr6	19243293	19253267	19243293	19246662	19249897	19253267	99	---	---	---	---	19249735	19249844	+	76	19243300	19253263
chr6	19267356	19283421	19267356	19270690	19280111	19283421	97	---	---	---	---	19279641	19279661	+	80	19267362	19283420
chr6	19295292	19303239	19295292	19295964	19302567	19303239	97	19295287	19295291	19303240	19303244	19296184	19296195	-	83	19295293	19303236
chr6	19304090	19313645	19304090	19304678	19313056	19313645	95	---	---	---	---	19312829	19312854	+	73	19304090	19313643
chr6	19317695	19335264	19317695	19318213	19334740	19335264	96	---	---	---	---	19318932	19318955	-	83	19317695	19335249
chr6	19325227	19334744	19325230	19326565	19333405	19334738	99	19325222	19325226	19334745	19334749	19333206	19333218	+	100	19325227	19334736
chr6	19352390	19357786	19352399	19352906	19357271	19357778	99	19352385	19352389	19357787	19357791	19357170	19357269	+	70	19352399	19357785
chr6	19365062	19370309	19365062	19365522	19369849	19370309	99	---	---	---	---	19369643	19369657	+	86	19365062	19370307
chr6	19377811	19385993	19377816	19381244	19382557	19385990	97	19377804	19377810	19385994	19386000	19381293	19381332	-	77	19377816	19385990
chr6	19394829	19412763	19394829	19396094	19411493	19412763	95	---	---	---	---	19411093	19411124	+	81	19394830	19412759
chr6	19397146	19406153	19397146	19398317	19404922	19406153	90	---	---	---	---	19398626	19398648	-	78	19397147	19406150
chr6	19417166	19435460	19417166	19418171	19434470	19435460	93	---	---	---	---	19433898	19433922	+	80	19417166	19435458
chr6	19422348	19431346	19422348	19423371	19430324	19431343	89	19422343	19422347	19431347	19431351	19423555	19423583	-	86	19422348	19431332
chr6	19428804	19433807	19428804	19429652	19432956	19433807	86	---	---	---	---	19429693	19429737	-	77	---	---
chr6	19443368	19459985	19443368	19444575	19458782	19459985	94	---	---	---	---	19445122	19445146	-	80	19443369	19459982
chr6	19447830	19455331	19447836	19448517	19454638	19455319	99	19447825	19447829	19455332	19455336	19454388	19454404	+	82	19447841	19455330
chr6	19460079	19467681	19460079	19460686	19467068	19467670	91	19460074	19460078	19467682	19467686	19466754	19466770	+	94	---	---
chr6	19468591	19477797	19468591	19469794	19476568	19477797	91	---	---	---	---	19476247	19476264	+	83	19468592	19477795
chr6	19478136	19488377	19478136	19478743	19487733	19488377	88	---	---	---	---	19487417	19487428	+	83	19478136	19488371
chr6	19494328	19501637	19494328	19494987	19500974	19501633	97	19494323	19494327	19501638	19501642	19495276	19495287	-	75	19494328	19501633
chr6	19501783	19512063	19501783	19505105	19508736	19512059	99	19501777	19501782	19512064	19512069	19508554	19508675	+	78	19501783	19512049
chr6	19526486	19530002	19526486	19526657	19529831	19530002	95	---	---	---	---	19529678	19529690	+	84	19526493	19530000
chr6	19530815	19536305	19530815	19531093	19536025	19536305	94	---	---	---	---	19535946	19535960	+	73	19530815	19536303
chr6	19537813	19544608	19537813	19538974	19543457	19544608	96	---	---	---	---	19543286	19543303	+	77	19537813	19544606
chr6	19547419	19559550	19547419	19549161	19557808	19559550	98	---	---	---	---	19549418	19549437	-	90	19547422	19559548
chr6	19578310	19587312	19578310	19579520	19586121	19587312	98	---	---	---	---	19579838	19579850	-	92	---	---
chr6	19606881	19616481	19606881	19607361	19616001	19616481	93	---	---	---	---	19607601	19607638	-	81	19606881	19616479
chr6	19631661	19641493	19631661	19634189	19638775	19641493	91	---	---	---	---	19638633	19638659	+	85	---	---
chr6	19668357	19682574	19668357	19670317	19680612	19682574	99	---	---	---	---	19680098	19680140	+	74	---	---
chr6	19670318	19679870	19670318	19670441	19679747	19679870	95	---	---	---	---	19670738	19670758	-	76	19670336	19679856
chr6	19703356	19712692	19703356	19704586	19711493	19712692	91	---	---	---	---	19704636	19704664	-	82	---	---
chr6	19742397	19751367	19742397	19743647	19750098	19751367	96	---	---	---	---	19743877	19743920	-	77	19742397	19751365
chr6	19753829	19771671	19753829	19754418	19771062	19771671	91	---	---	---	---	19755136	19755151	-	75	---	---
chr6	19755184	19764778	19755184	19755810	19764153	19764778	99	---	---	---	---	19756017	19756044	-	75	19755184	19764774
chr6	19782002	19794221	19782002	19787027	19789194	19794221	99	---	---	---	---	19789181	19789192	+	100	19782002	19794215
chr6	19794695	19804326	19794695	19795946	19803078	19804326	96	---	---	---	---	19796169	19796200	-	75	---	---
chr6	19813144	19821075	19813144	19814317	19819901	19821075	96	---	---	---	---	19814565	19814597	-	72	19813144	19821073
chr6	19830035	19847749	19830035	19831158	19846616	19847749	94	---	---	---	---	19831908	19831922	-	80	19830041	19847745
chr6	19836264	19848464	19836264	19837014	19847744	19848464	92	---	---	---	---	19837451	19837485	-	71	---	---
chr6	19860987	19871049	19860987	19864126	19867912	19871049	99	---	---	---	---	19864226	19864287	-	70	19860996	19871047
chr6	19882183	19891323	19882183	19884408	19889099	19891323	98	---	---	---	---	19888865	19888886	+	77	19882183	19891315
chr6	19900595	19910692	19900595	19901443	19909825	19910692	91	---	---	---	---	19909406	19909441	+	75	---	---
chr6	19911394	19920855	19911394	19911748	19920501	19920855	97	---	---	---	---	19920225	19920244	+	90	19911395	19920853
chr6	19943644	19963060	19943644	19943805	19962899	19963060	94	---	---	---	---	19944507	19944520	-	78	19943654	19963058
chr6	19966632	19979921	19966634	19968319	19978236	19979921	96	19966627	19966631	19979922	19979926	19977947	19977965	+	73	19966634	19979919
chr6	19982475	19994205	19982480	19983924	19992753	19994200	94	19982468	19982474	19994206	19994212	19992322	19992336	+	73	19982486	19994197
chr6	20000152	20009012	20000152	20001332	20007747	20009012	88	---	---	---	---	20007427	20007470	+	70	20000155	20009010
chr6	20072062	20080375	20072062	20075525	20077007	20080375	95	---	---	---	---	20076914	20076954	+	75	20072063	20080367
chr6	20086689	20092869	20086689	20087949	20091608	20092869	97	---	---	---	---	20088043	20088104	-	80	---	---
chr6	20100606	20108376	20100616	20103748	20105235	20108369	95	20100601	20100605	20108377	20108381	20105144	20105183	+	72	20100614	20108362
chr6	20109944	20118815	20109944	20111163	20117596	20118815	95	---	---	---	---	20117346	20117358	+	100	20109944	20118812
chr6	20123168	20138052	20123168	20127179	20134007	20138052	97	---	---	---	---	20133926	20133940	+	73	---	---
chr6	20145529	20153011	20145529	20146202	20152339	20153011	98	---	---	---	---	20152039	20152056	+	72	20145532	20153009
chr6	20217429	20231178	20217429	20219107	20229558	20231178	94	---	---	---	---	20219525	20219539	-	73	20217429	20231173
chr6	20231329	20238746	20231329	20232023	20238052	20238746	98	---	---	---	---	20237753	20237770	+	72	20231333	20238744
chr6	20239338	20248862	20239338	20240664	20247536	20248862	99	---	---	---	---	20240970	20240981	-	91	20239341	20248860
chr6	20265780	20282375	20265780	20269074	20279086	20282375	91	---	---	---	---	20278585	20278622	+	76	20265794	20282373
chr6	20301948	20312327	20301948	20303420	20310855	20312327	96	---	---	---	---	20310596	20310624	+	82	20301948	20312325
chr6	20345694	20363956	20345697	20348634	20361004	20363942	88	20345689	20345693	20363957	20363961	20360464	20360476	+	84	---	---
chr6	20353993	20366159	20353993	20355506	20364533	20366159	91	---	---	---	---	20355921	20355935	-	73	20353994	20366158
chr6	20374682	20394043	20374682	20375888	20392836	20394043	95	---	---	---	---	20376286	20376309	-	75	20374683	20394037
chr6	20376571	20387079	20376571	20380010	20383639	20387079	99	---	---	---	---	20380069	20380167	-	76	20376571	20387077
chr6	20415793	20429087	20415793	20416036	20428819	20429087	87	---	---	---	---	20416489	20416504	-	87	---	---
chr6	20450477	20453493	20450477	20451133	20452838	20453493	93	---	---	---	---	20451212	20451233	-	81	---	---
chr6	20454821	20469758	20454821	20455491	20469087	20469758	96	---	---	---	---	20456120	20456137	-	77	20454821	20469756
chr6	20460030	20467504	20460041	20460720	20466817	20467496	96	20460025	20460029	20467505	20467509	20460741	20460759	-	84	20460037	20467494
chr6	20473957	20483143	20473957	20474603	20482497	20483143	97	---	---	---	---	20474678	20474695	-	72	20473957	20483141
chr6	20487275	20496542	20487275	20487835	20495908	20496542	85	---	---	---	---	20488190	20488210	-	76	20487275	20496525
chr6	20500895	20510537	20500903	20501534	20509904	20510534	95	20500890	20500894	20510538	20510542	20509486	20509509	+	70	20500900	20510532
chr6	20545267	20554555	20545267	20545854	20553968	20554555	99	---	---	---	---	20546059	20546086	-	78	20545267	20554553
chr6	20555660	20563795	20555660	20559048	20560406	20563795	98	---	---	---	---	20559101	20559137	-	70	20555660	20563793
chr6	20572966	20586728	20572966	20577151	20582791	20586728	92	---	---	---	---	20582509	20582522	+	78	20572967	20586711
chr6	20584003	20586784	20584003	20584205	20586583	20586784	97	---	---	---	---	20584283	20584297	-	100	20584004	20586779
chr6	20586771	20607694	20586781	20587368	20607105	20607694	92	20586765	20586770	20607695	20607700	20606135	20606161	+	81	---	---
chr6	20588107	20601303	20588107	20589378	20600013	20601303	94	---	---	---	---	20589793	20589807	-	73	20588110	20601298
chr6	20607683	20615511	20607683	20608957	20614231	20615505	99	20607678	20607682	20615512	20615516	20609132	20609176	-	71	20607683	20615507
chr6	20624918	20646656	20624918	20626376	20645035	20646656	87	---	---	---	---	20626932	20626960	-	82	20624918	20646652
chr6	20634242	20644179	20634242	20637625	20640770	20644179	97	---	---	---	---	20640630	20640648	+	89	20634242	20644177
chr6	20647879	20658265	20647879	20651266	20654873	20658265	97	---	---	---	---	20654752	20654813	+	77	20647879	20658263
chr6	20673767	20681813	20673767	20677095	20678484	20681813	99	---	---	---	---	20677148	20677188	-	75	20673783	20681811
chr6	20684501	20692256	20684501	20687777	20688985	20692256	98	---	---	---	---	20688892	20688931	+	75	20684501	20692254
chr6	20692687	20700723	20692687	20695963	20697445	20700723	97	---	---	---	---	20697413	20697425	+	76	---	---
chr6	20695724	20713149	20695724	20696945	20711949	20713149	86	---	---	---	---	20711452	20711472	+	76	20695734	20713144
chr6	20703607	20720948	20703607	20704236	20720318	20720948	98	---	---	---	---	20719710	20719733	+	70	20703607	20720946
chr6	20709330	20716880	20709330	20712361	20713886	20716880	96	---	---	---	---	20712414	20712453	-	75	---	---
chr6	20732883	20744384	20732883	20733769	20743500	20744384	95	---	---	---	---	20734017	20734043	-	92	---	---
chr6	20744376	20755647	20744385	20747926	20752093	20755637	99	20744371	20744375	20755648	20755652	20747983	20748103	-	77	20744377	20755635
chr6	20765094	20779250	20765094	20766224	20778108	20779250	92	---	---	---	---	20777830	20777846	+	70	20765094	20779248
chr6	20767807	20775236	20767807	20768477	20774566	20775236	97	---	---	---	---	20774265	20774282	+	77	20767808	20775234
chr6	20784687	20798576	20784692	20786435	20796889	20798574	95	20784680	20784686	20798577	20798583	20786852	20786868	-	70	20784692	20798572
chr6	20804290	20822171	20804296	20805566	20820865	20822158	91	20804285	20804289	20822172	20822176	20820335	20820359	+	72	20804298	20822157
chr6	20806466	20815386	20806466	20807678	20814117	20815386	92	---	---	---	---	20807963	20807991	-	82	20806466	20815383
chr6	20832135	20847272	20832136	20832760	20846637	20847260	98	20832130	20832134	20847273	20847277	20845980	20846005	+	73	20832136	20847271
chr6	20864431	20874375	20864444	20867897	20870908	20874360	99	20864426	20864430	20874376	20874380	20867955	20868048	-	75	20864438	20874369
chr6	20875330	20885605	20875330	20878652	20882283	20885605	99	---	---	---	---	20882125	20882223	+	75	20875330	20885603
chr6	20900506	20912654	20900506	20905171	20907920	20912654	89	---	---	---	---	20905239	20905267	-	72	20900506	20912652
chr6	20912768	20919403	20912768	20914790	20917381	20919403	97	---	---	---	---	20917251	20917330	+	75	---	---
chr6	20914788	20925027	20914788	20915207	20924608	20925027	95	---	---	---	---	20924171	20924194	+	79	---	---
chr6	20915199	20927422	20915199	20916185	20926431	20927422	95	---	---	---	---	20916430	20916480	-	76	20915205	20927418
chr6	20939278	20948396	20939278	20940129	20947531	20948396	88	---	---	---	---	20947310	20947344	+	71	20939289	20948395
chr6	20945465	20951087	20945465	20946369	20950186	20951087	86	---	---	---	---	20946406	20946418	-	76	20945473	20951077
chr6	20966370	20976146	20966370	20969948	20972581	20976146	97	---	---	---	---	20972449	20972484	+	83	20966370	20976143
chr6	20988206	21009050	20988206	20988697	21008559	21009050	96	---	---	---	---	20989610	20989637	-	78	20988208	21009048
chr6	20988823	20998175	20988823	20989405	20997593	20998175	99	---	---	---	---	20989610	20989637	-	78	20988826	20998173
chr6	21014019	21021181	21014019	21014576	21020624	21021181	91	---	---	---	---	21020410	21020421	+	91	---	---
chr6	21036267	21045384	21036267	21037524	21044105	21045384	91	---	---	---	---	21037831	21037853	-	78	21036269	21045379
chr6	21047317	21056128	21047317	21048100	21055376	21056128	93	---	---	---	---	21055099	21055128	+	83	---	---
chr6	21049874	21071402	21049874	21054951	21066325	21071402	89	---	---	---	---	21055502	21055519	-	77	---	---
chr6	21052005	21068561	21052005	21052107	21068459	21068561	94	---	---	---	---	21052857	21052870	-	71	21052013	21068557
chr6	21056128	21063468	21056128	21056596	21062999	21063468	99	---	---	---	---	21062767	21062788	+	77	21056128	21063463
chr6	21063457	21072939	21063459	21064789	21071595	21072924	99	21063452	21063456	21072940	21072944	21071405	21071417	+	100	21063468	21072924
chr6	21097793	21115887	21097793	21098676	21114972	21115887	95	---	---	---	---	21114179	21114203	+	72	21097809	21115869
chr6	21098676	21108147	21098676	21099985	21106857	21108147	98	---	---	---	---	21106658	21106670	+	100	21098676	21108145
chr6	21119699	21128374	21119699	21121312	21126760	21128374	99	---	---	---	---	21126570	21126597	+	71	21119702	21128371
chr6	21143780	21154940	21143780	21146589	21152170	21154940	97	---	---	---	---	21151928	21151946	+	84	21143781	21154938
chr6	21160934	21172364	21160934	21164031	21169145	21172364	91	---	---	---	---	21164264	21164287	-	75	21160939	21172361
chr6	21199543	21206933	21199543	21200225	21206250	21206933	98	---	---	---	---	21206025	21206074	+	76	21199546	21206931
chr6	21217707	21232724	21217707	21222084	21228347	21232724	99	---	---	---	---	21228125	21228142	+	94	21217707	21232722
chr6	21241039	21252322	21241047	21243901	21249471	21252319	98	21241034	21241038	21252323	21252327	21244086	21244103	-	83	21241044	21252317
chr6	21275966	21283307	21275966	21276636	21282637	21283307	99	---	---	---	---	21282378	21282392	+	80	21275966	21283304
chr6	21283510	21303963	21283510	21287230	21300168	21303963	95	---	---	---	---	21299743	21299763	+	71	---	---
chr6	21290392	21299743	21290406	21291008	21299130	21299732	98	21290387	21290391	21299744	21299748	21298901	21298928	+	78	21290396	21299726
chr6	21305228	21318723	21305228	21306465	21317442	21318723	92	---	---	---	---	21317014	21317028	+	73	21305231	21318718
chr6	21331939	21340882	21331939	21333194	21339605	21340882	97	---	---	---	---	21333432	21333465	-	76	21331945	21340880
chr6	21332203	21340426	21332203	21332760	21339869	21340426	99	---	---	---	---	21332964	21333018	-	78	21332214	21340424
chr6	21353619	21372367	21353619	21353746	21372241	21372367	96	---	---	---	---	21371520	21371539	+	70	21353624	21372357
chr6	21356740	21363205	21356743	21357406	21362542	21363205	99	21356735	21356739	21363206	21363210	21357583	21357637	-	74	21356743	21363201
chr6	21372367	21386601	21372367	21376021	21382948	21386601	97	---	---	---	---	21376317	21376332	-	87	21372367	21386596
chr6	21399178	21409410	21399188	21402495	21406102	21409407	99	21399173	21399177	21409411	21409415	21402549	21402647	-	76	21399185	21409409
chr6	21410917	21422654	21410917	21412603	21420967	21422654	95	---	---	---	---	21412658	21412679	-	86	21410917	21422652
chr6	21424284	21434104	21424284	21426663	21431728	21434104	99	---	---	---	---	21426807	21426844	-	73	21424284	21434102
chr6	21436783	21444915	21436783	21440226	21441461	21444915	97	---	---	---	---	21440278	21440318	-	75	---	---
chr6	21451115	21462495	21451115	21451594	21462017	21462495	95	---	---	---	---	21461741	21461773	+	81	21451115	21462493
chr6	21466734	21477295	21466734	21470274	21473755	21477295	99	---	---	---	---	21473581	21473699	+	76	21466737	21477292
chr6	21489325	21496735	21489325	21490000	21496059	21496735	99	---	---	---	---	21495759	21495776	+	72	21489328	21496733
chr6	21512144	21521633	21512144	21513457	21520316	21521633	98	---	---	---	---	21519998	21520009	+	91	21512144	21521631
chr6	21528163	21538276	21528163	21531542	21534895	21538276	98	---	---	---	---	21534739	21534837	+	78	21528164	21538275
chr6	21540527	21555355	21540527	21543225	21552679	21555355	89	---	---	---	---	21552206	21552218	+	84	---	---
chr6	21560148	21567389	21560148	21560809	21566729	21567389	97	---	---	---	---	21566463	21566549	+	72	---	---
chr6	21570286	21583769	21570289	21570768	21583282	21583761	97	21570281	21570285	21583770	21583774	21571347	21571363	-	76	21570289	21583763
chr6	21587282	21600991	21587286	21588580	21599695	21600991	94	21587275	21587281	21600992	21600998	21599424	21599443	+	85	21587286	21600989
chr6	21602508	21611624	21602508	21603699	21610403	21611624	89	---	---	---	---	21610079	21610104	+	80	21602508	21611610
chr6	21619053	21628492	21619053	21620365	21627198	21628492	98	---	---	---	---	21626881	21626892	+	91	21619053	21628489
chr6	21654175	21667366	21654175	21657712	21663831	21667366	99	---	---	---	---	21657912	21657960	-	71	21654175	21667355
chr6	21684219	21691602	21684220	21684890	21690933	21691602	97	21684212	21684218	21691603	21691609	21685175	21685192	-	77	21684220	21691600
chr6	21705192	21717560	21705192	21707056	21715698	21717560	98	---	---	---	---	21707414	21707449	-	75	21705192	21717553
chr6	21717631	21724185	21717631	21717761	21724053	21724185	93	---	---	---	---	21723753	21723770	+	77	21717640	21724183
chr6	21725398	21729232	21725398	21725730	21728899	21729232	93	---	---	---	---	21725827	21725888	-	83	21725401	21729230
chr6	21736832	21758086	21736837	21740236	21754753	21758082	96	21736826	21736831	21758087	21758092	21740664	21740723	-	71	21736838	21758077
chr6	21789983	21797346	21789983	21790666	21796663	21797346	97	---	---	---	---	21796442	21796486	+	73	21789985	21797344
chr6	21797769	21807819	21797779	21799916	21805654	21807807	90	21797764	21797768	21807820	21807824	21799972	21799987	-	81	21797774	21807803
chr6	21824685	21833638	21824685	21825014	21833309	21833638	98	---	---	---	---	21833074	21833101	+	75	21824686	21833636
chr6	21846570	21859970	21846570	21847815	21858775	21859970	91	---	---	---	---	21858285	21858302	+	83	21846579	21859963
chr6	21860607	21871065	21860607	21861923	21869751	21871065	92	---	---	---	---	21869359	21869371	+	84	21860607	21871063
chr6	21879893	21888810	21879893	21881136	21887565	21888810	99	---	---	---	---	21881374	21881407	-	82	21879898	21888808
chr6	21893374	21905899	21893376	21895139	21904198	21905899	94	21893366	21893373	21905900	21905907	21895560	21895574	-	73	21893374	21905897
chr6	21914690	21933633	21914690	21915561	21932735	21933633	92	---	---	---	---	21931878	21931902	+	80	---	---
chr6	21919163	21929272	21919175	21920414	21928002	21929265	94	21919156	21919162	21929273	21929279	21927670	21927733	+	75	21919169	21929263
chr6	21935917	21943453	21935917	21937591	21941796	21943453	95	---	---	---	---	21937663	21937729	-	76	---	---
chr6	21943485	21959053	21943485	21948175	21954364	21959053	98	---	---	---	---	21954056	21954071	+	87	21943487	21959051
chr6	21961518	21970861	21961521	21962834	21969573	21970848	91	21961511	21961517	21970862	21970868	21963147	21963171	-	80	21961523	21970843
chr6	21971401	21984243	21971401	21973548	21982078	21984243	91	---	---	---	---	21981867	21981901	+	71	21971404	21984242
chr6	21985219	21997775	21985219	21986952	21996043	21997775	95	---	---	---	---	21987262	21987281	-	90	21985219	21997771
chr6	21985830	21996988	21985830	21986276	21996540	21996988	90	21985824	21985829	21996989	21996994	21986630	21986644	-	80	---	---
chr6	21998305	22015356	21998305	21998961	22014701	22015356	94	---	---	---	---	21999493	21999507	-	86	21998308	22015354
chr6	21999706	22014079	21999706	22000333	22013454	22014079	97	21999700	21999705	22014080	22014085	22012857	22012877	+	71	21999706	22014073
chr6	22015972	22024973	22015972	22017012	22023960	22024973	94	---	---	---	---	22023797	22023816	+	80	---	---
chr6	22016268	22024698	22016268	22016732	22024256	22024698	91	---	---	---	---	22023881	22023933	+	79	---	---
chr6	22042818	22051607	22042818	22046559	22047867	22051607	99	---	---	---	---	22047796	22047817	+	72	22042822	22051605
chr6	22057200	22068603	22057211	22057838	22067972	22068599	99	22057194	22057199	22068604	22068609	22058275	22058295	-	90	22057204	22068597
chr6	22078642	22089165	22078642	22078875	22088932	22089165	94	---	---	---	---	22079365	22079378	-	78	---	---
chr6	22095629	22103909	22095636	22099195	22100341	22103899	99	22095623	22095628	22103910	22103915	22100248	22100287	+	75	22095636	22103908
chr6	22110766	22120217	22110766	22111359	22119624	22120217	99	---	---	---	---	22119302	22119338	+	70	22110766	22120215
chr6	22148380	22161660	22148380	22149750	22160288	22161660	95	---	---	---	---	22159854	22159868	+	73	---	---
chr6	22164491	22173798	22164498	22165760	22172512	22173798	95	22164485	22164490	22173799	22173804	22166067	22166078	-	91	---	---
chr6	22188392	22196344	22188401	22189578	22195164	22196340	98	22188383	22188391	22196345	22196353	22189826	22189858	-	72	22188395	22196340
chr6	22198198	22211814	22198212	22199780	22210290	22211801	91	22198193	22198197	22211815	22211819	22200192	22200206	-	73	22198201	22211809
chr6	22216503	22231516	22216506	22217796	22230243	22231507	93	22216498	22216502	22231517	22231521	22229640	22229655	+	81	22216509	22231513
chr6	22251480	22259288	22251487	22254831	22255945	22259279	98	22251475	22251479	22259289	22259293	22254886	22254913	-	75	22251481	22259271
chr6	22266350	22287648	22266350	22271801	22282164	22287646	98	22266345	22266349	22287649	22287653	22281646	22281676	+	74	22266350	22287644
chr6	22271806	22280349	22271811	22273408	22278749	22280344	96	22271800	22271805	22280350	22280355	22273567	22273594	-	71	22271811	22280348
chr6	22304462	22314732	22304462	22307693	22311501	22314732	100	---	---	---	---	22307792	22307852	-	72	---	---
chr6	22326560	22346047	22326561	22327039	22345569	22346047	96	22326555	22326559	22346048	22346052	22344668	22344683	+	81	22326562	22346045
chr6	22332585	22341483	22332585	22335667	22338387	22341483	98	---	---	---	---	22335734	22335762	-	75	---	---
chr6	22365440	22375456	22365440	22368789	22372123	22375456	93	---	---	---	---	22368856	22368884	-	75	22365440	22375454
chr6	22378256	22384107	22378261	22379370	22383073	22384099	90	22378249	22378255	22384108	22384114	22379517	22379538	-	77	22378262	22384095
chr6	22388662	22394851	22388662	22389515	22393993	22394851	99	---	---	---	---	22393811	22393823	+	76	22388663	22394849
chr6	22395053	22401696	22395053	22396127	22400613	22401696	92	---	---	---	---	22396280	22396297	-	77	22395053	22401694
chr6	22412021	22430653	22412031	22415423	22427258	22430650	99	22412016	22412020	22430654	22430658	22426677	22426693	+	76	---	---
chr6	22431121	22435459	22431121	22431932	22434647	22435459	97	---	---	---	---	22434511	22434538	+	89	22431131	22435457
chr6	22437744	22452264	22437744	22438366	22451641	22452264	99	---	---	---	---	22450977	22451008	+	71	22437745	22452262
chr6	22464653	22484323	22464653	22468052	22480925	22484323	99	---	---	---	---	22480360	22480429	+	74	22464653	22484321
chr6	22469949	22479103	22469949	22473901	22475159	22479103	99	---	---	---	---	22473954	22473993	-	77	22469949	22479101
chr6	22497693	22517523	22497693	22498120	22517095	22517523	94	---	---	---	---	22516175	22516220	+	71	22497698	22517521
chr6	22503330	22512212	22503343	22504570	22510959	22512202	94	22503325	22503329	22512213	22512217	22510668	22510687	+	85	22503334	22512205
chr6	22557216	22576087	22557216	22558770	22574534	22576087	99	---	---	---	---	22559489	22559536	-	79	22557216	22576085
chr6	22565746	22573998	22565746	22569786	22569963	22573998	99	---	---	---	---	22569853	22569873	-	76	---	---
chr6	22577098	22582163	22577098	22577383	22581878	22582163	99	---	---	---	---	22581838	22581856	+	73	22577098	22582160
chr6	22583191	22590915	22583191	22583453	22590653	22590915	99	---	---	---	---	22583725	22583745	-	80	22583191	22590913
chr6	22610142	22625504	22610142	22612807	22622918	22625504	96	---	---	---	---	22613181	22613225	-	71	---	---
chr6	22640770	22661070	22640770	22641479	22660335	22661070	92	---	---	---	---	22659394	22659420	+	74	---	---
chr6	22646756	22655566	22646756	22648390	22653932	22655566	99	---	---	---	---	22653706	22653718	+	84	22646756	22655562
chr6	22666165	22680562	22666165	22667709	22678998	22680562	94	---	---	---	---	22668110	22668153	-	72	22666166	22680560
chr6	22682921	22694496	22682921	22686932	22690485	22694496	99	---	---	---	---	22686999	22687026	-	78	22682921	22694494
chr6	22703069	22711743	22703069	22704672	22710139	22711742	99	22703064	22703068	22711744	22711748	22709985	22710000	+	81	22703069	22711739
chr6	22727440	22740801	22727440	22731133	22737110	22740801	99	---	---	---	---	22736942	22736956	+	73	22727440	22740799
chr6	22751999	22764316	22751999	22754433	22761885	22764316	99	---	---	---	---	22761760	22761779	+	85	22752000	22764314
chr6	22787445	22793096	22787445	22787612	22792929	22793096	96	---	---	---	---	22787692	22787711	-	70	22787447	22793094
chr6	22810991	22824471	22810991	22812441	22823021	22824471	99	---	---	---	---	22812860	22812876	-	70	22810991	22824469
chr6	22830594	22839591	22830594	22831876	22838310	22839591	99	---	---	---	---	22832107	22832140	-	79	22830594	22839582
chr6	22856732	22865948	22856732	22856978	22865702	22865948	98	---	---	---	---	22857395	22857415	-	76	---	---
chr6	22856978	22864396	22856978	22857653	22863721	22864396	99	---	---	---	---	22863421	22863438	+	72	22856978	22864394
chr6	22898553	22906737	22898553	22901988	22903301	22906737	99	---	---	---	---	22902037	22902073	-	75	22898553	22906733
chr6	22906930	22914132	22906930	22908314	22912755	22914132	97	---	---	---	---	22908525	22908536	-	75	22906930	22914130
chr6	22930681	22950245	22930689	22932084	22948834	22950239	96	22930675	22930680	22950246	22950251	22932741	22932759	-	78	22930684	22950239
chr6	22940399	22948629	22940399	22941692	22947293	22948629	96	---	---	---	---	22947100	22947127	+	71	22940399	22948627
chr6	22957348	22976818	22957348	22958617	22975569	22976818	97	---	---	---	---	22974744	22974765	+	77	22957348	22976816
chr6	22960677	22971183	22960680	22964108	22967757	22971183	99	22960671	22960676	22971184	22971189	22967575	22967702	+	75	22960680	22971181
chr6	23006988	23023665	23006989	23007507	23023141	23023655	88	23006983	23006987	23023666	23023670	23008266	23008289	-	75	---	---
chr6	23012112	23025182	23012112	23012618	23024677	23025182	94	---	---	---	---	23024164	23024195	+	75	---	---
chr6	23030395	23045562	23030395	23031921	23044035	23045562	96	---	---	---	---	23032464	23032496	-	72	---	---
chr6	23040733	23047654	23040733	23042831	23045557	23047654	98	---	---	---	---	23042917	23042967	-	78	23040746	23047644
chr6	23047646	23056132	23047646	23047874	23055904	23056132	98	---	---	---	---	23048224	23048239	-	87	23047653	23056130
chr6	23066969	23078744	23066979	23068491	23077227	23078734	98	23066964	23066968	23078745	23078749	23068748	23068767	-	90	23066970	23078740
chr6	23073117	23093199	23073117	23073764	23092573	23093199	91	---	---	---	---	23091664	23091682	+	73	23073121	23093190
chr6	23074701	23094213	23074701	23075726	23093188	23094213	92	---	---	---	---	23076428	23076440	-	84	23074711	23094208
chr6	23075102	23094213	23075102	23075726	23093590	23094213	92	---	---	---	---	23092722	23092742	+	76	---	---
chr6	23087620	23103233	23087620	23091211	23099556	23103232	95	23087615	23087619	23103234	23103238	23099532	23099545	+	78	23087620	23103225
chr6	23097462	23101165	23097465	23098976	23099556	23101150	91	23097457	23097461	23101166	23101170	23099042	23099061	-	70	23097465	23101160
chr6	23121743	23132807	23121743	23123138	23131412	23132807	99	---	---	---	---	23131177	23131214	+	78	23121760	23132805
chr6	23143677	23151050	23143686	23144556	23150176	23151044	91	23143672	23143676	23151051	23151055	23144731	23144767	-	75	---	---
chr6	23155754	23167582	23155756	23158560	23164781	23167582	99	23155749	23155753	23167583	23167587	23164471	23164500	+	83	---	---
chr6	23168173	23184964	23168173	23173361	23179738	23184964	86	---	---	---	---	23173602	23173629	-	78	---	---
chr6	23201628	23220546	23201628	23204531	23217639	23220546	98	---	---	---	---	23205096	23205107	-	83	---	---
chr6	23209703	23217639	23209712	23213123	23214227	23217639	99	23209698	23209702	23217640	23217644	23214135	23214174	+	75	23209703	23217637
chr6	23217946	23221896	23217946	23219282	23220549	23221885	98	23217941	23217945	23221897	23221901	23220520	23220544	+	84	23217963	23221894
chr6	23223297	23240205	23223297	23224765	23238756	23240205	96	---	---	---	---	23238125	23238149	+	76	23223311	23240200
chr6	23223987	23239881	23223987	23224441	23239446	23239881	92	---	---	---	---	23225019	23225035	-	100	23223987	23239874
chr6	23229946	23237344	23229955	23230627	23236668	23237340	99	23229941	23229945	23237345	23237349	23236368	23236386	+	73	23229956	23237337
chr6	23254605	23265861	23254619	23257720	23262766	23265859	99	23254600	23254604	23265862	23265866	23257951	23257973	-	73	23254619	23265860
chr6	23303226	23312236	23303238	23305574	23309870	23312233	98	23303221	23303225	23312237	23312241	23309773	23309799	+	70	23303233	23312235
chr6	23325764	23339341	23325764	23327183	23337910	23339341	95	---	---	---	---	23327391	23327405	-	86	23325766	23339336
chr6	23327432	23333718	23327432	23328792	23332341	23333718	96	---	---	---	---	23332178	23332210	+	75	23327432	23333715
chr6	23344266	23358225	23344266	23344879	23357612	23358225	99	---	---	---	---	23356975	23357024	+	80	---	---
chr6	23349257	23357616	23349257	23352522	23354347	23357612	99	23349251	23349256	23357617	23357622	23354255	23354295	+	73	23349259	23357610
chr6	23363509	23375350	23363509	23365032	23373835	23375350	98	---	---	---	---	23373561	23373580	+	90	23363512	23375347
chr6	23377924	23394109	23377925	23379369	23392665	23394109	99	23377918	23377923	23394110	23394115	23392052	23392067	+	87	23377925	23394106
chr6	23399507	23409881	23399507	23399884	23409506	23409881	89	---	---	---	---	23409024	23409039	+	75	23399507	23409871
chr6	23429136	23441349	23429136	23430736	23439749	23441349	99	---	---	---	---	23439358	23439372	+	86	23429138	23441346
chr6	23444000	23454969	23444001	23445741	23453234	23454966	94	23443995	23443999	23454970	23454974	23446067	23446080	-	78	23444001	23454962
chr6	23462837	23482068	23462837	23464452	23480378	23482068	92	---	---	---	---	23479582	23479607	+	76	23462842	23482060
chr6	23493960	23509744	23493960	23495092	23508609	23509744	98	---	---	---	---	23495742	23495768	-	70	23493961	23509739
chr6	23495092	23503878	23495092	23496365	23502602	23503878	99	---	---	---	---	23502330	23502363	+	85	23495092	23503876
chr6	23503878	23510013	23503878	23504158	23509739	23510013	95	---	---	---	---	23509616	23509668	+	77	---	---
chr6	23510048	23526649	23510048	23511930	23524768	23526649	90	---	---	---	---	23512454	23512492	-	79	---	---
chr6	23544490	23564598	23544490	23547749	23561340	23564598	99	---	---	---	---	23548332	23548358	-	70	23544490	23564596
chr6	23548342	23560342	23548342	23551196	23557486	23560342	99	---	---	---	---	23557172	23557201	+	86	23548342	23560340
chr6	23565041	23571575	23565054	23566491	23570134	23571570	99	23565036	23565040	23571576	23571580	23566622	23566654	-	78	23565051	23571570
chr6	23575834	23590718	23575834	23580915	23585637	23590718	99	---	---	---	---	23581113	23581125	-	92	23575834	23590702
chr6	23602376	23615459	23602376	23602494	23615341	23615459	93	---	---	---	---	23603083	23603107	-	80	---	---
chr6	23602557	23614360	23602557	23604120	23612797	23614360	99	---	---	---	---	23604537	23604553	-	70	23602557	23614357
chr6	23614399	23620944	23614399	23614814	23620526	23620944	89	---	---	---	---	23614947	23614963	-	82	23614405	23620938
chr6	23635408	23642870	23635408	23636073	23642205	23642870	99	---	---	---	---	23636360	23636377	-	72	23635408	23642868
chr6	23647010	23651104	23647010	23647956	23650158	23651104	99	---	---	---	---	23648049	23648067	-	89	23647024	23651099
chr6	23655232	23664338	23655232	23656515	23663045	23664327	98	23655226	23655231	23664339	23664344	23656594	23656618	-	72	23655233	23664325
chr6	23664641	23679744	23664643	23666078	23678316	23679733	95	23664636	23664640	23679745	23679749	23677829	23677872	+	77	23664643	23679742
chr6	23669767	23677581	23669777	23673060	23674295	23677579	97	23669762	23669766	23677582	23677586	23674204	23674237	+	82	23669767	23677576
chr6	23683629	23688543	23683637	23683778	23688391	23688532	99	23683624	23683628	23688544	23688548	23683899	23683927	-	79	23683638	23688527
chr6	23715948	23734367	23715948	23717293	23733044	23734367	97	---	---	---	---	23718048	23718068	-	71	23715955	23734364
chr6	23722359	23731324	23722359	23723643	23730039	23731324	99	---	---	---	---	23729769	23729802	+	82	23722361	23731321
chr6	23736206	23741200	23736208	23736312	23741092	23741196	99	23736201	23736205	23741201	23741205	23740913	23740925	+	76	23736208	23741194
chr6	23741802	23750694	23741817	23743449	23749055	23750691	99	23741797	23741801	23750695	23750699	23743617	23743644	-	71	23741806	23750692
chr6	23751384	23758740	23751384	23751770	23758355	23758740	94	---	---	---	---	23752063	23752074	-	75	23751384	23758738
chr6	23765292	23773928	23765292	23768428	23770793	23773928	99	---	---	---	---	23770674	23770701	+	82	23765292	23773921
chr6	23791174	23801948	23791174	23791969	23801142	23801948	95	---	---	---	---	23792308	23792326	-	73	23791177	23801945
chr6	23841467	23850929	23841467	23842807	23849614	23850929	97	---	---	---	---	23849298	23849309	+	91	23841468	23850927
chr6	23883445	23891439	23883445	23886782	23888097	23891439	99	---	---	---	---	23888007	23888043	+	75	23883445	23891437
chr6	23897899	23908666	23897899	23900332	23906142	23908666	95	---	---	---	---	23906023	23906036	+	85	23897899	23908659
chr6	23909112	23930555	23909112	23909683	23929975	23930555	96	---	---	---	---	23910586	23910605	-	70	23909112	23930552
chr6	23914733	23928842	23914733	23915363	23928211	23928842	99	---	---	---	---	23927909	23927923	+	80	23914735	23928840
chr6	23933488	23942052	23933488	23937110	23938423	23942044	99	23933483	23933487	23942053	23942057	23937161	23937201	-	75	23933488	23942047
chr6	23975720	23983999	23975720	23977637	23982103	23983999	98	---	---	---	---	23977818	23977830	-	92	23975721	23983996
chr6	23989400	23994555	23989400	23989756	23994200	23994555	95	---	---	---	---	23993977	23993990	+	78	---	---
chr6	24016736	24034341	24016736	24016904	24034173	24034341	98	---	---	---	---	24033368	24033386	+	73	24016736	24034339
chr6	24017244	24027416	24017244	24020515	24024145	24027416	99	---	---	---	---	24023977	24024090	+	75	24017244	24027414
chr6	24044754	24055768	24044754	24045005	24055517	24055768	98	---	---	---	---	24045319	24045334	-	75	24044760	24055760
chr6	24046114	24057441	24046114	24047712	24055844	24057441	97	---	---	---	---	24055545	24055573	+	86	24046123	24057437
chr6	24101088	24118038	24101088	24102366	24116777	24118038	98	---	---	---	---	24116231	24116255	+	80	24101088	24118036
chr6	24105066	24113040	24105066	24107014	24111093	24113040	99	---	---	---	---	24107188	24107210	-	73	24105066	24113038
chr6	24120850	24129111	24120850	24124091	24125870	24129111	99	---	---	---	---	24125837	24125849	+	76	24120850	24129109
chr6	24137958	24145708	24137958	24138635	24145032	24145708	96	---	---	---	---	24138763	24138822	-	80	24137960	24145705
chr6	24150866	24159749	24150866	24153821	24156807	24159749	96	---	---	---	---	24153875	24153971	-	78	24150866	24159747
chr6	24163473	24184303	24163473	24163880	24183899	24184303	90	---	---	---	---	24182983	24183036	+	70	---	---
chr6	24169343	24185002	24169355	24170052	24184298	24184990	92	24169338	24169342	24185003	24185007	24170584	24170623	-	70	24169347	24185000
chr6	24172866	24181663	24172866	24174483	24180041	24181663	96	---	---	---	---	24174749	24174761	-	92	24172866	24181659
chr6	24198755	24213388	24198755	24200046	24212097	24213388	99	---	---	---	---	24211564	24211607	+	88	24198758	24213385
chr6	24206202	24211820	24206213	24206508	24211524	24211819	99	24206197	24206201	24211821	24211825	24206570	24206584	-	86	24206211	24211815
chr6	24230886	24238846	24230886	24234022	24235700	24238846	96	---	---	---	---	24235614	24235637	+	75	24230893	24238844
chr6	24242975	24248060	24242975	24243244	24247791	24248060	99	---	---	---	---	24247751	24247769	+	73	24242975	24248058
chr6	24250866	24259445	24250866	24254275	24256036	24259445	99	---	---	---	---	24256003	24256015	+	76	---	---
chr6	24281022	24290441	24281022	24282295	24289169	24290441	99	---	---	---	---	24288912	24288939	+	71	24281027	24290439
chr6	24298491	24307212	24298491	24300101	24305602	24307212	99	---	---	---	---	24305447	24305462	+	87	24298491	24307209
chr6	24328610	24335428	24328610	24330101	24333914	24335428	97	---	---	---	---	24330164	24330178	-	80	---	---
chr6	24339166	24349807	24339176	24340686	24348285	24349793	99	24339161	24339165	24349808	24349812	24340943	24340962	-	90	24339166	24349795
chr6	24352227	24362297	24352232	24353626	24360775	24362295	91	24352222	24352226	24362298	24362302	24360498	24360517	+	90	24352228	24362293
chr6	24364385	24382129	24364385	24365425	24381089	24382129	99	---	---	---	---	24366133	24366164	-	71	24364385	24382124
chr6	24370279	24382658	24370279	24370762	24382175	24382658	98	---	---	---	---	24371319	24371333	-	73	---	---
chr6	24400208	24409962	24400208	24400687	24409472	24409962	96	---	---	---	---	24409055	24409078	+	79	24400224	24409960
chr6	24441619	24450247	24441619	24442222	24449644	24450247	97	---	---	---	---	24442579	24442594	-	81	24441621	24450245
chr6	24459165	24471720	24459165	24463291	24467591	24471720	99	---	---	---	---	24463472	24463496	-	72	---	---
chr6	24483394	24491326	24483394	24484665	24490053	24491326	99	---	---	---	---	24484904	24484935	-	78	24483394	24491324
chr6	24501640	24517012	24501640	24503071	24515582	24517012	88	---	---	---	---	24514969	24515016	+	83	24501644	24517010
chr6	24527976	24535954	24527976	24531326	24532603	24535954	99	---	---	---	---	24531374	24531413	-	75	24527982	24535947
chr6	24559252	24564382	24559258	24559685	24563946	24564373	98	24559246	24559251	24564383	24564388	24563837	24563854	+	77	24559258	24564378
chr6	24569675	24574650	24569689	24569837	24574494	24574642	96	24569670	24569674	24574651	24574655	24569839	24569850	-	100	24569677	24574647
chr6	24576720	24597420	24576720	24580085	24594114	24597420	93	---	---	---	---	24593448	24593522	+	89	---	---
chr6	24580805	24590904	24580809	24584225	24587478	24590894	99	24580800	24580804	24590905	24590909	24584283	24584386	-	77	24580809	24590895
chr6	24612523	24619099	24612523	24613545	24618036	24619099	90	---	---	---	---	24617901	24617926	+	80	24612525	24619096
chr6	24639050	24648521	24639050	24640391	24647202	24648521	97	---	---	---	---	24640691	24640702	-	91	24639050	24648520
chr6	24655940	24675448	24655940	24657455	24673769	24675448	86	---	---	---	---	24658243	24658260	-	72	24655941	24675443
chr6	24662692	24672343	24662696	24664271	24670773	24672342	94	24662687	24662691	24672344	24672348	24664541	24664569	-	75	24662699	24672340
chr6	24685210	24699745	24685210	24687483	24697471	24699745	99	---	---	---	---	24687817	24687834	-	83	24685214	24699743
chr6	24690108	24697472	24690108	24690778	24696802	24697472	99	---	---	---	---	24696502	24696519	+	72	24690108	24697470
chr6	24706855	24716374	24706855	24708336	24714871	24716374	93	---	---	---	---	24708620	24708637	-	77	24706856	24716372
chr6	24720486	24739715	24720486	24720745	24739456	24739715	88	---	---	---	---	24721625	24721653	-	75	---	---
chr6	24725885	24736054	24725885	24729329	24732611	24736054	99	---	---	---	---	24732446	24732510	+	72	24725886	24736052
chr6	24744903	24751119	24744903	24745781	24750260	24751119	97	---	---	---	---	24750078	24750090	+	76	24744904	24751117
chr6	24778130	24790515	24778130	24778651	24790001	24790515	97	---	---	---	---	24789680	24789730	+	76	---	---
chr6	24780732	24788080	24780732	24781146	24787666	24788080	98	---	---	---	---	24781363	24781423	-	78	24780735	24788077
chr6	24794800	24798001	24794800	24794962	24797848	24798001	91	---	---	---	---	24795006	24795024	-	73	24794816	24797999
chr6	24802867	24807859	24802874	24803079	24807639	24807844	98	24802862	24802866	24807860	24807864	24807542	24807569	+	89	---	---
chr6	24811426	24829779	24811426	24812535	24828668	24829779	96	---	---	---	---	24828200	24828216	+	88	24811426	24829774
chr6	24825088	24831990	24825088	24827304	24829774	24831990	98	---	---	---	---	24827383	24827412	-	70	---	---
chr6	24833719	24844354	24833719	24835274	24842797	24844354	97	---	---	---	---	24842456	24842469	+	78	24833720	24844352
chr6	24853191	24867611	24853191	24853831	24866971	24867611	99	---	---	---	---	24854377	24854396	-	70	24853192	24867609
chr6	24887182	24896514	24887182	24888311	24895364	24896514	97	---	---	---	---	24895171	24895200	+	83	---	---
chr6	24919588	24934414	24919588	24923739	24930284	24934414	96	---	---	---	---	24930062	24930081	+	80	---	---
chr6	24944450	24952753	24944450	24947811	24949392	24952753	99	---	---	---	---	24947864	24947904	-	75	24944450	24952751
chr6	24964422	24974746	24964427	24967831	24971336	24974741	99	24964414	24964421	24974747	24974754	24967886	24968007	-	77	24964427	24974734
chr6	24984564	25001917	24984564	24985146	25001336	25001917	97	---	---	---	---	25000718	25000741	+	75	24984566	25001913
chr6	25001915	25010706	25001915	25003458	25009162	25010706	98	---	---	---	---	25008973	25009013	+	100	25001916	25010701
chr6	25011512	25021580	25011512	25014880	25018198	25021580	99	---	---	---	---	25014999	25015013	-	80	---	---
chr6	25027929	25039707	25027929	25032085	25035551	25039707	99	---	---	---	---	25035394	25035450	+	75	25027929	25039705
chr6	25047362	25064984	25047362	25048634	25063718	25064984	87	---	---	---	---	25048796	25048831	-	72	---	---
chr6	25059576	25067804	25059582	25063152	25064224	25067797	99	25059571	25059575	25067805	25067809	25064130	25064170	+	73	25059576	25067795
chr6	25069464	25081202	25069464	25072182	25078482	25081202	99	---	---	---	---	25072471	25072497	-	81	25069464	25081199
chr6	25090556	25098356	25090562	25093804	25095329	25098343	90	25090551	25090555	25098357	25098361	25095315	25095326	+	91	25090562	25098353
chr6	25109321	25126053	25109321	25111136	25124300	25126053	91	---	---	---	---	25123664	25123681	+	72	25109335	25126051
chr6	25167872	25179455	25167877	25171280	25176393	25179452	89	25167866	25167871	25179456	25179461	25176230	25176291	+	70	25167873	25179450
chr6	25168770	25179452	25168770	25171280	25177286	25179452	85	---	---	---	---	25171490	25171511	-	77	---	---
chr6	25190519	25204694	25190519	25191148	25204065	25204694	99	---	---	---	---	25203508	25203527	+	70	25190519	25204691
chr6	25227497	25234847	25227497	25228066	25234278	25234847	98	---	---	---	---	25228068	25228083	-	93	25227497	25234845
chr6	25249926	25268813	25249926	25252387	25266380	25268813	97	---	---	---	---	25252910	25252940	-	74	25249926	25268811
chr6	25254793	25263725	25254793	25256059	25262478	25263725	97	---	---	---	---	25256297	25256330	-	82	25254796	25263723
chr6	25303221	25314255	25303221	25307603	25309867	25314255	99	---	---	---	---	25309796	25309810	+	73	---	---
chr6	25316944	25322214	25316950	25317568	25321554	25322210	90	25316939	25316943	25322215	25322219	25321537	25321551	+	86	25316947	25322207
chr6	25325930	25332242	25325930	25327309	25330863	25332242	96	---	---	---	---	25327441	25327473	-	75	25325930	25332231
chr6	25334669	25345391	25334672	25338048	25341963	25345388	94	25334664	25334668	25345392	25345396	25338167	25338190	-	95	25334672	25345389
chr6	25362363	25366189	25362363	25362812	25365740	25366189	99	---	---	---	---	25362814	25362853	-	80	25362363	25366187
chr6	25385211	25390126	25385215	25385595	25389736	25390116	99	25385206	25385210	25390127	25390131	25385695	25385712	-	72	25385215	25390120
chr6	25397924	25408442	25397929	25398567	25407791	25408429	98	25397918	25397923	25408443	25408448	25407418	25407434	+	82	---	---
chr6	25412680	25424333	25412680	25415916	25421136	25424333	98	---	---	---	---	25420962	25421081	+	77	25412683	25424320
chr6	25430927	25447001	25430927	25433569	25444357	25447001	99	---	---	---	---	25444262	25444279	+	72	25430936	25446992
chr6	25438446	25451836	25438446	25442410	25447853	25451836	98	---	---	---	---	25447682	25447693	+	75	---	---
chr6	25452018	25465731	25452018	25457670	25460079	25465731	99	---	---	---	---	25460045	25460076	+	78	---	---
chr6	25471664	25483591	25471673	25474479	25480776	25483580	99	25471659	25471663	25483592	25483596	25474770	25474794	-	84	25471674	25483589
chr6	25489069	25497920	25489069	25490280	25496662	25497920	90	---	---	---	---	25490563	25490599	-	72	25489069	25497918
chr6	25500720	25512319	25500732	25501204	25511835	25512307	99	25500715	25500719	25512320	25512324	25501463	25501508	-	73	25500725	25512318
chr6	25516253	25532759	25516253	25516917	25532100	25532759	88	---	---	---	---	25517591	25517604	-	71	25516255	25532753
chr6	25524145	25531851	25524155	25527073	25528919	25531837	97	25524140	25524144	25531852	25531856	25528894	25528917	+	83	---	---
chr6	25532760	25537277	25532773	25532976	25537060	25537262	94	25532755	25532759	25537278	25537282	25536855	25536889	+	71	25532777	25537269
chr6	25541486	25549675	25541495	25542036	25549083	25549666	89	25541480	25541485	25549676	25549681	25542272	25542312	-	78	25541495	25549658
chr6	25576234	25584010	25576234	25579328	25580918	25584010	99	---	---	---	---	25579391	25579409	-	73	25576234	25584005
chr6	25603483	25616860	25603486	25607159	25612810	25616858	90	25603478	25603482	25616861	25616865	25607360	25607384	-	72	25603486	25616853
chr6	25616878	25624776	25616883	25620179	25621474	25624770	99	25616872	25616877	25624777	25624782	25620232	25620272	-	78	25616880	25624770
chr6	25628438	25636015	25628438	25628925	25635548	25636015	85	---	---	---	---	25635236	25635247	+	91	25628439	25636013
chr6	25643174	25654395	25643185	25646037	25651610	25654392	92	25643169	25643173	25654396	25654400	25651354	25651379	+	73	25643177	25654389
chr6	25675466	25685112	25675466	25679821	25680763	25685112	99	---	---	---	---	25679888	25679910	-	73	25675466	25685110
chr6	25710475	25724131	25710475	25712160	25722503	25724131	95	---	---	---	---	25722069	25722083	+	73	25710476	25724129
chr6	25725324	25735738	25725324	25728727	25732344	25735738	97	---	---	---	---	25732182	25732243	+	70	25725324	25735736
chr6	25738901	25753661	25738901	25743052	25749510	25753661	99	---	---	---	---	25749187	25749208	+	72	---	---
chr6	25763841	25771908	25763841	25763991	25771759	25771908	96	---	---	---	---	25771710	25771724	+	100	25763841	25771903
chr6	25789733	25810926	25789733	25790437	25810208	25810926	97	---	---	---	---	25791243	25791263	-	80	25789734	25810913
chr6	25798772	25803136	25798772	25800954	25800954	25803136	99	---	---	---	---	---	---	0	--	---	---
chr6	25804149	25813465	25804149	25806693	25810921	25813465	99	---	---	---	---	25806882	25806900	-	73	25804157	25813462
chr6	25820425	25828926	25820425	25821173	25828166	25828926	91	---	---	---	---	25821404	25821432	-	82	---	---
chr6	25842530	25851139	25842530	25843455	25850196	25851139	87	---	---	---	---	25849892	25849911	+	85	25842540	25851137
chr6	25881429	25896980	25881429	25882771	25895696	25896980	89	---	---	---	---	25883311	25883344	-	73	25881438	25896977
chr6	25883459	25891637	25883459	25886943	25888153	25891637	99	---	---	---	---	25886994	25887015	-	72	25883460	25891633
chr6	25895665	25913946	25895665	25897286	25912326	25913946	96	---	---	---	---	25897990	25898009	-	70	25895665	25913944
chr6	25902727	25909580	25902741	25903315	25909006	25909580	98	25902722	25902726	25909581	25909585	25908722	25908756	+	77	25902728	25909579
chr6	25917526	25929248	25917526	25920251	25926536	25929248	98	---	---	---	---	25926221	25926245	+	84	25917526	25929238
chr6	25945128	25951091	25945128	25945359	25950861	25951091	93	---	---	---	---	25945493	25945514	-	77	25945140	25951090
chr6	25953419	25969489	25953419	25959313	25963515	25969489	92	---	---	---	---	25959492	25959524	-	81	---	---
chr6	25962063	25971022	25962063	25963323	25969763	25971022	99	---	---	---	---	25963561	25963594	-	82	25962063	25971020
chr6	25975080	25981008	25975085	25975935	25980138	25980994	97	25975075	25975079	25981009	25981013	25979957	25979969	+	76	25975087	25980992
chr6	25993310	26001977	25993310	25994939	26000369	26001977	98	---	---	---	---	25995162	25995174	-	92	25993310	26001973
chr6	26013089	26022366	26013100	26013764	26021688	26022354	97	26013083	26013088	26022367	26022372	26021313	26021333	+	76	26013092	26022360
chr6	26026468	26038895	26026468	26027687	26037716	26038895	94	---	---	---	---	26028154	26028173	-	85	26026468	26038893
chr6	26039624	26061579	26039634	26040403	26060832	26061576	93	26039619	26039623	26061580	26061584	26059863	26059880	+	77	---	---
chr6	26044270	26056872	26044270	26045352	26055829	26056872	93	---	---	---	---	26055417	26055436	+	85	26044277	26056870
chr6	26067097	26077527	26067097	26070486	26074135	26077527	98	---	---	---	---	26070545	26070669	-	76	26067097	26077525
chr6	26094529	26114680	26094529	26097604	26111604	26114680	96	---	---	---	---	26098009	26098078	-	75	---	---
chr6	26100140	26110223	26100140	26103370	26107008	26110223	96	---	---	---	---	26103428	26103552	-	78	26100140	26110221
chr6	26102130	26109488	26102130	26102632	26108986	26109488	98	---	---	---	---	26108730	26108751	+	77	---	---
chr6	26118515	26130898	26118528	26121030	26128432	26130887	93	26118508	26118514	26130899	26130905	26128107	26128154	+	79	26118524	26130891
chr6	26144778	26160443	26144790	26145427	26159794	26160431	96	26144773	26144777	26160444	26160448	26146012	26146035	-	70	26144796	26160432
chr6	26162444	26174151	26162444	26165750	26170852	26174151	94	---	---	---	---	26170611	26170633	+	73	26162445	26174149
chr6	26176933	26186579	26176941	26177575	26185938	26186570	93	26176928	26176932	26186580	26186584	26177778	26177805	-	75	26176936	26186564
chr6	26202514	26211407	26202514	26203754	26210187	26211407	96	---	---	---	---	26209883	26209902	+	85	26202514	26211405
chr6	26253464	26264947	26253464	26256094	26262298	26264947	97	---	---	---	---	26262043	26262066	+	75	26253465	26264945
chr6	26269504	26289272	26269504	26269675	26289099	26289272	87	---	---	---	---	26270538	26270559	-	77	26269517	26289270
chr6	26278134	26288165	26278134	26279406	26286853	26288165	93	---	---	---	---	26279736	26279761	-	80	26278138	26288163
chr6	26335707	26356149	26335707	26337078	26354782	26356149	94	---	---	---	---	26353916	26353933	+	77	26335707	26356140
chr6	26345384	26357561	26345384	26346684	26356144	26357561	86	---	---	---	---	26347083	26347097	-	73	---	---
chr6	26364027	26372181	26364027	26364162	26372046	26372181	94	---	---	---	---	26364474	26364537	-	73	---	---
chr6	26391771	26401335	26391783	26392364	26400744	26401325	99	26391765	26391770	26401336	26401341	26392760	26392783	-	70	26391777	26401334
chr6	26402190	26414502	26402190	26407633	26409058	26414502	99	---	---	---	---	26407644	26407658	-	86	---	---
chr6	26432777	26435444	26432777	26433017	26435204	26435444	96	---	---	---	---	26433092	26433109	-	77	26432781	26435442
chr6	26436578	26444536	26436578	26439749	26441373	26444536	97	---	---	---	---	26441284	26441322	+	74	26436581	26444531
chr6	26447900	26455224	26447900	26448585	26454539	26455224	98	---	---	---	---	26448606	26448628	-	82	26447901	26455222
chr6	26455866	26466218	26455866	26459183	26462900	26466218	99	---	---	---	---	26462716	26462789	+	81	26455866	26466211
chr6	26466393	26471916	26466393	26466860	26471450	26471916	95	---	---	---	---	26471376	26471391	+	81	26466398	26471913
chr6	26483325	26492185	26483325	26484449	26491076	26492185	92	---	---	---	---	26484610	26484629	-	85	26483325	26492178
chr6	26493141	26501878	26493152	26496917	26498108	26501873	98	26493136	26493140	26501879	26501883	26498008	26498057	+	76	26493148	26501871
chr6	26515400	26536552	26515408	26516032	26535925	26536550	95	26515395	26515399	26536553	26536557	26516765	26516822	-	72	26515401	26536548
chr6	26518561	26529211	26518561	26520011	26527709	26529211	91	---	---	---	---	26527324	26527345	+	77	26518561	26529209
chr6	26548319	26561701	26548319	26551865	26558152	26561701	99	---	---	---	---	26557837	26557868	+	71	26548319	26561699
chr6	26574404	26582014	26574404	26574884	26581535	26582014	97	---	---	---	---	26581305	26581321	+	70	26574405	26582012
chr6	26597506	26611098	26597506	26598912	26609628	26611098	90	---	---	---	---	26609200	26609214	+	73	26597511	26611096
chr6	26597599	26611010	26597599	26598824	26609720	26611010	89	---	---	---	---	26609200	26609214	+	73	---	---
chr6	26611993	26618999	26611993	26612634	26618357	26618999	97	---	---	---	---	26612833	26612905	-	73	---	---
chr6	26621287	26630371	26621287	26621816	26629846	26630371	95	---	---	---	---	26629545	26629562	+	77	26621290	26630365
chr6	26642517	26654422	26642517	26643432	26653496	26654422	92	---	---	---	---	26653204	26653223	+	85	---	---
chr6	26658476	26664437	26658476	26658745	26664167	26664437	94	---	---	---	---	26658890	26658915	-	80	26658476	26664434
chr6	26682794	26692415	26682794	26683421	26691787	26692415	96	---	---	---	---	26691570	26691597	+	75	26682806	26692412
chr6	26682833	26692278	26682833	26683284	26691827	26692278	97	---	---	---	---	26691570	26691597	+	75	---	---
chr6	26699993	26708574	26699993	26700591	26708039	26708574	87	---	---	---	---	26707691	26707720	+	93	26699994	26708572
chr6	26722091	26743257	26722096	26723545	26741853	26743248	92	26722086	26722090	26743258	26743262	26724413	26724434	-	72	26722096	26743246
chr6	26723732	26731862	26723732	26727179	26728417	26731862	99	---	---	---	---	26728324	26728363	+	77	26723732	26731860
chr6	26756147	26769814	26756147	26756386	26769583	26769808	88	26756141	26756146	26769815	26769820	26756937	26756954	-	77	26756156	26769805
chr6	26765066	26769590	26765072	26765687	26768987	26769583	91	26765060	26765065	26769591	26769596	26765814	26765826	-	84	26765073	26769588
chr6	26790178	26795093	26790178	26791661	26793561	26795093	93	---	---	---	---	---	---	0	--	26790196	26795091
chr6	26795151	26804327	26795151	26796328	26803065	26804327	90	---	---	---	---	26802729	26802754	+	80	26795151	26804325
chr6	26825133	26829255	26825133	26826256	26828133	26829255	93	---	---	---	---	26826295	26826308	-	85	---	---
chr6	26835397	26855218	26835397	26836770	26853842	26855218	98	---	---	---	---	26852988	26853008	+	71	26835400	26855211
chr6	26846879	26857059	26846881	26848727	26855210	26857052	97	26846874	26846878	26857060	26857064	26854939	26854987	+	75	---	---
chr6	26890107	26901818	26890107	26893414	26898510	26901818	98	---	---	---	---	26893472	26893565	-	78	26890107	26901815
chr6	26907001	26927940	26907001	26908257	26926684	26927940	97	---	---	---	---	26909128	26909179	-	76	26907001	26927935
chr6	26921079	26929850	26921084	26923035	26927935	26929838	93	26921074	26921078	26929851	26929855	26923133	26923194	-	70	26921079	26929845
chr6	26952741	26973769	26952741	26953743	26972767	26973769	98	---	---	---	---	26971865	26971885	+	76	26952750	26973767
chr6	26956004	26967103	26956004	26956477	26966629	26967103	90	---	---	---	---	26956787	26956803	-	70	26956007	26967094
chr6	26961105	26972775	26961114	26964393	26969485	26972767	99	26961100	26961104	26972776	26972780	26964577	26964598	-	77	26961112	26972774
chr6	26980658	26990379	26980658	26981307	26989731	26990379	93	---	---	---	---	26981638	26981663	-	73	26980663	26990376
chr6	26982576	26990885	26982576	26983089	26990373	26990885	96	---	---	---	---	26990073	26990091	+	73	26982588	26990879
chr6	27004755	27024684	27004755	27008022	27021413	27024684	99	---	---	---	---	27008649	27008664	-	87	27004755	27024682
chr6	27012396	27020308	27012396	27015533	27017170	27020308	99	---	---	---	---	27015593	27015633	-	75	27012398	27020306
chr6	27041079	27051469	27041079	27044516	27048028	27051469	99	---	---	---	---	27047852	27047968	+	76	27041079	27051467
chr6	27051971	27070468	27051971	27053153	27069305	27070468	97	---	---	---	---	27053716	27053743	-	89	27051983	27070465
chr6	27056644	27066175	27056644	27057970	27064849	27066175	99	---	---	---	---	27064506	27064558	+	71	27056646	27066173
chr6	27070466	27088190	27070466	27071298	27087359	27088188	94	27070461	27070465	27088191	27088195	27071913	27071928	-	81	---	---
chr6	27075928	27086117	27075928	27079610	27082445	27086117	95	---	---	---	---	27079669	27079752	-	73	27075929	27086115
chr6	27089207	27093140	27089207	27089339	27093008	27093140	94	---	---	---	---	27092920	27092949	+	83	27089210	27093121
chr6	27105648	27121330	27105648	27106893	27120109	27121330	93	---	---	---	---	27107409	27107433	-	72	27105653	27121328
chr6	27110663	27117572	27110670	27111078	27117149	27117557	99	27110658	27110662	27117573	27117577	27111257	27111311	-	70	27110666	27117570
chr6	27124949	27134374	27124949	27126239	27133086	27134374	95	---	---	---	---	27126426	27126437	-	100	27124949	27134372
chr6	27131250	27135053	27131250	27131667	27134636	27135053	85	---	---	---	---	27134548	27134565	+	72	27131252	27135039
chr6	27142572	27160452	27142572	27143251	27159778	27160452	94	---	---	---	---	27144015	27144048	-	70	---	---
chr6	27143251	27152251	27143251	27144289	27151198	27152251	89	---	---	---	---	27144589	27144635	-	70	---	---
chr6	27144915	27157199	27144915	27148490	27153563	27157199	86	---	---	---	---	27148605	27148629	-	80	27144925	27157197
chr6	27152414	27161060	27152414	27153060	27160447	27161060	88	---	---	---	---	27153407	27153423	-	88	---	---
chr6	27173171	27181855	27173171	27176887	27178139	27181855	99	---	---	---	---	27176940	27176979	-	75	27173171	27181853
chr6	27196064	27212036	27196064	27196203	27211895	27212036	94	---	---	---	---	27196900	27196924	-	80	---	---
chr6	27196202	27204945	27196202	27199294	27201851	27204945	99	---	---	---	---	27199346	27199374	-	82	27196202	27204935
chr6	27205296	27212581	27205305	27205843	27212030	27212569	96	27205290	27205295	27212582	27212587	27211756	27211771	+	100	27205298	27212563
chr6	27214555	27223421	27214555	27215779	27222180	27223421	94	---	---	---	---	27221893	27221908	+	75	27214555	27223417
chr6	27237099	27251238	27237100	27238266	27250078	27251230	87	27237094	27237098	27251239	27251243	27238526	27238542	-	76	27237104	27251235
chr6	27241291	27248492	27241292	27242292	27247495	27248484	93	27241286	27241290	27248493	27248497	27242326	27242342	-	82	27241292	27248489
chr6	27241611	27248484	27241611	27242292	27247814	27248484	93	---	---	---	---	27242326	27242342	-	82	27241623	27248482
chr6	27263636	27271987	27263636	27267249	27268372	27271987	99	---	---	---	---	27267302	27267342	-	73	27263642	27271985
chr6	27290328	27297762	27290343	27291045	27297048	27297750	99	27290323	27290327	27297763	27297767	27296751	27296767	+	70	27290339	27297759
chr6	27318781	27339719	27318784	27321274	27337218	27339707	97	27318776	27318780	27339720	27339724	27322049	27322072	-	75	---	---
chr6	27334779	27340833	27334788	27335914	27339698	27340824	97	27334774	27334778	27340834	27340838	27336058	27336077	-	75	---	---
chr6	27341439	27347814	27341450	27342864	27346457	27347812	94	27341434	27341438	27347815	27347819	27346287	27346325	+	79	27341439	27347810
chr6	27351937	27356498	27351937	27352109	27356326	27356498	94	---	---	---	---	27352132	27352166	-	77	---	---
chr6	27364618	27374187	27364618	27365246	27373558	27374187	97	---	---	---	---	27365452	27365479	-	71	27364618	27374185
chr6	27391589	27402323	27391597	27395130	27398788	27402323	99	27391584	27391588	27402324	27402328	27395184	27395311	-	77	27391589	27402321
chr6	27424449	27440178	27424449	27427950	27436672	27440178	98	---	---	---	---	27436518	27436574	+	82	27424449	27440176
chr6	27428534	27435982	27428536	27429196	27435309	27435969	98	27428529	27428533	27435983	27435987	27429481	27429498	-	72	27428536	27435973
chr6	27440177	27452242	27440177	27440974	27451445	27452242	94	---	---	---	---	27451009	27451032	+	87	27440180	27452240
chr6	27454684	27466285	27454684	27458729	27462240	27466285	99	---	---	---	---	27458808	27458822	-	100	27454685	27466283
chr6	27477325	27490960	27477325	27481304	27486931	27490960	95	---	---	---	---	27481512	27481533	-	77	27477327	27490958
chr6	27495406	27508063	27495406	27496569	27506920	27508063	97	---	---	---	---	27506421	27506447	+	70	27495406	27508056
chr6	27495888	27505748	27495888	27500696	27500798	27505748	94	---	---	---	---	---	---	0	--	27495889	27505742
chr6	27509406	27518234	27509406	27512702	27514923	27518234	98	---	---	---	---	27514852	27514871	+	70	27509406	27518232
chr6	27526254	27531411	27526262	27528124	27529556	27531409	94	27526249	27526253	27531412	27531416	27528181	27528203	-	73	27526255	27531395
chr6	27537350	27549788	27537350	27540400	27546677	27549788	96	---	---	---	---	27540690	27540714	-	88	27537350	27549786
chr6	27554086	27568056	27554086	27554716	27567426	27568056	96	---	---	---	---	27566969	27567009	+	70	27554086	27568054
chr6	27572590	27586876	27572594	27573226	27586231	27586865	98	27572585	27572589	27586877	27586881	27585645	27585664	+	70	27572599	27586870
chr6	27605117	27614646	27605117	27606441	27613322	27614646	99	---	---	---	---	27606732	27606784	-	71	27605117	27614643
chr6	27618384	27627819	27618384	27619695	27626486	27627819	97	---	---	---	---	27626288	27626300	+	100	27618385	27627817
chr6	27618703	27627678	27618703	27619554	27626806	27627678	96	---	---	---	---	27626499	27626528	+	83	27618705	27627669
chr6	27630626	27638598	27630626	27630934	27638289	27638598	97	---	---	---	---	27637963	27637984	+	77	---	---
chr6	27658335	27668544	27658346	27659856	27666992	27668542	94	27658330	27658334	27668545	27668549	27660176	27660213	-	76	27658339	27668540
chr6	27659222	27668134	27659222	27659545	27667802	27668131	96	27659213	27659221	27668135	27668143	27659831	27659851	-	71	---	---
chr6	27681310	27700541	27681310	27682625	27699254	27700541	90	---	---	---	---	27683345	27683362	-	72	27681310	27700539
chr6	27712895	27720725	27712895	27716179	27717429	27720725	97	---	---	---	---	27716237	27716270	-	79	27712895	27720723
chr6	27730270	27744616	27730279	27732214	27742681	27744616	97	27730265	27730269	27744617	27744621	27742242	27742256	+	73	27730279	27744604
chr6	27751422	27760440	27751428	27752697	27759158	27760428	99	27751416	27751421	27760441	27760446	27758890	27758922	+	81	27751425	27760437
chr6	27776649	27792247	27776649	27777888	27791008	27792247	98	---	---	---	---	27790514	27790526	+	92	27776650	27792241
chr6	27787338	27794715	27787338	27789820	27792242	27794715	98	---	---	---	---	27792184	27792205	+	77	27787342	27794713
chr6	27797916	27805325	27797916	27798576	27804654	27805325	93	---	---	---	---	27804350	27804367	+	72	27797916	27805323
chr6	27821200	27832905	27821200	27822113	27831994	27832905	94	---	---	---	---	27822524	27822567	-	72	27821200	27832902
chr6	27851799	27871096	27851799	27853816	27869076	27871096	87	---	---	---	---	27868411	27868433	+	73	---	---
chr6	27856147	27865036	27856149	27857395	27863806	27865034	94	27856140	27856146	27865037	27865043	27857633	27857665	-	81	27856150	27865032
chr6	27871744	27879907	27871744	27875275	27876375	27879907	99	---	---	---	---	27875328	27875367	-	72	27871744	27879905
chr6	27900880	27919777	27900880	27901255	27919418	27919777	92	---	---	---	---	27918580	27918609	+	86	27900887	27919773
chr6	27912102	27919869	27912102	27912203	27919769	27919869	94	---	---	---	---	27912452	27912515	-	70	---	---
chr6	27921247	27934464	27921250	27922918	27932902	27934458	90	27921242	27921246	27934465	27934469	27932402	27932417	+	75	27921251	27934462
chr6	27956638	27965501	27956638	27957860	27964301	27965501	97	---	---	---	---	27958099	27958130	-	81	27956638	27965499
chr6	27980476	27992117	27980476	27983160	27989429	27992117	99	---	---	---	---	27983445	27983474	-	83	27980477	27992115
chr6	28006959	28020649	28006959	28010993	28016613	28020649	98	---	---	---	---	28011193	28011217	-	72	28006959	28020641
chr6	28037446	28046882	28037446	28038755	28045597	28046882	96	---	---	---	---	28045254	28045284	+	70	28037447	28046880
chr6	28081742	28090631	28081742	28083010	28089421	28090630	93	28081737	28081741	28090632	28090636	28083249	28083282	-	82	28081742	28090627
chr6	28142751	28155962	28142751	28143289	28155426	28155962	93	---	---	---	---	28143744	28143762	-	84	28142752	28155948
chr6	28142777	28155824	28142777	28143150	28155452	28155824	93	---	---	---	---	28143744	28143766	-	78	---	---
chr6	28180372	28193863	28180372	28184224	28190032	28193863	98	---	---	---	---	28184432	28184453	-	77	---	---
chr6	28207166	28216108	28207170	28208424	28214847	28216097	95	28207161	28207165	28216109	28216113	28208663	28208695	-	78	28207173	28216095
chr6	28222292	28237468	28222292	28223826	28235980	28237468	90	---	---	---	---	28224391	28224418	-	78	---	---
chr6	28222532	28236952	28222532	28223319	28236166	28236952	89	---	---	---	---	28223939	28223960	-	72	---	---
chr6	28243503	28265135	28243505	28244939	28263666	28265130	94	28243498	28243502	28265136	28265140	28245462	28245477	-	81	28243503	28265130
chr6	28253600	28262501	28253600	28254833	28261286	28262501	97	---	---	---	---	28255069	28255102	-	82	28253602	28262487
chr6	28285255	28294151	28285255	28286485	28292919	28294151	97	---	---	---	---	28286723	28286755	-	81	28285258	28294149
chr6	28304948	28312699	28304949	28306212	28311418	28312689	97	28304943	28304947	28312700	28312704	28306388	28306432	-	71	28304949	28312693
chr6	28316061	28334985	28316076	28316827	28334228	28334980	97	28316056	28316060	28334986	28334990	28317573	28317587	-	80	28316061	28334968
chr6	28320818	28333934	28320818	28321408	28333344	28333934	98	---	---	---	---	28332822	28332835	+	85	28320824	28333932
chr6	28346910	28360470	28346910	28348297	28359119	28360469	93	28346905	28346909	28360471	28360475	28348717	28348731	-	73	---	---
chr6	28369865	28375588	28369865	28370253	28375214	28375588	85	---	---	---	---	28375119	28375141	+	78	28369865	28375586
chr6	28380310	28387689	28380310	28380968	28387031	28387689	98	---	---	---	---	28381253	28381270	-	72	28380310	28387687
chr6	28398676	28417803	28398676	28399626	28416851	28417803	88	---	---	---	---	28400432	28400449	-	72	28398677	28417800
chr6	28399093	28417803	28399093	28399626	28417268	28417803	88	---	---	---	---	28400432	28400449	-	72	---	---
chr6	28403031	28412148	28403031	28404287	28410922	28412148	90	---	---	---	---	28404594	28404618	-	76	---	---
chr6	28403031	28411640	28403031	28403783	28410922	28411640	88	---	---	---	---	28404043	28404111	-	76	---	---
chr6	28427573	28448564	28427573	28428577	28447448	28448564	88	---	---	---	---	28429397	28429416	-	90	28427573	28448548
chr6	28447037	28460973	28447037	28448062	28459950	28460973	94	---	---	---	---	28459355	28459375	+	85	28447046	28460958
chr6	28448849	28462482	28448849	28449324	28462007	28462482	96	---	---	---	---	28449521	28449547	-	70	---	---
chr6	28449324	28461872	28449324	28450830	28460363	28461869	97	28449319	28449323	28461873	28461877	28459926	28459940	+	73	---	---
chr6	28467818	28482846	28467818	28472201	28478463	28482846	99	---	---	---	---	28472404	28472421	-	94	28467822	28482844
chr6	28485543	28494463	28485547	28486789	28493219	28494455	94	28485538	28485542	28494464	28494468	28487025	28487057	-	81	28485547	28494450
chr6	28529789	28544820	28529789	28530162	28544447	28544820	99	---	---	---	---	28543947	28543966	+	80	28529807	28544818
chr6	28537090	28544448	28537090	28537731	28543807	28544448	99	---	---	---	---	28543506	28543523	+	72	28537091	28544446
chr6	28552014	28559894	28552014	28555328	28556599	28559894	99	---	---	---	---	28555380	28555420	-	78	---	---
chr6	28560337	28567698	28560337	28561023	28567018	28567698	91	---	---	---	---	28561025	28561038	-	71	28560343	28567694
chr6	28571286	28583700	28571297	28574319	28580586	28583685	94	28571281	28571285	28583701	28583705	28574551	28574574	-	75	28571297	28583683
chr6	28587373	28596094	28587373	28588516	28594921	28596094	93	---	---	---	---	28588754	28588787	-	82	28587375	28596091
chr6	28603256	28611429	28603269	28604267	28610428	28611427	99	28603251	28603255	28611430	28611434	28604515	28604544	-	70	28603271	28611419
chr6	28624911	28636435	28624911	28627557	28633822	28636435	95	---	---	---	---	28627848	28627871	-	87	28624912	28636433
chr6	28635732	28640693	28635732	28636435	28639989	28640693	97	---	---	---	---	28636502	28636527	-	73	28635734	28640691
chr6	28651835	28660781	28651835	28653086	28659529	28660781	96	---	---	---	---	28653324	28653357	-	82	28651835	28660779
chr6	28672843	28685226	28672854	28674086	28683970	28685221	96	28672837	28672842	28685227	28685232	28674490	28674513	-	75	28672854	28685219
chr6	28705911	28723772	28705911	28706570	28723108	28723772	85	---	---	---	---	28707198	28707217	-	80	28705928	28723770
chr6	28708235	28717512	28708235	28708822	28716925	28717512	99	---	---	---	---	28709027	28709054	-	78	28708237	28717510
chr6	28725673	28737340	28725673	28726148	28736866	28737340	98	---	---	---	---	28736590	28736640	+	78	28725673	28737338
chr6	28752078	28765671	28752078	28753065	28764684	28765671	98	---	---	---	---	28764185	28764213	+	72	28752086	28765669
chr6	28793296	28811839	28793309	28794764	28810350	28811832	96	28793291	28793295	28811840	28811844	28795472	28795490	-	73	28793296	28811829
chr6	28795400	28802299	28795400	28797988	28799711	28802299	98	---	---	---	---	---	---	0	--	28795403	28802297
chr6	28815539	28822494	28815539	28815989	28822044	28822494	97	---	---	---	---	28821832	28821852	+	76	28815539	28822491
chr6	28823419	28837297	28823434	28825112	28835618	28837296	97	28823414	28823418	28837298	28837302	28825532	28825546	-	73	28823437	28837294
chr6	28865712	28880073	28865727	28866358	28879438	28880068	97	28865707	28865711	28880074	28880078	28866797	28866811	-	86	28865724	28880066
chr6	28880196	28890759	28880196	28883688	28887331	28890759	97	---	---	---	---	28887148	28887272	+	77	28880196	28890756
chr6	28905050	28914504	28905055	28906384	28913192	28914501	97	28905044	28905049	28914505	28914510	28912993	28913005	+	100	28905053	28914499
chr6	28942713	28958511	28942713	28944037	28957180	28958511	99	---	---	---	---	28956530	28956546	+	94	28942713	28958506
chr6	28969843	28975553	28969843	28969978	28975418	28975553	96	---	---	---	---	28975146	28975202	+	70	28969843	28975551
chr6	28990724	28999597	28990724	28991263	28999052	28999597	95	---	---	---	---	28998698	28998715	+	83	---	---
chr6	29001406	29011694	29001412	29004734	29008366	29011685	99	29001401	29001405	29011695	29011699	29008193	29008312	+	79	29001417	29011690
chr6	29022897	29044219	29022897	29024365	29042725	29044219	97	---	---	---	---	29041925	29041942	+	77	29022902	29044217
chr6	29031240	29040478	29031240	29032487	29039232	29040478	98	---	---	---	---	29039035	29039047	+	100	29031242	29040477
chr6	29049902	29060342	29049902	29050585	29059659	29060342	94	---	---	---	---	29050833	29050853	-	71	29049902	29060340
chr6	29070768	29079673	29070768	29072002	29078419	29079673	97	---	---	---	---	29078104	29078132	+	82	29070768	29079671
chr6	29086010	29099699	29086010	29087638	29098071	29099699	99	---	---	---	---	29097794	29097813	+	90	29086010	29099695
chr6	29106633	29114008	29106633	29107314	29113325	29114006	97	29106628	29106632	29114009	29114013	29107599	29107615	-	76	29106633	29114007
chr6	29125808	29142971	29125823	29126230	29142565	29142960	85	29125803	29125807	29142972	29142976	29126620	29126645	-	73	29125816	29142952
chr6	29133353	29145761	29133353	29135900	29142954	29145761	86	---	---	---	---	29136162	29136186	-	84	29133368	29145756
chr6	29149317	29158077	29149317	29150574	29156826	29158077	92	---	---	---	---	29150806	29150839	-	79	29149322	29158075
chr6	29164642	29180345	29164642	29165231	29179757	29180345	96	---	---	---	---	29165743	29165756	-	78	29164642	29180343
chr6	29171765	29177978	29171765	29173114	29176626	29177978	98	---	---	---	---	29176462	29176494	+	78	29171765	29177976
chr6	29188976	29204182	29188976	29189108	29204050	29204182	96	---	---	---	---	29203305	29203318	+	78	---	---
chr6	29190321	29197831	29190321	29191019	29197133	29197831	99	---	---	---	---	29196831	29196848	+	72	29190321	29197829
chr6	29210938	29220476	29210938	29212272	29219141	29220476	99	---	---	---	---	29218942	29218954	+	100	29210938	29220472
chr6	29239830	29259691	29239830	29240207	29259316	29259691	85	---	---	---	---	29241114	29241133	-	75	29239833	29259685
chr6	29264621	29275760	29264621	29266614	29273772	29275760	98	---	---	---	---	29273459	29273552	+	71	29264621	29275758
chr6	29278723	29293123	29278723	29279655	29292197	29293121	93	29278718	29278722	29293124	29293128	29291737	29291776	+	72	29278723	29293121
chr6	29281838	29290956	29281842	29283009	29289756	29290946	91	29281832	29281837	29290957	29290962	29289433	29289450	+	83	---	---
chr6	29293124	29304802	29293124	29293564	29304361	29304802	87	---	---	---	---	29293790	29293823	-	76	29293132	29304800
chr6	29306202	29324250	29306202	29306339	29324114	29324250	95	---	---	---	---	29307148	29307191	-	70	29306203	29324244
chr6	29306582	29323977	29306582	29307116	29323445	29323977	92	---	---	---	---	29322791	29322827	+	72	---	---
chr6	29307733	29314611	29307733	29310289	29312055	29314611	99	---	---	---	---	29310321	29310333	-	76	---	---
chr6	29325698	29347227	29325712	29326363	29346559	29347217	94	29325692	29325697	29347228	29347233	29327357	29327373	-	88	29325710	29347215
chr6	29327287	29339182	29327293	29330091	29336359	29339182	97	29327282	29327286	29339183	29339187	29330381	29330405	-	84	29327296	29339180
chr6	29372757	29382979	29372757	29374379	29381357	29382979	100	---	---	---	---	29374538	29374558	-	71	---	---
chr6	29396689	29408242	29396689	29400799	29404133	29408242	99	---	---	---	---	29400891	29400947	-	77	29396689	29408234
chr6	29428207	29440206	29428207	29431727	29436691	29440206	97	---	---	---	---	29431844	29431925	-	75	29428207	29440196
chr6	29433107	29438014	29433110	29434419	29436687	29438001	94	29433102	29433106	29438015	29438019	29436573	29436631	+	77	29433114	29438013
chr6	29442559	29456264	29442562	29446582	29452238	29456257	99	29442554	29442558	29456265	29456269	29452006	29452030	+	76	29442559	29456254
chr6	29465248	29477037	29465261	29467973	29474247	29477033	96	29465243	29465247	29477038	29477042	29468263	29468287	-	88	29465261	29477031
chr6	29483039	29492129	29483039	29483699	29491469	29492129	97	---	---	---	---	29483984	29484001	-	77	29483043	29492127
chr6	29492797	29509804	29492797	29493204	29509397	29509804	99	---	---	---	---	29493937	29493959	-	78	29492797	29509802
chr6	29494325	29504432	29494325	29497558	29501198	29504432	99	---	---	---	---	29501016	29501143	+	75	29494325	29504430
chr6	29512708	29531205	29512708	29514012	29529879	29531205	90	---	---	---	---	29514729	29514741	-	84	29512708	29531203
chr6	29515858	29528193	29515858	29516919	29527137	29528190	92	29515853	29515857	29528194	29528198	29526626	29526672	+	72	---	---
chr6	29532218	29540936	29532218	29533494	29539698	29540936	95	---	---	---	---	29533727	29533760	-	82	29532218	29540935
chr6	29557734	29566642	29557744	29561488	29562886	29566640	99	29557728	29557733	29566643	29566648	29562786	29562832	+	74	29557738	29566638
chr6	29575034	29578240	29575036	29575231	29578035	29578230	96	29575029	29575033	29578241	29578245	29575343	29575372	-	70	---	---
chr6	29579749	29599048	29579749	29579863	29598932	29599048	91	---	---	---	---	29598346	29598374	+	79	29579751	29599038
chr6	29586810	29600395	29586810	29588155	29599042	29600395	94	---	---	---	---	29598657	29598676	+	85	---	---
chr6	29623493	29635100	29623493	29628088	29630503	29635100	97	---	---	---	---	---	---	0	--	---	---
chr6	29638478	29649669	29638478	29641295	29646873	29649669	96	---	---	---	---	29646615	29646646	+	75	---	---
chr6	29673716	29688245	29673716	29674374	29687574	29688232	99	29673711	29673715	29688246	29688250	29674730	29674790	-	80	---	---
chr6	29682505	29702949	29682505	29687575	29698431	29702949	88	---	---	---	---	29688075	29688093	-	78	29682515	29702947
chr6	29688232	29706460	29688232	29689473	29705219	29706460	99	---	---	---	---	29704432	29704450	+	78	29688232	29706459
chr6	29694013	29702949	29694013	29695261	29701698	29702949	99	---	---	---	---	29701426	29701459	+	82	29694013	29702947
chr6	29715605	29724051	29715605	29719062	29720595	29724051	99	---	---	---	---	29719114	29719153	-	75	29715605	29724048
chr6	29729564	29737802	29729573	29733002	29734372	29737799	99	29729557	29729563	29737803	29737809	29734277	29734317	+	78	29729571	29737797
chr6	29739530	29747356	29739537	29740814	29746066	29747343	99	29739525	29739529	29747357	29747361	29740988	29741032	-	71	29739533	29747352
chr6	29753202	29774473	29753202	29754512	29773147	29774473	94	---	---	---	---	29755104	29755119	-	81	29753202	29774468
chr6	29757627	29765465	29757627	29760941	29762156	29765465	99	---	---	---	---	29762063	29762102	+	72	29757627	29765463
chr6	29775897	29792232	29775897	29777092	29791037	29792232	90	---	---	---	---	29777635	29777659	-	80	29775897	29792229
chr6	29783841	29790242	29783841	29785235	29788848	29790242	96	---	---	---	---	29788684	29788716	+	78	29783841	29790239
chr6	29784118	29789923	29784118	29784916	29789144	29789923	96	---	---	---	---	29788963	29788997	+	74	29784118	29789909
chr6	29792655	29802213	29792656	29793286	29801586	29802213	95	29792638	29792654	29802214	29802230	29801354	29801381	+	75	29792656	29802211
chr6	29810305	29820869	29810305	29813759	29817414	29820869	99	---	---	---	---	29813812	29813934	-	76	29810306	29820866
chr6	29827129	29841542	29827130	29827757	29840911	29841538	99	29827121	29827128	29841543	29841550	29840254	29840272	+	78	29827130	29841536
chr6	29848274	29859919	29848274	29850945	29857245	29859919	99	---	---	---	---	29856930	29856954	+	84	29848274	29859917
chr6	29870833	29882649	29870833	29874209	29879273	29882649	99	---	---	---	---	29879123	29879218	+	78	29870834	29882647
chr6	29883068	29891994	29883068	29883850	29891212	29891994	98	---	---	---	---	29884194	29884219	-	84	---	---
chr6	29897700	29909561	29897708	29898640	29908642	29909555	95	29897695	29897699	29909562	29909566	29908238	29908283	+	73	---	---
chr6	29897708	29909871	29897708	29898956	29908642	29909871	96	---	---	---	---	29908238	29908283	+	73	29897708	29909869
chr6	29909868	29931413	29909868	29910861	29930464	29931413	93	---	---	---	---	29911560	29911574	-	86	29909882	29931411
chr6	29916790	29925748	29916790	29918959	29923581	29925748	98	---	---	---	---	29923405	29923499	+	76	29916792	29925742
chr6	29941206	29949554	29941206	29944552	29946203	29949550	99	29941201	29941205	29949555	29949559	29946109	29946150	+	73	29941207	29949548
chr6	29993493	30011554	29993493	29993802	30011248	30011554	91	---	---	---	---	29994592	29994611	-	75	29993500	30011552
chr6	29994714	30003672	29994715	29995971	30002412	30003667	99	29994709	29994713	30003673	30003677	30002139	30002172	+	82	29994715	30003671
chr6	30012267	30028498	30012272	30012958	30027798	30028484	94	30012262	30012266	30028499	30028503	30027178	30027195	+	72	30012276	30028481
chr6	30022889	30027005	30022889	30023647	30026247	30027005	99	---	---	---	---	30023715	30023730	-	75	30022904	30027003
chr6	30028984	30045320	30028984	30030197	30044064	30045319	92	30028979	30028983	30045321	30045325	30043527	30043551	+	72	30028984	30045308
chr6	30035388	30042858	30035388	30036062	30042189	30042858	95	---	---	---	---	30036079	30036096	-	83	30035389	30042852
chr6	30053693	30059834	30053693	30055044	30058483	30059834	99	---	---	---	---	30058319	30058351	+	78	30053693	30059832
chr6	30063667	30072623	30063667	30064924	30071366	30072623	99	---	---	---	---	30065163	30065196	-	82	30063668	30072621
chr6	30076307	30086531	30076316	30079600	30083238	30086523	99	30076302	30076306	30086532	30086536	30083058	30083182	+	77	30076318	30086520
chr6	30090564	30097987	30090564	30091235	30097318	30097987	95	---	---	---	---	30097013	30097029	+	70	30090564	30097985
chr6	30133098	30139968	30133103	30135667	30137386	30139954	98	30133093	30133097	30139969	30139973	---	---	0	--	30133103	30139964
chr6	30152922	30166657	30152922	30154403	30165183	30166657	95	---	---	---	---	30154824	30154838	-	73	30152922	30166655
chr6	30171738	30176949	30171738	30172459	30176228	30176949	97	---	---	---	---	30172593	30172604	-	83	30171738	30176945
chr6	30181251	30196403	30181251	30181759	30195885	30196403	93	---	---	---	---	30195509	30195533	+	72	30181254	30196393
chr6	30182699	30190725	30182704	30185937	30187478	30190716	98	30182694	30182698	30190726	30190730	30185973	30186037	-	75	30182699	30190714
chr6	30196403	30205551	30196403	30197598	30204372	30205551	94	---	---	---	---	30197907	30197932	-	80	30196404	30205548
chr6	30206784	30219620	30206784	30208312	30218087	30219620	86	---	---	---	---	30217598	30217668	+	74	---	---
chr6	30209025	30218087	30209025	30209336	30217778	30218087	95	---	---	---	---	30217479	30217500	+	72	---	---
chr6	30220274	30228016	30220274	30223493	30224799	30228016	99	---	---	---	---	30223549	30223593	-	77	30220274	30228013
chr6	30238675	30247473	30238675	30239912	30246215	30247473	94	---	---	---	---	30240152	30240184	-	84	30238675	30247471
chr6	30258623	30267739	30258631	30259107	30267248	30267739	93	30258616	30258622	30267740	30267746	30259494	30259513	-	75	30258625	30267722
chr6	30283018	30291991	30283031	30284293	30290710	30291990	90	30283012	30283017	30291992	30291997	30284528	30284560	-	81	30283025	30291988
chr6	30306308	30323545	30306308	30306940	30322916	30323545	93	---	---	---	---	30322427	30322466	+	77	---	---
chr6	30309948	30319666	30309948	30310538	30319076	30319666	99	---	---	---	---	30310744	30310771	-	75	30309951	30319664
chr6	30323545	30329552	30323545	30323818	30329279	30329552	99	---	---	---	---	30324070	30324090	-	76	30323545	30329545
chr6	30358255	30371863	30358269	30359576	30370542	30371853	94	30358250	30358254	30371864	30371868	30370110	30370124	+	73	30358269	30371850
chr6	30391593	30400578	30391593	30392864	30399331	30400578	97	---	---	---	---	30393100	30393133	-	82	30391593	30400574
chr6	30410058	30424860	30410058	30410375	30424543	30424860	95	---	---	---	---	30410736	30410773	-	84	30410060	30424858
chr6	30435029	30441792	30435029	30436188	30440612	30441792	92	---	---	---	---	30436375	30436393	-	73	30435030	30441784
chr6	30444041	30452566	30444041	30445935	30450637	30452566	89	---	---	---	---	30446140	30446170	-	70	---	---
chr6	30493270	30502166	30493275	30494906	30500528	30502160	99	30493264	30493269	30502167	30502172	30500334	30500361	+	71	30493275	30502157
chr6	30511104	30525396	30511104	30512829	30523607	30525396	93	---	---	---	---	30513191	30513227	-	75	30511104	30525393
chr6	30539336	30547517	30539336	30542541	30544312	30547517	99	---	---	---	---	30544218	30544258	+	75	---	---
chr6	30577070	30590634	30577075	30578490	30589219	30590634	96	30577065	30577069	30590635	30590639	30578911	30578925	-	73	30577075	30590632
chr6	30599696	30606985	30599696	30600385	30606313	30606985	94	---	---	---	---	30600610	30600645	-	75	30599702	30606982
chr6	30625612	30644062	30625612	30626762	30642806	30644059	86	30625607	30625611	30644063	30644067	30642271	30642295	+	72	30625612	30644057
chr6	30628843	30638452	30628843	30629462	30637834	30638452	97	---	---	---	---	30637606	30637633	+	75	30628849	30638450
chr6	30646797	30663643	30646797	30647484	30662961	30663643	93	---	---	---	---	30648166	30648188	-	73	---	---
chr6	30651940	30661393	30651946	30653247	30660096	30661384	96	30651929	30651939	30661394	30661404	30653563	30653588	-	73	30651940	30661382
chr6	30667508	30681168	30667508	30668837	30679846	30681168	93	30667503	30667507	30681169	30681173	30679408	30679422	+	73	30667508	30681167
chr6	30702289	30705166	30702289	30702408	30705047	30705166	90	---	---	---	---	30704979	30705012	+	73	30702295	30705152
chr6	30723444	30738897	30723444	30724166	30738184	30738897	85	---	---	---	---	30724793	30724804	-	75	30723447	30738895
chr6	30724659	30738188	30724663	30726150	30736697	30738184	95	30724654	30724658	30738189	30738193	30726569	30726583	-	80	30724659	30738185
chr6	30772825	30787042	30772825	30774556	30785313	30787042	96	---	---	---	---	30784879	30784893	+	73	30772826	30787040
chr6	30789495	30801212	30789505	30791537	30799155	30801199	97	30789488	30789494	30801213	30801219	30798774	30798798	+	76	30789503	30801206
chr6	30813915	30834451	30813916	30815153	30833203	30834448	97	30813910	30813914	30834452	30834456	30815712	30815739	-	89	30813916	30834438
chr6	30815798	30827422	30815798	30818473	30824752	30827422	99	---	---	---	---	30824439	30824468	+	83	30815798	30827411
chr6	30834440	30846034	30834440	30836499	30843977	30846034	97	---	---	---	---	30836787	30836811	-	88	30834441	30846032
chr6	30853504	30863168	30853504	30854149	30862523	30863168	99	---	---	---	---	30862201	30862237	+	70	30853505	30863166
chr6	30872007	30886099	30872007	30873795	30884310	30886099	95	---	---	---	---	30874210	30874224	-	73	30872007	30886094
chr6	30892270	30906324	30892270	30895452	30903145	30906324	98	---	---	---	---	30902776	30902825	+	86	30892270	30906321
chr6	30922191	30943014	30922191	30923342	30941901	30943014	89	---	---	---	---	30940975	30940997	+	78	30922193	30942998
chr6	30935410	30943112	30935410	30935513	30943009	30943112	98	---	---	---	---	30935819	30935840	-	77	30935420	30943109
chr6	30961114	30969056	30961114	30964413	30965773	30969055	98	30961109	30961113	30969057	30969061	30964463	30964507	-	71	30961114	30969055
chr6	30976558	30985529	30976558	30977542	30984501	30985529	92	---	---	---	---	30984310	30984332	+	86	---	---
chr6	30991681	30999876	30991696	30994752	30996807	30999867	98	30991676	30991680	30999877	30999881	30996706	30996726	+	90	30991694	30999863
chr6	31000255	31012306	31000255	31001679	31010880	31012306	98	---	---	---	---	31010504	31010561	+	77	31000258	31012304
chr6	31029908	31048591	31029910	31030551	31047945	31048586	98	31029903	31029907	31048592	31048596	31047189	31047211	+	73	31029910	31048581
chr6	31035648	31047058	31035648	31036131	31046575	31047058	96	---	---	---	---	31036353	31036403	-	80	31035648	31047052
chr6	31053173	31061763	31053173	31053820	31061099	31061763	91	---	---	---	---	31054141	31054184	-	75	---	---
chr6	31053174	31061864	31053174	31053942	31061100	31061864	89	---	---	---	---	31054141	31054176	-	80	---	---
chr6	31056547	31065688	31056551	31060102	31062182	31065677	88	31056542	31056546	31065689	31065693	31060187	31060206	-	85	---	---
chr6	31057877	31065681	31057889	31060102	31063528	31065677	86	31057872	31057876	31065682	31065686	31060187	31060250	-	73	---	---
chr6	31099154	31112693	31099154	31100535	31111312	31112693	96	---	---	---	---	31110876	31110890	+	73	---	---
chr6	31129039	31138464	31129039	31130353	31137168	31138464	96	---	---	---	---	31130532	31130544	-	100	31129039	31138455
chr6	31157705	31167160	31157709	31158302	31166557	31167150	99	31157700	31157704	31167161	31167165	31166324	31166351	+	78	31157709	31167148
chr6	31173145	31180173	31173145	31175496	31177828	31180173	98	---	---	---	---	31175594	31175612	-	89	---	---
chr6	31183757	31196352	31183757	31186936	31193173	31196352	98	---	---	---	---	31187088	31187102	-	73	31183762	31196350
chr6	31230235	31239542	31230235	31231509	31238250	31239542	95	---	---	---	---	31237915	31237939	+	80	31230235	31239539
chr6	31240374	31256940	31240374	31240547	31256767	31256940	94	---	---	---	---	31255956	31255998	+	72	31240376	31256937
chr6	31284687	31289828	31284687	31285536	31288979	31289828	99	---	---	---	---	31288825	31288855	+	74	31284688	31289818
chr6	31294137	31301027	31294137	31295244	31299920	31301027	93	---	---	---	---	31299763	31299776	+	71	31294137	31301025
chr6	31310764	31319886	31310764	31311941	31318729	31319886	93	---	---	---	---	31312234	31312257	-	70	---	---
chr6	31331658	31341125	31331658	31332080	31340694	31341125	93	---	---	---	---	31340462	31340489	+	71	31331658	31341117
chr6	31341127	31354028	31341127	31342346	31352806	31354028	91	---	---	---	---	31342829	31342845	-	76	---	---
chr6	31354506	31363413	31354510	31355731	31362180	31363400	90	31354501	31354505	31363414	31363418	31356017	31356052	-	75	31354510	31363404
chr6	31384397	31397110	31384402	31387767	31393743	31397108	99	31384392	31384396	31397111	31397115	31388010	31388031	-	72	31384402	31397106
chr6	31400331	31408824	31400331	31401822	31407353	31408824	92	---	---	---	---	31407159	31407186	+	75	31400331	31408822
chr6	31442589	31452012	31442589	31442774	31451823	31452012	91	---	---	---	---	31451491	31451583	+	74	31442593	31452010
chr6	31489640	31503357	31489640	31491051	31501891	31503357	92	---	---	---	---	31491562	31491593	-	71	---	---
chr6	31489771	31502950	31489771	31490701	31502021	31502950	96	---	---	---	---	31501614	31501633	+	90	---	---
chr6	31513599	31526992	31513599	31515039	31525606	31526992	91	---	---	---	---	31515452	31515466	-	73	31513599	31526985
chr6	31528259	31537050	31528272	31528818	31536482	31537038	94	31528254	31528258	31537051	31537055	31529096	31529123	-	75	31528262	31537048
chr6	31542874	31559870	31542874	31544569	31558167	31559870	91	---	---	---	---	31545204	31545223	-	70	---	---
chr6	31544557	31553011	31544567	31546037	31551535	31553010	94	31544552	31544556	31553012	31553016	31546200	31546228	-	72	31544565	31553006
chr6	31554300	31560691	31554300	31554541	31560458	31560691	88	---	---	---	---	31554732	31554752	-	71	31554318	31560689
chr6	31604920	31623336	31604920	31605373	31622881	31623336	95	---	---	---	---	31606136	31606159	-	79	31604923	31623334
chr6	31612464	31621757	31612464	31613701	31620519	31621757	98	---	---	---	---	31620207	31620218	+	91	31612470	31621755
chr6	31632571	31644938	31632571	31632929	31644594	31644938	89	---	---	---	---	31633486	31633512	-	77	31632577	31644927
chr6	31633876	31644002	31633876	31635553	31642324	31644002	99	---	---	---	---	31635812	31635831	-	90	---	---
chr6	31649510	31658277	31649510	31650666	31657146	31658277	92	---	---	---	---	31650905	31650919	-	100	---	---
chr6	31672070	31681177	31672070	31675781	31677470	31681177	95	---	---	---	---	31677370	31677411	+	76	31672070	31681175
chr6	31688814	31699109	31688814	31692019	31695904	31699109	99	---	---	---	---	31692119	31692180	-	72	31688820	31699107
chr6	31701980	31710210	31701980	31705419	31706768	31710210	98	---	---	---	---	31705466	31705505	-	72	31701980	31710201
chr6	31719990	31726471	31719990	31721411	31725031	31726471	98	---	---	---	---	31724861	31724899	+	79	31719990	31726462
chr6	31740476	31756054	31740476	31741052	31755478	31756054	85	---	---	---	---	31741746	31741765	-	70	---	---
chr6	31752539	31772304	31752539	31753343	31771498	31772304	88	---	---	---	---	31770634	31770666	+	72	---	---
chr6	31762698	31774541	31762698	31764927	31772299	31774541	95	---	---	---	---	31765191	31765214	-	83	31762710	31774539
chr6	31806877	31824653	31806877	31811265	31820262	31824653	86	---	---	---	---	31811655	31811666	-	91	---	---
chr6	31836892	31848694	31836892	31839652	31845934	31848694	99	---	---	---	---	31845619	31845648	+	83	31836892	31848681
chr6	31855337	31873443	31855337	31856501	31872269	31873443	92	---	---	---	---	31857201	31857218	-	72	31855337	31873441
chr6	31863510	31874995	31863519	31864682	31873819	31874986	85	31863505	31863509	31874996	31875000	31873482	31873517	+	75	31863511	31874987
chr6	31882033	31891526	31882046	31883379	31890202	31891516	98	31882027	31882032	31891527	31891532	31883686	31883697	-	91	31882039	31891521
chr6	31896489	31904352	31896490	31899727	31901116	31904349	97	31896484	31896488	31904353	31904357	31901027	31901063	+	72	31896491	31904350
chr6	31917709	31929895	31917709	31918155	31929446	31929895	88	---	---	---	---	31918635	31918648	-	78	31917727	31929881
chr6	31940885	31955171	31940896	31942692	31953315	31955169	96	31940878	31940884	31955172	31955178	31943111	31943127	-	70	31940896	31955169
chr6	31963293	31980237	31963293	31963980	31979550	31980237	98	---	---	---	---	31978935	31978952	+	83	31963295	31980235
chr6	31964901	31974416	31964901	31966227	31973090	31974416	99	---	---	---	---	31972776	31972797	+	72	31964901	31974411
chr6	31992339	32006487	31992339	31992973	32005852	32006487	98	---	---	---	---	31993491	31993589	-	71	31992340	32006485
chr6	32015968	32024150	32015968	32019392	32020726	32024150	99	---	---	---	---	32020633	32020672	+	75	32015968	32024147
chr6	32043226	32052182	32043226	32044483	32050943	32052182	98	---	---	---	---	32044732	32044754	-	73	32043226	32052180
chr6	32056092	32064164	32056092	32059390	32060864	32064164	97	---	---	---	---	32059443	32059482	-	75	---	---
chr6	32065217	32072358	32065217	32065881	32071693	32072356	94	32065212	32065216	32072359	32072363	32071436	32071472	+	75	32065218	32072347
chr6	32091722	32104793	32091722	32093105	32103461	32104792	92	32091717	32091721	32104794	32104798	32103028	32103042	+	73	---	---
chr6	32122608	32131454	32122608	32123546	32130539	32131454	94	---	---	---	---	32130284	32130305	+	81	---	---
chr6	32151071	32167581	32151071	32152593	32166014	32167581	85	---	---	---	---	32153205	32153258	-	72	32151073	32167580
chr6	32179615	32194354	32179615	32183733	32190272	32194354	94	---	---	---	---	32184036	32184060	-	76	32179629	32194351
chr6	32196444	32201696	32196445	32196748	32201377	32201694	85	32196439	32196443	32201697	32201701	32196879	32196911	-	78	32196454	32201695
chr6	32214286	32235000	32214286	32217470	32231860	32235000	91	---	---	---	---	32231168	32231188	+	85	---	---
chr6	32217528	32225468	32217528	32218701	32224295	32225468	99	---	---	---	---	32218949	32218981	-	72	32217528	32225466
chr6	32235399	32245089	32235399	32236078	32244410	32245089	94	---	---	---	---	32244010	32244050	+	73	32235400	32245081
chr6	32264192	32282662	32264194	32265520	32281323	32282655	93	32264187	32264191	32282663	32282667	32280659	32280674	+	75	32264194	32282655
chr6	32292170	32300380	32292178	32294372	32298189	32300378	94	32292165	32292169	32300381	32300385	32298045	32298069	+	76	---	---
chr6	32303197	32315122	32303201	32303834	32314479	32315112	97	32303192	32303196	32315123	32315127	32304266	32304285	-	90	32303200	32315115
chr6	32316077	32330738	32316077	32317919	32328934	32330738	95	---	---	---	---	32328774	32328836	+	79	32316077	32330727
chr6	32326095	32332230	32326098	32327589	32330733	32332227	96	32326090	32326094	32332231	32332235	32327700	32327714	-	80	32326100	32332225
chr6	32345714	32354887	32345720	32346930	32353672	32354883	97	32345709	32345713	32354888	32354892	32347257	32347268	-	83	32345720	32354883
chr6	32373365	32380746	32373365	32373994	32380118	32380746	97	---	---	---	---	32379817	32379834	+	72	32373366	32380744
chr6	32387863	32396832	32387863	32388229	32396464	32396832	95	---	---	---	---	32396242	32396269	+	75	32387865	32396828
chr6	32398844	32408125	32398844	32402101	32404869	32408125	96	---	---	---	---	32404730	32404818	+	74	32398848	32408123
chr6	32412778	32420783	32412778	32416130	32417432	32420783	98	---	---	---	---	32416180	32416220	-	78	32412779	32420780
chr6	32424768	32445194	32424768	32428030	32441928	32445194	98	---	---	---	---	32441234	32441246	+	76	32424776	32445176
chr6	32434301	32446520	32434301	32435643	32445183	32446520	97	---	---	---	---	32436022	32436034	-	84	32434302	32446502
chr6	32453626	32462545	32453634	32454898	32461267	32462532	92	32453621	32453625	32462546	32462550	32460948	32460993	+	73	32453635	32462538
chr6	32466738	32477763	32466738	32469858	32474615	32477763	95	---	---	---	---	---	---	0	--	---	---
chr6	32482749	32494110	32482749	32485803	32491040	32494110	92	---	---	---	---	32490834	32490854	+	76	32482750	32494103
chr6	32499218	32506605	32499218	32499871	32505948	32506605	94	---	---	---	---	32499997	32500008	-	100	32499220	32506603
chr6	32516355	32527905	32516355	32516827	32527432	32527905	97	---	---	---	---	32527122	32527172	+	76	32516355	32527903
chr6	32529426	32534208	32529426	32530165	32533485	32534208	95	---	---	---	---	32530290	32530302	-	84	32529426	32534206
chr6	32613146	32627577	32613146	32613255	32627465	32627577	92	---	---	---	---	32627054	32627069	+	81	---	---
chr6	32614669	32619429	32614669	32615408	32618728	32619429	92	---	---	---	---	32615533	32615545	-	84	32614669	32619427
chr6	32635632	32646913	32635632	32638477	32644058	32646913	96	---	---	---	---	32638707	32638741	-	71	32635632	32646911
chr6	32682954	32690385	32682954	32686179	32687159	32690385	99	---	---	---	---	32686232	32686272	-	75	32682955	32690383
chr6	32737681	32750767	32737688	32738695	32749744	32750753	96	32737676	32737680	32750768	32750772	32738997	32739011	-	73	---	---
chr6	32738283	32750554	32738287	32738490	32750345	32750548	98	32738277	32738282	32750555	32750560	32749836	32749883	+	83	32738286	32750543
chr6	32744537	32757561	32744549	32749542	32752556	32757549	90	32744532	32744536	32757562	32757566	32752406	32752418	+	76	---	---
chr6	32746104	32756435	32746104	32748428	32754111	32756435	91	---	---	---	---	32753973	32754008	+	72	32746122	32756432
chr6	32757902	32766368	32757902	32761474	32762797	32766368	99	---	---	---	---	32761527	32761567	-	73	32757902	32766366
chr6	32775625	32785109	32775633	32776966	32783791	32785099	97	32775620	32775624	32785110	32785114	32783473	32783484	+	91	32775631	32785097
chr6	32803499	32810856	32803499	32804180	32810223	32810856	90	---	---	---	---	32809920	32809937	+	77	32803499	32810854
chr6	32815064	32826744	32815066	32818886	32822347	32826740	85	32815058	32815063	32826745	32826750	32822205	32822216	+	75	32815067	32826734
chr6	32834229	32852765	32834229	32837307	32849674	32852765	97	---	---	---	---	32849194	32849208	+	86	---	---
chr6	32846935	32853307	32846935	32847482	32852760	32853307	99	---	---	---	---	32847703	32847746	-	70	32846948	32853305
chr6	32859359	32869720	32859359	32862715	32866310	32869720	98	---	---	---	---	32866190	32866257	+	79	32859367	32869718
chr6	32870965	32879127	32870965	32872292	32877821	32879127	96	---	---	---	---	32872457	32872484	-	71	32870965	32879125
chr6	32888559	32897883	32888559	32889834	32896600	32897883	96	32888553	32888558	32897884	32897889	32896262	32896273	+	83	---	---
chr6	32913340	32918101	32913353	32914089	32917356	32918095	96	32913335	32913339	32918102	32918106	32917218	32917230	+	84	32913340	32918093
chr6	32937153	32946590	32937153	32938464	32945279	32946590	99	---	---	---	---	32938770	32938781	-	91	32937156	32946588
chr6	32947951	32957538	32947955	32948550	32956939	32957534	98	32947946	32947950	32957539	32957543	32956519	32956542	+	75	32947955	32957532
chr6	32961467	32970613	32961468	32962664	32969401	32970600	92	32961462	32961466	32970614	32970618	32962960	32962985	-	84	32961469	32970611
chr6	32979103	32995905	32979108	32981933	32993087	32995900	98	32979098	32979102	32995906	32995910	32982368	32982397	-	73	32979116	32995899
chr6	32986160	32993051	32986162	32988720	32990483	32993041	99	32986155	32986159	32993052	32993056	32990439	32990451	+	76	---	---
chr6	33021387	33038837	33021397	33021694	33038514	33038832	85	33021381	33021386	33038838	33038843	33022372	33022387	-	75	33021404	33038827
chr6	33027313	33035023	33027313	33030416	33031921	33035023	98	---	---	---	---	33030463	33030502	-	75	33027320	33035015
chr6	33043644	33049486	33043644	33045012	33048120	33049486	99	---	---	---	---	33045131	33045145	-	73	---	---
chr6	33066660	33076067	33066660	33067987	33074785	33076067	93	---	---	---	---	33074446	33074471	+	80	33066663	33076064
chr6	33079390	33093872	33079390	33083029	33090548	33093872	87	---	---	---	---	33090338	33090358	+	76	33079391	33093870
chr6	33086724	33090748	33086734	33088742	33088741	33090745	99	33086719	33086723	33090749	33090753	---	---	0	--	33086725	33090738
chr6	33099360	33107163	33099365	33100638	33105876	33107149	99	33099355	33099359	33107164	33107168	33105738	33105761	+	70	33099365	33107147
chr6	33109283	33118019	33109283	33110301	33116980	33118019	95	---	---	---	---	33116750	33116770	+	85	---	---
chr6	33119624	33127056	33119624	33120288	33126392	33127056	98	---	---	---	---	33120573	33120590	-	72	33119624	33127054
chr6	33128588	33137752	33128601	33129812	33136565	33137741	90	33128583	33128587	33137753	33137757	33136231	33136256	+	84	33128590	33137739
chr6	33128934	33137741	33128934	33129812	33136898	33137741	88	---	---	---	---	33136579	33136601	+	86	33128947	33137739
chr6	33177526	33186071	33177530	33181068	33182528	33186064	98	33177520	33177525	33186072	33186077	33182435	33182474	+	75	33177526	33186062
chr6	33199745	33211144	33199745	33200240	33210650	33211144	93	---	---	---	---	33210178	33210191	+	85	33199746	33211142
chr6	33212507	33232866	33212517	33214074	33231279	33232851	93	33212502	33212506	33232867	33232871	33214312	33214340	-	86	---	---
chr6	33234162	33252101	33234162	33238717	33247581	33252101	86	---	---	---	---	33239082	33239103	-	72	---	---
chr6	33246461	33259940	33246461	33247900	33258555	33259940	92	---	---	---	---	33258124	33258138	+	73	33246464	33259938
chr6	33260156	33264302	33260162	33260537	33263935	33264301	85	33260151	33260155	33264303	33264307	33260666	33260686	-	80	---	---
chr6	33277061	33287360	33277061	33280389	33284029	33287360	99	---	---	---	---	33280443	33280562	-	78	33277062	33287353
chr6	33292194	33296755	33292194	33294458	33294468	33296755	92	---	---	---	---	---	---	0	--	33292201	33296742
chr6	33307151	33318618	33307151	33307630	33318139	33318618	96	---	---	---	---	33307856	33307906	-	82	33307152	33318616
chr6	33319925	33338074	33319925	33321096	33336880	33338074	92	---	---	---	---	33336458	33336481	+	75	33319926	33338072
chr6	33324467	33333881	33324467	33325802	33332571	33333881	95	---	---	---	---	33332232	33332255	+	79	33324467	33333872
chr6	33345834	33354705	33345834	33347076	33353518	33354705	93	---	---	---	---	33347357	33347376	-	85	33345836	33354701
chr6	33396910	33417221	33396910	33397153	33416978	33417221	86	---	---	---	---	33416082	33416099	+	83	33396928	33417211
chr6	33403345	33410511	33403345	33404027	33409811	33410511	91	---	---	---	---	33404275	33404295	-	76	33403347	33410509
chr6	33417804	33439680	33417804	33418284	33439200	33439680	95	---	---	---	---	33419316	33419329	-	71	33417805	33439678
chr6	33421188	33431371	33421188	33423754	33428818	33431371	99	---	---	---	---	33423897	33423934	-	73	33421188	33431369
chr6	33445335	33454469	33445335	33446518	33453272	33454469	94	---	---	---	---	33452948	33452965	+	83	33445336	33454467
chr6	33482892	33495684	33482892	33484389	33494187	33495684	99	---	---	---	---	33493784	33493839	+	78	33482892	33495680
chr6	33499099	33508266	33499099	33501609	33505765	33508266	97	---	---	---	---	33505637	33505659	+	73	33499102	33508263
chr6	33522146	33533808	33522146	33522667	33533286	33533808	93	---	---	---	---	33522907	33522931	-	84	33522147	33533806
chr6	33537467	33545025	33537467	33538259	33544229	33545025	94	---	---	---	---	33543930	33543941	+	91	---	---
chr6	33556240	33570471	33556240	33559475	33567236	33570471	99	---	---	---	---	33566903	33566916	+	85	33556241	33570466
chr6	33584052	33593453	33584052	33584641	33592864	33593453	98	---	---	---	---	33592631	33592658	+	78	33584052	33593445
chr6	33610105	33618442	33610112	33613566	33614982	33618435	96	33610100	33610104	33618443	33618447	33613623	33613655	-	78	33610105	33618439
chr6	33640291	33645350	33640291	33640862	33644736	33645350	86	---	---	---	---	33641044	33641055	-	75	33640291	33645335
chr6	33651921	33655185	33651921	33652196	33654911	33655185	92	---	---	---	---	33654871	33654889	+	73	33651931	33655183
chr6	33657139	33673500	33657139	33657453	33673186	33673500	99	---	---	---	---	33672858	33672875	+	77	33657139	33673493
chr6	33657453	33667460	33657453	33657649	33667263	33667460	97	---	---	---	---	33658068	33658094	-	70	---	---
chr6	33668882	33676423	33668882	33671815	33673492	33676423	98	---	---	---	---	33671868	33671889	-	72	---	---
chr6	33679067	33699754	33679067	33682556	33696270	33699754	99	---	---	---	---	33695624	33695696	+	80	33679073	33699751
chr6	33688421	33696178	33688421	33691708	33692896	33696178	98	---	---	---	---	33691771	33691792	-	72	33688421	33696176
chr6	33701180	33709319	33701180	33704635	33705864	33709319	99	---	---	---	---	33704688	33704728	-	78	33701180	33709317
chr6	33721021	33728917	33721025	33724591	33725338	33728904	99	33721016	33721020	33728918	33728922	---	---	0	--	33721026	33728912
chr6	33729885	33750791	33729885	33730248	33750426	33750791	96	---	---	---	---	33731154	33731187	-	73	33729900	33750789
chr6	33731886	33741061	33731896	33734246	33738707	33741058	99	33731881	33731885	33741062	33741066	33738529	33738648	+	79	33731897	33741045
chr6	33766404	33773268	33766415	33768981	33770697	33773259	99	33766399	33766403	33773269	33773273	33770684	33770695	+	91	33766406	33773260
chr6	33783880	33787728	33783880	33784073	33787535	33787728	97	---	---	---	---	33784193	33784220	-	75	---	---
chr6	33788987	33804269	33788987	33790301	33802952	33804266	97	33788982	33788986	33804270	33804274	33802425	33802443	+	84	33788997	33804262
chr6	33792643	33802256	33792656	33793286	33801625	33802256	97	33792637	33792642	33802257	33802262	33793679	33793702	-	70	33792652	33802254
chr6	33813469	33825747	33813469	33814528	33824734	33825747	89	---	---	---	---	33824683	33824700	+	88	33813469	33825744
chr6	33828841	33837387	33828841	33830108	33836119	33837387	99	---	---	---	---	33830345	33830378	-	82	33828841	33837384
chr6	33837407	33854102	33837407	33838181	33853327	33854102	85	---	---	---	---	33852848	33852866	+	78	33837420	33854099
chr6	33838756	33855252	33838756	33839908	33854101	33855252	96	---	---	---	---	33840505	33840520	-	81	33838770	33855250
chr6	33862518	33876011	33862518	33865719	33872814	33876011	99	---	---	---	---	33872530	33872558	+	75	---	---
chr6	33880400	33892726	33880413	33884401	33888686	33892720	96	33880395	33880399	33892727	33892731	33884468	33884489	-	77	33880411	33892718
chr6	33900875	33914668	33900875	33902585	33912981	33914668	92	---	---	---	---	33903045	33903063	-	89	33900881	33914660
chr6	33904841	33912980	33904841	33905473	33912348	33912980	98	---	---	---	---	33912106	33912125	+	75	33904846	33912978
chr6	33914663	33923901	33914663	33916973	33921593	33923901	99	---	---	---	---	33921469	33921491	+	73	33914665	33923899
chr6	33927155	33944925	33927161	33928402	33943698	33944925	91	33927150	33927154	33944926	33944930	33928792	33928815	-	79	33927158	33944923
chr6	33940158	33943871	33940161	33941470	33942557	33943856	85	33940153	33940157	33943872	33943876	---	---	0	--	---	---
chr6	33956419	33976570	33956419	33956918	33976065	33976570	92	---	---	---	---	33975284	33975303	+	75	---	---
chr6	33961801	33976054	33961809	33963107	33974753	33976045	94	33961796	33961800	33976055	33976059	33974171	33974192	+	72	33961806	33976049
chr6	33992307	34006935	33992313	33993655	34005478	34006929	88	33992302	33992306	34006936	34006940	33994205	33994233	-	79	33992307	34006925
chr6	34014135	34020632	34014135	34015571	34019196	34020632	99	---	---	---	---	34015702	34015740	-	79	34014135	34020630
chr6	34021444	34030634	34021444	34022650	34029427	34030634	96	---	---	---	---	34022956	34022989	-	73	34021444	34030632
chr6	34033688	34043819	34033688	34036933	34040573	34043819	98	---	---	---	---	34036992	34037115	-	76	34033688	34043817
chr6	34043937	34053455	34043937	34045268	34052147	34053455	97	---	---	---	---	34045574	34045585	-	91	34043937	34053453
chr6	34060247	34067596	34060251	34060928	34066912	34067582	96	34060242	34060246	34067597	34067601	34061208	34061225	-	72	34060252	34067594
chr6	34077428	34094719	34077428	34077743	34094405	34094719	94	---	---	---	---	34078420	34078441	-	72	34077428	34094714
chr6	34077728	34083345	34077743	34080510	34080576	34083337	97	34077723	34077727	34083346	34083350	---	---	0	--	34077744	34083343
chr6	34083848	34094886	34083848	34084019	34094715	34094886	91	---	---	---	---	34094196	34094210	+	80	34083859	34094884
chr6	34102798	34110224	34102798	34103503	34109519	34110224	97	---	---	---	---	34109234	34109251	+	72	34102798	34110222
chr6	34124108	34137978	34124108	34125189	34136912	34137978	92	---	---	---	---	34136333	34136352	+	75	34124121	34137976
chr6	34125258	34132121	34125258	34125846	34131533	34132121	99	---	---	---	---	34131286	34131305	+	85	34125258	34132116
chr6	34140400	34154026	34140403	34144385	34150035	34154012	95	34140395	34140399	34154027	34154031	34144465	34144493	-	89	34140400	34154009
chr6	34166883	34178347	34166887	34170104	34175127	34178340	98	34166878	34166882	34178348	34178352	34170332	34170354	-	73	34166888	34178332
chr6	34198563	34214263	34198563	34199889	34212937	34214263	98	---	---	---	---	34212467	34212480	+	71	34198579	34214261
chr6	34206697	34213867	34206697	34208587	34211968	34213867	85	---	---	---	---	34211846	34211857	+	83	34206700	34213864
chr6	34226938	34237694	34226938	34230229	34234405	34237694	96	---	---	---	---	34230329	34230390	-	70	---	---
chr6	34238662	34248350	34238662	34239306	34247707	34248350	95	---	---	---	---	34247475	34247502	+	75	34238662	34248337
chr6	34250467	34254081	34250467	34250608	34253940	34254081	94	---	---	---	---	34250750	34250773	-	70	---	---
chr6	34272209	34288119	34272209	34274815	34285456	34288119	95	---	---	---	---	34285123	34285147	+	76	---	---
chr6	34277633	34296311	34277633	34281559	34292421	34296311	95	---	---	---	---	34282056	34282069	-	85	34277639	34296304
chr6	34285983	34296912	34285983	34286560	34296338	34296912	93	---	---	---	---	34295992	34296052	+	80	---	---
chr6	34305464	34317843	34305464	34309977	34313508	34317843	94	34305459	34305463	34317844	34317848	34313447	34313467	+	71	34305465	34317831
chr6	34319689	34330321	34319689	34321317	34328672	34330321	93	---	---	---	---	34328409	34328438	+	73	---	---
chr6	34334074	34350755	34334089	34335294	34349567	34350755	94	34334069	34334073	34350756	34350760	34335887	34336008	-	82	---	---
chr6	34356393	34372995	34356403	34357077	34372315	34372991	95	34356388	34356392	34372996	34373000	34357696	34357720	-	92	34356408	34372992
chr6	34357478	34366533	34357478	34358662	34365373	34366533	94	---	---	---	---	34365040	34365065	+	84	34357478	34366531
chr6	34380115	34389136	34380129	34381415	34387845	34389133	99	34380110	34380114	34389137	34389141	34381650	34381683	-	82	34380127	34389127
chr6	34398755	34420381	34398755	34399111	34420025	34420381	91	---	---	---	---	34418995	34419008	+	78	34398761	34420380
chr6	34405595	34421145	34405595	34406347	34420374	34421145	90	---	---	---	---	34419786	34419817	+	75	---	---
chr6	34407146	34420040	34407159	34408470	34418750	34420033	91	34407140	34407145	34420041	34420046	34408943	34408957	-	80	34407160	34420036
chr6	34438723	34459503	34438723	34439982	34458241	34459503	93	---	---	---	---	34440840	34440854	-	86	34438725	34459501
chr6	34442919	34454414	34442934	34443414	34453933	34454413	98	34442914	34442918	34454415	34454419	34453658	34453708	+	80	34442919	34454411
chr6	34468034	34488126	34468034	34471703	34484453	34488117	91	34468029	34468033	34488127	34488131	34483926	34483974	+	75	34468037	34488124
chr6	34479182	34497306	34479193	34480174	34496320	34497301	95	34479177	34479181	34497307	34497311	34495749	34495773	+	80	34479186	34497292
chr6	34482189	34491253	34482189	34483274	34490126	34491253	93	---	---	---	---	34489814	34489835	+	72	---	---
chr6	34486673	34497522	34486673	34491285	34492934	34497522	88	---	---	---	---	---	---	0	--	---	---
chr6	34523152	34543622	34523152	34523301	34543473	34543622	96	---	---	---	---	34542648	34542675	+	75	34523156	34543619
chr6	34534007	34543476	34534007	34534603	34542881	34543476	98	---	---	---	---	34542648	34542675	+	75	34534007	34543474
chr6	34550993	34559553	34550993	34551173	34559373	34559553	95	---	---	---	---	34551442	34551473	-	81	34550993	34559549
chr6	34566174	34586440	34566174	34566296	34586318	34586440	98	---	---	---	---	34585648	34585663	+	87	34566183	34586432
chr6	34568761	34589186	34568761	34571500	34586435	34589186	96	---	---	---	---	34585856	34585868	+	100	34568779	34589183
chr6	34571520	34581034	34571528	34572848	34579704	34581023	99	34571514	34571519	34581035	34581040	34579396	34579407	+	91	34571521	34581021
chr6	34590577	34599788	34590577	34591169	34599196	34599788	95	---	---	---	---	34591373	34591400	-	75	34590586	34599786
chr6	34604228	34626034	34604228	34605172	34625072	34626034	92	---	---	---	---	34624078	34624098	+	71	34604228	34626020
chr6	34612435	34623356	34612435	34614952	34620800	34623356	95	---	---	---	---	34615163	34615194	-	75	---	---
chr6	34631590	34640589	34631590	34632869	34639310	34640589	99	---	---	---	---	34633105	34633138	-	82	34631591	34640585
chr6	34644452	34651913	34644452	34645119	34651246	34651913	99	---	---	---	---	34650945	34650962	+	72	34644454	34651911
chr6	34660489	34681602	34660500	34664251	34677728	34681595	91	34660484	34660488	34681603	34681607	34664707	34664725	-	78	34660489	34681586
chr6	34668434	34676358	34668434	34668903	34675889	34676358	93	---	---	---	---	34675634	34675652	+	78	34668435	34676354
chr6	34668645	34676290	34668645	34668835	34676100	34676290	92	---	---	---	---	34669094	34669108	-	80	34668656	34676282
chr6	34698700	34710473	34698710	34699205	34709969	34710464	99	34698695	34698699	34710474	34710478	34699429	34699474	-	73	34698700	34710460
chr6	34721204	34728503	34721204	34721884	34727826	34728503	97	---	---	---	---	34722053	34722123	-	71	34721204	34728495
chr6	34731417	34740229	34731417	34733732	34737988	34740229	89	---	---	---	---	34733887	34733902	-	87	---	---
chr6	34751164	34756900	34751164	34751274	34756790	34756900	99	---	---	---	---	34756633	34756679	+	93	34751167	34756896
chr6	34759434	34764964	34759434	34759594	34764799	34764964	91	---	---	---	---	34764539	34764596	+	72	34759444	34764962
chr6	34771614	34782429	34771618	34771900	34782140	34782422	90	34771608	34771613	34782430	34782435	34781811	34781839	+	72	34771631	34782423
chr6	34772218	34782072	34772218	34772822	34781468	34782072	98	---	---	---	---	34781051	34781074	+	75	34772221	34782068
chr6	34782755	34801158	34782758	34784035	34799881	34801156	92	34782750	34782754	34801159	34801163	34799349	34799373	+	72	34782758	34801153
chr6	34783078	34801156	34783078	34784035	34800197	34801156	91	---	---	---	---	34799470	34799493	+	75	34783095	34801153
chr6	34784933	34794386	34784933	34786322	34793075	34794386	90	---	---	---	---	34786634	34786659	-	73	34784933	34794383
chr6	34812117	34821657	34812117	34812741	34821033	34821657	98	---	---	---	---	34820800	34820826	+	74	34812117	34821654
chr6	34821797	34833273	34821797	34822283	34832787	34833273	97	---	---	---	---	34822506	34822556	-	82	34821803	34833269
chr6	34834160	34849139	34834160	34834439	34848864	34849139	93	---	---	---	---	34848175	34848259	+	72	34834161	34849134
chr6	34864774	34876560	34864774	34865092	34876242	34876560	95	---	---	---	---	34875692	34875707	+	93	---	---
chr6	34878126	34892379	34878128	34878743	34891755	34892370	97	34878121	34878125	34892380	34892384	34879229	34879248	-	85	34878128	34892376
chr6	34903534	34913034	34903540	34904869	34911700	34913029	98	34903528	34903533	34913035	34913040	34905174	34905185	-	91	34903540	34913027
chr6	34933906	34945721	34933906	34935581	34943860	34945721	88	---	---	---	---	34943463	34943499	+	75	34933909	34945719
chr6	34960120	34981837	34960120	34962342	34979613	34981837	91	---	---	---	---	34963168	34963189	-	86	34960130	34981825
chr6	34976334	34990124	34976334	34977875	34988581	34990124	95	---	---	---	---	34988045	34988057	+	84	34976340	34990121
chr6	34999892	35003429	34999892	35000172	35003149	35003429	93	---	---	---	---	35003125	35003147	+	78	---	---
chr6	35015715	35033078	35015715	35016916	35031890	35033078	93	---	---	---	---	35017461	35017485	-	80	35015715	35033074
chr6	35020879	35029119	35020879	35024350	35025643	35029119	98	---	---	---	---	35025557	35025597	+	75	---	---
chr6	35038856	35055504	35038856	35039526	35054833	35055504	97	---	---	---	---	35040156	35040173	-	83	35038856	35055502
chr6	35045390	35054687	35045390	35046627	35053400	35054687	91	---	---	---	---	35046955	35046966	-	83	35045390	35054685
chr6	35057409	35066007	35057409	35061109	35062306	35066007	98	---	---	---	---	35062234	35062255	+	72	35057412	35066004
chr6	35074424	35087452	35074425	35077558	35083880	35087452	85	35074419	35074423	35087453	35087457	35083572	35083663	+	70	---	---
chr6	35098460	35110033	35098466	35101683	35106817	35110026	98	35098455	35098459	35110034	35110038	35106650	35106711	+	70	35098466	35110024
chr6	35110939	35123067	35110946	35115273	35118735	35123066	99	35110934	35110938	35123068	35123072	35115434	35115447	-	71	35110947	35123063
chr6	35152674	35160227	35152680	35153413	35159480	35160212	98	35152669	35152673	35160228	35160232	35153693	35153709	-	70	35152674	35160223
chr6	35160412	35169491	35160412	35161576	35168283	35169491	93	---	---	---	---	35161883	35161908	-	80	35160417	35169489
chr6	35171836	35180436	35171836	35172585	35179688	35180436	92	---	---	---	---	35179618	35179629	+	75	35171837	35180423
chr6	35197394	35214173	35197394	35200875	35210850	35214173	95	---	---	---	---	35210383	35210397	+	80	35197394	35214168
chr6	35201666	35209945	35201666	35204955	35206657	35209945	99	---	---	---	---	35206563	35206603	+	75	35201666	35209943
chr6	35229508	35243690	35229508	35231383	35241758	35243690	96	---	---	---	---	35241322	35241338	+	70	35229508	35243687
chr6	35265452	35284752	35265452	35266790	35283408	35284752	94	---	---	---	---	35267432	35267447	-	75	35265456	35284749
chr6	35271667	35279474	35271672	35272946	35278199	35279473	99	35271662	35271666	35279475	35279479	35273122	35273166	-	71	35271669	35279471
chr6	35287913	35299494	35287913	35288388	35299019	35299494	98	---	---	---	---	35298748	35298793	+	73	35287913	35299492
chr6	35307032	35319615	35307045	35311075	35315584	35319613	99	35307027	35307031	35319616	35319620	35311154	35311168	-	100	35307044	35319611
chr6	35323900	35332655	35323900	35325092	35331559	35332655	87	---	---	---	---	35325360	35325416	-	71	35323908	35332653
chr6	35341894	35349286	35341894	35342569	35348611	35349286	96	---	---	---	---	35348310	35348327	+	72	35341896	35349284
chr6	35350880	35370173	35350880	35351492	35369560	35370173	96	---	---	---	---	35352184	35352200	-	70	---	---
chr6	35363019	35370776	35363019	35363607	35370168	35370776	91	---	---	---	---	35369909	35369939	+	93	35363025	35370772
chr6	35372963	35386451	35372963	35376609	35382804	35386451	93	---	---	---	---	35382559	35382583	+	84	35372964	35386441
chr6	35373389	35385547	35373389	35375711	35383230	35385547	93	---	---	---	---	35383012	35383036	+	76	35373389	35385530
chr6	35406882	35417265	35406882	35410231	35413910	35417265	98	---	---	---	---	35413726	35413849	+	76	35406882	35417262
chr6	35419524	35429322	35419524	35420428	35428397	35429322	89	---	---	---	---	35428151	35428173	+	82	35419526	35429320
chr6	35430918	35440005	35430918	35432297	35438644	35440005	89	---	---	---	---	35438343	35438367	+	72	35430919	35439994
chr6	35458555	35466739	35458565	35461997	35463305	35466737	99	35458550	35458554	35466740	35466744	35462049	35462088	-	72	35458556	35466734
chr6	35473881	35480325	35473881	35474552	35479654	35480325	99	---	---	---	---	35479427	35479474	+	75	35473881	35480323
chr6	35481348	35489207	35481348	35482584	35487976	35489207	93	---	---	---	---	35487723	35487737	+	100	35481348	35489205
chr6	35502491	35511913	35502491	35504898	35509496	35511913	96	---	---	---	---	35509334	35509415	+	78	35502491	35511906
chr6	35518824	35539245	35518824	35520132	35537915	35539245	97	---	---	---	---	35537131	35537149	+	78	35518824	35539243
chr6	35521145	35532255	35521159	35525575	35527838	35532254	99	35521140	35521144	35532256	35532260	35525652	35525669	-	72	35521145	35532254
chr6	35539287	35549491	35539287	35542580	35546200	35549491	99	---	---	---	---	35542633	35542746	-	77	35539293	35549488
chr6	35555618	35566297	35555618	35559142	35562772	35566297	99	---	---	---	---	35562616	35562713	+	78	35555618	35566295
chr6	35575777	35587434	35575789	35578131	35585300	35587419	87	35575772	35575776	35587435	35587439	35578472	35578490	-	78	35575790	35587417
chr6	35590820	35605510	35590820	35592662	35603725	35605510	93	---	---	---	---	35603291	35603305	+	73	35590820	35605508
chr6	35608620	35620632	35608621	35609737	35619499	35620618	87	35608614	35608619	35620633	35620638	35610105	35610125	-	90	35608629	35620620
chr6	35617834	35620923	35617834	35618136	35620613	35620913	85	35617829	35617833	35620924	35620928	35620566	35620594	+	79	35617835	35620918
chr6	35644387	35649567	35644387	35645062	35648893	35649567	96	---	---	---	---	35648735	35648746	+	75	35644402	35649557
chr6	35651122	35659088	35651122	35654444	35655768	35659088	98	---	---	---	---	35655675	35655714	+	70	35651122	35659086
chr6	35660739	35675547	35660749	35661020	35675270	35675542	95	35660733	35660738	35675548	35675553	35674783	35674797	+	73	---	---
chr6	35661424	35674323	35661424	35662344	35673412	35674323	96	---	---	---	---	35662784	35662803	-	90	35661442	35674321
chr6	35691767	35696660	35691767	35693767	35694659	35696660	95	---	---	---	---	---	---	0	--	35691772	35696653
chr6	35705915	35713288	35705915	35706584	35712611	35713288	96	---	---	---	---	35712369	35712439	+	70	35705915	35713286
chr6	35715490	35721848	35715490	35716879	35720438	35721848	97	---	---	---	---	35720276	35720314	+	79	35715498	35721846
chr6	35754334	35773250	35754334	35754960	35772619	35773245	99	35754327	35754333	35773251	35773257	35771751	35771770	+	70	35754334	35773243
chr6	35757010	35762920	35757010	35758349	35761579	35762918	99	35757005	35757009	35762921	35762925	35758385	35758409	-	92	35757022	35762911
chr6	35774139	35781750	35774139	35774425	35781465	35781750	97	---	---	---	---	---	---	0	--	---	---
chr6	35781733	35788166	35781745	35782888	35786986	35788165	93	35781728	35781732	35788167	35788171	35783010	35783052	-	76	35781744	35788163
chr6	35794094	35810110	35794094	35794684	35809520	35810110	96	---	---	---	---	35809381	35809402	+	95	35794095	35810106
chr6	35794676	35813282	35794676	35797404	35810646	35813282	90	---	---	---	---	35797991	35798067	-	88	---	---
chr6	35800271	35808833	35800271	35801112	35807999	35808833	95	---	---	---	---	35801337	35801365	-	86	35800274	35808832
chr6	35817968	35833458	35817968	35823188	35828279	35833458	89	---	---	---	---	35828026	35828039	+	92	35817972	35833448
chr6	35825475	35834431	35825475	35826756	35833165	35834419	93	35825469	35825474	35834432	35834437	35832894	35832927	+	82	35825476	35834428
chr6	35839332	35860512	35839332	35839893	35859925	35860512	86	---	---	---	---	35859127	35859143	+	70	35839333	35860505
chr6	35841735	35849370	35841749	35842618	35848492	35849361	94	35841730	35841734	35849371	35849375	35848199	35848249	+	70	35841736	35849359
chr6	35849970	35859537	35849970	35850599	35858907	35859537	96	---	---	---	---	35858676	35858701	+	73	35849970	35859535
chr6	35866468	35879467	35866468	35867090	35878842	35879467	97	---	---	---	---	35878422	35878445	+	70	35866468	35879465
chr6	35883749	35895221	35883749	35884227	35894743	35895221	94	---	---	---	---	35894469	35894501	+	81	35883749	35895219
chr6	35902457	35923734	35902457	35905229	35920961	35923734	99	---	---	---	---	35920174	35920208	+	71	35902457	35923730
chr6	35906258	35914653	35906258	35906769	35914144	35914653	99	---	---	---	---	35913852	35913893	+	71	---	---
chr6	35939146	35943980	35939146	35940681	35942446	35943980	98	---	---	---	---	35940713	35940725	-	76	---	---
chr6	35944252	35954373	35944264	35947502	35951135	35954373	97	35944247	35944251	35954374	35954378	35950953	35951075	+	78	35944264	35954371
chr6	35956218	35963886	35956223	35958982	35961119	35963878	98	35956213	35956217	35963887	35963891	35961025	35961065	+	75	35956219	35963869
chr6	35956223	35964234	35956223	35959339	35961119	35964234	98	---	---	---	---	35959341	35959422	-	79	---	---
chr6	35966033	35975686	35966033	35970255	35971450	35975672	97	35966027	35966032	35975687	35975692	---	---	0	--	35966050	35975673
chr6	35990073	35997534	35990080	35990452	35997133	35997523	93	35990066	35990072	35997535	35997541	35997038	35997070	+	75	35990074	35997529
chr6	36001539	36020936	36001539	36002496	36019978	36020936	93	---	---	---	---	36019103	36019175	+	71	36001542	36020932
chr6	36009456	36018961	36009456	36010759	36017639	36018961	98	---	---	---	---	36017295	36017347	+	71	36009457	36018959
chr6	36023558	36037593	36023558	36023911	36037246	36037593	87	---	---	---	---	36036958	36037004	+	70	---	---
chr6	36029549	36037233	36029549	36032741	36034043	36037233	99	---	---	---	---	36032793	36032841	-	75	36029549	36037230
chr6	36071129	36077624	36071129	36071582	36077166	36077624	93	---	---	---	---	36071838	36071861	-	79	36071134	36077622
chr6	36081989	36086999	36081989	36082286	36086694	36086999	93	---	---	---	---	36086553	36086591	+	74	36081989	36086997
chr6	36088082	36095848	36088082	36091318	36092614	36095848	99	---	---	---	---	36091371	36091410	-	75	36088082	36095846
chr6	36106202	36112608	36106202	36107597	36111197	36112608	97	---	---	---	---	36111027	36111065	+	79	36106202	36112606
chr6	36114719	36122292	36114719	36115650	36121358	36122289	99	36114714	36114718	36122293	36122297	36115916	36115936	-	76	36114719	36122286
chr6	36138905	36145795	36138905	36141078	36143623	36145795	93	---	---	---	---	---	---	0	--	---	---
chr6	36146047	36166435	36146047	36146350	36166133	36166435	98	---	---	---	---	36165150	36165167	+	77	36146052	36166434
chr6	36151155	36164754	36151163	36153040	36162876	36164754	98	36151150	36151154	36164755	36164759	36153500	36153516	-	70	36151163	36164752
chr6	36186999	36195244	36187003	36187964	36194242	36195243	92	36186994	36186998	36195245	36195249	36188064	36188078	-	86	---	---
chr6	36190240	36203320	36190240	36194325	36199364	36203320	88	---	---	---	---	36194457	36194481	-	92	---	---
chr6	36190362	36201626	36190362	36192501	36199485	36201626	93	---	---	---	---	36192807	36192851	-	84	36190364	36201621
chr6	36195459	36204499	36195469	36196475	36203437	36204489	92	36195454	36195458	36204500	36204504	36203249	36203270	+	86	---	---
chr6	36209584	36223819	36209584	36210208	36223195	36223819	99	---	---	---	---	36210840	36210858	-	78	36209585	36223817
chr6	36241817	36255359	36241832	36244737	36252462	36255346	96	36241812	36241816	36255360	36255364	36245040	36245066	-	77	---	---
chr6	36260061	36279157	36260061	36262613	36276583	36279157	97	---	---	---	---	36263241	36263303	-	74	36260061	36279155
chr6	36272389	36278182	36272389	36274375	36276198	36278182	88	---	---	---	---	---	---	0	--	36272396	36278177
chr6	36273161	36277655	36273161	36273837	36276970	36277655	89	---	---	---	---	36273965	36273994	-	80	36273168	36277647
chr6	36292639	36307336	36292639	36294026	36305893	36307336	93	---	---	---	---	36305314	36305327	+	85	---	---
chr6	36317668	36323848	36317668	36317935	36323581	36323848	93	---	---	---	---	36323310	36323327	+	77	36317668	36323846
chr6	36328390	36345364	36328390	36331078	36342680	36345364	96	---	---	---	---	36331631	36331648	-	88	---	---
chr6	36335304	36342680	36335304	36335975	36342009	36342680	99	---	---	---	---	36341716	36341733	+	72	36335305	36342678
chr6	36351197	36357971	36351201	36352303	36356865	36357967	93	36351192	36351196	36357972	36357976	36356696	36356707	+	83	36351204	36357953
chr6	36366324	36382814	36366324	36367198	36381939	36382814	96	---	---	---	---	36367719	36367743	-	80	36366330	36382811
chr6	36383795	36391263	36383795	36384480	36390578	36391263	98	---	---	---	---	36384609	36384621	-	84	36383795	36391261
chr6	36432799	36450962	36432799	36435948	36447814	36450962	99	---	---	---	---	36447450	36447473	+	83	---	---
chr6	36465431	36477535	36465431	36466199	36476763	36477535	99	---	---	---	---	36466269	36466302	-	73	36465436	36477533
chr6	36483505	36490737	36483505	36484337	36489903	36490737	93	---	---	---	---	36484491	36484569	-	77	36483512	36490733
chr6	36484337	36489136	36484337	36484477	36488996	36489136	97	---	---	---	---	36484651	36484663	-	84	36484337	36489133
chr6	36489689	36492414	36489689	36489883	36492223	36492414	90	---	---	---	---	---	---	0	--	36489692	36492396
chr6	36494306	36506978	36494306	36495343	36505941	36506978	96	---	---	---	---	36495818	36495837	-	70	---	---
chr6	36512578	36518858	36512591	36513948	36517547	36518857	96	36512571	36512577	36518859	36518865	36514079	36514111	-	78	36512587	36518855
chr6	36519090	36528169	36519090	36520292	36527025	36528169	91	---	---	---	---	36526781	36526802	+	72	36519091	36528167
chr6	36521790	36542233	36521790	36524673	36539351	36542233	92	---	---	---	---	36525354	36525387	-	76	---	---
chr6	36536583	36555220	36536586	36537818	36553978	36555211	99	36536578	36536582	36555221	36555225	36553170	36553196	+	85	36536586	36555218
chr6	36544516	36553852	36544516	36547635	36550733	36553852	99	---	---	---	---	36550578	36550678	+	77	36544521	36553846
chr6	36555467	36569972	36555467	36556097	36569342	36569972	98	---	---	---	---	36556580	36556601	-	81	36555467	36569969
chr6	36580595	36598071	36580595	36581293	36597325	36598071	88	---	---	---	---	36581690	36581713	-	75	36580600	36598068
chr6	36585006	36594156	36585006	36585638	36593524	36594156	95	---	---	---	---	36585842	36585869	-	75	36585007	36594154
chr6	36598370	36610341	36598378	36601780	36606930	36610336	97	36598365	36598369	36610342	36610346	36606677	36606703	+	74	---	---
chr6	36625798	36644794	36625798	36626876	36643747	36644794	85	---	---	---	---	36627689	36627715	-	74	---	---
chr6	36633165	36641964	36633165	36636384	36638724	36641964	98	---	---	---	---	36638653	36638672	+	70	---	---
chr6	36668084	36677283	36668084	36668867	36676499	36677283	97	---	---	---	---	36669195	36669221	-	74	36668087	36677280
chr6	36679874	36688224	36679874	36683407	36684692	36688224	99	---	---	---	---	36683460	36683496	-	72	36679879	36688221
chr6	36692567	36706295	36692567	36694248	36704613	36706295	98	---	---	---	---	36704179	36704195	+	70	36692567	36706293
chr6	36707610	36716724	36707610	36708736	36715511	36716724	90	---	---	---	---	36709043	36709068	-	80	36707614	36716722
chr6	36717052	36727125	36717060	36720206	36723974	36727117	97	36717047	36717051	36727126	36727130	36723820	36723918	+	77	36717057	36727119
chr6	36745857	36757152	36745857	36746339	36756671	36757152	95	---	---	---	---	36756312	36756361	+	70	36745857	36757148
chr6	36763666	36772916	36763666	36767179	36769404	36772916	98	---	---	---	---	36767274	36767291	-	88	36763666	36772914
[truncated: 7,633 more rows]
