# Supplementary material for: LtrDetector: A tool-suite for detecting long terminal repeat retrotransposons de-novo
Source: BMC Genomics. 2019 Jun 3;20:450. doi: 10.1186/s12864-019-5796-9 (PMC6547461; doi:10.1186/s12864-019-5796-9)
Supplement: Supplementary file 9 — LTR retrotransposons found by LtrDetector in Zea mays. This compressed file (.tar.gz) includes the LTR retrotransposons found by LtrDetector in BED format. (TAR.GZ 4278 kb) [file 12864_2019_5796_MOESM9_ESM.gz › zmays/chr3Detector.bed]

SeqID	Retrotransposon	Left_LTR	Right_LTR		Left_TSD	Right_TSD	Polypurine Tract		TG	CA
	Start	End	Start	End	Start	End	ID	Start	End	Start	End	Start	End	Strand	Purine%	Start	End
chr3	0	10202	0	1123	9074	10202	99	---	---	---	---	1411	1434	-	83	2	10199
chr3	14973	19998	14973	15517	19454	19998	97	---	---	---	---	19296	19326	+	70	14982	19995
chr3	15894	19177	15894	16488	18583	19177	90	---	---	---	---	---	---	0	--	15902	19175
chr3	39820	49361	39833	40441	48739	49347	96	39815	39819	49362	49366	48509	48536	+	75	39829	49360
chr3	128205	145400	128205	129859	143733	145400	92	---	---	---	---	130312	130352	-	80	---	---
chr3	134600	143735	134600	137545	140684	143735	89	---	---	---	---	137643	137655	-	92	---	---
chr3	146542	152873	146547	147921	151513	152867	93	146537	146541	152874	152878	148052	148090	-	79	146547	152865
chr3	158488	179467	158488	159101	178856	179467	85	---	---	---	---	159829	159850	-	77	158489	179451
chr3	160464	178872	160472	163704	175633	178862	96	160458	160463	178873	178878	164120	164151	-	75	---	---
chr3	167831	175343	167837	168517	174650	175334	97	167825	167830	175344	175349	174423	174472	+	76	167835	175332
chr3	179595	188728	179595	180950	187373	188728	96	---	---	---	---	187100	187133	+	82	179596	188726
chr3	193193	202539	193193	193929	201805	202539	97	---	---	---	---	201411	201447	+	72	193202	202526
chr3	237201	245131	237201	239051	243303	245131	97	---	---	---	---	239144	239167	-	70	237201	245129
chr3	259821	270977	259821	261357	269441	270977	97	---	---	---	---	269046	269065	+	80	259826	270965
chr3	303092	316223	303092	306195	313117	316223	93	---	---	---	---	312778	312790	+	76	303100	316216
chr3	340116	349074	340116	344095	345095	349074	99	---	---	---	---	344147	344187	-	75	340116	349071
chr3	359560	368480	359564	360784	367205	368467	93	359555	359559	368481	368485	366933	366975	+	76	359565	368479
chr3	359696	367666	359707	359997	367348	367657	88	359691	359695	367667	367671	367062	367091	+	73	359704	367663
chr3	386993	391778	386993	387718	391031	391778	94	---	---	---	---	390901	390913	+	84	387001	391776
chr3	399664	419715	399664	400326	419084	419715	91	---	---	---	---	401049	401064	-	75	399664	419709
chr3	412701	420290	412701	412968	420023	420290	97	---	---	---	---	419712	419729	+	72	412704	420281
chr3	435302	452817	435302	435770	452346	452817	85	---	---	---	---	451517	451560	+	75	---	---
chr3	449853	468802	449853	450159	468502	468802	93	---	---	---	---	451020	451041	-	86	449854	468783
chr3	454449	463858	454449	454674	463631	463858	86	---	---	---	---	455010	455021	-	91	---	---
chr3	454921	463395	454921	455692	462608	463395	97	---	---	---	---	455906	455934	-	86	---	---
chr3	477602	482580	477602	477836	482346	482580	94	---	---	---	---	482121	482135	+	73	---	---
chr3	482864	492851	482864	483583	492132	492851	87	---	---	---	---	491906	491933	+	75	482865	492848
chr3	508994	517961	508996	510258	516698	517957	98	508989	508993	517962	517966	510546	510580	-	71	508998	517954
chr3	518642	526875	518642	521895	523611	526866	99	518633	518641	526876	526884	523517	523557	+	75	518642	526874
chr3	526896	543727	526911	527981	542688	543726	94	526891	526895	543728	543732	542084	542144	+	70	---	---
chr3	530696	537032	530696	532112	535639	537032	98	---	---	---	---	535468	535507	+	80	530696	537030
chr3	571149	584374	571149	572045	583425	584363	86	571144	571148	584375	584379	583111	583126	+	75	571158	584373
chr3	573672	583142	573672	575005	581812	583142	99	---	---	---	---	575311	575322	-	91	573672	583140
chr3	610460	622516	610460	611706	621252	622516	96	---	---	---	---	620855	620901	+	72	610460	622514
chr3	631565	639284	631565	631805	639037	639284	91	---	---	---	---	632125	632165	-	75	631573	639267
chr3	639424	647301	639424	640433	646293	647301	95	---	---	---	---	640644	640671	-	75	639427	647295
chr3	647287	656377	647301	648567	655095	656363	99	647281	647286	656378	656383	648818	648840	-	73	647288	656373
chr3	659644	677363	659644	660907	676122	677363	97	---	---	---	---	661426	661450	-	72	659645	677359
chr3	665237	674023	665237	666845	672400	674008	99	665232	665236	674024	674028	667012	667025	-	78	665239	674016
chr3	665764	674008	665764	666845	672927	674008	99	---	---	---	---	672724	672772	+	73	665776	674006
chr3	680314	694407	680314	680604	694113	694407	93	---	---	---	---	681154	681173	-	70	680324	694405
chr3	685193	694126	685198	686450	692884	694115	97	685188	685192	694127	694131	692610	692634	+	76	685198	694112
chr3	715269	724265	715284	716548	722987	724251	98	715264	715268	724266	724270	716786	716819	-	82	715274	724251
chr3	726058	738315	726058	728368	736007	738315	99	---	---	---	---	728605	728677	-	79	726059	738312
chr3	757090	762193	757090	757739	761566	762193	96	---	---	---	---	761464	761483	+	70	757091	762191
chr3	779835	798332	779835	781173	797018	798332	96	---	---	---	---	781787	781805	-	94	779835	798330
chr3	785221	794251	785221	786495	792977	794251	99	---	---	---	---	792704	792726	+	73	785221	794248
chr3	809866	820584	809866	810021	820430	820584	85	---	---	---	---	810299	810313	-	80	809873	820580
chr3	810366	820445	810376	811688	819100	820430	98	810361	810365	820446	820450	811993	812004	-	91	810369	820428
chr3	866546	876434	866546	866840	876142	876434	97	---	---	---	---	875720	875734	+	80	866564	876432
chr3	905400	913612	905400	905574	913440	913612	97	---	---	---	---	905857	905878	-	72	---	---
chr3	934286	943825	934286	934599	943512	943825	99	---	---	---	---	934935	934946	-	91	---	---
chr3	934599	943515	934599	935851	942235	943515	96	---	---	---	---	941929	941962	+	73	934599	943513
chr3	949723	958451	949723	951348	956867	958451	96	---	---	---	---	951485	951501	-	88	949723	958449
chr3	987169	996145	987177	988436	994872	996133	96	987163	987168	996146	996151	994601	994634	+	82	987178	996144
chr3	1028393	1049620	1028393	1029569	1048397	1049620	90	---	---	---	---	1047457	1047482	+	73	1028393	1049617
chr3	1033229	1045622	1033229	1034696	1044155	1045622	98	---	---	---	---	1043719	1043733	+	73	1033229	1045620
chr3	1079750	1085752	1079750	1081313	1084189	1085752	98	---	---	---	---	1081349	1081374	-	76	1079756	1085736
chr3	1107971	1116758	1107971	1110279	1114416	1116758	96	---	---	---	---	1110404	1110421	-	72	1107972	1116756
chr3	1117460	1125591	1117460	1118929	1124121	1125591	97	---	---	---	---	1119046	1119067	-	95	1117464	1125589
chr3	1127329	1141466	1127329	1127955	1140841	1141466	95	---	---	---	---	1128403	1128417	-	80	1127329	1141461
chr3	1143122	1150632	1143122	1143767	1149987	1150632	99	---	---	---	---	1149689	1149706	+	72	1143126	1150630
chr3	1180517	1199342	1180524	1181854	1198029	1199339	97	1180511	1180516	1199343	1199348	1197294	1197317	+	79	1180517	1199341
chr3	1183795	1193143	1183795	1185037	1191904	1193143	99	---	---	---	---	1185339	1185350	-	91	1183796	1193141
chr3	1227397	1238928	1227397	1230561	1235765	1238928	99	---	---	---	---	1230771	1230821	-	70	1227397	1238926
chr3	1255747	1269936	1255747	1256379	1269304	1269936	97	---	---	---	---	1268713	1268732	+	70	1255748	1269932
chr3	1272808	1281701	1272817	1274059	1280473	1281699	93	1272802	1272807	1281702	1281707	1274347	1274375	-	79	1272815	1281697
chr3	1311493	1320588	1311493	1312769	1319312	1320588	99	---	---	---	---	1313052	1313076	-	80	1311503	1320585
chr3	1333086	1347473	1333087	1333709	1346841	1347464	99	1333080	1333085	1347474	1347479	1334341	1334366	-	73	1333087	1347462
chr3	1350041	1369232	1350041	1351355	1367918	1369232	96	---	---	---	---	1352058	1352072	-	86	1350041	1369227
chr3	1352732	1362471	1352732	1353320	1361883	1362471	99	---	---	---	---	1353526	1353553	-	75	1352733	1362469
chr3	1370075	1381814	1370075	1372791	1379092	1381802	99	1370070	1370074	1381815	1381819	1378777	1378801	+	84	1370075	1381807
chr3	1409502	1414117	1409509	1409676	1413949	1414116	99	1409497	1409501	1414118	1414122	1409768	1409790	-	78	1409504	1414116
chr3	1414632	1423793	1414632	1416386	1422042	1423793	99	---	---	---	---	1416557	1416584	-	71	1414637	1423791
chr3	1434211	1439547	1434211	1434696	1439062	1439547	99	---	---	---	---	1438983	1438998	+	75	1434211	1439545
chr3	1485724	1494649	1485724	1486975	1493417	1494649	97	---	---	---	---	1487214	1487247	-	82	1485724	1494647
chr3	1499585	1519171	1499598	1500363	1518402	1519168	99	1499580	1499584	1519172	1519176	1501122	1501133	-	83	1499598	1519159
chr3	1508952	1517868	1508952	1510143	1516693	1517868	98	---	---	---	---	1510379	1510409	-	80	1508960	1517864
chr3	1519168	1528158	1519168	1520417	1526864	1528158	95	---	---	---	---	1526592	1526625	+	82	1519168	1528156
chr3	1553073	1567349	1553073	1553695	1566727	1567349	99	---	---	---	---	1566076	1566094	+	78	1553073	1567347
chr3	1580451	1590098	1580451	1580794	1589755	1590098	100	---	---	---	---	1581135	1581188	-	72	1580467	1590091
chr3	1580945	1589680	1580955	1581216	1589386	1589665	92	1580940	1580944	1589681	1589685	1589184	1589214	+	93	---	---
chr3	1595491	1609560	1595491	1596117	1608934	1609560	99	---	---	---	---	1608470	1608484	+	80	1595493	1609558
chr3	1633562	1651664	1633562	1634528	1650701	1651664	99	---	---	---	---	1650161	1650185	+	72	---	---
chr3	1643981	1651965	1643981	1644287	1651659	1651965	99	---	---	---	---	1651311	1651329	+	73	1643984	1651963
chr3	1653440	1659718	1653440	1656535	1656623	1659718	99	---	---	---	---	---	---	0	--	---	---
chr3	1659812	1681607	1659812	1661064	1680355	1681607	99	---	---	---	---	1661968	1662001	-	70	1659813	1681604
chr3	1663616	1676479	1663623	1664247	1675846	1676470	99	1663611	1663615	1676480	1676484	1675296	1675315	+	70	1663623	1676477
chr3	1681603	1690160	1681603	1683120	1688662	1690160	98	---	---	---	---	1688561	1688589	+	86	1681608	1690158
chr3	1706983	1712248	1706997	1707271	1711975	1712248	97	1706977	1706982	1712249	1712254	1707355	1707381	-	70	1706988	1712242
chr3	1714482	1735275	1714482	1715476	1734282	1735275	96	---	---	---	---	1716363	1716379	-	76	1714482	1735264
chr3	1715751	1727613	1715751	1717382	1725982	1727613	99	---	---	---	---	1717743	1717778	-	75	1715754	1727608
chr3	1728113	1737896	1728119	1728603	1737399	1737883	98	1728108	1728112	1737897	1737901	1728761	1728779	-	78	---	---
chr3	1765092	1770777	1765092	1765447	1770422	1770777	94	---	---	---	---	1765520	1765531	-	83	1765092	1770774
chr3	1791164	1809142	1791164	1792260	1808067	1809142	95	---	---	---	---	1792991	1793015	-	80	1791164	1809140
chr3	1796858	1805744	1796858	1798100	1804514	1805744	93	---	---	---	---	1798329	1798362	-	82	1796858	1805741
chr3	1818706	1830054	1818706	1819010	1829754	1830054	97	---	---	---	---	1819525	1819548	-	70	1818709	1830052
chr3	1849921	1853058	1849921	1850547	1852422	1853058	91	---	---	---	---	1852324	1852335	+	83	1849930	1853048
chr3	1859733	1869193	1859733	1861043	1867884	1869193	99	---	---	---	---	1861349	1861360	-	91	1859733	1869191
chr3	1896009	1914474	1896009	1896644	1913839	1914474	89	---	---	---	---	1913061	1913097	+	78	---	---
chr3	1899300	1917599	1899307	1900488	1916334	1917593	86	1899294	1899299	1917600	1917605	1901034	1901057	-	79	1899308	1917588
chr3	1902319	1911432	1902322	1903662	1910084	1911426	95	1902314	1902318	1911433	1911437	1909813	1909845	+	81	1902323	1911423
chr3	1902421	1911012	1902421	1903249	1910184	1911012	93	---	---	---	---	1903251	1903304	-	74	1902428	1911010
chr3	1920959	1925198	1920959	1922163	1923994	1925198	93	---	---	---	---	1922240	1922257	-	72	1920959	1925196
chr3	1936865	1944103	1936865	1938271	1942697	1944103	99	---	---	---	---	1942475	1942486	+	83	1936866	1944099
chr3	1971034	1989568	1971034	1973340	1987265	1989568	99	---	---	---	---	1987140	1987159	+	80	1971035	1989565
chr3	1976736	1983665	1976736	1977952	1982431	1983665	96	---	---	---	---	1982265	1982282	+	77	1976736	1983662
chr3	1994515	2000235	1994515	1994914	1999836	2000235	99	---	---	---	---	1994985	1995008	-	75	1994517	2000233
chr3	2003788	2013311	2003788	2005143	2011975	2013311	97	---	---	---	---	2005365	2005376	-	100	2003793	2013309
chr3	2065236	2073833	2065236	2068862	2070206	2073833	96	---	---	---	---	2068915	2068954	-	72	---	---
chr3	2075351	2094874	2075351	2077245	2092982	2094874	98	---	---	---	---	2077951	2077968	-	72	2075351	2094866
chr3	2086242	2096455	2086252	2087868	2094868	2096448	96	2086236	2086241	2096456	2096461	2088101	2088123	-	73	2086245	2096448
chr3	2097152	2105429	2097152	2099126	2103518	2105429	93	---	---	---	---	2103377	2103406	+	73	2097152	2105427
chr3	2121965	2131264	2121968	2123209	2130011	2131254	97	2121960	2121964	2131265	2131269	2123512	2123523	-	91	2121974	2131255
chr3	2164289	2173852	2164289	2165633	2172507	2173852	99	---	---	---	---	2172313	2172325	+	100	2164294	2173850
chr3	2209081	2227017	2209081	2212281	2223970	2227017	87	---	---	---	---	2223536	2223575	+	75	2209081	2227008
chr3	2223970	2244338	2223970	2224440	2243868	2244338	98	---	---	---	---	2243218	2243238	+	76	2223970	2244336
chr3	2229262	2241748	2229262	2232716	2238287	2241748	99	---	---	---	---	2232969	2232995	-	77	2229273	2241733
chr3	2257551	2275804	2257564	2259192	2274161	2275789	99	2257546	2257550	2275805	2275809	2273611	2273633	+	82	2257558	2275794
chr3	2264077	2273522	2264077	2265397	2272203	2273522	98	---	---	---	---	2265686	2265713	-	71	2264083	2273520
chr3	2293616	2302534	2293616	2294850	2301283	2302534	96	---	---	---	---	2295085	2295118	-	82	2293616	2302528
chr3	2306934	2324623	2306934	2308213	2323360	2324623	97	---	---	---	---	2322759	2322786	+	85	2306934	2324621
chr3	2311942	2320850	2311942	2313209	2319602	2320850	98	---	---	---	---	2313447	2313480	-	82	2311942	2320848
chr3	2324622	2342335	2324622	2325468	2341560	2342335	89	---	---	---	---	2326042	2326066	-	80	2324639	2342327
chr3	2330973	2339871	2330973	2332204	2338642	2339871	99	---	---	---	---	2338369	2338402	+	79	2330973	2339863
chr3	2331166	2339295	2331166	2331611	2338835	2339280	99	2331161	2331165	2339296	2339300	2331811	2331850	-	80	---	---
chr3	2348209	2353449	2348209	2348664	2352991	2353446	99	2348203	2348208	2353450	2353455	2348714	2348764	-	74	2348209	2353441
chr3	2381884	2403854	2381884	2382795	2402944	2403854	98	---	---	---	---	2383777	2383791	-	73	---	---
chr3	2389622	2398636	2389622	2390900	2397360	2398636	99	---	---	---	---	2391166	2391199	-	73	2389622	2398634
chr3	2403854	2415479	2403854	2406539	2412824	2415479	97	---	---	---	---	2412510	2412539	+	86	2403854	2415477
chr3	2422185	2429818	2422185	2425335	2426668	2429818	99	---	---	---	---	2426575	2426615	+	75	2422186	2429816
chr3	2438128	2449315	2438128	2438550	2448881	2449315	90	---	---	---	---	2439013	2439067	-	72	---	---
chr3	2461512	2464484	2461512	2461748	2464248	2464484	91	---	---	---	---	---	---	0	--	---	---
chr3	2490905	2494080	2490919	2491579	2493416	2494078	95	2490900	2490904	2494081	2494085	2491581	2491600	-	75	---	---
chr3	2522893	2531854	2522893	2524171	2530574	2531854	99	---	---	---	---	2524438	2524471	-	73	2522896	2531852
chr3	2548571	2552233	2548571	2549159	2551647	2552233	94	---	---	---	---	---	---	0	--	2548574	2552231
chr3	2552401	2561510	2552401	2553587	2560315	2561510	92	---	---	---	---	2559993	2560018	+	80	2552403	2561508
chr3	2586237	2599056	2586251	2587745	2597552	2599047	99	2586232	2586236	2599057	2599061	2597145	2597205	+	75	2586246	2599055
chr3	2640428	2649826	2640432	2641705	2648530	2649823	96	2640423	2640427	2649827	2649831	2648211	2648222	+	91	2640432	2649825
chr3	2668811	2678308	2668815	2670146	2676994	2678308	97	2668806	2668810	2678309	2678313	2670432	2670463	-	87	2668812	2678305
chr3	2698171	2703721	2698171	2698523	2703364	2703721	96	---	---	---	---	2703199	2703212	+	71	2698171	2703719
chr3	2717850	2727451	2717864	2719199	2726089	2727443	98	2717844	2717849	2727452	2727457	2725771	2725782	+	91	2717856	2727448
chr3	2766267	2776544	2766267	2768695	2774115	2776544	99	---	---	---	---	2773997	2774010	+	85	2766268	2776542
chr3	2803147	2814756	2803147	2806402	2811506	2814756	98	---	---	---	---	2806635	2806658	-	75	2803147	2814754
chr3	2817260	2826210	2817260	2818508	2824944	2826210	97	---	---	---	---	2824679	2824712	+	82	2817263	2826208
chr3	2831478	2843261	2831478	2834859	2839969	2843261	96	---	---	---	---	2839713	2839735	+	73	2831478	2843259
chr3	2858842	2867662	2858842	2860140	2866342	2867662	95	---	---	---	---	2860379	2860412	-	82	2858845	2867660
chr3	2870628	2878829	2870628	2871136	2878348	2878829	89	---	---	---	---	2871349	2871366	-	72	2870628	2878828
chr3	2882424	2902805	2882424	2883664	2901626	2902805	91	---	---	---	---	2884330	2884346	-	88	2882428	2902803
chr3	2885692	2896978	2885692	2887734	2894938	2896978	98	---	---	---	---	2894625	2894718	+	72	2885692	2896971
chr3	2927361	2931593	2927361	2928018	2930973	2931593	93	---	---	---	---	2930880	2930897	+	72	2927362	2931590
chr3	2952391	2955013	2952391	2952949	2954414	2955013	91	---	---	---	---	---	---	0	--	2952406	2955010
chr3	2963440	2977081	2963440	2965064	2975517	2977081	93	2963434	2963439	2977082	2977087	2975082	2975096	+	73	---	---
chr3	2999775	3013436	2999787	3003819	3009390	3013424	98	2999768	2999774	3013437	3013443	3009159	3009183	+	72	2999787	3013433
chr3	3026657	3040239	3026657	3028223	3038727	3040238	93	3026652	3026656	3040240	3040244	3038291	3038305	+	73	3026657	3040238
chr3	3041057	3058220	3041069	3042094	3057203	3058208	92	3041052	3041056	3058221	3058225	3042800	3042816	-	88	3041057	3058204
chr3	3041367	3058036	3041367	3041922	3057501	3058036	86	---	---	---	---	3042666	3042690	-	88	3041373	3058022
chr3	3046674	3055806	3046674	3048017	3054461	3055806	97	---	---	---	---	3048255	3048287	-	81	3046674	3055804
chr3	3047185	3055577	3047185	3047788	3054974	3055577	96	---	---	---	---	3054824	3054858	+	77	3047199	3055574
chr3	3060666	3068023	3060666	3061308	3067381	3068023	98	---	---	---	---	3067079	3067096	+	72	3060666	3068021
chr3	3071348	3076553	3071348	3072065	3075837	3076553	99	---	---	---	---	3075745	3075762	+	72	3071348	3076551
chr3	3109304	3118213	3109304	3110185	3117312	3118213	94	---	---	---	---	3110528	3110542	-	80	---	---
chr3	3110344	3125245	3110344	3114617	3120946	3125245	90	---	---	---	---	3120751	3120766	+	75	3110353	3125243
chr3	3119476	3128912	3119476	3120783	3127607	3128912	99	---	---	---	---	3127265	3127314	+	70	3119476	3128909
chr3	3148148	3166575	3148159	3149383	3165314	3166575	96	3148140	3148147	3166576	3166583	3149946	3149972	-	88	3148149	3166573
chr3	3151058	3160551	3151058	3152390	3159218	3160551	99	---	---	---	---	3152695	3152706	-	91	3151060	3160545
chr3	3210188	3224743	3210188	3210821	3224110	3224743	98	---	---	---	---	3223526	3223624	+	71	3210188	3224741
chr3	3227031	3235672	3227031	3228556	3234164	3235672	97	---	---	---	---	3228720	3228747	-	71	3227034	3235669
chr3	3236593	3245562	3236593	3237871	3244308	3245562	97	---	---	---	---	3238113	3238135	-	73	3236593	3245553
chr3	3248664	3265438	3248674	3249316	3264790	3265429	97	3248659	3248663	3265439	3265443	3250021	3250033	-	76	3248664	3265424
chr3	3256996	3264391	3256996	3257639	3263748	3264391	99	---	---	---	---	3257818	3257872	-	72	3256996	3264389
chr3	3280739	3289690	3280739	3281992	3288418	3289690	97	---	---	---	---	3288143	3288176	+	79	3280739	3289688
chr3	3291274	3311192	3291274	3292622	3309844	3311192	98	---	---	---	---	3308997	3309020	+	91	3291275	3311187
chr3	3299772	3309241	3299772	3301129	3307938	3309241	94	---	---	---	---	3307597	3307612	+	81	3299781	3309239
chr3	3324701	3334096	3324701	3325966	3332818	3334096	94	---	---	---	---	3332477	3332489	+	76	3324707	3334094
chr3	3341163	3363166	3341175	3341715	3362615	3363155	94	3341158	3341162	3363167	3363171	3361764	3361779	+	81	---	---
chr3	3353630	3372543	3353630	3357304	3368944	3372543	90	---	---	---	---	3357836	3357849	-	71	3353630	3372534
chr3	3372542	3382129	3372542	3373138	3381533	3382129	98	---	---	---	---	3381114	3381137	+	75	3372543	3382127
chr3	3385091	3397424	3385091	3386766	3395861	3397424	91	---	---	---	---	3395426	3395442	+	70	3385091	3397422
chr3	3447639	3456869	3447639	3448854	3455630	3456869	97	---	---	---	---	3455317	3455328	+	91	3447639	3456867
chr3	3489020	3498411	3489030	3489614	3497822	3498406	99	3489014	3489019	3498412	3498417	3489821	3489848	-	78	3489023	3498404
chr3	3499690	3513628	3499695	3501372	3511895	3513628	95	3499684	3499689	3513629	3513634	3511460	3511474	+	73	3499695	3513626
chr3	3520367	3527034	3520367	3521175	3526225	3527034	95	---	---	---	---	3526046	3526059	+	100	---	---
chr3	3532742	3553924	3532748	3535486	3551343	3553917	92	3532737	3532741	3553925	3553929	3550897	3550913	+	88	---	---
chr3	3549213	3554777	3549213	3550081	3553911	3554777	97	---	---	---	---	3550175	3550237	-	82	3549223	3554774
chr3	3570559	3579785	3570559	3571746	3578579	3579785	93	---	---	---	---	3578237	3578270	+	76	---	---
chr3	3589946	3604159	3589951	3591733	3602260	3604155	92	3589934	3589945	3604160	3604171	3592152	3592166	-	73	3589946	3604158
chr3	3590531	3604155	3590531	3591733	3602840	3604155	89	---	---	---	---	3602352	3602399	+	83	3590535	3604152
chr3	3637892	3647620	3637892	3641127	3644314	3647620	96	---	---	---	---	3641186	3641203	-	72	3637892	3647607
chr3	3650511	3664542	3650511	3650648	3664405	3664542	96	---	---	---	---	3663742	3663778	+	83	3650512	3664528
chr3	3651688	3660799	3651688	3653059	3659467	3660799	94	3651682	3651687	3660800	3660805	3653343	3653378	-	75	---	---
chr3	3651691	3660166	3651691	3652427	3659470	3660166	91	---	---	---	---	3652615	3652700	-	72	3651699	3660153
chr3	3664542	3673092	3664542	3665181	3672464	3673092	91	---	---	---	---	3672258	3672287	+	90	3664544	3673090
chr3	3680118	3688819	3680118	3682562	3686376	3688819	99	---	---	---	---	3682644	3682698	-	80	---	---
chr3	3717032	3722222	3717032	3717731	3721501	3722222	96	---	---	---	---	3721355	3721366	+	75	3717034	3722220
chr3	3735633	3744612	3735633	3736892	3743331	3744612	98	---	---	---	---	3737152	3737185	-	73	3735633	3744605
chr3	3761635	3782176	3761635	3763324	3780487	3782176	99	---	---	---	---	3764027	3764040	-	78	3761636	3782174
chr3	3766190	3775710	3766190	3767515	3774385	3775710	99	---	---	---	---	3767817	3767828	-	91	3766192	3775707
chr3	3788220	3797148	3788220	3789488	3795903	3797148	96	---	---	---	---	3795633	3795665	+	81	3788221	3797146
chr3	3847370	3854666	3847370	3849856	3852202	3854666	95	---	---	---	---	3852142	3852158	+	76	3847377	3854657
chr3	3875520	3886980	3875520	3875990	3886510	3886980	97	---	---	---	---	3886239	3886284	+	73	3875520	3886978
chr3	3889095	3903880	3889095	3890071	3902901	3903880	94	---	---	---	---	3890531	3890542	-	83	---	---
chr3	3952856	3966824	3952860	3954534	3965130	3966817	98	3952850	3952855	3966825	3966830	3964699	3964715	+	70	3952866	3966815
chr3	3998604	4001732	3998619	3999401	4000938	4001719	94	3998599	3998603	4001733	4001737	4000866	4000882	+	82	3998617	4001725
chr3	4002692	4012570	4002692	4005659	4009618	4012570	92	---	---	---	---	4005736	4005757	-	81	4002698	4012556
chr3	4007165	4009753	4007165	4007564	4009355	4009753	92	---	---	---	---	4009256	4009268	+	92	---	---
chr3	4016515	4028423	4016515	4018948	4025990	4028423	99	---	---	---	---	4019055	4019074	-	80	4016516	4028421
chr3	4047486	4056584	4047486	4048808	4055240	4056584	96	---	---	---	---	4054967	4054999	+	81	4047496	4056582
chr3	4066740	4076221	4066740	4068052	4074910	4076221	96	---	---	---	---	4068238	4068250	-	100	4066740	4076219
chr3	4088011	4105729	4088011	4088836	4104885	4105729	96	---	---	---	---	4089527	4089552	-	73	4088018	4105721
chr3	4091359	4105226	4091359	4097207	4099390	4105226	91	---	---	---	---	4097285	4097310	-	73	4091360	4105219
chr3	4097543	4105967	4097543	4097938	4105563	4105967	86	---	---	---	---	4098166	4098195	-	86	4097555	4105965
chr3	4129251	4138519	4129251	4131263	4136509	4138519	99	---	---	---	---	4131441	4131456	-	87	4129251	4138517
chr3	4179405	4188535	4179405	4181885	4186054	4188535	99	---	---	---	---	4185923	4185945	+	73	4179405	4188533
chr3	4191949	4200461	4191958	4193893	4198553	4200450	96	4191943	4191948	4200462	4200467	4194004	4194033	-	73	---	---
chr3	4239411	4253831	4239411	4240051	4253191	4253831	98	---	---	---	---	4240618	4240638	-	71	4239412	4253827
chr3	4288427	4300286	4288427	4291205	4297521	4300286	98	---	---	---	---	4297244	4297335	+	71	4288437	4300284
chr3	4302769	4313191	4302769	4306079	4309882	4313191	99	---	---	---	---	4306140	4306259	-	77	---	---
chr3	4327837	4337330	4327849	4329135	4336018	4337322	94	4327831	4327836	4337331	4337336	4329442	4329453	-	91	4327849	4337326
chr3	4349613	4358204	4349613	4352322	4355487	4358204	90	---	---	---	---	4355368	4355416	+	83	4349622	4358201
chr3	4373319	4381447	4373319	4374892	4379881	4381447	95	---	---	---	---	4379795	4379840	+	73	4373319	4381443
chr3	4375039	4393915	4375039	4375377	4393577	4393915	100	---	---	---	---	4376058	4376097	-	77	---	---
chr3	4393428	4398036	4393428	4395000	4396479	4398036	90	---	---	---	---	4396396	4396442	+	74	4393431	4398034
chr3	4404697	4421170	4404697	4405976	4419910	4421170	96	---	---	---	---	4419341	4419367	+	88	4404712	4421167
chr3	4409196	4416727	4409211	4409909	4416028	4416726	99	4409191	4409195	4416728	4416732	4410194	4410211	-	72	4409198	4416724
chr3	4422106	4433758	4422106	4422584	4433266	4433744	99	4422101	4422105	4433759	4433763	4432958	4433006	+	83	4422106	4433749
chr3	4482992	4494451	4482992	4483296	4494131	4494451	85	---	---	---	---	4493956	4493976	+	85	4482997	4494446
chr3	4501760	4510676	4501760	4503020	4509427	4510676	97	---	---	---	---	4503258	4503291	-	85	4501760	4510674
chr3	4521102	4530579	4521102	4522436	4529263	4530579	97	---	---	---	---	4522743	4522754	-	91	4521104	4530577
chr3	4531202	4539967	4531202	4532514	4538643	4539955	95	4531197	4531201	4539968	4539972	4538371	4538404	+	82	4531202	4539966
chr3	4540924	4552843	4540931	4542539	4551215	4552831	96	4540918	4540923	4552844	4552849	4542796	4542815	-	90	4540927	4552836
chr3	4571018	4579915	4571027	4572249	4578664	4579906	96	4571013	4571017	4579916	4579920	4572469	4572501	-	81	4571021	4579912
chr3	4617082	4636518	4617082	4619596	4633999	4636518	98	---	---	---	---	4620170	4620317	-	78	4617082	4636507
chr3	4630752	4637545	4630752	4631786	4636512	4637545	99	---	---	---	---	4631883	4631945	-	82	4630753	4637543
chr3	4665630	4673638	4665630	4666909	4672348	4673638	94	---	---	---	---	4667139	4667172	-	82	4665630	4673637
chr3	4678725	4686241	4678725	4679427	4685539	4686241	99	---	---	---	---	4685240	4685257	+	72	4678728	4686239
chr3	4714005	4718324	4714005	4714512	4717816	4718324	88	---	---	---	---	---	---	0	--	4714010	4718314
chr3	4720545	4729298	4720545	4721705	4728135	4729298	94	---	---	---	---	4721961	4721980	-	85	---	---
chr3	4769789	4778884	4769789	4770986	4777725	4778884	88	---	---	---	---	4777389	4777414	+	80	4769790	4778882
chr3	4797527	4810813	4797530	4798559	4809770	4810799	97	4797522	4797526	4810814	4810818	4798990	4799004	-	80	---	---
chr3	4806938	4812800	4806938	4807450	4812288	4812800	92	---	---	---	---	4807619	4807650	-	75	4806950	4812799
chr3	4818126	4830498	4818126	4819795	4828829	4830498	98	---	---	---	---	4820215	4820229	-	73	4818126	4830496
chr3	4847055	4860848	4847055	4847311	4860592	4860848	98	---	---	---	---	4859929	4860038	+	80	---	---
chr3	4848814	4860594	4848814	4851581	4857851	4860594	97	---	---	---	---	4851811	4851834	-	75	4848814	4860590
chr3	4877047	4885869	4877060	4878259	4884668	4885864	95	4877040	4877046	4885870	4885876	4884361	4884380	+	85	4877053	4885868
chr3	4877590	4885864	4877590	4878259	4885194	4885864	93	---	---	---	---	4885028	4885059	+	81	4877597	4885853
chr3	4892025	4902152	4892025	4892832	4901426	4902152	87	---	---	---	---	4901080	4901133	+	74	4892031	4902150
chr3	4944228	4948501	4944228	4944473	4948248	4948501	92	---	---	---	---	4944649	4944662	-	78	---	---
chr3	4964636	4973402	4964636	4966266	4971776	4973402	99	---	---	---	---	4971581	4971608	+	71	4964636	4973398
chr3	4997378	5011313	4997378	4999167	5009636	5011313	91	---	---	---	---	4999581	4999597	-	70	4997378	5011308
chr3	4997440	5011022	4997440	4998876	5009699	5011022	90	---	---	---	---	4999317	4999331	-	80	---	---
chr3	5028488	5042610	5028490	5030350	5040973	5042605	87	5028483	5028487	5042611	5042615	5030765	5030781	-	70	5028490	5042599
chr3	5092000	5100966	5092000	5093260	5099707	5100966	99	---	---	---	---	5093499	5093532	-	79	5092000	5100964
chr3	5123139	5141584	5123139	5124262	5140478	5141584	92	---	---	---	---	5140029	5140045	+	94	5123139	5141581
chr3	5128260	5140016	5128273	5129816	5138436	5140005	97	5128254	5128259	5140017	5140022	5130180	5130215	-	75	5128274	5140015
chr3	5174997	5196447	5174997	5175570	5195871	5196447	97	---	---	---	---	5194886	5194904	+	73	---	---
chr3	5183076	5195871	5183076	5184548	5194399	5195871	99	---	---	---	---	5184893	5184955	-	76	5183076	5195869
chr3	5198741	5207872	5198756	5202526	5204090	5207860	99	5198736	5198740	5207873	5207877	5202578	5202626	-	77	5198747	5207857
chr3	5209510	5219369	5209510	5211014	5217884	5219369	98	---	---	---	---	5217676	5217688	+	100	5209510	5219362
chr3	5224263	5232088	5224263	5225932	5230453	5232088	95	---	---	---	---	5226043	5226059	-	100	5224264	5232082
chr3	5237126	5244502	5237126	5237782	5243846	5244502	99	---	---	---	---	5243545	5243561	+	70	5237126	5244500
chr3	5255670	5272746	5255670	5256050	5272366	5272746	99	---	---	---	---	5256610	5256866	-	70	5255670	5272743
chr3	5256045	5267556	5256049	5258701	5264973	5267543	96	5256040	5256044	5267557	5267561	5258988	5259015	-	82	5256050	5267545
chr3	5299439	5308369	5299439	5300735	5307110	5308369	93	---	---	---	---	5301003	5301054	-	73	5299439	5308367
chr3	5312000	5320973	5312000	5313263	5319730	5320973	97	---	---	---	---	5313529	5313562	-	73	5312000	5320971
chr3	5378318	5387694	5378318	5379617	5386395	5387694	97	---	---	---	---	5379933	5379956	-	79	5378318	5387692
chr3	5397589	5410327	5397589	5400815	5407088	5410318	99	5397584	5397588	5410328	5410332	5401047	5401070	-	75	5397589	5410324
chr3	5443646	5452914	5443646	5444883	5451689	5452914	98	---	---	---	---	5445163	5445174	-	100	5443646	5452912
chr3	5468423	5484051	5468423	5469212	5483262	5484051	94	---	---	---	---	5469841	5469897	-	71	5468430	5484048
chr3	5471321	5479550	5471321	5471886	5478984	5479550	96	---	---	---	---	5478653	5478706	+	72	5471321	5479546
chr3	5517904	5526901	5517914	5519192	5525618	5526896	99	5517899	5517903	5526902	5526906	5519429	5519462	-	79	5517906	5526893
chr3	5528559	5539641	5528559	5529770	5538439	5539641	93	---	---	---	---	5530109	5530126	-	77	5528563	5539639
chr3	5550883	5569707	5550888	5552128	5568454	5569695	99	5550877	5550882	5569708	5569713	5567748	5567762	+	86	5550890	5569697
chr3	5552536	5562061	5552536	5553868	5560746	5562061	98	---	---	---	---	5560547	5560559	+	100	5552536	5562054
chr3	5572517	5587308	5572517	5575572	5584254	5587308	99	---	---	---	---	5575950	5576007	-	70	5572530	5587306
chr3	5595317	5604280	5595320	5596552	5602995	5604265	95	5595312	5595316	5604281	5604285	5602722	5602755	+	82	5595320	5604263
chr3	5641025	5658805	5641025	5642859	5656960	5658805	98	---	---	---	---	5643499	5643523	-	72	---	---
chr3	5662308	5678777	5662308	5667918	5673168	5678777	95	---	---	---	---	5667998	5668037	-	77	---	---
chr3	5668091	5672130	5668091	5669390	5670822	5672130	90	---	---	---	---	5669453	5669471	-	73	5668091	5672128
chr3	5670814	5680257	5670822	5672130	5678950	5680257	98	5670809	5670813	5680258	5680262	5672436	5672447	-	91	5670822	5680255
chr3	5693292	5702680	5693293	5694011	5701960	5702679	98	5693287	5693291	5702681	5702685	5694376	5694409	-	70	5693293	5702677
chr3	5725369	5740128	5725369	5728198	5737294	5740128	91	---	---	---	---	5737207	5737225	+	78	5725377	5740126
chr3	5730638	5740128	5730638	5731960	5738806	5740128	99	---	---	---	---	5732267	5732278	-	91	5730638	5740126
chr3	5747666	5756638	5747676	5749338	5754991	5756625	95	5747661	5747665	5756639	5756643	5754797	5754824	+	71	5747676	5756634
chr3	5762326	5765347	5762326	5762477	5765208	5765347	88	---	---	---	---	5762602	5762614	-	84	---	---
chr3	5784040	5794205	5784043	5787310	5790936	5794202	99	5784034	5784039	5794206	5794211	5790786	5790884	+	76	5784050	5794203
chr3	5830810	5837566	5830810	5831063	5837313	5837566	98	---	---	---	---	5837000	5837022	+	73	5830810	5837564
chr3	5860938	5870027	5860938	5862104	5868839	5870027	94	---	---	---	---	5862413	5862438	-	80	5860938	5870025
chr3	5860938	5869666	5860938	5861742	5868839	5869666	93	---	---	---	---	5862069	5862091	-	86	5860938	5869660
chr3	5892636	5908051	5892636	5894036	5906652	5908051	99	---	---	---	---	5906023	5906042	+	70	5892636	5908049
chr3	5896146	5905160	5896146	5897426	5903878	5905160	99	---	---	---	---	5897664	5897697	-	79	5896149	5905158
chr3	5935285	5954146	5935297	5935506	5953926	5954135	98	5935280	5935284	5954147	5954151	5936372	5936392	-	76	5935297	5954127
chr3	5939316	5949881	5939316	5942795	5946398	5949881	98	---	---	---	---	5942841	5942907	-	79	5939316	5949879
chr3	5958483	5967616	5958483	5959829	5966288	5967616	96	---	---	---	---	5966012	5966046	+	82	5958493	5967609
chr3	5969640	5982380	5969640	5971135	5980884	5982380	98	---	---	---	---	5971479	5971538	-	76	5969640	5982378
chr3	5990217	5999218	5990217	5991497	5997961	5999218	97	---	---	---	---	5991735	5991768	-	82	5990221	5999216
chr3	6005379	6010150	6005379	6006093	6009414	6010150	96	---	---	---	---	6009277	6009289	+	84	6005379	6010148
chr3	6015856	6033877	6015856	6016607	6033151	6033877	90	---	---	---	---	6032491	6032509	+	73	---	---
chr3	6022772	6032434	6022780	6024116	6031109	6032425	97	6022767	6022771	6032435	6032439	6030793	6030804	+	91	6022779	6032432
chr3	6162905	6183111	6162905	6163580	6182436	6183111	98	---	---	---	---	6181610	6181625	+	75	6162910	6183109
chr3	6169986	6179707	6169988	6170575	6179117	6179704	99	6169981	6169985	6179708	6179712	6170781	6170808	-	75	6169988	6179702
chr3	6194313	6203392	6194320	6195698	6202091	6203377	86	6194308	6194312	6203393	6203397	6195936	6195969	-	82	6194314	6203383
chr3	6211461	6226448	6211463	6215851	6222059	6226448	99	6211453	6211460	6226449	6226456	6216044	6216061	-	94	6211463	6226437
chr3	6228161	6240984	6228161	6229158	6239988	6240984	93	---	---	---	---	6239446	6239465	+	80	---	---
chr3	6252737	6262062	6252737	6253213	6261639	6262062	86	---	---	---	---	6261323	6261353	+	70	6252739	6262061
chr3	6270879	6278839	6270879	6271092	6278645	6278839	90	---	---	---	---	6271437	6271469	-	75	---	---
chr3	6277190	6281976	6277190	6279584	6279588	6281976	97	---	---	---	---	---	---	0	--	---	---
chr3	6310932	6319802	6310932	6314263	6316482	6319802	98	---	---	---	---	6316389	6316428	+	75	6310932	6319800
chr3	6321545	6331106	6321545	6322885	6329766	6331106	99	---	---	---	---	6329426	6329478	+	71	6321550	6331104
chr3	6341301	6360237	6341301	6341478	6360060	6360237	97	---	---	---	---	6342385	6342408	-	75	6341310	6360235
chr3	6344247	6355394	6344247	6348353	6351280	6355394	99	---	---	---	---	6351185	6351213	+	75	6344248	6355392
chr3	6361084	6369022	6361084	6364300	6365806	6369022	98	---	---	---	---	6364352	6364392	-	75	6361084	6369019
chr3	6404242	6417167	6404242	6407397	6414099	6417167	96	---	---	---	---	6413791	6413807	+	76	6404243	6417148
chr3	6484325	6491539	6484325	6484620	6491243	6491539	97	---	---	---	---	6484906	6484923	-	77	---	---
chr3	6500112	6507377	6500112	6500788	6506682	6507377	94	---	---	---	---	6506429	6506445	+	70	6500115	6507375
chr3	6515193	6522647	6515201	6515889	6521945	6522633	98	6515187	6515192	6522648	6522653	6516130	6516146	-	76	6515201	6522646
chr3	6543112	6545554	6543112	6543454	6545210	6545554	91	---	---	---	---	6543466	6543494	-	89	6543117	6545539
chr3	6598115	6611767	6598115	6599004	6610889	6611767	92	---	---	---	---	6599407	6599430	-	70	6598123	6611762
chr3	6600109	6610028	6600109	6603383	6606751	6610028	98	---	---	---	---	6606595	6606696	+	76	6600109	6610026
chr3	6613699	6623216	6613699	6614303	6622645	6623216	87	---	---	---	---	6614651	6614693	-	72	6613713	6623213
chr3	6626649	6639507	6626649	6627728	6638428	6639507	93	---	---	---	---	6628191	6628252	-	77	6626657	6639505
chr3	6652517	6661417	6652517	6653785	6660152	6661417	98	---	---	---	---	6659880	6659913	+	82	6652517	6661415
chr3	6682089	6696409	6682089	6682728	6695770	6696409	97	---	---	---	---	6695174	6695193	+	70	6682089	6696398
chr3	6708162	6726293	6708177	6709451	6725017	6726291	99	6708157	6708161	6726294	6726298	6710016	6710043	-	71	6708163	6726289
chr3	6713175	6733160	6713175	6718191	6728112	6733160	86	---	---	---	---	6718594	6718611	-	88	6713178	6733155
chr3	6715652	6731598	6715652	6716703	6730564	6731598	90	---	---	---	---	6717267	6717308	-	76	6715663	6731595
chr3	6734116	6746835	6734116	6735537	6745357	6746835	95	---	---	---	---	6735882	6735944	-	76	6734129	6746833
chr3	6756494	6763936	6756494	6757164	6763265	6763936	99	---	---	---	---	6757449	6757466	-	72	6756494	6763934
chr3	6785275	6800557	6785275	6787633	6798201	6800557	97	---	---	---	---	6787860	6787906	-	70	---	---
chr3	6787633	6796386	6787633	6791359	6792657	6796385	98	6787628	6787632	6796387	6796391	6792567	6792592	+	84	6787633	6796380
chr3	6796387	6803104	6796387	6798873	6800552	6803104	94	---	---	---	---	---	---	0	--	6796391	6803101
chr3	6813430	6822347	6813433	6814675	6821094	6822339	94	6813424	6813429	6822348	6822353	6814948	6814995	-	72	6813433	6822336
chr3	6830173	6835042	6830173	6830277	6834941	6835042	96	---	---	---	---	6830440	6830460	-	80	6830180	6835037
chr3	6843693	6850045	6843693	6844312	6849425	6850045	96	---	---	---	---	---	---	0	--	6843693	6850038
chr3	6851109	6864279	6851109	6852412	6862996	6864279	93	---	---	---	---	6852830	6852844	-	73	6851110	6864277
chr3	6876451	6882908	6876465	6877890	6881477	6882899	98	6876446	6876450	6882909	6882913	6878012	6878050	-	79	6876465	6882898
chr3	6890316	6892813	6890320	6890793	6892330	6892803	99	6890311	6890315	6892814	6892818	6890858	6890882	-	76	6890329	6892808
chr3	6902649	6923293	6902663	6904349	6921623	6923287	98	6902643	6902648	6923294	6923299	6920905	6920918	+	78	6902660	6923285
chr3	6906450	6915361	6906454	6907713	6914104	6915361	96	6906444	6906449	6915362	6915367	6907990	6908009	-	80	6906461	6915359
chr3	6936401	6949228	6936401	6937685	6947951	6949228	93	---	---	---	---	6947521	6947535	+	73	6936404	6949225
chr3	6949688	6970518	6949688	6950255	6969928	6970518	92	---	---	---	---	6968956	6968982	+	70	6949688	6970512
chr3	6956860	6968240	6956860	6957330	6967770	6968240	96	---	---	---	---	6957568	6957600	-	81	6956860	6968237
chr3	6976164	6993695	6976164	6976998	6992858	6993695	94	---	---	---	---	6977639	6977657	-	73	---	---
chr3	6983824	6992872	6983834	6985141	6991592	6992859	96	6983818	6983823	6992873	6992878	6985406	6985439	-	73	6983834	6992870
chr3	6983981	6992344	6983981	6984624	6991739	6992344	93	---	---	---	---	6984749	6984780	-	78	6983981	6992342
chr3	7000585	7006886	7000585	7001245	7006218	7006878	99	7000579	7000584	7006887	7006892	7006067	7006079	+	92	7000585	7006883
chr3	7013941	7032420	7013941	7014513	7031873	7032420	88	---	---	---	---	7015119	7015130	-	91	7013942	7032402
chr3	7014789	7023827	7014789	7016065	7022462	7023827	90	---	---	---	---	7022142	7022188	+	72	7014790	7023825
chr3	7032727	7038928	7032727	7032995	7038660	7038928	95	---	---	---	---	7038411	7038430	+	80	7032728	7038926
chr3	7039086	7059113	7039086	7039735	7058442	7059113	94	---	---	---	---	7040266	7040598	-	73	7039088	7059107
chr3	7051302	7059811	7051302	7052006	7059108	7059811	98	---	---	---	---	7052293	7052321	-	82	7051311	7059808
chr3	7060313	7068107	7060323	7061488	7067053	7068100	88	7060308	7060312	7068108	7068112	7061729	7061747	-	73	7060315	7068101
chr3	7062331	7068100	7062331	7062572	7067868	7068100	94	---	---	---	---	7062813	7062831	-	73	---	---
chr3	7074139	7080161	7074139	7074410	7079890	7080161	98	---	---	---	---	7074664	7074684	-	76	7074140	7080159
chr3	7092401	7096660	7092401	7093023	7096043	7096660	96	---	---	---	---	7095953	7095970	+	72	7092402	7096659
chr3	7110802	7118294	7110811	7110995	7118105	7118289	97	7110795	7110801	7118295	7118301	7117991	7118012	+	90	7110811	7118293
chr3	7134707	7152978	7134707	7135400	7152282	7152978	97	---	---	---	---	7151500	7151529	+	70	7134722	7152976
chr3	7141737	7150677	7141737	7142981	7149411	7150677	97	---	---	---	---	7149141	7149174	+	79	7141739	7150674
chr3	7160520	7180014	7160520	7163922	7176666	7180014	94	---	---	---	---	7176152	7176182	+	74	7160524	7180004
chr3	7166703	7176088	7166703	7167987	7174826	7176088	97	---	---	---	---	7174509	7174540	+	87	---	---
chr3	7188996	7192502	7188996	7189939	7191508	7192502	89	---	---	---	---	---	---	0	--	7189011	7192500
chr3	7200502	7214126	7200512	7202134	7212496	7214118	98	7200497	7200501	7214127	7214131	7202523	7202539	-	70	7200518	7214117
chr3	7215215	7237156	7215215	7215930	7236422	7237156	94	---	---	---	---	7235566	7235594	+	72	---	---
chr3	7221417	7230604	7221417	7222629	7229413	7230604	96	---	---	---	---	7222956	7222967	-	83	7221418	7230598
chr3	7254880	7261365	7254880	7256310	7259935	7261365	90	---	---	---	---	7256455	7256472	-	83	7254897	7261354
chr3	7261364	7275461	7261364	7263047	7273778	7275461	97	---	---	---	---	7273345	7273359	+	73	7261365	7275458
chr3	7311405	7320865	7311405	7312717	7319554	7320865	98	---	---	---	---	7319235	7319246	+	91	7311405	7320863
chr3	7337596	7345455	7337604	7337753	7345296	7345446	98	7337591	7337595	7345456	7345460	7338080	7338095	-	81	7337609	7345443
chr3	7354946	7363385	7354946	7356185	7362148	7363385	99	---	---	---	---	7356362	7356380	-	73	7354946	7363381
chr3	7381776	7388656	7381776	7382635	7387788	7388656	97	---	---	---	---	7382864	7382891	-	71	7381776	7388654
chr3	7404462	7415273	7404464	7404939	7414796	7415271	98	7404457	7404461	7415274	7415278	7405195	7405240	-	76	7404464	7415272
chr3	7419605	7437467	7419605	7420864	7436255	7437467	95	---	---	---	---	7435714	7435738	+	72	7419605	7437465
chr3	7425877	7434823	7425877	7427146	7433583	7434823	97	---	---	---	---	7433310	7433343	+	79	7425877	7434820
chr3	7514291	7529350	7514291	7515580	7528057	7529350	98	---	---	---	---	7516120	7516137	-	83	7514300	7529349
chr3	7543314	7549174	7543314	7543727	7548761	7549174	98	---	---	---	---	7543818	7543840	-	86	7543319	7549172
chr3	7553878	7574983	7553878	7554050	7574811	7574983	97	---	---	---	---	7573958	7573972	+	80	7553886	7574982
chr3	7565553	7577965	7565553	7568545	7574970	7577965	97	---	---	---	---	7574713	7574745	+	78	7565554	7577962
chr3	7566758	7576354	7566758	7566935	7576177	7576354	98	---	---	---	---	7575909	7575965	+	70	7566760	7576347
chr3	7597996	7609982	7597996	7601065	7606893	7609982	97	---	---	---	---	7601082	7601125	-	93	7597996	7609973
chr3	7600799	7609951	7600799	7601034	7609716	7609951	100	---	---	---	---	7609282	7609313	+	75	---	---
chr3	7619429	7633097	7619430	7623455	7629086	7633087	98	7619424	7619428	7633098	7633102	7623661	7623685	-	76	7619430	7633085
chr3	7655151	7668853	7655156	7658852	7665141	7668840	99	7655145	7655150	7668854	7668859	7664826	7664855	+	73	7655156	7668844
chr3	7672153	7684831	7672160	7672468	7684514	7684824	95	7672140	7672152	7684832	7684844	7673035	7673052	-	83	---	---
chr3	7687313	7689557	7687326	7687506	7689370	7689550	98	7687306	7687312	7689558	7689564	---	---	0	--	7687316	7689556
chr3	7703071	7715409	7703071	7704699	7713787	7715409	98	---	---	---	---	7705116	7705132	-	70	7703071	7715407
chr3	7717224	7726743	7717224	7718554	7725456	7726743	96	---	---	---	---	7718861	7718872	-	91	7717224	7726741
chr3	7717931	7726728	7717931	7718539	7726163	7726728	92	---	---	---	---	7725815	7725843	+	82	---	---
chr3	7752906	7774801	7752906	7756493	7771155	7774801	98	---	---	---	---	7757184	7757211	-	75	---	---
chr3	7778655	7786084	7778655	7779365	7785375	7786084	99	---	---	---	---	7785132	7785200	+	73	7778659	7786082
chr3	7786485	7795354	7786485	7787719	7794127	7795354	95	---	---	---	---	7793808	7793838	+	77	7786485	7795350
chr3	7850433	7859387	7850438	7851696	7858124	7859382	98	7850422	7850432	7859388	7859398	7851929	7851962	-	82	7850433	7859373
chr3	7868956	7882672	7868956	7870602	7881034	7882672	99	---	---	---	---	7870932	7870956	-	72	---	---
chr3	7896751	7911735	7896751	7898112	7910378	7911735	95	---	---	---	---	7909780	7909796	+	76	7896751	7911731
chr3	7900501	7909451	7900501	7901783	7908208	7909451	96	---	---	---	---	7907936	7907969	+	79	7900501	7909447
chr3	7916334	7929216	7916334	7919890	7925666	7929216	98	---	---	---	---	7920074	7920149	-	72	7916334	7929214
chr3	7949706	7968229	7949706	7950077	7967858	7968229	98	---	---	---	---	7967073	7967712	+	72	---	---
chr3	7956183	7966306	7956183	7957607	7964877	7966306	99	---	---	---	---	7964516	7964528	+	76	7956191	7966304
chr3	7996054	8004989	7996054	7997751	8003372	8004989	94	---	---	---	---	8003178	8003205	+	71	7996054	8004986
chr3	8020943	8030388	8020943	8022214	8029036	8030388	92	---	---	---	---	8028694	8028709	+	75	8020945	8030386
chr3	8060155	8070003	8060155	8062179	8067986	8070003	99	---	---	---	---	8067768	8067786	+	84	8060161	8069998
chr3	8074116	8086086	8074116	8075739	8084350	8086086	93	---	---	---	---	8076103	8076138	-	75	8074116	8086084
chr3	8087578	8099553	8087578	8088195	8098936	8099553	99	---	---	---	---	8088590	8088613	-	70	8087579	8099550
chr3	8137070	8141941	8137070	8138263	8140749	8141941	85	---	---	---	---	8138369	8138381	-	76	8137072	8141926
chr3	8166099	8179517	8166099	8166997	8178601	8179517	95	---	---	---	---	8167419	8167438	-	90	8166111	8179502
chr3	8181858	8201425	8181858	8183554	8199791	8201425	87	---	---	---	---	8199378	8199422	+	71	---	---
chr3	8187512	8194882	8187512	8188156	8194238	8194882	99	---	---	---	---	8188440	8188456	-	70	8187512	8194879
chr3	8215933	8225393	8215948	8217279	8224088	8225388	96	8215928	8215932	8225394	8225398	8217581	8217592	-	83	8215935	8225392
chr3	8226630	8240758	8226630	8228327	8239077	8240758	96	---	---	---	---	8228747	8228761	-	73	8226635	8240756
chr3	8275852	8285636	8275852	8277330	8284162	8285636	97	---	---	---	---	8283844	8283860	+	70	---	---
chr3	8292849	8301345	8292849	8293582	8300641	8301345	94	---	---	---	---	8293646	8293663	-	72	---	---
chr3	8306450	8325365	8306463	8307774	8324054	8325365	99	8306445	8306449	8325366	8325370	8308474	8308488	-	86	8306463	8325363
chr3	8314693	8323097	8314693	8316507	8321274	8323097	88	---	---	---	---	8321061	8321083	+	78	8314700	8323085
chr3	8346401	8351201	8346401	8347142	8350459	8351201	98	---	---	---	---	8350325	8350337	+	84	8346407	8351199
chr3	8362461	8380737	8362461	8365266	8377931	8380737	86	---	---	---	---	8365562	8365591	-	73	8362465	8380723
chr3	8370085	8388549	8370095	8371433	8387229	8388546	97	8370078	8370084	8388550	8388556	8386440	8386461	+	77	8370087	8388544
chr3	8373427	8382398	8373427	8374694	8381130	8382398	99	---	---	---	---	8380858	8380891	+	79	8373427	8382393
chr3	8373508	8381730	8373508	8374025	8381211	8381730	98	---	---	---	---	8374287	8374326	-	80	8373513	8381720
chr3	8383308	8397978	8383308	8386969	8394320	8397978	90	---	---	---	---	8387137	8387176	-	75	---	---
chr3	8390083	8399552	8390083	8391413	8398239	8399552	97	---	---	---	---	8391718	8391729	-	91	8390083	8399549
chr3	8407654	8415079	8407654	8408354	8414379	8415079	98	---	---	---	---	8408505	8408584	-	70	8407654	8415074
chr3	8423536	8432549	8423537	8424825	8431293	8432541	95	8423530	8423535	8432550	8432555	8425114	8425149	-	72	8423536	8432543
chr3	8442794	8451979	8442794	8444404	8450390	8451979	97	---	---	---	---	8444617	8444629	-	84	8442796	8451977
chr3	8467511	8488778	8467521	8468773	8487493	8488764	97	8467506	8467510	8488779	8488783	8486669	8486690	+	77	8467521	8488762
chr3	8499150	8508680	8499150	8500477	8507353	8508680	99	---	---	---	---	8507010	8507062	+	71	8499152	8508679
chr3	8514673	8521867	8514673	8514843	8521696	8521866	95	8514668	8514672	8521868	8521872	8514845	8514865	-	71	8514673	8521866
chr3	8577493	8595050	8577500	8579377	8593169	8595050	87	8577488	8577492	8595051	8595055	8592504	8592536	+	75	8577509	8595033
chr3	8584926	8593169	8584926	8586853	8591293	8593169	96	---	---	---	---	8591071	8591083	+	76	8584926	8593167
chr3	8595288	8604266	8595288	8596121	8603410	8604266	96	---	---	---	---	8603185	8603213	+	82	---	---
chr3	8607474	8616379	8607474	8608693	8615161	8616379	96	---	---	---	---	8608932	8608965	-	82	8607482	8616377
chr3	8629397	8641242	8629397	8630581	8640059	8641242	99	---	---	---	---	8639639	8639653	+	100	8629400	8641232
chr3	8638039	8643248	8638039	8640054	8641233	8643248	99	---	---	---	---	8640102	8640125	-	91	8638046	8643233
chr3	8695262	8704130	8695262	8697512	8701823	8704130	96	---	---	---	---	8701609	8701627	+	73	8695262	8704123
chr3	8710577	8721842	8710577	8712542	8719570	8721842	86	---	---	---	---	8719256	8719329	+	77	8710577	8721840
chr3	8782507	8790700	8782507	8784453	8788730	8790700	98	---	---	---	---	8784564	8784593	-	73	8782507	8790698
chr3	8790937	8802628	8790937	8793631	8799928	8802624	99	8790931	8790936	8802629	8802634	8799613	8799641	+	82	8790941	8802627
chr3	8813994	8823523	8813994	8815317	8822200	8823523	99	---	---	---	---	8815606	8815658	-	71	8813994	8823518
chr3	8829649	8833944	8829649	8831752	8831912	8833944	87	---	---	---	---	8831754	8831772	-	78	8829665	8833931
chr3	8835895	8846567	8835895	8839403	8843059	8846567	99	---	---	---	---	8839460	8839584	-	77	8835895	8846565
chr3	8869269	8878818	8869269	8869875	8878211	8878818	98	---	---	---	---	8870271	8870292	-	72	8869275	8878816
chr3	8897935	8910797	8897935	8901202	8907467	8910797	95	---	---	---	---	8901492	8901516	-	88	8897935	8910795
chr3	8924068	8939096	8924068	8928455	8934711	8939096	99	---	---	---	---	8928647	8928664	-	88	8924068	8939085
chr3	8953417	8974631	8953418	8957823	8970225	8974619	98	8953412	8953416	8974632	8974636	8969747	8969764	+	83	---	---
chr3	8959390	8968895	8959394	8960727	8967554	8968880	98	8959385	8959389	8968896	8968900	8961034	8961045	-	91	8959394	8968878
chr3	8968880	8976683	8968880	8969361	8976202	8976683	98	---	---	---	---	8969642	8969663	-	81	8968891	8976681
chr3	8979704	8996926	8979704	8980020	8996610	8996926	95	---	---	---	---	8995823	8995875	+	75	---	---
chr3	8986238	8995209	8986238	8987508	8993939	8995209	99	---	---	---	---	8987774	8987807	-	73	8986238	8995207
chr3	9025013	9034615	9025013	9025627	9034003	9034615	98	---	---	---	---	9026010	9026033	-	75	9025014	9034602
chr3	9056883	9062293	9056898	9057121	9062059	9062281	85	9056878	9056882	9062294	9062298	9061812	9061885	+	70	---	---
chr3	9100568	9109477	9100568	9101742	9108323	9109477	95	---	---	---	---	9102022	9102038	-	82	---	---
chr3	9118124	9130745	9118136	9121275	9127548	9130744	95	9118119	9118123	9130746	9130750	9121565	9121589	-	84	9118126	9130742
chr3	9153695	9159539	9153695	9153836	9159398	9159539	99	---	---	---	---	9153981	9154114	-	76	---	---
chr3	9165427	9185650	9165427	9166320	9184783	9185650	93	---	---	---	---	9166832	9166856	-	72	---	---
chr3	9173036	9184411	9173036	9173985	9183459	9184408	98	9173031	9173035	9184412	9184416	9174396	9174410	-	73	---	---
chr3	9173211	9184408	9173211	9173985	9183634	9184408	98	---	---	---	---	9183185	9183202	+	88	---	---
chr3	9192808	9202248	9192808	9194125	9200949	9202248	96	---	---	---	---	9200630	9200641	+	91	9192808	9202246
chr3	9217680	9222423	9217680	9217785	9222318	9222423	99	---	---	---	---	9217969	9218012	-	79	9217680	9222419
chr3	9236947	9254777	9236947	9237406	9254318	9254777	98	---	---	---	---	9238170	9238198	-	86	9236947	9254767
chr3	9244005	9253676	9244005	9244594	9253087	9253676	99	---	---	---	---	9252853	9252880	+	75	9244005	9253672
chr3	9254777	9262793	9254777	9258114	9259457	9262793	99	---	---	---	---	9259363	9259403	+	78	---	---
chr3	9263466	9271492	9263466	9263912	9271067	9271492	91	---	---	---	---	9270735	9270773	+	74	9263472	9271490
chr3	9272923	9282210	9272923	9274243	9280891	9282210	99	---	---	---	---	9280692	9280704	+	100	9272923	9282192
chr3	9312631	9322188	9312631	9312885	9321940	9322188	95	---	---	---	---	9321742	9321757	+	81	---	---
chr3	9331082	9337582	9331082	9332518	9336147	9337582	99	---	---	---	---	9332649	9332687	-	76	9331082	9337580
chr3	9350794	9356970	9350794	9352144	9355643	9356970	97	---	---	---	---	9352271	9352303	-	78	9350795	9356964
chr3	9390755	9400151	9390760	9392069	9398895	9400151	94	9390748	9390754	9400152	9400158	9398576	9398587	+	91	9390760	9400146
chr3	9406213	9420461	9406227	9406846	9419837	9420456	97	9406208	9406212	9420462	9420466	9419210	9419230	+	71	9406220	9420455
chr3	9428949	9433706	9428949	9429156	9433498	9433706	96	---	---	---	---	9433306	9433346	+	70	9428949	9433703
chr3	9444744	9454172	9444744	9446053	9452895	9454172	96	---	---	---	---	9452583	9452594	+	91	9444744	9454170
chr3	9480852	9494888	9480852	9481483	9494257	9494888	99	---	---	---	---	9482011	9482030	-	70	9480854	9494886
chr3	9502700	9514144	9502713	9505284	9511551	9514142	98	9502695	9502699	9514145	9514149	9505516	9505540	-	76	9502713	9514140
chr3	9541345	9550011	9541345	9542989	9548370	9550011	99	---	---	---	---	9548177	9548204	+	71	9541345	9550006
chr3	9592916	9610786	9592916	9594224	9609520	9610786	94	---	---	---	---	9594784	9594808	-	80	9592916	9610784
chr3	9595649	9604172	9595649	9596884	9603004	9604172	93	---	---	---	---	9597122	9597155	-	82	9595649	9604170
chr3	9633374	9638984	9633374	9634316	9638042	9638984	99	---	---	---	---	9637944	9637978	+	74	9633385	9638982
chr3	9644875	9657927	9644875	9645058	9657744	9657927	95	---	---	---	---	9645608	9645632	-	76	9644878	9657925
chr3	9648626	9657548	9648626	9649506	9656690	9657548	95	---	---	---	---	9649790	9649819	-	83	9648626	9657535
chr3	9665509	9679368	9665509	9667184	9677732	9679368	95	9665489	9665508	9679369	9679388	9667606	9667620	-	73	---	---
chr3	9683458	9691383	9683458	9684711	9690132	9691383	95	---	---	---	---	9684953	9684966	-	100	9683461	9691372
chr3	9697394	9705180	9697394	9698576	9704034	9705180	90	---	---	---	---	9703761	9703792	+	78	9697400	9705177
chr3	9709350	9718237	9709350	9710568	9716978	9718237	89	---	---	---	---	9710852	9710887	-	75	---	---
chr3	9709350	9717862	9709350	9710192	9716978	9717862	88	---	---	---	---	9710408	9710434	-	77	---	---
chr3	9738620	9742660	9738629	9739574	9741709	9742654	98	9738615	9738619	9742661	9742665	9741619	9741636	+	72	9738629	9742658
chr3	9768906	9776147	9768906	9770306	9774748	9776147	98	---	---	---	---	9770515	9770529	-	80	9768906	9776143
chr3	9786749	9796593	9786753	9788076	9795227	9796586	90	9786743	9786748	9796594	9796599	9788344	9788371	-	75	9786753	9796592
chr3	9799753	9808675	9799753	9800972	9807398	9808675	94	---	---	---	---	9801210	9801241	-	81	9799755	9808673
chr3	9830050	9851410	9830050	9830767	9850714	9851410	94	---	---	---	---	9831707	9831723	-	82	9830050	9851408
chr3	9838009	9850069	9838009	9839500	9848596	9850069	96	---	---	---	---	9839502	9839513	-	100	9838010	9850067
chr3	9852752	9858851	9852752	9853005	9858595	9858851	94	---	---	---	---	9853152	9853169	-	77	9852752	9858849
chr3	9860315	9872540	9860323	9862113	9870747	9872538	97	9860310	9860314	9872541	9872545	9870471	9870490	+	90	9860317	9872535
chr3	9885209	9891441	9885209	9885479	9891171	9891441	99	---	---	---	---	9890999	9891024	+	80	9885209	9891439
chr3	9909525	9925526	9909525	9911865	9923182	9925526	86	---	---	---	---	9922616	9922637	+	72	---	---
chr3	9910060	9926003	9910060	9912338	9923717	9926003	87	---	---	---	---	9923214	9923280	+	85	9910072	9926000
chr3	9918689	9937036	9918691	9919918	9935809	9937032	90	9918684	9918688	9937037	9937041	9935389	9935412	+	75	9918694	9937029
chr3	9920596	9930064	9920596	9921909	9928752	9930064	99	---	---	---	---	9928457	9928468	+	100	9920599	9930062
chr3	9937264	9945596	9937272	9937816	9945052	9945596	85	9937257	9937263	9945597	9945603	9944809	9944853	+	73	---	---
chr3	9957367	9973270	9957367	9958442	9972196	9973270	93	---	---	---	---	9959009	9959028	-	75	9957367	9973267
chr3	9959361	9968248	9959367	9960595	9967007	9968239	96	9959356	9959360	9968249	9968253	9960834	9960866	-	81	9959367	9968245
chr3	10003236	10018060	10003241	10007458	10013889	10018049	96	10003231	10003235	10018061	10018065	10007661	10007678	-	94	10003243	10018054
chr3	10074580	10094158	10074580	10075228	10093529	10094158	87	---	---	---	---	10092727	10092747	+	71	10074580	10094156
chr3	10078998	10093513	10078998	10079505	10092984	10093513	89	---	---	---	---	10092350	10092387	+	81	10078999	10093512
chr3	10082908	10091923	10082908	10084286	10090574	10091923	93	---	---	---	---	10090260	10090286	+	74	---	---
chr3	10112273	10122487	10112273	10114593	10120198	10122487	93	---	---	---	---	10114778	10114789	-	91	10112285	10122484
chr3	10129825	10137520	10129825	10131112	10136235	10137520	99	---	---	---	---	10136025	10136069	+	71	10129838	10137517
chr3	10138202	10147556	10138204	10139479	10146262	10147556	95	10138197	10138201	10147557	10147561	10145941	10145952	+	91	---	---
chr3	10148059	10155404	10148059	10149087	10154376	10155404	95	---	---	---	---	10154131	10154150	+	85	10148059	10155402
chr3	10175976	10192413	10175979	10177209	10191195	10192402	93	10175971	10175975	10192414	10192418	10190648	10190672	+	72	10175982	10192407
chr3	10176634	10192402	10176634	10177209	10191850	10192402	86	---	---	---	---	10191209	10191228	+	85	10176634	10192398
chr3	10183606	10188058	10183606	10183888	10187775	10188058	98	---	---	---	---	10184050	10184083	-	76	---	---
chr3	10197025	10211084	10197025	10197656	10210453	10211084	98	---	---	---	---	10209888	10209907	+	70	10197026	10211081
chr3	10211966	10220860	10211966	10213192	10219599	10220860	92	---	---	---	---	10219278	10219327	+	72	10211966	10220858
chr3	10223428	10232768	10223428	10224151	10232045	10232768	98	---	---	---	---	10224512	10224545	-	70	10223429	10232762
chr3	10234559	10248073	10234559	10236127	10246504	10248073	99	---	---	---	---	10236546	10236562	-	70	10234559	10248071
chr3	10249097	10258015	10249097	10250347	10256784	10258015	95	---	---	---	---	10256475	10256494	+	85	10249097	10258013
chr3	10259082	10266873	10259082	10260322	10265620	10266873	91	---	---	---	---	10260331	10260346	-	93	10259083	10266867
chr3	10259186	10266341	10259186	10259790	10265724	10266341	85	---	---	---	---	10259922	10259972	-	72	10259204	10266337
chr3	10290005	10298250	10290019	10292049	10296240	10298250	96	10290000	10290004	10298251	10298255	10296030	10296042	+	84	10290017	10298248
chr3	10290196	10298106	10290196	10291905	10296416	10298106	96	---	---	---	---	10296268	10296299	+	78	---	---
chr3	10299121	10306947	10299121	10299268	10306796	10306947	85	---	---	---	---	10306461	10306476	+	75	10299121	10306945
chr3	10321890	10335231	10321891	10323125	10333876	10335231	85	10321885	10321889	10335232	10335236	10323541	10323555	-	73	---	---
chr3	10342698	10361179	10342698	10343877	10359978	10361179	93	---	---	---	---	10344261	10344281	-	80	10342698	10361177
chr3	10346418	10359797	10346428	10347721	10358500	10359791	96	10346412	10346417	10359798	10359803	10358069	10358083	+	73	10346429	10359789
chr3	10374569	10379925	10374579	10374815	10379682	10379919	95	10374564	10374568	10379926	10379930	10375002	10375022	-	71	---	---
chr3	10406962	10421159	10406974	10408817	10419306	10421147	97	10406957	10406961	10421160	10421164	10418871	10418885	+	73	10406966	10421145
chr3	10448575	10457496	10448575	10449827	10456266	10457496	95	---	---	---	---	10455964	10455983	+	85	10448576	10457494
chr3	10464024	10476774	10464024	10466906	10473900	10476774	98	---	---	---	---	10473596	10473612	+	76	---	---
chr3	10480504	10494854	10480504	10483576	10491779	10494854	98	---	---	---	---	10483927	10483985	-	77	10480508	10494847
chr3	10498435	10504609	10498435	10499095	10503950	10504609	97	---	---	---	---	10503717	10503729	+	92	---	---
chr3	10508792	10530676	10508792	10510023	10529469	10530676	86	---	---	---	---	10510865	10510879	-	86	---	---
chr3	10577908	10587283	10577908	10579199	10585992	10587283	99	---	---	---	---	10585794	10585806	+	100	10577909	10587280
chr3	10608209	10619705	10608209	10611524	10616403	10619705	97	---	---	---	---	10616252	10616266	+	80	---	---
chr3	10608209	10620561	10608209	10612380	10616403	10620561	98	---	---	---	---	10612461	10612475	-	100	10608213	10620559
chr3	10633267	10651042	10633267	10636658	10647652	10651042	99	---	---	---	---	10637193	10637208	-	87	10633267	10651040
chr3	10638111	10645466	10638111	10638778	10644799	10645466	99	---	---	---	---	10644499	10644516	+	72	10638112	10645461
chr3	10661626	10682850	10661626	10664125	10680354	10682850	89	---	---	---	---	10679729	10679745	+	76	10661644	10682837
chr3	10666497	10680356	10666497	10668186	10678667	10680356	98	---	---	---	---	10678234	10678250	+	70	10666500	10680354
chr3	10693408	10699007	10693408	10695588	10696812	10699007	95	---	---	---	---	10696712	10696724	+	84	---	---
chr3	10699012	10712427	10699012	10700622	10710753	10712419	94	10699000	10699011	10712428	10712439	10701042	10701056	-	73	10699012	10712417
chr3	10716521	10732136	10716524	10718482	10730241	10732135	93	10716516	10716520	10732137	10732141	10718944	10718970	-	74	10716524	10732133
chr3	10718993	10727108	10718993	10722491	10723619	10727108	98	---	---	---	---	10722544	10722583	-	72	10718993	10727106
chr3	10734226	10743135	10734232	10735487	10741918	10743131	95	10734221	10734225	10743136	10743140	10735724	10735757	-	82	10734232	10743128
chr3	10757972	10769915	10757980	10761381	10766507	10769908	98	10757960	10757971	10769916	10769927	10766275	10766296	+	77	10757980	10769905
chr3	10783090	10792984	10783090	10783552	10792522	10792984	99	---	---	---	---	10783828	10783842	-	80	---	---
chr3	10810479	10827128	10810479	10811616	10825979	10827128	87	---	---	---	---	10812259	10812271	-	76	---	---
chr3	10835380	10844854	10835386	10836696	10843538	10844849	99	10835375	10835379	10844855	10844859	10843227	10843238	+	91	10835386	10844851
chr3	10872718	10881529	10872718	10873956	10880327	10881529	94	---	---	---	---	10880010	10880038	+	79	10872718	10881525
chr3	10886515	10894633	10886515	10889841	10891308	10894633	99	---	---	---	---	10891215	10891255	+	73	10886516	10894628
chr3	10903835	10915602	10903841	10906573	10912862	10915588	99	10903830	10903834	10915603	10915607	10912548	10912577	+	83	10903841	10915585
chr3	10960722	10969722	10960722	10962003	10968454	10969722	92	---	---	---	---	10962254	10962287	-	82	10960723	10969719
chr3	10976976	10985318	10976976	10980598	10981699	10985318	99	---	---	---	---	10980651	10980691	-	73	10976977	10985316
chr3	11000629	11018403	11000637	11001348	11017723	11018388	89	11000624	11000628	11018404	11018408	11001887	11001911	-	80	---	---
chr3	11003061	11012023	11003065	11004116	11011005	11012018	88	11003056	11003060	11012024	11012028	11010731	11010758	+	75	11003066	11012007
chr3	11007224	11017815	11007224	11011496	11013472	11017815	88	---	---	---	---	11013431	11013444	+	85	11007242	11017810
chr3	11026107	11035079	11026120	11027945	11033241	11035066	99	11026102	11026106	11035080	11035084	11028185	11028209	-	80	---	---
chr3	11056430	11064786	11056430	11057693	11063530	11064786	96	---	---	---	---	11057932	11057965	-	82	11056436	11064784
chr3	11079049	11088387	11079052	11080349	11087156	11088387	90	11079044	11079048	11088388	11088392	11086841	11086852	+	91	11079054	11088383
chr3	11105431	11117257	11105445	11105918	11116783	11117256	98	11105426	11105430	11117258	11117262	11116477	11116522	+	73	11105445	11117256
chr3	11119391	11133274	11119391	11124692	11127973	11133274	99	---	---	---	---	11124781	11124795	-	93	---	---
chr3	11140048	11156821	11140048	11141221	11155650	11156821	97	---	---	---	---	11141920	11141943	-	79	11140048	11156819
chr3	11147073	11155274	11147073	11147780	11154567	11155274	99	---	---	---	---	11154259	11154270	+	100	---	---
chr3	11174154	11184977	11174154	11176222	11182909	11184977	99	---	---	---	---	11182658	11182683	+	73	11174155	11184968
chr3	11179074	11196740	11179074	11179695	11196119	11196740	99	---	---	---	---	11180086	11180098	-	76	11179078	11196738
chr3	11184974	11194513	11184974	11186298	11193189	11194513	99	---	---	---	---	11192861	11192872	+	91	11184974	11194510
chr3	11208566	11217674	11208566	11209949	11216347	11217674	91	---	---	---	---	11210215	11210269	-	74	11208566	11217671
chr3	11224744	11245458	11224750	11230564	11239646	11245458	99	11224739	11224743	11245459	11245463	11230605	11230625	-	71	11224750	11245456
chr3	11230900	11238309	11230914	11231559	11237664	11238309	99	11230894	11230899	11238310	11238315	11237362	11237379	+	72	11230907	11238306
chr3	11245457	11256258	11245457	11246879	11254824	11256258	94	---	---	---	---	11246931	11246944	-	78	---	---
chr3	11256959	11269292	11256959	11260884	11265366	11269292	99	---	---	---	---	11261000	11261039	-	82	11256974	11269290
chr3	11277097	11284977	11277097	11278784	11283251	11284977	93	---	---	---	---	11283058	11283070	+	92	11277099	11284975
chr3	11285381	11297997	11285381	11288619	11294904	11297997	90	---	---	---	---	11288910	11288934	-	88	11285382	11297995
chr3	11301974	11322597	11301974	11303232	11321339	11322597	99	---	---	---	---	11304088	11304105	-	83	---	---
chr3	11308534	11321265	11308534	11311756	11318091	11321265	96	---	---	---	---	11311994	11312073	-	72	11308534	11321250
chr3	11325089	11335559	11325092	11325960	11334684	11335548	96	11325082	11325088	11335560	11335566	11326244	11326261	-	77	---	---
chr3	11358012	11370355	11358019	11358644	11369724	11370349	97	11358006	11358011	11370356	11370361	11369170	11369209	+	82	11358019	11370346
chr3	11375740	11385110	11375740	11376984	11383862	11385104	99	11375735	11375739	11385111	11385115	11383589	11383622	+	82	11375740	11385109
chr3	11386369	11399722	11386369	11390240	11395858	11399722	99	---	---	---	---	11395627	11395651	+	72	11386369	11399720
chr3	11400797	11417703	11400797	11402087	11416354	11417703	93	---	---	---	---	11415785	11415802	+	77	11400797	11417701
chr3	11403128	11412696	11403134	11404474	11411348	11412684	98	11403123	11403127	11412697	11412701	11411039	11411050	+	91	11403141	11412693
chr3	11419246	11440802	11419246	11420396	11439649	11440802	97	---	---	---	---	11421346	11421357	-	83	11419248	11440799
chr3	11425594	11439649	11425594	11427271	11437972	11439649	97	---	---	---	---	11427691	11427705	-	73	11425594	11439647
chr3	11454240	11461817	11454242	11455456	11460635	11461802	94	11454235	11454239	11461818	11461822	11455594	11455607	-	85	11454244	11461813
chr3	11483069	11491776	11483069	11484348	11490537	11491775	96	11483064	11483068	11491777	11491781	11490266	11490299	+	79	---	---
chr3	11507527	11523993	11507535	11508188	11523360	11523993	93	11507520	11507526	11523994	11524000	11522983	11522995	+	84	11507535	11523991
chr3	11514017	11522987	11514023	11515275	11521720	11522974	99	11514012	11514016	11522988	11522992	11515515	11515548	-	79	11514019	11522982
chr3	11536256	11545285	11536256	11537575	11544009	11545285	95	---	---	---	---	11543737	11543770	+	79	11536256	11545282
chr3	11549120	11558119	11549120	11550400	11556839	11558119	99	---	---	---	---	11550637	11550670	-	85	11549120	11558116
chr3	11584155	11591957	11584155	11587369	11588740	11591957	98	---	---	---	---	11587421	11587460	-	70	11584161	11591954
chr3	11605460	11613594	11605460	11607399	11611661	11613594	97	---	---	---	---	11611525	11611554	+	73	11605465	11613592
chr3	11620949	11635166	11620954	11621582	11634538	11635166	96	11620944	11620948	11635167	11635171	11622189	11622204	-	81	11620952	11635164
chr3	11643918	11656872	11643918	11644270	11656519	11656872	93	---	---	---	---	11655978	11656021	+	84	---	---
chr3	11657727	11675316	11657727	11661134	11671671	11675316	89	---	---	---	---	11671278	11671306	+	86	11657734	11675302
chr3	11666120	11684311	11666120	11666830	11683600	11684311	96	---	---	---	---	11683029	11683053	+	80	11666120	11684307
chr3	11668586	11677824	11668586	11669517	11676853	11677824	93	---	---	---	---	11669797	11669826	-	83	---	---
chr3	11708689	11725025	11708689	11709336	11724381	11725025	98	---	---	---	---	11710066	11710088	-	78	11708689	11725021
chr3	11716353	11734519	11716353	11719488	11731381	11734519	89	---	---	---	---	11720003	11720019	-	76	11716358	11734514
chr3	11717371	11733951	11717371	11718920	11732402	11733951	92	---	---	---	---	11719260	11719280	-	85	11717371	11733949
chr3	11729059	11737736	11729071	11730018	11736777	11737724	97	11729053	11729058	11737737	11737742	11736516	11736545	+	73	11729064	11737733
chr3	11729401	11737357	11729401	11729651	11737107	11737357	96	---	---	---	---	11736734	11736771	+	73	11729411	11737349
chr3	11738011	11751006	11738011	11739636	11749382	11751006	99	---	---	---	---	11748946	11748962	+	70	11738011	11751004
chr3	11754511	11763502	11754511	11755834	11762178	11763502	92	---	---	---	---	11761860	11761903	+	70	11754511	11763500
chr3	11867465	11877010	11867480	11868802	11875684	11877006	99	11867460	11867464	11877011	11877015	11868997	11869009	-	100	11867473	11877007
chr3	11878653	11885031	11878668	11880091	11883598	11885019	98	11878648	11878652	11885032	11885036	11880222	11880254	-	78	11878662	11885024
chr3	11910563	11917643	11910563	11913816	11914392	11917643	99	---	---	---	---	---	---	0	--	11910563	11917639
chr3	11937010	11950610	11937010	11939898	11947737	11950610	89	---	---	---	---	11947370	11947397	+	92	11937011	11950597
chr3	11962472	11971779	11962475	11963061	11971193	11971779	99	11962466	11962471	11971780	11971785	11963266	11963293	-	78	11962476	11971777
chr3	11976351	11985240	11976364	11977579	11984017	11985229	94	11976345	11976350	11985241	11985246	11983711	11983752	+	73	---	---
chr3	11986553	11998037	11986553	11986927	11997663	11998037	91	---	---	---	---	11987440	11987462	-	73	11986554	11998024
chr3	11987679	11997009	11987684	11988945	11995707	11997007	95	11987674	11987678	11997010	11997014	11995368	11995393	+	80	---	---
chr3	12011938	12030505	12011938	12014984	12027480	12030505	97	---	---	---	---	12026878	12026911	+	70	---	---
chr3	12032536	12045246	12032550	12034022	12043739	12045237	97	12032530	12032535	12045247	12045252	12034369	12034431	-	76	12032538	12045235
chr3	12053775	12058362	12053775	12053895	12058242	12058362	98	---	---	---	---	12053897	12053921	-	72	12053778	12058360
chr3	12094711	12101094	12094711	12094982	12100823	12101094	99	---	---	---	---	12095237	12095255	-	78	12094712	12101091
chr3	12120039	12127945	12120039	12121487	12126433	12127945	92	---	---	---	---	12121697	12121715	-	84	12120040	12127943
chr3	12132597	12146314	12132602	12134300	12144613	12146312	97	12132591	12132596	12146315	12146320	12134593	12134621	-	72	12132602	12146310
chr3	12132602	12145973	12132602	12133962	12144613	12145973	97	---	---	---	---	12134365	12134384	-	70	12132602	12145972
chr3	12163724	12166142	12163724	12164142	12165727	12166142	90	---	---	---	---	---	---	0	--	---	---
chr3	12168968	12178672	12168970	12170243	12177360	12178659	95	12168963	12168967	12178673	12178677	12170559	12170584	-	80	12168972	12178661
chr3	12171360	12187169	12171360	12175745	12182779	12187169	93	---	---	---	---	12182457	12182496	+	72	---	---
chr3	12171685	12185613	12171685	12174189	12183104	12185613	92	---	---	---	---	12182693	12182711	+	100	---	---
chr3	12180535	12189614	12180535	12181663	12188480	12189614	94	---	---	---	---	12188235	12188262	+	71	12180536	12189611
chr3	12180693	12189514	12180695	12181551	12188629	12189509	95	12180688	12180692	12189515	12189519	12188275	12188289	+	86	---	---
chr3	12190317	12199780	12190317	12191648	12198471	12199780	97	---	---	---	---	12191957	12191968	-	91	12190317	12199778
chr3	12224166	12233262	12224166	12225103	12232339	12233256	97	12224159	12224165	12233263	12233269	12232037	12232055	+	73	12224167	12233254
chr3	12233255	12244470	12233255	12235395	12242361	12244470	95	---	---	---	---	12235685	12235709	-	84	---	---
chr3	12259736	12276126	12259736	12264313	12271385	12276126	95	---	---	---	---	12271187	12271201	+	80	---	---
chr3	12287866	12296047	12287866	12291306	12292605	12296047	99	---	---	---	---	12291359	12291399	-	73	12287866	12296045
chr3	12304480	12317017	12304480	12304992	12316504	12317017	98	---	---	---	---	12305413	12305427	-	73	---	---
chr3	12321084	12330727	12321093	12321683	12330133	12330723	99	12321079	12321083	12330728	12330732	12329900	12329927	+	75	12321087	12330720
chr3	12338587	12343635	12338595	12339159	12343063	12343621	86	12338582	12338586	12343636	12343640	12342978	12343024	+	72	12338589	12343619
chr3	12354019	12362936	12354019	12355261	12361677	12362936	97	---	---	---	---	12361406	12361438	+	84	12354019	12362934
chr3	12381645	12395335	12381645	12383297	12393684	12395335	97	12381638	12381644	12395336	12395342	12383718	12383732	-	80	12381645	12395333
chr3	12408025	12415438	12408025	12408691	12414772	12415438	99	---	---	---	---	12414470	12414487	+	72	12408026	12415436
chr3	12421092	12431562	12421092	12422146	12430431	12431562	92	---	---	---	---	12430066	12430077	+	83	---	---
chr3	12441983	12457783	12441983	12443316	12456438	12457783	94	---	---	---	---	12455850	12455878	+	82	12441983	12457781
chr3	12466650	12477943	12466658	12467132	12477464	12477938	97	12466644	12466649	12477944	12477949	12467357	12467408	-	76	12466651	12477940
chr3	12493854	12514377	12493854	12495764	12512456	12514377	86	---	---	---	---	12496573	12496589	-	76	---	---
chr3	12514379	12523905	12514379	12514967	12523317	12523905	97	---	---	---	---	12522899	12522920	+	72	12514380	12523902
chr3	12530828	12546405	12530828	12532209	12545024	12546405	95	---	---	---	---	12544436	12544464	+	79	12530828	12546403
chr3	12572939	12590516	12572939	12573583	12589872	12590516	99	---	---	---	---	12589119	12589141	+	78	12572942	12590514
chr3	12578518	12588723	12578518	12580566	12586697	12588723	98	---	---	---	---	12586600	12586624	+	76	12578518	12588721
chr3	12603445	12610908	12603445	12604110	12610243	12610908	99	---	---	---	---	12604396	12604413	-	72	12603445	12610906
chr3	12612282	12631164	12612282	12612715	12630735	12631164	95	---	---	---	---	12629907	12629932	+	76	---	---
chr3	12618855	12628025	12618855	12620034	12626794	12628025	93	---	---	---	---	12626469	12626486	+	77	12618858	12628023
chr3	12625619	12629406	12625619	12627003	12628025	12629406	87	---	---	---	---	12627013	12627037	-	92	12625629	12629403
chr3	12631779	12643192	12631779	12633043	12641928	12643192	96	---	---	---	---	12641637	12641659	+	78	12631784	12643190
chr3	12650311	12666270	12650311	12650901	12665680	12666270	99	---	---	---	---	12664947	12664973	+	70	12650325	12666268
chr3	12690714	12705310	12690714	12691218	12704820	12705310	93	---	---	---	---	12691780	12691806	-	70	12690724	12705308
chr3	12692300	12701105	12692300	12693534	12699968	12701105	90	---	---	---	---	12699696	12699729	+	82	12692300	12701103
chr3	12709075	12719125	12709075	12712448	12715742	12719125	98	---	---	---	---	12715587	12715604	+	72	---	---
chr3	12720363	12740608	12720363	12721127	12739884	12740608	93	---	---	---	---	12721832	12721851	-	75	12720368	12740606
chr3	12730001	12736453	12730002	12731413	12735036	12736448	99	12729996	12730000	12736454	12736458	12731544	12731582	-	79	12730002	12736446
chr3	12763957	12778927	12763957	12764204	12778679	12778927	96	---	---	---	---	12778237	12778255	+	78	12763972	12778923
chr3	12768460	12778013	12768460	12769803	12776669	12778013	99	---	---	---	---	12770095	12770147	-	71	12768467	12778011
chr3	12786866	12802539	12786869	12787519	12801917	12802528	88	12786861	12786865	12802540	12802544	12801332	12801351	+	85	---	---
chr3	12789856	12797235	12789861	12790505	12796584	12797228	99	12789851	12789855	12797236	12797240	12790786	12790803	-	72	12789861	12797222
chr3	12806783	12815755	12806783	12808045	12814492	12815755	99	---	---	---	---	12814222	12814255	+	79	12806783	12815752
chr3	12848263	12867757	12848263	12854157	12861863	12867757	99	---	---	---	---	12861679	12861697	+	78	12848271	12867744
chr3	12854709	12861440	12854709	12856017	12860101	12861440	97	---	---	---	---	12860085	12860098	+	71	12854709	12861436
chr3	12855052	12861453	12855055	12856017	12860448	12861440	96	12855047	12855051	12861454	12861458	12860227	12860254	+	82	12855056	12861436
chr3	12881115	12894994	12881115	12882912	12893311	12894994	93	---	---	---	---	12883331	12883347	-	70	12881115	12894992
chr3	12918324	12920977	12918330	12918796	12920513	12920976	90	12918318	12918323	12920978	12920983	12920496	12920511	+	75	---	---
chr3	12918330	12921822	12918330	12919643	12920513	12921822	93	---	---	---	---	12920496	12920511	+	75	12918330	12921820
chr3	12919630	12923666	12919643	12920513	12922783	12923653	96	12919625	12919629	12923667	12923671	---	---	0	--	---	---
chr3	12920513	12929965	12920513	12921825	12928631	12929965	97	---	---	---	---	12928323	12928344	+	72	12920513	12929960
chr3	12930146	12937201	12930152	12931380	12935966	12937197	92	12930140	12930145	12937202	12937207	12935764	12935780	+	76	---	---
chr3	12930248	12937306	12930248	12931489	12936062	12937306	92	---	---	---	---	12931677	12931689	-	92	---	---
chr3	12932657	12941999	12932657	12933896	12940760	12941999	99	---	---	---	---	12940555	12940567	+	100	12932660	12941997
chr3	12939138	12943270	12939138	12939729	12942676	12943270	89	---	---	---	---	12939765	12939781	-	76	12939142	12943253
chr3	12955108	12973172	12955108	12955378	12972902	12973172	98	---	---	---	---	12956073	12956086	-	78	12955108	12973170
chr3	12958667	12970523	12958676	12962050	12967149	12970523	99	12958662	12958666	12970524	12970528	12966894	12966916	+	73	12958676	12970520
chr3	12992029	13007602	12992029	12992866	13006784	13007602	94	---	---	---	---	12993384	12993398	-	80	12992029	13007600
chr3	12995830	13005260	12995830	12997146	13003944	13005260	98	---	---	---	---	13003628	13003639	+	91	12995832	13005255
chr3	13022435	13033957	13022435	13025657	13030737	13033957	99	---	---	---	---	13025862	13025882	-	71	13022436	13033950
chr3	13038718	13048016	13038718	13039944	13046792	13048016	99	---	---	---	---	13040250	13040262	-	92	13038720	13048014
chr3	13084123	13095519	13084124	13085890	13093729	13095516	90	13084118	13084122	13095520	13095524	13093378	13093397	+	85	13084137	13095503
chr3	13098439	13112112	13098439	13099691	13110870	13112112	85	---	---	---	---	13110311	13110346	+	80	13098439	13112110
chr3	13110870	13119801	13110870	13112113	13118536	13119801	97	---	---	---	---	13112375	13112408	-	73	13110870	13119798
chr3	13122130	13131077	13122142	13123389	13129831	13131077	99	13122124	13122129	13131078	13131083	13123631	13123664	-	85	13122142	13131074
chr3	13144563	13149954	13144567	13144675	13149831	13149939	98	13144558	13144562	13149955	13149959	13144845	13144857	-	76	13144570	13149949
chr3	13152401	13163001	13152401	13152872	13162529	13163001	92	---	---	---	---	13162192	13162211	+	75	13152401	13162995
chr3	13187222	13196236	13187222	13188488	13194968	13196236	96	---	---	---	---	13188763	13188796	-	73	13187222	13196234
chr3	13193795	13197838	13193795	13195443	13196236	13197838	92	---	---	---	---	---	---	0	--	13193806	13197825
chr3	13202628	13210014	13202628	13203226	13209416	13210014	97	---	---	---	---	13209130	13209180	+	72	13202635	13210012
chr3	13218196	13226561	13218196	13219348	13225363	13226561	94	---	---	---	---	13225062	13225078	+	82	13218198	13226559
chr3	13228706	13241445	13228707	13230185	13239963	13241437	99	13228701	13228705	13241446	13241450	13230530	13230592	-	76	13228707	13241433
chr3	13264960	13273767	13264960	13266264	13272482	13273767	98	---	---	---	---	13266489	13266518	-	76	13264965	13273761
chr3	13275970	13290130	13275980	13278768	13287316	13290116	91	13275965	13275969	13290131	13290135	13286888	13286902	+	86	13275973	13290124
chr3	13285644	13293819	13285644	13286098	13293365	13293819	100	---	---	---	---	13293078	13293135	+	79	---	---
chr3	13295531	13303989	13295533	13295989	13303530	13303987	97	13295526	13295530	13303990	13303994	13303244	13303256	+	84	13295537	13303985
chr3	13313673	13324984	13313673	13315640	13323049	13324984	95	---	---	---	---	13315872	13315895	-	75	---	---
chr3	13340569	13360284	13340569	13341817	13359009	13360284	91	---	---	---	---	13342609	13342639	-	70	13340570	13360281
chr3	13348968	13358346	13348968	13350288	13357027	13358346	97	---	---	---	---	13356690	13356715	+	80	13348973	13358344
chr3	13360358	13376899	13360358	13360833	13376424	13376899	99	---	---	---	---	13361429	13361461	-	75	13360358	13376897
chr3	13366155	13371034	13366155	13367427	13369762	13371034	98	---	---	---	---	---	---	0	--	13366158	13371032
chr3	13383234	13396988	13383234	13385358	13394864	13396988	98	---	---	---	---	13394637	13394661	+	92	13383238	13396987
chr3	13394259	13397591	13394259	13394865	13396983	13397591	97	---	---	---	---	---	---	0	--	13394274	13397583
chr3	13401726	13411659	13401726	13402010	13411375	13411659	95	---	---	---	---	13402294	13402309	-	93	13401729	13411654
chr3	13406663	13415955	13406663	13407903	13414717	13415955	94	---	---	---	---	13408134	13408161	-	71	13406663	13415944
chr3	13426095	13440395	13426095	13426707	13439782	13440395	99	---	---	---	---	13427158	13427172	-	80	13426095	13440393
chr3	13479968	13494959	13479968	13484310	13490618	13494959	99	---	---	---	---	13484515	13484532	-	94	---	---
chr3	13515302	13536195	13515315	13515982	13535533	13536195	88	13515297	13515301	13536196	13536200	13534603	13534668	+	75	13515306	13536182
chr3	13516661	13529652	13516661	13518962	13527356	13529652	97	---	---	---	---	13527030	13527050	+	85	13516664	13529650
chr3	13517360	13528492	13517360	13517797	13528055	13528492	99	---	---	---	---	13527603	13527617	+	73	---	---
chr3	13529649	13546622	13529649	13530720	13545528	13546622	94	---	---	---	---	13544798	13544824	+	85	13529660	13546620
chr3	13535775	13543796	13535775	13536785	13542825	13543796	93	---	---	---	---	13542699	13542713	+	93	---	---
chr3	13561282	13574967	13561282	13565305	13570938	13574962	99	13561276	13561281	13574968	13574973	13565511	13565535	-	72	13561286	13574962
chr3	13577305	13584126	13577305	13577855	13583557	13584126	94	---	---	---	---	13578104	13578140	-	75	13577305	13584124
chr3	13593079	13604700	13593079	13594568	13603201	13604700	98	---	---	---	---	13602792	13602857	+	75	13593080	13604694
chr3	13605287	13613753	13605287	13606475	13612524	13613753	95	---	---	---	---	13606640	13606667	-	71	13605290	13613751
chr3	13619017	13626367	13619017	13619659	13625725	13626367	99	---	---	---	---	13625423	13625440	+	72	13619017	13626365
chr3	13631772	13642606	13631772	13633053	13641439	13642606	90	---	---	---	---	13633429	13633473	-	82	13631772	13642600
chr3	13666905	13685837	13666917	13668227	13684521	13685832	95	13666900	13666904	13685838	13685842	13668931	13668944	-	78	13666917	13685836
chr3	13669046	13678531	13669046	13670357	13677222	13678531	96	---	---	---	---	13676907	13676918	+	91	13669047	13678529
chr3	13716569	13729064	13716569	13718299	13727334	13729064	98	---	---	---	---	13718721	13718735	-	73	13716569	13729062
chr3	13716879	13728975	13716879	13718210	13727644	13728975	98	---	---	---	---	13718662	13718682	-	71	---	---
chr3	13740830	13752368	13740830	13741751	13751447	13752368	99	---	---	---	---	13751290	13751307	+	72	13740837	13752356
chr3	13776991	13788502	13776991	13777469	13788023	13788502	95	---	---	---	---	13787667	13787716	+	70	13776991	13788500
chr3	13802600	13811306	13802600	13803908	13809998	13811306	99	---	---	---	---	13804038	13804055	-	72	---	---
chr3	13823689	13832450	13823703	13826423	13829725	13832445	88	13823684	13823688	13832451	13832455	13829697	13829722	+	76	13823695	13832431
chr3	13826678	13839693	13826687	13827616	13838755	13839685	97	13826672	13826677	13839694	13839699	13828010	13828057	-	83	13826682	13839681
chr3	13832422	13842955	13832436	13835150	13840218	13842954	85	13832417	13832421	13842956	13842960	13835196	13835215	-	80	---	---
chr3	13842961	13851854	13842961	13844170	13850624	13851854	96	---	---	---	---	13844453	13844472	-	85	13842961	13851852
chr3	13888596	13904424	13888596	13888906	13904115	13904424	93	---	---	---	---	13903364	13903384	+	71	13888598	13904422
chr3	13897753	13904655	13897763	13898007	13904411	13904647	92	13897748	13897752	13904656	13904660	13898300	13898328	-	72	---	---
chr3	13926768	13947389	13926773	13927887	13946274	13947389	95	13926763	13926767	13947390	13947394	13928754	13928788	-	77	13926773	13947387
chr3	13934030	13942098	13934030	13937408	13938709	13942098	96	---	---	---	---	13938616	13938655	+	75	13934030	13942096
chr3	13953853	13965807	13953853	13955539	13964120	13965807	99	---	---	---	---	13955900	13955935	-	75	13953853	13965802
chr3	13979853	13988752	13979853	13981096	13987528	13988752	98	---	---	---	---	13981334	13981367	-	79	13979854	13988748
chr3	13991289	14001751	13991289	13994637	13998459	14001751	94	---	---	---	---	13994705	13994733	-	79	13991305	14001749
chr3	14014858	14028771	14014858	14015663	14027965	14028771	95	---	---	---	---	14027456	14027475	+	85	14014863	14028761
chr3	14029384	14033365	14029384	14031198	14031537	14033365	94	---	---	---	---	---	---	0	--	14029392	14033356
chr3	14051691	14064760	14051691	14052683	14063871	14064760	87	---	---	---	---	14063447	14063494	+	81	14051693	14064745
chr3	14058766	14080256	14058781	14061965	14077061	14080247	92	14058761	14058765	14080257	14080261	14062614	14062628	-	86	---	---
chr3	14065009	14075956	14065009	14067493	14073595	14075956	93	---	---	---	---	14067785	14067798	-	78	---	---
chr3	14092932	14106941	14092932	14094717	14105225	14106941	94	---	---	---	---	14095080	14095116	-	72	14092932	14106939
chr3	14146687	14156167	14146687	14148003	14154839	14156159	99	14146681	14146686	14156168	14156173	14154497	14154546	+	70	14146687	14156164
chr3	14165740	14182884	14165740	14166177	14182447	14182884	97	---	---	---	---	14166971	14166991	-	80	14165742	14182879
chr3	14168164	14179087	14168164	14170617	14176636	14179087	89	---	---	---	---	14170776	14170797	-	72	---	---
chr3	14173395	14182452	14173395	14174651	14181198	14182452	99	---	---	---	---	14180925	14180958	+	82	14173395	14182445
chr3	14192785	14205649	14192785	14196399	14202034	14205649	99	---	---	---	---	14196402	14196439	-	84	14192785	14205646
chr3	14223675	14229258	14223683	14224032	14228901	14229250	98	14223670	14223674	14229259	14229263	14224144	14224168	-	72	14223678	14229249
chr3	14269478	14276472	14269478	14270045	14275905	14276472	96	---	---	---	---	14270146	14270164	-	78	14269478	14276465
chr3	14288837	14297944	14288842	14290180	14296626	14297944	96	14288829	14288836	14297945	14297952	14290408	14290450	-	76	14288842	14297942
chr3	14305353	14316982	14305353	14308018	14314293	14316982	96	---	---	---	---	14313979	14314003	+	88	14305353	14316978
chr3	14348031	14363226	14348031	14349382	14361869	14363226	93	---	---	---	---	14361331	14361356	+	73	---	---
chr3	14360601	14376132	14360601	14360784	14375934	14376117	86	14360596	14360600	14376133	14376137	14375426	14375451	+	73	14360601	14376115
chr3	14363306	14371205	14363310	14363530	14370985	14371205	88	14363298	14363305	14371206	14371213	14370671	14370683	+	76	---	---
chr3	14384583	14405047	14384583	14385784	14403865	14405047	91	---	---	---	---	14386237	14386251	-	93	14384583	14405045
chr3	14388983	14400654	14388983	14391666	14397951	14400654	98	---	---	---	---	14391956	14391980	-	84	14388983	14400652
chr3	14415401	14420719	14415401	14416101	14420025	14420719	93	---	---	---	---	14419875	14419886	+	83	14415401	14420717
chr3	14426426	14436388	14426426	14429646	14433162	14436388	98	---	---	---	---	14429704	14429822	-	78	14426426	14436385
chr3	14439399	14453513	14439399	14441193	14451719	14453513	98	---	---	---	---	14441611	14441625	-	73	14439399	14453509
chr3	14460135	14468663	14460139	14461046	14467784	14468655	92	14460130	14460134	14468664	14468668	14461285	14461318	-	82	14460146	14468653
chr3	14477603	14482818	14477614	14477922	14482505	14482813	99	14477598	14477602	14482819	14482823	14482312	14482325	+	78	14477608	14482811
chr3	14540714	14559412	14540723	14541372	14558758	14559407	95	14540709	14540713	14559413	14559417	14542177	14542202	-	73	14540715	14559411
chr3	14548282	14557771	14548282	14548877	14557176	14557771	98	---	---	---	---	14549269	14549292	-	70	14548282	14557765
chr3	14561792	14570921	14561792	14563127	14569565	14570921	96	---	---	---	---	14563366	14563399	-	82	14561792	14570918
chr3	14583520	14597554	14583520	14584148	14596927	14597554	96	---	---	---	---	14596289	14596335	+	70	14583520	14597551
chr3	14605342	14611939	14605342	14605533	14611749	14611939	90	---	---	---	---	14605754	14605770	-	88	---	---
chr3	14638034	14646668	14638034	14639288	14645417	14646668	99	---	---	---	---	14639525	14639558	-	82	14638034	14646666
chr3	14655008	14661325	14655020	14656354	14659942	14661316	96	14655003	14655007	14661326	14661330	14659772	14659810	+	79	14655020	14661313
chr3	14674343	14683999	14674343	14674987	14683355	14683999	99	---	---	---	---	14683033	14683069	+	70	14674343	14683997
chr3	14690936	14703943	14690947	14695184	14699705	14703943	99	14690929	14690935	14703944	14703950	14695392	14695410	-	73	14690941	14703941
chr3	14722951	14731992	14722951	14724246	14730712	14731992	97	---	---	---	---	14724511	14724544	-	73	14722951	14731989
chr3	14758688	14780274	14758688	14760035	14778869	14780274	95	---	---	---	---	14778145	14778164	+	75	---	---
chr3	14767174	14776654	14767174	14768455	14775376	14776654	99	---	---	---	---	14768459	14768482	-	87	---	---
chr3	14789581	14799011	14789592	14790180	14798417	14799005	99	14789575	14789580	14799012	14799017	14790382	14790409	-	78	14789582	14799000
chr3	14800803	14822705	14800803	14803770	14819747	14822705	98	---	---	---	---	14804446	14804478	-	72	---	---
chr3	14814313	14823009	14814313	14814623	14822700	14823009	99	---	---	---	---	14814857	14814879	-	73	14814315	14823007
chr3	14823748	14835869	14823748	14825280	14834331	14835869	94	---	---	---	---	14833976	14833990	+	73	14823748	14835867
chr3	14836803	14850571	14836804	14837433	14849937	14850566	92	14836798	14836802	14850572	14850576	14849503	14849519	+	70	14836804	14850564
chr3	14863336	14884176	14863349	14864683	14882813	14884164	96	14863331	14863335	14884177	14884181	14865488	14865509	-	81	14863349	14884167
chr3	14865748	14877454	14865748	14867412	14875799	14877454	96	---	---	---	---	14867681	14867699	-	73	14865748	14877451
chr3	14898144	14912040	14898144	14899821	14910363	14912040	96	---	---	---	---	14909927	14909941	+	73	14898144	14912036
chr3	14919743	14930761	14919743	14920377	14930127	14930761	98	---	---	---	---	14920818	14920830	-	84	---	---
chr3	14938092	14948904	14938092	14938938	14948059	14948904	99	---	---	---	---	14939082	14939098	-	82	14938093	14948893
chr3	14956868	14966398	14956882	14958212	14965080	14966395	97	14956863	14956867	14966399	14966403	14964764	14964775	+	83	14956873	14966393
chr3	14981720	15000206	14981720	14982942	14998964	15000206	95	---	---	---	---	14998417	14998441	+	76	14981725	15000203
chr3	14986975	14996614	14986975	14987572	14996017	14996614	98	---	---	---	---	14995783	14995810	+	75	14986975	14996612
chr3	15010609	15018630	15010609	15013861	15015378	15018630	99	---	---	---	---	15015284	15015324	+	75	15010609	15018628
chr3	15025889	15029913	15025889	15027898	15027904	15029913	99	---	---	---	---	---	---	0	--	15025892	15029906
chr3	15057752	15061373	15057752	15058805	15060320	15061373	98	---	---	---	---	15060247	15060318	+	77	15057762	15061363
chr3	15075096	15084453	15075096	15075688	15083861	15084453	98	---	---	---	---	15083628	15083655	+	78	15075096	15084448
chr3	15085858	15106326	15085858	15086061	15106126	15106326	86	---	---	---	---	15105172	15105194	+	78	---	---
chr3	15106844	15126333	15106844	15107972	15125149	15126333	91	---	---	---	---	15124472	15124494	+	78	15106853	15126331
chr3	15106844	15126186	15106844	15107825	15125149	15126186	91	---	---	---	---	15124472	15124494	+	78	15106853	15126183
chr3	15113778	15121175	15113778	15114427	15120526	15121175	99	---	---	---	---	15120230	15120247	+	72	15113784	15121173
chr3	15134861	15149833	15134861	15136112	15148560	15149833	97	---	---	---	---	15148028	15148052	+	72	15134868	15149830
chr3	15156001	15168443	15156001	15156158	15168286	15168443	94	---	---	---	---	15156720	15156748	-	79	15156003	15168441
chr3	15172893	15181794	15172893	15174143	15180562	15181794	96	---	---	---	---	15174414	15174464	-	70	15172894	15181789
chr3	15188725	15198072	15188725	15190026	15196790	15198071	95	15188720	15188724	15198073	15198077	15196478	15196489	+	91	---	---
chr3	15216790	15230443	15216790	15218301	15228825	15230443	90	---	---	---	---	15228387	15228401	+	73	15216791	15230441
chr3	15233868	15242950	15233882	15235075	15241789	15242944	93	15233863	15233867	15242951	15242955	15235384	15235409	-	80	15233882	15242949
chr3	15251955	15258846	15251955	15252349	15258452	15258846	98	---	---	---	---	15258357	15258385	+	75	15251956	15258835
chr3	15276904	15294651	15276904	15279459	15292084	15294651	94	---	---	---	---	15279960	15279972	-	84	15276906	15294650
chr3	15303690	15313121	15303693	15304959	15311826	15313108	96	15303684	15303689	15313122	15313127	15304965	15304994	-	83	15303693	15313117
chr3	15323496	15335425	15323496	15326792	15332094	15335425	93	---	---	---	---	15326995	15327019	-	72	15323497	15335409
chr3	15336580	15344059	15336593	15337282	15343365	15344053	97	15336574	15336579	15344060	15344065	15337420	15337432	-	92	15336585	15344051
chr3	15361051	15375920	15361062	15362285	15374661	15375907	93	15361046	15361050	15375921	15375925	15374043	15374070	+	89	15361051	15375904
chr3	15386856	15408027	15386856	15388482	15406458	15408027	95	---	---	---	---	15389185	15389204	-	75	15386856	15408025
chr3	15394276	15401797	15394276	15394984	15401089	15401797	99	---	---	---	---	15400797	15400814	+	72	15394278	15401795
chr3	15419834	15425670	15419834	15419982	15425523	15425670	97	---	---	---	---	15420054	15420203	-	80	15419834	15425667
chr3	15441861	15451248	15441861	15442434	15450675	15451248	99	---	---	---	---	15442640	15442667	-	78	15441861	15451246
chr3	15462035	15471042	15462040	15463314	15469765	15471036	99	15462030	15462034	15471043	15471047	15463550	15463583	-	79	15462043	15471032
chr3	15474834	15483733	15474834	15476094	15482469	15483733	96	---	---	---	---	15476360	15476413	-	77	15474834	15483726
chr3	15484217	15487908	15484217	15485835	15486286	15487908	96	---	---	---	---	15485908	15485933	-	73	---	---
chr3	15490822	15510810	15490822	15492484	15509205	15510810	93	---	---	---	---	15508369	15508420	+	82	15490827	15510808
chr3	15512916	15527332	15512916	15513755	15526499	15527332	93	---	---	---	---	15525889	15525904	+	81	15512919	15527331
chr3	15529201	15538149	15529215	15533056	15534306	15538137	98	15529196	15529200	15538150	15538154	15534215	15534254	+	70	15529217	15538144
chr3	15556798	15571434	15556798	15560825	15567395	15571434	97	---	---	---	---	15561124	15561143	-	80	15556805	15571430
chr3	15576519	15584225	15576519	15579842	15580904	15584225	99	---	---	---	---	15580810	15580850	+	75	15576519	15584219
chr3	15595172	15608796	15595172	15596562	15607398	15608796	94	---	---	---	---	15596981	15596995	-	73	---	---
chr3	15612043	15620012	15612043	15613948	15618084	15620012	98	---	---	---	---	15617943	15617972	+	73	15612043	15620009
chr3	15620631	15630118	15620636	15621221	15629520	15630105	99	15620625	15620630	15630119	15630124	15629287	15629314	+	78	15620636	15630109
chr3	15646795	15652086	15646795	15647082	15651798	15652086	96	---	---	---	---	15647144	15647164	-	80	15646795	15652084
chr3	15667057	15685220	15667057	15668404	15683862	15685220	90	---	---	---	---	15683438	15683461	+	75	15667059	15685218
chr3	15670405	15679331	15670405	15671413	15678325	15679331	93	---	---	---	---	15671746	15671757	-	83	15670412	15679320
chr3	15670405	15679245	15670405	15671327	15678325	15679245	92	---	---	---	---	15671563	15671584	-	86	---	---
chr3	15698765	15712434	15698766	15702779	15708417	15712431	99	15698760	15698764	15712435	15712439	15708186	15708212	+	70	15698766	15712429
chr3	15724903	15738635	15724904	15728939	15734599	15738634	99	15724898	15724902	15738636	15738640	15734367	15734391	+	72	15724904	15738632
chr3	15740324	15759891	15740324	15742473	15757739	15759891	93	---	---	---	---	15743134	15743183	-	82	---	---
chr3	15746803	15760079	15746807	15747900	15758981	15760065	97	15746797	15746802	15760080	15760085	15748331	15748380	-	84	---	---
chr3	15771545	15779329	15771545	15774699	15776171	15779329	98	---	---	---	---	15776078	15776117	+	77	15771545	15779313
chr3	15789195	15798712	15789210	15790541	15797377	15798705	97	15789190	15789194	15798713	15798717	15797035	15797060	+	73	15789196	15798703
chr3	15812978	15832172	15812980	15813627	15831524	15832171	95	15812972	15812977	15832173	15832178	15830680	15830710	+	74	15812980	15832169
chr3	15819129	15829077	15819129	15821986	15826219	15829077	97	---	---	---	---	15822170	15822187	-	83	---	---
chr3	15848829	15860445	15848829	15851499	15857770	15860445	98	---	---	---	---	15857456	15857485	+	83	15848829	15860443
chr3	15869711	15890168	15869713	15870314	15889567	15890168	99	15869705	15869710	15890169	15890174	15888694	15888708	+	93	15869722	15890160
chr3	15882069	15890887	15882069	15882794	15890162	15890887	98	---	---	---	---	15889936	15889964	+	89	15882073	15890885
chr3	15896592	15904840	15896592	15897143	15904291	15904840	98	---	---	---	---	15904044	15904062	+	73	15896603	15904838
chr3	15927202	15945648	15927204	15928107	15944692	15945641	89	15927197	15927201	15945649	15945653	15943901	15944006	+	71	---	---
chr3	15933850	15938445	15933850	15934872	15937422	15938445	97	---	---	---	---	15937338	15937359	+	72	---	---
chr3	15945640	15955051	15945640	15946972	15953679	15955051	95	---	---	---	---	15947245	15947257	-	100	15945640	15955049
chr3	15966290	15978262	15966290	15967779	15976772	15978262	99	---	---	---	---	15976354	15976375	+	81	15966290	15978260
chr3	16002461	16005113	16002461	16002792	16004783	16005112	90	16002456	16002460	16005114	16005118	16004752	16004766	+	80	16002461	16005112
chr3	16011698	16022073	16011698	16015074	16018700	16022073	99	---	---	---	---	16015127	16015225	-	72	16011698	16022071
chr3	16030124	16039712	16030124	16030752	16039081	16039712	97	---	---	---	---	16038847	16038874	+	75	16030124	16039710
chr3	16046923	16054340	16046923	16047565	16053698	16054340	99	---	---	---	---	16053395	16053412	+	72	16046923	16054338
chr3	16056810	16064463	16056820	16057773	16063555	16064461	90	16056805	16056809	16064464	16064468	16058010	16058024	-	100	16056820	16064459
chr3	16056999	16064436	16056999	16057748	16063734	16064436	89	---	---	---	---	16063565	16063609	+	82	16057001	16064424
chr3	16070827	16080030	16070827	16071976	16078903	16080030	95	---	---	---	---	16072105	16072127	-	86	16070827	16080018
chr3	16070827	16080195	16070827	16072142	16078903	16080195	95	---	---	---	---	16072456	16072480	-	80	16070827	16080191
chr3	16111032	16125139	16111032	16114506	16121660	16125139	95	---	---	---	---	16114818	16114831	-	78	16111046	16125132
chr3	16159221	16173726	16159227	16159850	16173109	16173722	90	16159215	16159220	16173727	16173732	16172568	16172583	+	81	---	---
chr3	16161491	16169025	16161499	16162168	16168350	16169020	97	16161486	16161490	16169026	16169030	16162453	16162470	-	77	16161499	16169018
chr3	16173712	16186978	16173722	16178019	16182679	16186973	99	16173704	16173711	16186979	16186986	16182447	16182474	+	85	16173712	16186971
chr3	16206161	16213631	16206174	16206848	16212943	16213617	98	16206156	16206160	16213632	16213636	16207085	16207101	-	88	16206166	16213619
chr3	16216403	16236896	16216403	16217697	16235749	16236896	85	---	---	---	---	16218287	16218299	-	76	---	---
chr3	16238590	16247708	16238599	16239931	16246374	16247701	98	16238583	16238589	16247709	16247715	16246103	16246135	+	81	16238596	16247707
chr3	16258677	16264844	16258677	16259535	16263996	16264844	98	---	---	---	---	16263814	16263826	+	76	16258678	16264842
chr3	16266807	16283631	16266807	16267992	16282405	16283631	92	---	---	---	---	16281833	16281857	+	80	16266807	16283629
chr3	16268084	16276969	16268084	16269341	16275766	16276969	91	---	---	---	---	16275511	16275544	+	82	16268084	16276967
chr3	16301267	16319141	16301267	16302271	16318137	16319141	92	---	---	---	---	16317410	16317427	+	72	16301267	16319126
chr3	16303087	16312821	16303087	16307056	16308902	16312821	85	---	---	---	---	16308867	16308900	+	70	16303103	16312818
chr3	16307057	16316153	16307057	16308270	16315010	16316153	90	---	---	---	---	16314678	16314702	+	80	16307057	16316151
chr3	16307595	16316042	16307595	16308159	16315540	16316042	85	---	---	---	---	16308436	16308465	-	76	---	---
chr3	16331719	16345843	16331719	16333258	16344376	16345843	92	---	---	---	---	16343837	16343853	+	70	---	---
chr3	16348236	16366864	16348236	16348890	16366210	16366864	96	---	---	---	---	16365367	16365397	+	74	16348236	16366862
chr3	16354892	16364196	16354901	16356109	16362950	16364192	95	16354887	16354891	16364197	16364201	16356346	16356379	-	82	16354898	16364188
chr3	16371086	16386310	16371095	16371581	16385824	16386309	95	16371081	16371085	16386311	16386315	16372140	16372174	-	74	16371091	16386306
chr3	16383240	16386559	16383251	16383498	16386304	16386557	96	16383235	16383239	16386560	16386564	16383536	16383551	-	93	16383258	16386555
chr3	16389013	16404180	16389025	16389690	16403504	16404169	92	16389008	16389012	16404181	16404185	16402859	16402876	+	77	16389026	16404165
chr3	16394441	16402286	16394442	16395610	16401092	16402280	93	16394436	16394440	16402287	16402291	16401053	16401072	+	85	---	---
chr3	16394863	16401948	16394863	16395298	16401513	16401948	93	---	---	---	---	16401395	16401439	+	77	16394867	16401944
chr3	16421660	16438098	16421660	16423063	16436718	16438098	95	---	---	---	---	16436128	16436156	+	72	---	---
chr3	16441425	16458180	16441435	16442048	16457556	16458179	93	16441420	16441424	16458181	16458185	16442766	16442810	-	71	16441432	16458177
chr3	16459217	16464965	16459217	16459364	16464817	16464965	92	---	---	---	---	16464802	16464814	+	76	---	---
chr3	16473774	16483236	16473774	16475058	16481892	16483236	95	---	---	---	---	16481577	16481588	+	83	16473775	16483231
chr3	16495941	16508211	16495946	16496977	16507179	16508211	94	16495936	16495940	16508212	16508216	16497442	16497488	-	72	16495946	16508209
chr3	16542272	16551731	16542272	16543609	16550414	16551731	98	---	---	---	---	16550100	16550111	+	91	---	---
chr3	16564310	16578065	16564310	16565909	16576465	16578065	97	---	---	---	---	16566330	16566344	-	73	16564310	16578063
chr3	16580326	16589735	16580326	16581634	16588426	16589735	98	---	---	---	---	16588105	16588116	+	91	16580326	16589733
chr3	16589741	16606439	16589741	16591070	16605113	16606439	88	---	---	---	---	16591499	16591510	-	83	---	---
chr3	16589821	16606220	16589821	16590851	16605193	16606220	88	---	---	---	---	16591499	16591510	-	83	16589822	16606215
chr3	16592744	16597963	16592744	16592977	16597732	16597963	92	---	---	---	---	16593108	16593139	-	78	16592762	16597961
chr3	16598830	16607890	16598830	16600159	16606531	16607890	91	---	---	---	---	16606212	16606262	+	72	16598834	16607887
chr3	16620545	16632577	16620557	16622868	16630263	16632575	99	16620539	16620544	16632578	16632583	16623108	16623181	-	78	16620559	16632573
chr3	16651836	16663103	16651836	16654642	16660211	16663103	92	---	---	---	---	16654866	16654897	-	75	16651837	16663101
chr3	16665144	16686744	16665144	16667913	16683622	16686744	85	---	---	---	---	16682836	16682870	+	71	16665150	16686741
chr3	16669199	16678083	16669199	16670450	16676831	16678083	99	---	---	---	---	16670715	16670748	-	73	16669199	16678080
chr3	16686743	16692941	16686743	16686903	16692781	16692941	96	---	---	---	---	16692591	16692620	+	70	16686761	16692922
chr3	16692945	16707732	16692945	16694107	16706552	16707732	89	---	---	---	---	16694657	16694694	-	71	---	---
chr3	16711340	16730219	16711340	16711543	16730015	16730219	96	---	---	---	---	16712271	16712298	-	82	16711340	16730218
chr3	16722281	16731182	16722281	16723253	16730210	16731182	98	---	---	---	---	16730027	16730056	+	83	16722285	16731180
chr3	16729043	16733436	16729043	16730901	16731579	16733436	90	---	---	---	---	16730914	16730930	-	82	16729046	16733426
chr3	16747632	16757117	16747632	16748962	16755807	16757117	98	---	---	---	---	16755611	16755623	+	100	16747632	16757115
chr3	16760936	16782207	16760943	16762460	16780701	16782195	94	16760931	16760935	16782208	16782212	16763354	16763372	-	89	16760940	16782193
chr3	16762807	16771746	16762807	16764040	16770475	16771746	96	---	---	---	---	16770154	16770189	+	75	16762807	16771743
chr3	16808781	16818169	16808781	16809367	16817583	16818169	99	---	---	---	---	16817349	16817376	+	75	16808781	16818165
chr3	16823318	16832532	16823327	16824694	16831126	16832518	95	16823312	16823317	16832533	16832538	16824932	16824965	-	82	16823330	16832516
chr3	16833052	16842474	16833061	16834396	16841177	16842471	94	16833046	16833051	16842475	16842480	16840857	16840868	+	91	16833061	16842469
chr3	16870298	16882414	16870298	16871543	16881169	16882414	99	---	---	---	---	16871908	16871919	-	83	---	---
chr3	16892654	16904592	16892654	16893352	16903893	16904592	99	---	---	---	---	16893419	16893456	-	73	---	---
chr3	16905370	16911425	16905370	16905841	16910962	16911425	86	---	---	---	---	16905984	16906026	-	79	16905380	16911415
chr3	16911974	16922381	16911974	16913097	16921348	16922381	87	---	---	---	---	16920935	16920956	+	77	---	---
chr3	17010807	17019166	17010807	17012151	17017862	17019166	95	---	---	---	---	17017669	17017696	+	71	17010807	17019151
chr3	17036946	17053647	17036946	17037911	17052684	17053647	97	---	---	---	---	17052216	17052233	+	83	---	---
chr3	17038799	17046220	17038799	17039471	17045548	17046220	99	---	---	---	---	17045245	17045258	+	78	17038799	17046215
chr3	17080736	17089033	17080736	17081931	17087802	17089033	91	---	---	---	---	17087530	17087562	+	84	17080736	17089029
chr3	17090836	17098972	17090836	17092789	17097016	17098972	99	---	---	---	---	17096821	17096840	+	70	17090836	17098966
chr3	17105864	17115077	17105872	17107163	17113756	17115065	97	17105856	17105863	17115078	17115085	17113587	17113599	+	100	17105872	17115076
chr3	17123510	17136767	17123510	17126937	17133335	17136767	99	---	---	---	---	17133016	17133052	+	78	---	---
chr3	17137247	17157919	17137257	17141240	17153885	17157911	98	17137240	17137246	17157920	17157926	17141444	17141470	-	70	17137258	17157912
chr3	17182676	17202921	17182676	17183823	17201719	17202921	90	---	---	---	---	17184370	17184395	-	84	17182677	17202917
chr3	17186600	17197762	17186600	17187076	17197286	17197762	97	---	---	---	---	17196978	17197028	+	78	17186602	17197760
chr3	17207603	17217770	17207603	17210867	17214498	17217766	98	17207591	17207602	17217771	17217782	17214316	17214439	+	77	17207603	17217768
chr3	17224556	17241586	17224556	17225730	17240435	17241586	95	---	---	---	---	17239734	17239755	+	72	17224566	17241584
chr3	17232106	17240440	17232106	17235655	17236891	17240440	99	---	---	---	---	17235707	17235747	-	78	17232106	17240437
chr3	17243575	17263366	17243586	17244575	17262369	17263357	94	17243569	17243574	17263367	17263372	17245320	17245362	-	76	17243580	17263362
chr3	17247219	17259768	17247219	17251230	17255757	17259768	99	---	---	---	---	17255662	17255689	+	78	17247219	17259766
chr3	17295776	17311775	17295781	17299107	17308405	17311766	96	17295768	17295775	17311776	17311783	17308263	17308285	+	95	17295779	17311764
chr3	17300399	17306660	17300405	17301760	17305293	17306647	99	17300394	17300398	17306661	17306665	17301890	17301922	-	78	17300405	17306653
chr3	17318378	17335042	17318378	17320287	17333106	17335042	97	---	---	---	---	17320870	17320891	-	81	17318378	17335039
chr3	17324484	17333083	17324484	17325756	17331832	17333083	98	---	---	---	---	17326022	17326060	-	71	17324486	17333081
chr3	17344496	17357562	17344496	17346224	17355832	17357562	96	---	---	---	---	17346644	17346658	-	73	17344496	17357560
chr3	17386488	17395484	17386495	17387733	17394238	17395476	97	17386482	17386487	17395485	17395490	17393924	17393935	+	91	17386489	17395473
chr3	17409925	17420616	17409925	17410917	17419624	17420616	100	---	---	---	---	17411165	17411189	-	80	---	---
chr3	17438204	17452300	17438204	17438368	17452136	17452300	95	---	---	---	---	17452077	17452102	+	73	17438213	17452296
chr3	17438814	17452071	17438814	17439959	17450925	17452071	96	---	---	---	---	17450441	17450460	+	70	17438824	17452062
chr3	17458387	17478170	17458387	17459898	17476599	17478170	93	---	---	---	---	17460650	17460661	-	83	17458387	17478164
chr3	17460389	17469863	17460389	17461703	17468549	17469863	99	---	---	---	---	17461888	17461900	-	100	17460389	17469860
chr3	17479163	17498989	17479163	17480163	17498006	17498989	95	---	---	---	---	17480965	17481025	-	70	---	---
chr3	17491364	17499232	17491364	17491593	17498996	17499232	95	---	---	---	---	17498664	17498681	+	72	17491374	17499230
chr3	17502565	17516147	17502565	17506219	17512494	17516147	99	---	---	---	---	17506502	17506533	-	71	17502566	17516144
chr3	17527662	17537830	17527668	17527816	17537682	17537830	96	17527656	17527661	17537831	17537836	17537374	17537389	+	75	17527668	17537827
chr3	17527885	17537407	17527885	17529213	17536076	17537407	99	---	---	---	---	17535868	17535880	+	100	17527885	17537403
chr3	17571908	17583695	17571908	17574655	17580954	17583695	99	---	---	---	---	17580639	17580665	+	81	17571911	17583693
chr3	17616678	17625669	17616678	17617940	17624387	17625669	97	---	---	---	---	17618179	17618212	-	79	17616678	17625667
chr3	17636053	17650629	17636066	17636242	17650450	17650626	96	17636048	17636052	17650630	17650634	17649878	17649897	+	75	17636057	17650620
chr3	17641535	17650455	17641535	17642787	17649239	17650455	95	---	---	---	---	17643080	17643108	-	82	17641535	17650450
chr3	17657643	17669298	17657643	17658121	17668820	17669298	98	---	---	---	---	17658375	17658423	-	81	17657643	17669293
chr3	17673204	17684855	17673208	17675908	17682153	17684850	99	17673199	17673203	17684856	17684860	17676193	17676221	-	82	17673207	17684848
chr3	17709373	17723081	17709373	17713411	17719043	17723081	99	---	---	---	---	17713617	17713641	-	76	17709373	17723079
chr3	17742620	17751769	17742620	17743853	17750519	17751769	97	---	---	---	---	17750244	17750277	+	79	17742620	17751767
chr3	17758584	17776594	17758584	17762233	17772968	17776594	87	---	---	---	---	17762732	17762770	-	71	17758584	17776575
chr3	17762233	17769613	17762233	17762904	17768942	17769613	99	---	---	---	---	17763187	17763203	-	70	17762233	17769611
chr3	17772953	17782420	17772968	17774264	17781078	17782410	96	17772948	17772952	17782421	17782425	17774569	17774580	-	91	17772958	17782411
chr3	17773083	17782104	17773083	17773979	17781193	17782104	97	---	---	---	---	17781090	17781119	+	83	---	---
chr3	17779932	17784251	17779942	17781823	17782410	17784242	85	17779926	17779931	17784252	17784257	17782379	17782394	+	75	17779937	17784240
chr3	17793111	17802792	17793111	17793698	17802205	17802792	99	---	---	---	---	17801971	17801998	+	75	17793111	17802790
chr3	17814499	17833676	17814499	17815179	17832995	17833676	98	---	---	---	---	17832236	17832258	+	78	17814500	17833667
chr3	17817389	17829111	17817389	17820105	17826398	17829111	99	---	---	---	---	17826083	17826114	+	81	17817389	17829108
chr3	17837930	17846174	17837941	17841318	17842828	17846172	96	17837925	17837929	17846175	17846179	17841392	17841417	-	80	17837933	17846170
chr3	17848737	17855683	17848749	17849876	17854548	17855671	94	17848731	17848736	17855684	17855689	17849909	17849925	-	88	17848745	17855682
chr3	17866023	17875047	17866023	17867112	17873985	17875047	91	---	---	---	---	17867258	17867279	-	86	17866024	17875034
chr3	17875047	17890002	17875047	17879394	17885654	17890001	99	17875042	17875046	17890003	17890007	17879645	17879662	-	72	17875047	17890001
chr3	17897086	17906060	17897086	17898359	17904806	17906060	98	---	---	---	---	17898595	17898628	-	79	17897086	17906057
chr3	17910350	17926350	17910350	17913839	17922884	17926350	97	---	---	---	---	17914172	17914188	-	76	17910350	17926348
chr3	17929877	17939327	17929877	17930483	17938720	17939327	98	---	---	---	---	17938489	17938516	+	75	17929880	17939322
chr3	17944997	17966899	17944997	17945610	17966286	17966899	96	---	---	---	---	17946532	17946551	-	70	17944997	17966897
chr3	17956399	17963798	17956399	17957041	17963149	17963791	99	17956394	17956398	17963799	17963803	17962847	17962864	+	72	17956399	17963789
chr3	17967522	17978426	17967522	17970789	17975077	17978426	92	---	---	---	---	17974862	17974877	+	81	---	---
chr3	18024362	18031795	18024362	18025023	18031134	18031795	99	---	---	---	---	18030838	18030855	+	72	18024369	18031793
chr3	18037732	18044270	18037732	18038865	18043137	18044270	87	---	---	---	---	18043119	18043135	+	76	18037738	18044262
chr3	18051679	18062308	18051679	18053960	18059925	18062308	88	---	---	---	---	18054079	18054158	-	88	18051684	18062306
chr3	18066737	18080184	18066737	18066934	18079987	18080184	92	---	---	---	---	18067514	18067529	-	75	---	---
chr3	18085700	18095057	18085700	18086973	18093762	18095057	96	---	---	---	---	18087289	18087313	-	80	18085700	18095055
chr3	18108948	18122255	18108951	18114561	18116706	18122253	98	18108942	18108947	18122256	18122261	18114639	18114658	-	85	18108948	18122251
chr3	18137452	18151162	18137452	18139074	18149540	18151162	96	---	---	---	---	18139490	18139504	-	73	18137453	18151158
chr3	18159602	18165879	18159602	18160217	18165262	18165879	88	---	---	---	---	---	---	0	--	---	---
chr3	18246542	18258861	18246542	18250570	18254840	18258861	97	---	---	---	---	18250635	18250662	-	71	18246545	18258860
chr3	18259550	18276308	18259550	18260142	18275716	18276308	98	---	---	---	---	18275108	18275131	+	79	18259550	18276303
chr3	18263531	18270903	18263534	18264177	18270258	18270901	99	18263525	18263530	18270904	18270909	18269955	18269972	+	72	18263531	18270899
chr3	18290641	18299859	18290641	18291794	18298641	18299854	90	18290636	18290640	18299860	18299864	18298422	18298440	+	89	18290646	18299856
chr3	18321521	18331095	18321532	18322868	18329744	18331080	99	18321516	18321520	18331096	18331100	18329432	18329443	+	91	18321521	18331078
chr3	18346094	18363079	18346094	18347147	18362005	18363079	93	---	---	---	---	18347746	18347768	-	78	18346112	18363075
chr3	18348663	18356105	18348663	18349333	18355435	18356105	97	---	---	---	---	18349618	18349635	-	77	18348663	18356102
chr3	18384852	18403009	18384852	18385483	18402382	18403009	98	---	---	---	---	18401602	18401615	+	85	18384852	18403008
chr3	18396188	18405608	18396188	18398793	18403003	18405608	99	---	---	---	---	18398926	18398954	-	75	18396189	18405606
chr3	18410869	18419776	18410869	18412117	18418529	18419775	99	18410864	18410868	18419777	18419781	18418257	18418290	+	79	---	---
chr3	18431853	18444810	18431853	18432280	18444383	18444810	98	---	---	---	---	18443777	18443823	+	80	---	---
chr3	18446114	18457695	18446114	18449361	18454455	18457695	95	---	---	---	---	18454201	18454223	+	73	18446115	18457690
chr3	18481288	18485023	18481298	18481657	18484650	18485009	99	18481282	18481287	18485024	18485029	18481687	18481711	-	84	18481295	18485009
chr3	18508578	18519451	18508589	18509877	18518153	18519441	99	18508572	18508577	18519452	18519457	18517971	18517988	+	72	---	---
chr3	18523046	18532049	18523048	18524327	18530767	18532044	99	18523038	18523045	18532050	18532057	18524565	18524598	-	82	18523048	18532041
chr3	18539200	18553233	18539214	18539847	18552599	18553232	97	18539195	18539199	18553234	18553238	18552037	18552057	+	71	18539207	18553227
chr3	18563469	18572368	18563469	18564713	18571154	18572368	95	---	---	---	---	18564953	18564986	-	82	18563469	18572366
chr3	18575307	18592895	18575307	18577068	18591137	18592895	98	---	---	---	---	18590503	18590520	+	72	---	---
chr3	18582220	18591140	18582220	18583412	18589892	18591140	94	---	---	---	---	18583650	18583682	-	81	18582220	18591138
chr3	18592882	18607311	18592890	18593524	18606665	18607299	99	18592877	18592881	18607312	18607316	18606127	18606146	+	70	18592895	18607296
chr3	18608734	18619952	18608737	18610489	18618123	18619950	89	18608728	18608733	18619953	18619958	18617874	18617904	+	74	---	---
chr3	18620936	18630332	18620936	18622244	18629040	18630332	97	---	---	---	---	18628843	18628855	+	100	18620938	18630330
chr3	18697149	18708056	18697149	18698213	18706993	18708056	95	---	---	---	---	18706555	18706571	+	94	18697149	18708052
chr3	18718886	18737415	18718886	18720505	18735797	18737414	96	18718881	18718885	18737416	18737420	18735078	18735098	+	71	18718886	18737409
chr3	18745378	18758196	18745378	18745659	18757917	18758196	88	---	---	---	---	18757354	18757387	+	85	18745381	18758184
chr3	18746362	18755728	18746363	18746947	18755137	18755721	99	18746357	18746361	18755729	18755733	18747153	18747180	-	75	18746363	18755719
chr3	18756913	18769039	18756913	18757935	18767993	18769039	86	---	---	---	---	18767490	18767511	+	77	---	---
chr3	18758202	18767092	18758202	18759453	18765817	18767092	97	---	---	---	---	18765570	18765603	+	79	18758202	18767090
chr3	18767092	18786830	18767092	18767997	18785871	18786830	90	---	---	---	---	18785018	18785031	+	100	18767109	18786826
chr3	18767092	18786763	18767092	18767929	18785871	18786763	90	---	---	---	---	18785018	18785031	+	100	---	---
chr3	18769034	18787016	18769034	18769236	18786815	18787016	90	---	---	---	---	18770008	18770020	-	76	---	---
chr3	18771479	18783331	18771479	18774834	18779976	18783331	99	---	---	---	---	18775057	18775083	-	74	18771479	18783329
chr3	18787016	18808825	18787016	18787799	18808041	18808825	96	---	---	---	---	18807225	18807246	+	81	18787016	18808812
chr3	18802253	18809308	18802253	18802669	18808837	18809308	85	---	---	---	---	18802906	18802920	-	100	---	---
chr3	18809466	18818417	18809466	18810731	18817176	18818417	97	---	---	---	---	18810969	18811002	-	82	18809469	18818413
chr3	18858421	18865046	18858421	18858708	18864758	18865046	92	---	---	---	---	18864456	18864484	+	75	---	---
chr3	18884681	18888120	18884681	18884918	18887888	18888120	88	---	---	---	---	18884980	18884992	-	76	---	---
chr3	18893334	18911978	18893344	18894550	18910812	18911977	93	18893328	18893333	18911979	18911984	18895345	18895363	-	78	---	---
chr3	18893568	18911359	18893568	18893932	18911015	18911359	90	---	---	---	---	18894596	18894625	-	83	18893574	18911357
chr3	18903239	18912904	18903247	18904073	18912065	18912889	89	18903234	18903238	18912905	18912909	18904454	18904473	-	75	---	---
chr3	18915028	18923134	18915029	18915587	18922581	18923119	91	18915023	18915027	18923135	18923139	18915919	18915936	-	72	---	---
chr3	18915055	18923022	18915055	18915490	18922607	18923022	90	---	---	---	---	18922369	18922403	+	80	---	---
chr3	18939406	18951562	18939416	18940926	18950048	18951558	99	18939401	18939405	18951563	18951567	18949613	18949629	+	70	18939416	18951556
chr3	18961939	18968350	18961939	18963335	18966935	18968350	97	---	---	---	---	18963466	18963504	-	79	18961939	18968348
chr3	18976442	18990525	18976442	18978051	18988917	18990525	96	---	---	---	---	18978466	18978480	-	73	18976443	18990523
chr3	18976713	18990166	18976718	18977682	18989192	18990156	97	18976707	18976712	18990167	18990172	18988641	18988660	+	85	---	---
chr3	18990618	19007301	18990618	18991082	19006837	19007301	95	---	---	---	---	18991739	18991751	-	84	---	---
chr3	18991289	19000710	18991289	18992587	18999390	19000710	97	---	---	---	---	18999194	18999206	+	100	18991296	19000708
chr3	19007428	19016618	19007428	19007647	19016398	19016618	96	---	---	---	---	19007896	19007914	-	73	19007428	19016616
chr3	19025698	19034775	19025698	19026857	19033605	19034774	90	19025693	19025697	19034776	19034780	19027169	19027194	-	80	19025698	19034774
chr3	19036618	19046801	19036618	19039179	19044242	19046801	99	---	---	---	---	19044060	19044097	+	73	19036618	19046799
chr3	19048402	19056080	19048402	19049639	19054846	19056080	96	---	---	---	---	19054585	19054608	+	75	19048403	19056078
chr3	19072376	19079227	19072376	19072818	19078807	19079227	92	---	---	---	---	19078583	19078601	+	84	---	---
chr3	19090105	19107456	19090105	19090261	19107301	19107456	98	---	---	---	---	19091072	19091093	-	81	19090112	19107454
chr3	19097849	19107308	19097849	19099202	19105972	19107308	98	---	---	---	---	19099504	19099515	-	91	19097850	19107302
chr3	19103116	19112970	19103116	19107301	19108872	19112970	85	---	---	---	---	19108781	19108821	+	73	19103122	19112968
chr3	19119099	19128123	19119099	19120212	19126948	19128123	92	---	---	---	---	19120528	19120549	-	77	19119099	19128121
chr3	19119183	19127598	19119193	19119678	19127042	19127590	85	19119178	19119182	19127599	19127603	19126755	19126782	+	75	---	---
chr3	19135337	19144867	19135339	19136666	19143538	19144866	99	19135332	19135336	19144868	19144872	19143194	19143246	+	71	19135340	19144860
chr3	19146737	19160485	19146737	19148097	19159013	19160485	90	---	---	---	---	19148501	19148520	-	90	19146737	19160477
chr3	19175535	19184984	19175539	19176128	19184395	19184984	99	19175530	19175534	19184985	19184989	19184162	19184189	+	78	19175539	19184979
chr3	19217945	19232503	19217945	19219288	19231156	19232503	94	---	---	---	---	19230564	19230593	+	80	19217945	19232498
chr3	19255495	19268263	19255495	19256987	19266772	19268263	95	---	---	---	---	19266342	19266356	+	73	19255496	19268261
chr3	19269297	19278307	19269297	19270479	19277153	19278307	90	---	---	---	---	19270786	19270811	-	80	19269297	19278302
chr3	19289637	19302870	19289637	19292779	19299703	19302858	95	19289632	19289636	19302871	19302875	19299388	19299412	+	88	19289637	19302864
chr3	19309652	19320738	19309652	19310541	19319844	19320738	98	---	---	---	---	19310647	19310666	-	80	19309654	19320736
chr3	19322106	19331127	19322117	19323368	19329805	19331119	93	19322101	19322105	19331128	19331132	19329533	19329566	+	82	19322110	19331125
chr3	19360645	19372118	19360645	19360974	19371786	19372118	95	---	---	---	---	19371635	19371650	+	87	19360662	19372109
chr3	19361057	19370000	19361063	19362342	19368684	19369986	98	19361052	19361056	19370001	19370005	19362580	19362613	-	79	19361059	19369986
chr3	19372620	19379330	19372620	19374209	19377741	19379330	98	---	---	---	---	19377645	19377674	+	76	19372621	19379328
chr3	19398718	19404731	19398718	19399271	19404172	19404731	86	---	---	---	---	---	---	0	--	---	---
chr3	19410980	19431667	19410980	19412079	19430565	19431667	99	---	---	---	---	19412824	19412838	-	86	---	---
chr3	19415744	19427164	19415744	19417787	19425121	19427164	99	---	---	---	---	19418134	19418154	-	71	19415745	19427162
chr3	19452256	19468164	19452256	19456870	19463545	19468164	90	---	---	---	---	19463446	19463466	+	85	19452260	19468152
chr3	19456616	19461027	19456616	19457930	19459698	19461027	88	---	---	---	---	19459600	19459638	+	71	19456619	19461024
chr3	19459698	19469236	19459698	19461026	19467908	19469236	99	---	---	---	---	19467712	19467724	+	100	19459701	19469234
chr3	19486639	19508063	19486639	19487927	19506772	19508063	95	19486633	19486638	19508064	19508069	19488827	19488858	-	81	---	---
chr3	19492717	19501718	19492729	19493994	19500437	19501704	96	19492712	19492716	19501719	19501723	19500166	19500199	+	82	19492724	19501716
chr3	19509578	19526497	19509592	19510224	19525864	19526497	97	19509573	19509577	19526498	19526502	19525096	19525154	+	72	19509595	19526495
chr3	19528347	19536489	19528347	19530253	19534572	19536489	94	---	---	---	---	19534373	19534396	+	75	19528347	19536487
chr3	19529687	19536454	19529687	19530218	19535922	19536454	97	---	---	---	---	19535685	19535710	+	73	---	---
chr3	19537396	19544771	19537396	19538032	19544135	19544771	99	---	---	---	---	19543833	19543850	+	72	19537396	19544769
chr3	19544772	19560847	19544772	19544920	19560694	19560847	94	---	---	---	---	19559938	19559966	+	75	19544775	19560845
chr3	19546574	19554522	19546581	19548250	19552841	19554511	94	19546568	19546573	19554523	19554528	19552705	19552717	+	76	19546578	19554509
chr3	19562306	19571834	19562308	19564989	19569154	19571828	99	19562298	19562305	19571835	19571842	19569023	19569045	+	73	19562308	19571832
chr3	19617176	19632907	19617176	19621154	19628949	19632907	90	---	---	---	---	19621309	19621326	-	72	---	---
chr3	19618586	19631473	19618586	19619720	19630339	19631473	92	---	---	---	---	19619921	19619941	-	85	---	---
chr3	19626261	19635326	19626261	19627587	19634016	19635326	90	---	---	---	---	19627874	19627909	-	72	19626263	19635324
chr3	19665973	19679639	19665973	19669659	19675952	19679639	99	---	---	---	---	19669947	19669974	-	71	19665973	19679637
chr3	19686032	19695419	19686032	19687368	19694127	19695419	93	---	---	---	---	19687694	19687705	-	83	19686038	19695417
chr3	19695860	19702204	19695860	19697272	19700825	19702204	95	---	---	---	---	19700655	19700693	+	79	19695860	19702202
chr3	19708779	19720800	19708779	19709561	19719932	19720800	86	---	---	---	---	19719509	19719568	+	76	---	---
chr3	19733091	19754031	19733091	19733728	19753394	19754031	97	---	---	---	---	19734666	19734688	-	73	19733094	19754029
chr3	19740303	19747323	19740303	19740885	19746741	19747323	99	---	---	---	---	19741047	19741062	-	75	19740303	19747321
chr3	19765308	19782787	19765308	19766732	19781346	19782787	95	---	---	---	---	19780843	19780869	+	85	19765314	19782785
chr3	19770226	19778596	19770231	19772146	19776566	19778590	93	19770220	19770225	19778597	19778602	19772328	19772340	-	92	19770241	19778588
chr3	19821156	19826372	19821156	19821579	19825952	19826372	96	---	---	---	---	19825873	19825889	+	88	19821156	19826370
chr3	19839157	19845096	19839157	19839426	19844827	19845096	99	---	---	---	---	19844646	19844669	+	83	19839157	19845094
chr3	19847037	19860683	19847037	19848711	19859120	19860682	91	19847032	19847036	19860684	19860688	19849134	19849148	-	73	19847037	19860682
chr3	19894229	19903116	19894229	19895555	19901790	19903116	97	---	---	---	---	19895708	19895722	-	73	19894243	19903114
chr3	19894251	19903058	19894251	19895497	19901812	19903058	97	---	---	---	---	19895708	19895722	-	73	19894257	19903042
chr3	19910292	19931682	19910292	19910709	19931265	19931682	99	---	---	---	---	19911558	19911577	-	70	19910309	19931680
chr3	19923850	19931270	19923851	19924551	19930565	19931265	99	19923845	19923849	19931271	19931275	19930270	19930286	+	70	19923853	19931263
chr3	19940180	19957248	19940180	19940688	19956778	19957248	89	---	---	---	---	19956369	19956398	+	70	19940183	19957243
chr3	19940274	19957372	19940274	19940812	19956872	19957372	89	---	---	---	---	19956369	19956398	+	70	19940277	19957370
chr3	19942924	19953186	19942924	19945073	19950995	19953186	91	---	---	---	---	19950837	19950868	+	71	19942924	19953174
chr3	19947553	19956518	19947555	19948829	19955265	19956517	97	19947548	19947552	19956519	19956523	19949067	19949100	-	79	19947555	19956515
chr3	19959808	19963490	19959808	19961423	19961808	19963490	89	---	---	---	---	---	---	0	--	---	---
chr3	19967762	19977223	19967762	19968346	19976640	19977223	99	---	---	---	---	19968738	19968761	-	70	19967768	19977221
chr3	19979346	19990530	19979346	19981788	19988067	19990530	97	---	---	---	---	19982078	19982102	-	88	19979346	19990528
chr3	20018822	20032495	20018822	20020385	20030933	20032495	98	---	---	---	---	20020805	20020819	-	73	20018822	20032493
chr3	20041194	20060314	20041194	20041875	20059633	20060314	98	---	---	---	---	20042546	20042557	-	75	20041194	20060312
chr3	20047177	20057246	20047177	20048815	20055561	20057246	94	---	---	---	---	20049096	20049153	-	74	20047177	20057242
chr3	20061895	20066670	20061895	20062635	20065931	20066670	97	---	---	---	---	20062760	20062772	-	84	20061896	20066668
chr3	20069204	20081647	20069215	20069481	20081367	20081632	92	20069199	20069203	20081648	20081652	20070033	20070076	-	77	20069210	20081639
chr3	20084653	20092118	20084666	20085338	20091440	20092112	98	20084648	20084652	20092119	20092123	20091136	20091153	+	72	20084668	20092114
chr3	20107785	20125735	20107785	20108525	20124988	20125735	90	---	---	---	---	20124483	20124502	+	75	20107789	20125733
chr3	20110082	20119227	20110082	20111432	20117876	20119227	93	---	---	---	---	20117603	20117636	+	82	20110084	20119222
chr3	20137153	20140510	20137160	20137740	20139873	20140498	89	20137148	20137152	20140511	20140515	20139781	20139798	+	72	20137154	20140500
chr3	20170615	20191599	20170615	20171865	20190357	20191599	89	---	---	---	---	20189575	20189601	+	77	20170615	20191597
chr3	20176752	20185092	20176752	20178716	20183127	20185092	97	---	---	---	---	20178896	20178908	-	92	20176753	20185088
chr3	20195665	20209535	20195665	20196174	20209017	20209535	92	---	---	---	---	20196778	20196805	-	75	20195665	20209532
chr3	20225772	20238920	20225772	20226253	20238438	20238920	93	---	---	---	---	20226349	20226368	-	75	20225785	20238903
chr3	20227485	20238438	20227487	20228021	20237855	20238438	88	20227480	20227484	20238439	20238443	20228226	20228253	-	71	20227485	20238437
chr3	20241868	20259746	20241868	20242263	20259352	20259746	96	---	---	---	---	20243049	20243118	-	70	20241869	20259738
chr3	20251423	20261117	20251423	20252801	20259739	20261117	96	---	---	---	---	20259483	20259523	+	73	---	---
chr3	20252800	20263578	20252809	20253839	20262549	20263577	92	20252795	20252799	20263579	20263583	20254224	20254244	-	71	20252804	20263573
chr3	20263733	20271028	20263733	20264462	20270298	20271028	94	---	---	---	---	20270034	20270105	+	72	20263733	20271026
chr3	20284882	20293236	20284882	20286831	20291289	20293236	98	---	---	---	---	20286834	20286846	-	100	20284883	20293224
chr3	20309664	20320603	20309664	20312915	20317352	20320603	98	---	---	---	---	20312936	20312947	-	83	---	---
chr3	20329252	20350559	20329252	20329866	20349909	20350559	87	---	---	---	---	20349413	20349432	+	75	20329252	20350557
chr3	20329943	20339658	20329955	20331830	20337688	20339649	91	20329937	20329942	20339659	20339664	20331905	20331923	-	73	20329947	20339655
chr3	20340922	20348284	20340922	20341583	20347623	20348284	99	---	---	---	---	20341868	20341885	-	72	20340926	20348282
chr3	20351510	20366437	20351511	20352873	20365074	20366436	94	20351505	20351509	20366438	20366442	20353324	20353367	-	75	20351511	20366434
chr3	20368291	20371924	20368291	20369468	20370695	20371924	86	---	---	---	---	20369470	20369484	-	86	20368293	20371922
chr3	20369733	20372350	20369733	20370162	20371913	20372338	91	20369728	20369732	20372351	20372355	---	---	0	--	20369750	20372345
chr3	20377042	20396039	20377042	20377520	20395561	20396039	97	---	---	---	---	20394659	20394683	+	76	20377045	20396037
chr3	20381904	20389742	20381904	20383179	20388467	20389742	99	---	---	---	---	20388246	20388290	+	71	20381904	20389740
chr3	20402349	20413343	20402349	20403044	20412648	20413343	95	---	---	---	---	20412384	20412421	+	76	20402354	20413341
chr3	20419307	20424352	20419307	20419926	20423733	20424352	91	---	---	---	---	20423588	20423601	+	71	20419307	20424348
chr3	20425207	20430621	20425207	20427914	20427914	20430621	99	---	---	---	---	---	---	0	--	---	---
chr3	20439658	20453310	20439658	20441161	20451694	20453310	91	---	---	---	---	20451255	20451269	+	73	20439658	20453308
chr3	20480286	20496776	20480301	20481489	20495593	20496767	91	20480281	20480285	20496777	20496781	20482036	20482060	-	76	20480289	20496769
chr3	20485645	20493043	20485653	20486324	20492364	20493035	99	20485638	20485644	20493044	20493050	20486605	20486622	-	72	20485645	20493040
chr3	20521044	20539544	20521044	20522223	20538346	20539544	96	---	---	---	---	20537679	20537712	+	82	20521045	20539526
chr3	20528113	20537772	20528113	20531828	20534053	20537772	93	---	---	---	---	20533941	20533972	+	75	20528117	20537766
chr3	20551013	20562688	20551013	20551489	20562212	20562688	99	---	---	---	---	20551752	20551797	-	73	20551013	20562686
chr3	20564267	20573360	20564267	20565821	20571807	20573360	95	---	---	---	---	20566086	20566104	-	89	20564269	20573354
chr3	20576303	20585567	20576303	20577552	20584332	20585567	92	---	---	---	---	20577855	20577880	-	80	20576306	20585561
chr3	20602677	20617464	20602677	20606620	20613429	20617464	96	---	---	---	---	20613088	20613105	+	94	---	---
chr3	20623719	20632970	20623730	20624316	20632392	20632955	94	20623714	20623718	20632971	20632975	20632158	20632185	+	78	20623730	20632953
chr3	20651284	20666499	20651289	20652730	20665049	20666491	98	20651279	20651283	20666500	20666504	20653306	20653329	-	75	20651289	20666486
chr3	20657203	20668056	20657212	20658779	20666488	20668044	92	20657197	20657202	20668057	20668062	20666138	20666194	+	70	20657205	20668050
chr3	20668343	20680088	20668343	20670031	20678398	20680088	98	---	---	---	---	20670300	20670318	-	73	20668343	20680085
chr3	20694520	20707157	20694520	20695703	20705971	20707157	89	---	---	---	---	20696168	20696179	-	83	20694520	20707155
chr3	20707512	20718290	20707512	20709083	20716719	20718290	99	---	---	---	---	20709444	20709465	-	72	20707512	20718285
chr3	20718958	20728365	20718958	20720284	20727041	20728365	97	---	---	---	---	20720597	20720622	-	80	20718958	20728360
chr3	20731327	20742985	20731327	20731802	20742510	20742985	97	---	---	---	---	20742205	20742250	+	73	20731327	20742983
chr3	20752396	20760291	20752408	20753683	20759016	20760291	99	20752391	20752395	20760292	20760296	20753859	20753903	-	71	20752398	20760289
chr3	20770482	20785736	20770482	20771339	20784844	20785723	94	20770477	20770481	20785737	20785741	20771937	20771973	-	72	20770483	20785729
chr3	20770486	20785601	20770486	20771217	20784848	20785601	93	---	---	---	---	20784263	20784285	+	100	---	---
chr3	20778720	20786355	20778720	20779361	20785714	20786355	98	---	---	---	---	20785644	20785671	+	85	20778726	20786350
chr3	20789094	20805715	20789094	20790394	20804412	20805715	95	---	---	---	---	20803753	20803767	+	86	20789101	20805713
chr3	20795408	20804412	20795408	20796690	20803130	20804412	99	---	---	---	---	20802857	20802890	+	82	20795408	20804410
chr3	20795461	20803959	20795461	20796237	20803183	20803959	99	---	---	---	---	20802857	20802890	+	82	---	---
chr3	20808567	20812854	20808567	20809232	20812190	20812854	97	---	---	---	---	20812096	20812113	+	72	20808567	20812852
chr3	20831824	20851978	20831825	20833448	20850297	20851977	94	20831819	20831823	20851979	20851983	20849574	20849593	+	75	20831825	20851975
chr3	20834394	20842621	20834400	20835671	20841355	20842611	98	20834389	20834393	20842622	20842626	20841082	20841115	+	85	20834400	20842609
chr3	20866160	20880305	20866160	20867927	20878516	20880305	96	---	---	---	---	20868347	20868361	-	73	20866161	20880303
chr3	20885070	20890351	20885070	20885528	20889893	20890351	99	---	---	---	---	20889792	20889891	+	70	20885070	20890348
chr3	20897001	20916384	20897001	20897861	20915499	20916384	90	---	---	---	---	20898469	20898493	-	88	---	---
chr3	20905175	20914244	20905179	20906244	20913194	20914236	92	20905170	20905174	20914245	20914249	20912975	20913004	+	83	---	---
chr3	20966137	20980498	20966137	20969768	20976881	20980498	99	---	---	---	---	20976601	20976628	+	71	20966137	20980491
chr3	20988836	20995104	20988836	20989353	20994590	20995104	91	---	---	---	---	20989507	20989531	-	76	20988840	20995090
chr3	21021627	21030954	21021627	21022907	21029656	21030954	95	---	---	---	---	21023212	21023223	-	91	21021630	21030952
chr3	21049872	21058799	21049872	21051112	21057556	21058799	95	---	---	---	---	21057284	21057317	+	82	21049872	21058796
chr3	21060538	21070013	21060538	21061115	21069436	21070013	99	---	---	---	---	21061400	21061436	-	70	21060538	21070011
chr3	21079977	21094296	21079977	21080612	21093660	21094296	98	---	---	---	---	21093113	21093132	+	70	21079977	21094287
chr3	21096122	21112164	21096122	21097287	21111006	21112164	91	---	---	---	---	21110320	21110333	+	78	21096128	21112162
chr3	21129446	21138366	21129446	21130701	21137097	21138366	97	---	---	---	---	21130939	21130972	-	82	21129451	21138363
chr3	21160356	21168153	21160356	21161631	21166878	21168153	99	---	---	---	---	21166657	21166701	+	71	21160356	21168150
chr3	21175481	21180939	21175481	21175759	21180661	21180939	99	---	---	---	---	21175935	21175960	-	76	21175481	21180937
chr3	21184969	21196161	21184980	21185436	21195691	21196147	99	21184963	21184968	21196162	21196167	21185771	21185791	-	80	21184980	21196145
chr3	21188816	21194723	21188816	21189222	21194293	21194723	93	---	---	---	---	21194180	21194202	+	86	21188817	21194716
chr3	21203855	21213003	21203857	21205073	21211817	21213002	91	21203850	21203854	21213004	21213008	21205381	21205406	-	76	21203857	21212998
chr3	21214868	21226696	21214875	21219037	21222433	21226694	97	21214863	21214867	21226697	21226701	21219152	21219191	-	82	21214876	21226691
chr3	21252022	21263472	21252022	21253648	21261806	21263472	95	---	---	---	---	21254037	21254056	-	80	---	---
chr3	21265958	21275857	21265958	21266975	21274838	21275857	99	---	---	---	---	21267082	21267101	-	80	21265963	21275855
chr3	21277465	21286309	21277465	21278685	21285107	21286309	97	---	---	---	---	21278922	21278955	-	82	21277468	21286306
chr3	21297362	21306842	21297365	21298699	21305522	21306835	98	21297357	21297361	21306843	21306847	21305214	21305225	+	91	21297363	21306833
chr3	21335111	21354052	21335111	21336294	21352860	21354052	93	---	---	---	---	21337064	21337080	-	82	21335118	21354050
chr3	21342583	21351973	21342583	21343885	21350668	21351973	97	---	---	---	---	21344194	21344205	-	91	21342583	21351971
chr3	21354945	21371815	21354946	21356013	21370742	21371807	94	21354939	21354944	21371816	21371821	21370479	21370509	+	74	21354947	21371801
chr3	21360325	21369780	21360325	21361674	21368467	21369780	95	---	---	---	---	21368154	21368165	+	91	21360332	21369777
chr3	21392018	21400871	21392018	21393266	21399701	21400871	90	---	---	---	---	21393501	21393534	-	79	21392019	21400867
chr3	21408770	21425015	21408770	21409708	21424081	21425015	91	---	---	---	---	21410094	21410117	-	79	---	---
chr3	21421551	21435051	21421551	21423417	21433182	21435051	89	---	---	---	---	21432712	21432769	+	77	21421560	21435039
chr3	21427539	21443920	21427539	21428227	21443232	21443920	96	---	---	---	---	21428941	21428978	-	71	---	---
chr3	21429160	21438098	21429160	21430407	21436852	21438098	98	---	---	---	---	21430695	21430730	-	72	21429160	21438096
chr3	21448806	21458409	21448806	21449393	21457822	21458409	99	---	---	---	---	21457588	21457615	+	78	21448806	21458406
chr3	21471101	21488305	21471101	21471400	21488026	21488305	86	---	---	---	---	21487553	21487573	+	71	21471109	21488301
chr3	21471543	21486199	21471543	21472185	21485600	21486199	87	---	---	---	---	21472707	21472726	-	85	21471547	21486196
chr3	21489300	21504094	21489300	21491144	21502335	21504094	87	---	---	---	---	21491494	21491515	-	72	21489314	21504085
chr3	21495470	21497745	21495470	21495722	21497493	21497745	96	---	---	---	---	21495775	21495814	-	75	21495470	21497743
chr3	21504622	21512232	21504622	21504776	21512078	21512232	98	---	---	---	---	21505128	21505142	-	73	21504623	21512230
chr3	21532089	21538751	21532089	21532418	21538422	21538751	98	---	---	---	---	21538141	21538191	+	70	21532090	21538738
chr3	21532412	21552169	21532413	21534043	21550512	21552162	97	21532406	21532411	21552170	21552175	21534826	21534852	-	70	21532415	21552167
chr3	21538750	21550518	21538750	21540329	21548938	21550518	98	---	---	---	---	21548662	21548681	+	90	21538751	21550510
chr3	21569504	21581298	21569504	21570046	21580755	21581298	97	---	---	---	---	21570272	21570324	-	81	21569504	21581296
chr3	21591752	21600365	21591767	21592971	21599076	21600353	91	21591747	21591751	21600366	21600370	21598797	21598816	+	85	21591756	21600364
chr3	21605181	21611171	21605181	21605376	21610976	21611171	95	---	---	---	---	21610910	21610934	+	76	21605181	21611167
chr3	21620592	21639248	21620592	21620713	21639124	21639248	89	---	---	---	---	21638440	21638459	+	75	---	---
chr3	21621606	21636484	21621606	21623107	21634926	21636484	92	---	---	---	---	21623663	21623691	-	79	21621607	21636478
chr3	21636835	21639375	21636835	21636970	21639240	21639375	92	---	---	---	---	21637061	21637072	-	75	21636845	21639360
chr3	21640473	21654154	21640473	21642019	21652605	21654154	93	---	---	---	---	21642436	21642450	-	73	---	---
chr3	21670013	21679823	21670013	21671453	21678346	21679823	93	---	---	---	---	21678042	21678101	+	86	---	---
chr3	21694848	21716278	21694848	21695654	21715472	21716278	90	---	---	---	---	21714600	21714614	+	93	---	---
chr3	21701669	21713751	21701669	21703170	21712256	21713751	96	---	---	---	---	21703522	21703533	-	75	21701671	21713749
chr3	21734462	21750378	21734462	21734862	21750008	21750378	87	---	---	---	---	21735548	21735565	-	77	21734464	21750371
chr3	21734848	21749490	21734862	21736310	21748030	21749486	94	21734843	21734847	21749491	21749495	21747444	21747467	+	79	21734862	21749484
chr3	21770355	21783789	21770355	21775616	21778524	21783789	89	---	---	---	---	21775725	21775737	-	84	---	---
chr3	21772326	21782040	21772326	21773864	21780495	21782040	89	---	---	---	---	21774143	21774160	-	72	---	---
chr3	21798606	21808063	21798606	21799256	21807431	21808063	92	---	---	---	---	21807042	21807062	+	71	21798616	21808051
chr3	21810240	21815459	21810242	21810530	21815169	21815456	97	21810235	21810239	21815460	21815464	21814988	21815007	+	70	21810244	21815458
chr3	21816227	21834030	21816227	21816494	21833762	21834029	97	21816222	21816226	21834031	21834035	21833364	21833388	+	72	21816230	21834029
chr3	21819509	21831203	21819509	21819991	21830722	21831203	98	---	---	---	---	21830423	21830468	+	71	21819516	21831201
chr3	21842545	21859872	21842545	21844221	21858251	21859872	95	---	---	---	---	21857974	21857993	+	90	21842545	21859870
chr3	21882351	21889345	21882351	21884993	21886715	21889345	99	---	---	---	---	---	---	0	--	21882351	21889344
chr3	21891376	21902217	21891376	21892533	21901068	21902217	94	---	---	---	---	21892887	21892898	-	75	21891376	21902215
chr3	21902235	21911130	21902235	21903466	21909874	21911130	95	---	---	---	---	21909572	21909613	+	73	21902235	21911128
chr3	21919636	21940772	21919636	21921514	21938893	21940772	99	---	---	---	---	21922352	21922382	-	74	21919636	21940770
chr3	21955846	21963979	21955846	21956269	21963556	21963979	97	---	---	---	---	21963191	21963214	+	79	21955855	21963977
chr3	21971581	21982761	21971581	21972063	21982279	21982761	96	---	---	---	---	21972368	21972417	-	72	21971585	21982759
chr3	21993072	22001955	21993072	21994334	22000727	22001955	91	---	---	---	---	21994573	21994606	-	82	21993079	22001952
chr3	22003035	22015069	22003035	22004723	22013324	22015069	95	---	---	---	---	22005135	22005151	-	70	22003036	22015061
chr3	22015298	22026871	22015298	22015777	22026392	22026871	97	---	---	---	---	22016003	22016053	-	80	22015300	22026869
chr3	22056839	22066320	22056853	22058162	22065006	22066317	99	22056834	22056838	22066321	22066325	22058462	22058473	-	91	22056850	22066315
chr3	22078712	22100596	22078722	22080512	22098808	22100589	88	22078707	22078711	22100597	22100601	22081364	22081389	-	73	22078718	22100584
chr3	22094273	22103297	22094283	22095571	22102000	22103286	99	22094268	22094272	22103298	22103302	22095808	22095841	-	82	22094286	22103295
chr3	22094501	22103286	22094501	22095571	22102216	22103286	99	---	---	---	---	22095808	22095841	-	82	22094504	22103282
chr3	22120558	22131818	22120558	22123409	22128968	22131818	98	---	---	---	---	22123657	22123670	-	78	22120558	22131813
chr3	22170421	22179437	22170421	22171696	22178163	22179437	99	22170402	22170420	22179438	22179456	22171962	22171995	-	73	22170421	22179435
chr3	22184625	22190996	22184625	22185980	22189676	22190996	94	---	---	---	---	22189504	22189520	+	82	22184634	22190992
chr3	22192018	22204083	22192018	22193734	22202369	22204083	97	---	---	---	---	22201968	22202004	+	75	22192018	22204081
chr3	22192341	22203441	22192341	22193090	22202692	22203441	97	---	---	---	---	22202274	22202297	+	75	22192347	22203437
chr3	22237299	22246001	22237314	22239459	22243839	22245995	93	22237294	22237298	22246002	22246006	22243818	22243829	+	83	---	---
chr3	22257076	22271184	22257076	22258745	22269514	22271184	97	---	---	---	---	22269080	22269094	+	73	22257079	22271181
chr3	22284158	22292285	22284158	22287295	22289143	22292285	99	---	---	---	---	22287313	22287325	-	76	22284170	22292281
chr3	22294048	22312496	22294048	22294891	22311651	22312496	93	---	---	---	---	22310946	22310975	+	73	---	---
chr3	22294290	22312145	22294290	22294542	22311893	22312145	90	---	---	---	---	22311267	22311354	+	70	---	---
chr3	22310091	22328070	22310091	22310705	22327455	22328070	94	---	---	---	---	22311514	22311529	-	75	22310100	22328068
chr3	22313069	22322504	22313069	22314362	22321193	22322504	98	---	---	---	---	22320996	22321008	+	100	22313071	22322502
chr3	22317970	22325772	22317970	22320045	22323697	22325772	85	---	---	---	---	22320203	22320219	-	76	22317980	22325769
chr3	22342114	22351147	22342114	22343445	22349819	22351147	92	---	---	---	---	22343714	22343764	-	70	22342117	22351144
chr3	22342339	22350515	22342339	22342809	22350044	22350515	86	---	---	---	---	22343055	22343105	-	72	22342345	22350508
chr3	22362423	22371615	22362423	22363081	22370979	22371615	95	---	---	---	---	22370585	22370612	+	71	22362423	22371613
chr3	22390485	22407455	22390485	22391139	22406804	22407455	97	---	---	---	---	22391213	22391230	-	72	22390485	22407453
chr3	22392128	22399945	22392128	22395328	22396746	22399945	99	---	---	---	---	22395379	22395428	-	74	22392128	22399940
chr3	22411591	22420914	22411591	22412832	22419672	22420914	99	---	---	---	---	22413140	22413151	-	91	22411594	22420912
chr3	22436897	22446401	22436897	22438212	22445083	22446401	99	---	---	---	---	22444767	22444778	+	91	22436897	22446393
chr3	22464339	22470611	22464339	22464605	22470345	22470611	99	---	---	---	---	22464834	22464857	-	79	22464339	22470609
chr3	22483448	22490339	22483448	22486711	22487077	22490339	99	---	---	---	---	---	---	0	--	22483465	22490332
chr3	22493154	22504898	22493154	22496514	22501540	22504898	98	---	---	---	---	22496734	22496752	-	84	22493159	22504894
chr3	22518734	22527452	22518734	22520356	22525847	22527452	97	---	---	---	---	22520522	22520549	-	71	22518739	22527450
chr3	22552812	22573921	22552823	22556527	22570238	22573921	88	22552806	22552811	22573922	22573927	22556709	22556729	-	85	---	---
chr3	22568789	22577527	22568789	22570045	22576290	22577527	92	---	---	---	---	22576018	22576051	+	82	22568789	22577525
chr3	22596107	22609643	22596119	22599742	22606014	22609637	99	22596101	22596106	22609644	22609649	22600025	22600056	-	71	22596120	22609635
chr3	22617445	22626819	22617445	22618747	22625540	22626819	97	---	---	---	---	22625227	22625238	+	91	22617449	22626815
chr3	22628783	22636132	22628788	22629472	22635431	22636124	96	22628778	22628782	22636133	22636137	22635133	22635147	+	73	22628791	22636122
chr3	22651948	22661154	22651948	22653173	22659922	22661154	97	---	---	---	---	22659593	22659618	+	80	22651951	22661151
chr3	22689021	22697656	22689021	22689162	22697515	22697656	97	---	---	---	---	22697326	22697344	+	94	22689030	22697646
chr3	22689511	22697014	22689526	22690196	22696339	22697008	99	22689506	22689510	22697015	22697019	22696084	22696115	+	78	22689526	22697010
chr3	22708446	22729519	22708446	22709639	22728325	22729519	92	---	---	---	---	22710220	22710252	-	75	22708446	22729517
chr3	22714031	22721555	22714042	22714712	22720879	22721551	96	22714026	22714030	22721556	22721560	22715000	22715017	-	77	22714047	22721548
chr3	22737425	22745087	22737430	22740665	22741867	22745076	98	22737419	22737424	22745088	22745093	22740718	22740757	-	75	22737430	22745082
chr3	22756980	22771362	22756980	22757610	22770732	22771362	98	---	---	---	---	22758185	22758205	-	71	22756980	22771360
chr3	22807957	22825084	22807957	22808241	22824800	22825084	97	---	---	---	---	22809056	22809068	-	100	22807963	22825081
chr3	22808233	22830119	22808233	22812753	22825614	22830119	94	---	---	---	---	22825072	22825100	+	72	22808235	22830117
chr3	22813706	22832942	22813706	22814583	22832022	22832942	94	---	---	---	---	22815422	22815439	-	77	22813706	22832927
chr3	22813807	22832839	22813807	22814476	22832123	22832835	93	22813802	22813806	22832840	22832844	22831327	22831375	+	83	22813814	22832835
chr3	22821216	22831435	22821216	22824002	22828643	22831435	98	---	---	---	---	22828411	22828478	+	70	22821216	22831433
chr3	22833113	22842014	22833113	22834354	22840794	22842014	98	---	---	---	---	22840531	22840555	+	88	22833113	22842012
chr3	22867414	22883406	22867414	22868270	22882550	22883406	94	---	---	---	---	22881922	22881945	+	70	22867421	22883399
chr3	22873346	22880830	22873355	22874076	22880109	22880830	99	22873341	22873345	22880831	22880835	22874350	22874367	-	72	22873349	22880827
chr3	22890542	22900210	22890547	22891215	22899541	22900210	98	22890537	22890541	22900211	22900215	22891604	22891632	-	75	22890544	22900207
chr3	22916045	22927728	22916045	22916528	22927245	22927728	98	---	---	---	---	22916787	22916835	-	83	22916050	22927726
chr3	22937139	22943878	22937146	22938260	22942741	22943876	97	22937134	22937138	22943879	22943883	22938413	22938430	-	77	22937140	22943874
chr3	22945267	22954538	22945267	22945972	22953855	22954538	92	---	---	---	---	22946338	22946365	-	75	22945267	22954536
chr3	22963018	22977197	22963029	22964262	22975850	22977189	89	22963013	22963017	22977198	22977202	22964777	22964801	-	76	22963030	22977184
chr3	22988351	23008252	22988351	22988621	23007982	23008252	95	---	---	---	---	22989289	22989357	-	72	22988353	23008250
chr3	22990065	23004107	22990065	22991793	23002381	23004107	98	---	---	---	---	23001949	23001963	+	73	22990069	23004105
chr3	22990261	23003968	22990261	22991652	23002577	23003968	98	---	---	---	---	22992050	22992069	-	90	---	---
chr3	23004773	23017094	23004773	23008254	23013639	23017094	89	---	---	---	---	23013463	23013495	+	72	23004773	23017090
chr3	23020339	23038470	23020345	23021123	23037694	23038470	96	23020334	23020338	23038471	23038475	23036964	23036982	+	73	---	---
chr3	23069782	23083461	23069782	23073811	23079428	23083461	99	---	---	---	---	23079198	23079222	+	72	23069782	23083455
chr3	23098773	23107807	23098783	23100065	23106516	23107798	99	23098768	23098772	23107808	23107812	23100304	23100337	-	82	23098783	23107796
chr3	23121319	23141521	23121319	23121584	23141256	23141521	99	---	---	---	---	23122377	23122402	-	73	23121319	23141519
chr3	23129914	23140125	23129914	23132490	23137539	23140125	99	---	---	---	---	23137371	23137408	+	73	23129917	23140123
chr3	23146501	23155209	23146501	23147695	23154013	23155209	99	---	---	---	---	23147952	23147969	-	77	23146518	23155206
chr3	23176772	23184557	23176772	23180024	23181249	23184557	97	---	---	---	---	23181216	23181228	+	76	23176772	23184547
chr3	23201826	23210548	23201826	23202882	23209483	23210544	93	23201821	23201825	23210549	23210553	23202896	23202911	-	75	23201827	23210542
chr3	23228534	23234560	23228534	23229745	23233302	23234560	92	---	---	---	---	23233143	23233158	+	75	23228540	23234557
chr3	23235807	23245671	23235808	23237029	23244478	23245668	94	23235801	23235806	23245672	23245677	23237365	23237382	-	77	23235808	23245666
chr3	23273719	23286358	23273719	23275206	23284852	23286349	98	23273713	23273718	23286359	23286364	23275549	23275618	-	75	23273719	23286346
chr3	23293720	23308053	23293720	23293976	23307797	23308053	98	---	---	---	---	23294646	23294667	-	72	23293720	23308051
chr3	23298143	23307575	23298143	23299437	23306265	23307575	98	---	---	---	---	23305923	23305973	+	70	23298144	23307573
chr3	23320839	23340404	23320839	23323942	23337298	23340404	98	---	---	---	---	23324570	23324585	-	87	23320839	23340402
chr3	23326785	23335047	23326785	23328758	23333097	23335047	96	---	---	---	---	23332898	23332921	+	75	23326785	23335045
chr3	23340983	23361408	23340983	23342331	23360085	23361408	93	---	---	---	---	23359268	23359289	+	72	---	---
chr3	23344384	23354195	23344384	23347672	23350926	23354195	95	---	---	---	---	---	---	0	--	---	---
chr3	23390243	23405595	23390245	23391606	23404232	23405592	96	23390238	23390242	23405596	23405600	23392167	23392195	-	79	23390244	23405592
chr3	23406348	23418372	23406348	23408029	23416702	23418372	96	---	---	---	---	23416429	23416448	+	90	23406351	23418367
chr3	23418845	23427991	23418845	23419177	23427659	23427991	99	---	---	---	---	23427426	23427453	+	78	23418845	23427986
chr3	23440518	23449456	23440528	23441611	23448401	23449455	96	23440513	23440517	23449457	23449461	23448203	23448215	+	100	23440528	23449453
chr3	23449503	23457378	23449503	23452813	23454086	23457378	97	---	---	---	---	23453993	23454032	+	72	---	---
chr3	23464866	23472929	23464866	23465188	23472619	23472929	95	---	---	---	---	23472362	23472384	+	73	23464866	23472914
chr3	23474991	23487473	23474999	23476911	23485734	23487467	88	23474986	23474990	23487474	23487478	23485457	23485476	+	90	23474999	23487472
chr3	23475498	23487467	23475498	23476911	23486233	23487467	85	---	---	---	---	23485815	23485876	+	80	23475498	23487462
chr3	23498498	23510011	23498498	23499341	23509165	23510011	97	---	---	---	---	23499741	23499752	-	83	---	---
chr3	23523684	23537784	23523684	23524308	23537149	23537773	99	23523679	23523683	23537785	23537789	23524848	23524868	-	71	23523684	23537780
chr3	23539632	23548749	23539632	23540973	23547411	23548749	95	---	---	---	---	23547139	23547172	+	82	23539632	23548747
chr3	23552563	23571403	23552571	23553869	23570097	23571392	95	23552555	23552562	23571404	23571411	23554635	23554653	-	78	23552571	23571395
chr3	23560283	23569705	23560293	23561606	23568422	23569695	95	23560275	23560282	23569706	23569713	23561912	23561923	-	91	23560296	23569693
chr3	23603943	23613048	23603943	23605270	23611702	23613048	97	---	---	---	---	23611432	23611465	+	82	23603946	23613046
chr3	23620358	23630000	23620370	23623657	23626707	23629990	97	23620353	23620357	23630001	23630005	23626569	23626590	+	95	23620371	23629995
chr3	23642279	23648402	23642279	23642526	23648150	23648402	86	---	---	---	---	23642696	23642709	-	71	23642286	23648389
chr3	23649512	23659774	23649514	23651379	23657903	23659771	94	23649507	23649511	23659775	23659779	23657661	23657686	+	88	23649513	23659767
chr3	23654013	23666798	23654013	23654262	23666549	23666798	87	---	---	---	---	23666053	23666092	+	70	23654013	23666796
chr3	23659936	23679908	23659936	23660695	23679149	23679908	91	---	---	---	---	23678282	23678294	+	92	23659937	23679895
chr3	23660697	23672085	23660697	23663819	23668955	23672085	96	---	---	---	---	23668698	23668718	+	71	23660709	23672081
chr3	23662468	23671781	23662468	23663517	23670732	23671781	97	---	---	---	---	23670383	23670412	+	76	23662468	23671774
chr3	23673223	23684613	23673223	23675438	23682373	23684613	85	---	---	---	---	23682101	23682118	+	77	---	---
chr3	23680398	23689563	23680398	23681608	23688373	23689562	92	23680393	23680397	23689564	23689568	23688034	23688056	+	82	23680398	23689550
chr3	23680622	23689562	23680622	23681608	23688597	23689562	91	---	---	---	---	23688374	23688412	+	79	23680640	23689550
chr3	23697555	23703922	23697562	23697831	23703641	23703910	94	23697549	23697554	23703923	23703928	23703518	23703550	+	72	23697562	23703914
chr3	23737635	23747141	23737635	23738982	23745813	23747141	98	---	---	---	---	23745614	23745626	+	100	23737635	23747130
chr3	23755312	23772029	23755320	23755986	23771363	23772029	95	23755307	23755311	23772030	23772034	23770654	23770672	+	78	23755320	23772027
chr3	23759014	23767405	23759014	23759407	23766982	23767405	91	---	---	---	---	23759711	23759723	-	92	23759014	23767388
chr3	23775993	23782094	23775993	23777156	23780944	23782094	96	---	---	---	---	---	---	0	--	23775999	23782089
chr3	23797305	23809115	23797305	23798469	23807997	23809115	92	---	---	---	---	23798789	23798849	-	80	23797311	23809114
chr3	23797866	23811585	23797866	23798931	23810520	23811585	98	---	---	---	---	23809956	23809972	+	76	---	---
chr3	23823893	23838703	23823899	23824129	23838463	23838693	96	23823887	23823892	23838704	23838709	23824821	23824846	-	73	23823906	23838688
chr3	23824129	23833066	23824129	23825358	23831805	23833066	96	---	---	---	---	23825596	23825628	-	81	23824129	23833064
chr3	23849243	23857494	23849243	23851212	23855522	23857494	99	---	---	---	---	23855393	23855424	+	75	23849255	23857493
chr3	23858298	23873804	23858298	23859329	23872776	23873804	94	---	---	---	---	23859958	23859969	-	75	---	---
chr3	23863441	23872777	23863441	23864034	23872184	23872777	99	---	---	---	---	23864240	23864267	-	75	23863442	23872775
chr3	23878709	23891858	23878709	23879321	23891233	23891858	95	---	---	---	---	23890686	23890738	+	73	---	---
chr3	23883818	23891235	23883826	23884512	23890547	23891233	98	23883813	23883817	23891236	23891240	23890247	23890264	+	72	23883827	23891231
chr3	23901928	23910481	23901928	23903343	23909065	23910481	98	---	---	---	---	23903505	23903537	-	72	---	---
chr3	23923678	23932676	23923678	23924987	23931426	23932676	94	---	---	---	---	23931154	23931187	+	79	23923678	23932669
chr3	23941322	23949798	23941322	23941476	23949647	23949798	96	---	---	---	---	23949265	23949296	+	71	23941327	23949796
chr3	23954126	23958566	23954126	23954572	23958118	23958566	93	---	---	---	---	23957951	23957978	+	71	23954129	23958565
chr3	23972441	23981366	23972441	23973695	23980110	23981366	99	---	---	---	---	23979838	23979871	+	79	23972442	23981360
chr3	23982953	24001513	23982953	23983570	24000896	24001513	94	---	---	---	---	23983933	23983950	-	83	23982953	24001512
chr3	23987089	23996145	23987089	23988294	23995034	23996145	88	---	---	---	---	23988601	23988618	-	83	23987090	23996143
chr3	24001887	24010822	24001887	24002517	24010192	24010822	97	---	---	---	---	24002722	24002749	-	75	24001888	24010820
chr3	24063606	24084712	24063606	24065723	24082603	24084712	94	---	---	---	---	24065830	24065849	-	80	24063608	24084710
chr3	24071988	24081565	24071988	24072603	24080946	24081565	96	---	---	---	---	24072970	24072987	-	77	24071988	24081563
chr3	24098085	24111696	24098085	24101091	24108689	24111696	98	---	---	---	---	24108460	24108495	+	80	---	---
chr3	24115620	24124562	24115621	24116880	24123298	24124551	95	24115613	24115619	24124563	24124569	24117112	24117144	-	81	24115621	24124556
chr3	24125950	24137301	24125950	24126468	24136783	24137301	91	---	---	---	---	24136419	24136445	+	85	24125951	24137299
chr3	24146451	24158166	24146451	24149251	24155369	24158166	95	---	---	---	---	24149469	24149500	-	75	24146451	24158159
chr3	24159349	24172919	24159349	24160902	24171417	24172912	92	24159344	24159348	24172920	24172924	24161322	24161336	-	73	24159349	24172917
chr3	24180385	24188819	24180385	24181545	24187637	24188819	95	---	---	---	---	24187361	24187378	+	72	24180385	24188817
chr3	24189850	24206756	24189850	24190798	24205826	24206756	96	---	---	---	---	24191382	24191406	-	80	---	---
chr3	24197965	24205831	24197965	24201305	24202494	24205831	99	---	---	---	---	24202405	24202445	+	75	24197970	24205825
chr3	24215537	24226792	24215537	24216099	24226252	24226792	92	---	---	---	---	24225852	24225864	+	84	---	---
chr3	24242709	24257397	24242709	24243377	24256728	24257397	97	---	---	---	---	24244010	24244028	-	73	24242709	24257395
chr3	24244998	24252298	24244998	24245702	24251611	24252298	96	---	---	---	---	24251351	24251432	+	70	24244998	24252295
chr3	24261368	24274868	24261368	24265395	24270992	24274868	92	---	---	---	---	24270883	24270911	+	89	24261368	24274866
chr3	24279756	24292818	24279756	24280253	24292324	24292818	96	---	---	---	---	24280657	24280725	-	75	24279757	24292816
chr3	24283397	24291592	24283397	24284964	24290029	24291592	92	---	---	---	---	24289873	24289917	+	73	24283410	24291585
chr3	24298750	24306462	24298750	24298979	24306233	24306462	96	---	---	---	---	24305902	24305933	+	71	24298757	24306458
chr3	24317362	24325731	24317362	24320883	24322207	24325731	99	---	---	---	---	24322114	24322153	+	77	24317362	24325729
chr3	24355506	24373674	24355521	24356763	24372424	24373664	99	24355501	24355505	24373675	24373679	24371666	24371680	+	86	24355513	24373672
chr3	24357268	24366070	24357268	24358461	24364879	24366070	99	---	---	---	---	24358749	24358782	-	70	24357268	24366068
chr3	24376078	24389352	24376092	24377759	24387733	24389352	93	24376073	24376077	24389353	24389357	24378179	24378193	-	73	24376082	24389350
chr3	24399103	24405247	24399106	24399375	24404978	24405247	96	24399097	24399102	24405248	24405253	24399630	24399648	-	78	24399106	24405245
chr3	24410910	24424140	24410910	24414296	24420757	24424140	97	---	---	---	---	24414569	24414598	-	80	---	---
chr3	24436623	24449677	24436623	24439811	24446448	24449677	98	---	---	---	---	24446125	24446144	+	70	---	---
chr3	24470000	24481642	24470000	24470473	24481169	24481642	98	---	---	---	---	24480859	24480909	+	76	24470000	24481640
chr3	24492273	24506163	24492282	24492927	24505515	24506162	98	24492267	24492272	24506164	24506169	24504949	24504968	+	70	24492274	24506147
chr3	24510239	24521767	24510239	24512024	24519904	24521767	92	---	---	---	---	24512326	24512359	-	82	---	---
chr3	24529058	24538038	24529058	24531489	24535601	24538038	97	---	---	---	---	24531606	24531632	-	85	---	---
chr3	24529960	24537071	24529960	24530525	24536506	24537071	98	---	---	---	---	24530693	24530709	-	82	24529963	24537062
chr3	24544438	24555270	24544438	24546720	24552990	24555270	98	---	---	---	---	24552704	24552724	+	71	---	---
chr3	24563771	24575455	24563771	24565215	24573983	24575455	94	---	---	---	---	24565633	24565647	-	73	24563771	24575453
chr3	24576294	24585258	24576294	24577551	24583999	24585258	99	---	---	---	---	24577789	24577822	-	76	24576294	24585256
chr3	24591849	24603865	24591849	24595859	24599856	24603865	99	---	---	---	---	24599761	24599788	+	78	24591849	24603863
chr3	24620823	24634840	24620823	24622590	24633129	24634840	94	---	---	---	---	24623007	24623021	-	73	24620823	24634835
chr3	24659599	24669079	24659608	24660916	24667751	24669064	95	24659594	24659598	24669080	24669084	24661219	24661230	-	91	24659606	24669073
chr3	24692767	24704163	24692781	24696596	24700347	24704156	99	24692762	24692766	24704164	24704168	24696728	24696744	-	76	---	---
chr3	24712804	24728685	24712804	24713537	24727953	24728685	98	---	---	---	---	24714039	24714084	-	71	---	---
chr3	24720994	24729192	24720994	24721509	24728677	24729192	97	---	---	---	---	24728318	24728346	+	79	24720999	24729190
chr3	24733601	24743117	24733601	24734928	24741790	24743117	99	---	---	---	---	24741474	24741485	+	91	24733603	24743113
chr3	24767168	24776618	24767172	24768462	24775296	24776605	97	24767163	24767167	24776619	24776623	24774954	24774979	+	73	24767172	24776602
chr3	24783997	24799180	24783997	24788386	24794786	24799180	99	---	---	---	---	24794566	24794583	+	88	24783998	24799178
chr3	24806903	24811214	24806903	24807825	24810317	24811214	94	---	---	---	---	24807939	24807950	-	83	24806904	24811212
chr3	24812185	24821158	24812185	24813467	24819917	24821158	95	---	---	---	---	24819646	24819679	+	79	24812186	24821156
chr3	24846164	24857155	24846165	24847446	24855867	24857153	95	24846157	24846163	24857156	24857162	24847819	24847839	-	85	24846176	24857150
chr3	24881938	24900294	24881938	24883192	24899112	24900294	92	---	---	---	---	24883833	24883851	-	78	24881938	24900292
chr3	24884469	24894050	24884469	24885076	24893442	24894050	98	---	---	---	---	24893023	24893046	+	75	24884470	24894037
chr3	24923891	24933491	24923891	24925265	24932135	24933491	94	---	---	---	---	24925573	24925584	-	91	24923891	24933488
chr3	24940519	24954638	24940519	24941130	24954026	24954638	96	---	---	---	---	24941524	24941547	-	70	24940519	24954636
chr3	24947077	24953513	24947077	24947177	24953411	24953513	96	---	---	---	---	24947396	24947408	-	92	24947080	24953511
chr3	24960256	24969140	24960256	24961515	24967924	24969140	95	---	---	---	---	24961753	24961786	-	79	24960259	24969138
chr3	24973599	24981222	24973599	24973892	24980940	24981222	92	---	---	---	---	24980788	24980840	+	77	24973609	24981218
chr3	24994754	25003614	24994754	24995975	25002393	25003614	96	---	---	---	---	24996212	24996244	-	81	24994755	25003612
chr3	25015231	25023166	25015231	25015919	25022482	25023166	93	---	---	---	---	25022237	25022262	+	76	25015236	25023164
chr3	25025784	25043270	25025784	25026654	25042396	25043270	89	---	---	---	---	25027336	25027362	-	74	---	---
chr3	25025852	25043234	25025858	25026616	25042490	25043232	91	25025847	25025851	25043235	25043239	25041696	25041728	+	72	25025853	25043222
chr3	25031694	25040391	25031696	25033552	25038530	25040383	86	25031689	25031693	25040392	25040396	25038287	25038337	+	70	---	---
chr3	25046900	25060356	25046901	25047972	25059275	25060352	93	25046895	25046899	25060357	25060361	25059126	25059177	+	82	25046901	25060351
chr3	25055277	25062647	25055277	25057504	25060347	25062647	88	---	---	---	---	25057614	25057625	-	91	---	---
chr3	25069273	25077401	25069273	25069748	25076926	25077401	99	---	---	---	---	25076653	25076700	+	81	25069273	25077399
chr3	25090488	25109572	25090488	25092349	25107707	25109572	94	---	---	---	---	25107089	25107110	+	72	25090488	25109570
chr3	25093647	25102987	25093647	25094929	25101665	25102987	94	---	---	---	---	25095245	25095266	-	77	25093648	25102985
chr3	25117296	25124676	25117296	25117965	25124007	25124676	99	---	---	---	---	25123704	25123717	+	78	25117296	25124674
chr3	25148983	25161686	25148983	25153561	25157049	25161686	97	---	---	---	---	25156896	25156952	+	75	25148988	25161683
chr3	25171319	25187511	25171325	25172607	25186234	25187499	93	25171312	25171318	25187512	25187518	25173245	25173260	-	75	25171328	25187494
chr3	25179215	25183207	25179215	25180721	25181702	25183207	93	---	---	---	---	25180730	25180746	-	76	---	---
chr3	25192722	25213857	25192722	25195868	25210660	25213857	88	---	---	---	---	25209963	25209992	+	83	25192722	25213839
chr3	25213859	25222070	25213859	25215806	25220082	25222070	97	---	---	---	---	25219941	25219970	+	73	25213859	25222068
chr3	25237472	25259277	25237472	25238508	25258241	25259277	98	---	---	---	---	25239401	25239432	-	71	25237477	25259264
chr3	25242321	25252004	25242321	25245820	25248507	25252004	99	---	---	---	---	25248414	25248443	+	73	25242322	25252002
chr3	25253007	25274528	25253007	25253624	25273908	25274528	96	---	---	---	---	25273227	25273258	+	71	---	---
chr3	25259273	25270900	25259273	25262522	25267654	25270900	99	---	---	---	---	25262758	25262779	-	72	25259277	25270883
chr3	25274523	25280230	25274523	25277370	25277380	25280230	96	---	---	---	---	---	---	0	--	---	---
chr3	25288546	25306369	25288546	25289756	25305200	25306369	93	---	---	---	---	25304474	25304492	+	73	25288546	25306363
chr3	25321260	25338115	25321260	25323315	25336081	25338115	94	---	---	---	---	25335589	25335608	+	70	25321276	25338108
chr3	25332295	25339292	25332303	25333488	25338107	25339286	94	25332290	25332294	25339293	25339297	25333582	25333643	-	80	25332309	25339281
chr3	25346413	25367170	25346413	25349354	25364237	25367170	91	---	---	---	---	25349871	25349887	-	76	25346427	25367158
chr3	25359574	25368986	25359574	25360884	25367676	25368986	99	---	---	---	---	25361071	25361082	-	100	25359574	25368984
chr3	25387201	25398232	25387201	25389556	25395844	25398232	98	---	---	---	---	25389846	25389870	-	84	25387201	25398230
chr3	25420313	25426377	25420313	25420582	25426108	25426377	98	---	---	---	---	25425836	25425854	+	78	25420313	25426375
chr3	25427032	25437379	25427032	25431859	25432555	25437379	99	---	---	---	---	25432494	25432511	+	77	25427037	25437364
chr3	25447893	25457563	25447893	25451383	25454073	25457563	99	---	---	---	---	25453962	25454008	+	72	25447893	25457561
chr3	25460264	25468020	25460264	25460858	25467423	25468020	99	---	---	---	---	25467187	25467206	+	85	25460272	25468018
chr3	25476240	25490004	25476245	25477862	25488269	25490000	91	25476235	25476239	25490005	25490009	25478283	25478297	-	73	25476245	25489997
chr3	25503036	25512469	25503042	25504334	25511167	25512459	95	25503028	25503035	25512470	25512477	25510849	25510860	+	91	25503042	25512465
chr3	25525598	25535645	25525598	25528942	25532299	25535645	97	---	---	---	---	25532238	25532251	+	71	---	---
chr3	25527785	25534815	25527785	25528094	25534506	25534815	99	---	---	---	---	25534406	25534489	+	70	---	---
chr3	25536257	25545017	25536257	25536658	25544630	25545017	91	---	---	---	---	25544232	25544249	+	88	25536257	25545015
chr3	25554608	25569207	25554608	25556005	25567807	25569207	96	---	---	---	---	25556563	25556591	-	79	25554610	25569204
chr3	25601407	25612947	25601407	25604031	25610327	25612947	99	25601401	25601406	25612948	25612953	25604263	25604286	-	75	25601407	25612945
chr3	25620755	25641746	25620755	25622025	25640492	25641746	94	---	---	---	---	25639568	25639606	+	71	---	---
chr3	25632328	25643626	25632328	25634215	25641741	25643626	99	---	---	---	---	25634505	25634529	-	84	25632331	25643624
chr3	25644762	25655518	25644764	25647555	25652697	25655503	93	25644757	25644761	25655519	25655523	25647785	25647813	-	72	25644764	25655501
chr3	25668727	25677672	25668727	25669965	25676409	25677672	96	---	---	---	---	25670203	25670259	-	75	25668728	25677670
chr3	25677905	25684200	25677905	25679258	25682846	25684199	99	25677899	25677904	25684201	25684206	25679387	25679425	-	79	25677905	25684197
chr3	25697415	25718669	25697415	25697925	25718178	25718669	94	---	---	---	---	25717362	25717421	+	76	---	---
chr3	25702202	25711722	25702217	25703550	25710395	25711707	97	25702197	25702201	25711723	25711727	25703857	25703868	-	91	25702204	25711720
chr3	25722054	25742981	25722054	25722772	25742263	25742981	99	---	---	---	---	25741430	25741456	+	74	25722054	25742979
chr3	25727694	25739284	25727694	25730407	25736569	25739284	99	---	---	---	---	25730638	25730661	-	75	25727694	25739281
chr3	25743857	25757469	25743857	25745427	25755944	25757459	93	25743852	25743856	25757470	25757474	25745845	25745859	-	73	25743860	25757454
chr3	25768660	25777338	25768660	25770906	25775044	25777338	95	---	---	---	---	25774883	25774914	+	75	25768670	25777336
chr3	25797498	25806459	25797498	25798766	25805191	25806459	99	---	---	---	---	25798996	25799029	-	79	25797498	25806458
chr3	25820395	25838384	25820395	25823375	25835398	25838384	89	---	---	---	---	25823722	25823734	-	100	---	---
chr3	25821760	25838225	25821760	25823216	25836769	25838225	90	---	---	---	---	25836122	25836137	+	81	---	---
chr3	25833886	25843136	25833886	25835159	25841868	25843121	94	25833881	25833885	25843137	25843141	25835473	25835495	-	78	25833887	25843130
chr3	25833965	25843121	25833965	25835159	25841947	25843121	94	---	---	---	---	25841676	25841703	+	71	25833970	25843117
chr3	25861412	25868876	25861412	25862080	25868208	25868876	99	---	---	---	---	25867909	25867926	+	72	25861416	25868874
chr3	25869580	25880475	25869583	25870774	25879282	25880464	90	25869574	25869579	25880476	25880481	25871075	25871086	-	91	25869580	25880460
chr3	25890198	25898473	25890198	25891435	25897217	25898473	93	---	---	---	---	25891673	25891686	-	100	25890200	25898471
chr3	25908075	25929994	25908075	25909175	25928894	25929994	99	---	---	---	---	25927959	25927974	+	81	25908086	25929990
chr3	25911478	25921008	25911478	25912804	25919684	25921008	99	---	---	---	---	25919340	25919391	+	71	25911478	25921005
chr3	25931256	25938615	25931256	25931907	25937964	25938615	98	---	---	---	---	25937662	25937679	+	72	25931256	25938613
chr3	25975324	25993298	25975324	25977491	25991134	25993298	96	---	---	---	---	25990501	25990525	+	72	25975326	25993279
chr3	25982217	25989706	25982232	25982911	25989020	25989692	96	25982212	25982216	25989707	25989711	25983186	25983202	-	82	---	---
chr3	25993291	26002845	25993298	25994610	26001484	26002833	96	25993283	25993290	26002846	26002853	26001164	26001175	+	91	25993296	26002831
chr3	26004994	26018636	26004994	26009011	26014624	26018636	96	---	---	---	---	26009078	26009105	-	75	26004995	26018634
chr3	26022469	26036784	26022484	26027296	26031977	26036770	98	26022464	26022468	26036785	26036789	26027491	26027529	-	71	---	---
chr3	26030049	26037146	26030049	26030622	26036567	26037146	96	---	---	---	---	26030813	26030828	-	100	26030059	26037144
chr3	26053035	26060600	26053043	26053713	26059930	26060600	97	26053030	26053034	26060601	26060605	26053998	26054015	-	77	26053039	26060598
chr3	26068989	26076445	26068989	26070055	26075362	26076445	93	---	---	---	---	26070287	26070305	-	84	---	---
chr3	26078937	26093266	26078948	26080957	26091480	26093265	85	26078931	26078936	26093267	26093272	26091050	26091064	+	73	26078941	26093262
chr3	26079708	26092507	26079713	26080190	26092021	26092498	93	26079697	26079707	26092508	26092518	26080760	26080774	-	73	---	---
chr3	26093834	26101241	26093834	26094509	26100553	26101228	96	26093829	26093833	26101242	26101246	26100254	26100272	+	73	26093836	26101226
chr3	26115570	26124453	26115581	26116781	26123219	26124445	93	26115565	26115569	26124454	26124458	26117020	26117053	-	79	26115581	26124443
chr3	26142323	26151613	26142323	26143035	26150893	26151613	97	---	---	---	---	26143400	26143427	-	75	26142323	26151611
chr3	26177473	26188859	26177473	26177949	26188384	26188859	98	---	---	---	---	26178208	26178253	-	73	26177476	26188857
chr3	26192921	26202451	26192927	26194259	26201103	26202436	98	26192916	26192920	26202452	26202456	26194444	26194456	-	100	26192927	26202440
chr3	26236865	26243154	26236865	26238118	26241901	26243154	97	---	---	---	---	26238257	26238272	-	87	26236867	26243152
chr3	26256907	26275681	26256907	26257481	26275109	26275681	93	---	---	---	---	26258339	26258355	-	76	26256907	26275665
chr3	26260503	26274416	26260503	26262178	26272741	26274416	96	---	---	---	---	26272304	26272318	+	73	---	---
chr3	26282608	26294411	26282608	26285065	26292254	26294411	85	---	---	---	---	26285176	26285187	-	75	26282617	26294409
chr3	26295014	26301639	26295014	26295348	26301308	26301639	95	---	---	---	---	26301010	26301036	+	74	26295017	26301631
chr3	26307023	26319762	26307028	26308646	26318130	26319750	96	26307018	26307022	26319763	26319767	26317695	26317709	+	73	26307028	26319748
chr3	26343932	26357777	26343933	26344552	26357149	26357767	99	26343927	26343931	26357778	26357782	26356599	26356618	+	70	26343933	26357769
chr3	26367064	26382027	26367064	26371442	26377650	26382027	99	---	---	---	---	26371691	26371708	-	72	26367064	26382025
chr3	26407173	26415463	26407173	26407818	26414819	26415463	97	---	---	---	---	26408134	26408167	-	76	26407175	26415461
chr3	26423673	26438080	26423673	26424307	26437446	26438080	98	---	---	---	---	26424879	26424898	-	70	26423677	26438078
chr3	26449098	26462170	26449105	26452413	26458697	26462160	94	26449093	26449097	26462171	26462175	26458382	26458406	+	84	26449100	26462162
chr3	26477822	26486708	26477822	26478611	26485919	26486708	97	---	---	---	---	26478741	26478768	-	89	26477822	26486701
chr3	26479233	26499246	26479237	26482693	26495796	26499246	89	26479227	26479232	26499247	26499252	26483241	26483256	-	81	---	---
chr3	26486706	26494068	26486708	26487350	26493420	26494061	99	26486700	26486705	26494069	26494074	26493120	26493136	+	70	26486708	26494066
chr3	26505674	26516248	26505674	26506598	26515324	26516248	99	---	---	---	---	26515093	26515117	+	72	26505674	26516235
chr3	26518971	26527350	26518984	26522513	26523813	26527345	99	26518966	26518970	26527351	26527355	26523721	26523760	+	77	26518971	26527345
chr3	26528773	26542775	26528773	26530333	26541214	26542775	97	---	---	---	---	26540835	26540854	+	90	---	---
chr3	26562930	26572072	26562930	26566681	26568324	26572072	99	---	---	---	---	26566730	26566770	-	75	26562930	26572069
chr3	26579817	26594541	26579817	26581124	26593235	26594541	96	---	---	---	---	26592643	26592659	+	70	26579826	26594535
chr3	26597710	26605230	26597712	26598385	26604553	26605227	96	26597705	26597709	26605231	26605235	26598669	26598686	-	77	26597712	26605223
chr3	26639052	26660468	26639052	26640350	26659211	26660468	91	---	---	---	---	26641050	26641064	-	86	26639052	26660466
chr3	26644047	26656173	26644047	26648124	26652105	26656173	99	---	---	---	---	26648191	26648218	-	78	26644052	26656171
chr3	26674524	26689113	26674524	26678473	26685161	26689113	96	---	---	---	---	26678678	26678695	-	94	26674530	26689111
chr3	26699026	26707224	26699026	26700646	26705605	26707224	97	---	---	---	---	26700861	26700877	-	70	26699026	26707222
chr3	26729437	26743986	26729450	26730074	26743359	26743984	99	26729432	26729436	26743987	26743991	26730721	26730739	-	73	26729450	26743982
chr3	26750946	26757961	26750946	26753592	26755316	26757961	99	---	---	---	---	26753594	26753605	-	91	26750946	26757959
chr3	26759690	26767087	26759690	26760326	26766451	26767087	99	---	---	---	---	26760609	26760626	-	72	26759690	26767085
chr3	26775160	26789237	26775160	26775790	26788605	26789237	96	---	---	---	---	26788018	26788037	+	70	26775160	26789235
chr3	26825365	26837719	26825365	26828059	26835280	26837719	87	---	---	---	---	26828339	26828353	-	80	---	---
chr3	26838688	26846985	26838688	26840619	26845053	26846985	99	---	---	---	---	26840799	26840811	-	92	26838688	26846981
chr3	26847001	26854376	26847005	26848149	26853160	26854374	89	26846996	26847000	26854377	26854381	26852909	26852940	+	78	---	---
chr3	26858772	26866143	26858772	26859409	26865506	26866143	99	---	---	---	---	26859690	26859707	-	77	26858772	26866140
chr3	26870716	26884552	26870716	26871862	26883439	26884552	92	---	---	---	---	26872391	26872410	-	85	---	---
chr3	26897068	26907388	26897078	26897524	26906940	26907385	95	26897062	26897067	26907389	26907394	26906469	26906487	+	84	26897078	26907385
chr3	26913242	26921436	26913242	26914886	26919762	26921436	89	---	---	---	---	26919713	26919733	+	85	26913243	26921433
chr3	26939691	26957192	26939691	26940083	26956778	26957192	89	---	---	---	---	26956136	26956154	+	73	26939696	26957187
chr3	26949541	26958034	26949541	26950369	26957187	26958034	93	---	---	---	---	26956875	26956903	+	72	26949559	26958032
chr3	26995047	27004561	26995047	26996373	27003244	27004561	99	---	---	---	---	27003036	27003048	+	100	26995047	27004554
chr3	27004605	27010317	27004605	27005234	27009686	27010317	87	---	---	---	---	27009463	27009491	+	72	---	---
chr3	27011242	27020185	27011246	27012503	27018952	27020182	96	27011235	27011241	27020186	27020192	27012738	27012773	-	80	27011246	27020179
chr3	27034370	27043427	27034370	27036509	27041253	27043427	93	---	---	---	---	27036721	27036741	-	76	27034379	27043425
chr3	27051786	27063287	27051792	27053414	27061657	27063281	97	27051775	27051785	27063288	27063298	27053671	27053690	-	90	27051786	27063282
chr3	27078392	27090026	27078392	27082091	27086337	27090026	99	---	---	---	---	---	---	0	--	---	---
chr3	27111753	27130170	27111753	27111897	27130022	27130170	95	---	---	---	---	27112689	27112707	-	78	27111771	27130168
chr3	27114365	27123319	27114365	27115598	27122047	27123319	95	---	---	---	---	27121772	27121807	+	80	27114365	27123317
chr3	27164142	27176514	27164142	27165761	27174782	27176514	92	---	---	---	---	27166181	27166195	-	73	27164143	27176511
chr3	27181612	27189684	27181612	27182162	27189175	27189684	89	---	---	---	---	27188889	27188932	+	77	27181619	27189683
chr3	27192447	27204324	27192447	27195023	27201650	27204324	92	---	---	---	---	27195160	27195185	-	80	27192461	27204323
chr3	27212936	27217728	27212936	27213672	27216992	27217728	98	---	---	---	---	27216854	27216866	+	84	27212936	27217726
chr3	27223311	27236210	27223311	27224125	27235397	27236210	95	---	---	---	---	27224548	27224562	-	73	27223313	27236207
chr3	27240142	27252127	27240151	27240643	27251639	27252121	94	27240137	27240141	27252128	27252132	27241146	27241163	-	83	27240143	27252123
chr3	27258185	27270236	27258185	27262189	27266235	27270236	99	---	---	---	---	27262285	27262305	-	71	27258185	27270230
chr3	27275527	27284486	27275527	27276723	27283271	27284486	97	---	---	---	---	27276960	27276993	-	82	27275530	27284484
chr3	27279682	27300007	27279682	27281671	27298026	27300007	89	---	---	---	---	27282276	27282310	-	71	---	---
chr3	27287997	27303926	27287997	27289105	27302821	27303926	98	---	---	---	---	27302164	27302182	+	73	27288007	27303924
chr3	27293865	27302820	27293865	27295121	27301562	27302820	99	---	---	---	---	27295361	27295394	-	82	27293866	27302809
chr3	27298102	27316666	27298102	27299432	27315337	27316666	97	---	---	---	---	27314683	27314703	+	85	27298104	27316659
chr3	27307154	27326940	27307164	27308851	27325255	27326940	96	27307149	27307153	27326941	27326945	27309557	27309582	-	73	27307155	27326937
chr3	27311137	27320041	27311137	27312384	27318794	27320041	95	---	---	---	---	27318498	27318517	+	80	27311137	27320039
chr3	27333673	27340235	27333673	27333928	27339980	27340235	99	---	---	---	---	27339820	27339842	+	73	27333674	27340233
chr3	27345035	27356469	27345042	27345520	27355990	27356468	97	27345030	27345034	27356470	27356474	27345764	27345795	-	87	27345042	27356466
chr3	27364631	27386107	27364631	27365935	27384781	27386107	91	---	---	---	---	27366734	27366764	-	70	27364634	27386105
chr3	27367381	27375457	27367381	27370736	27372137	27375457	97	---	---	---	---	27370789	27370825	-	75	27367381	27375455
chr3	27400146	27407353	27400161	27401143	27406376	27407341	93	27400141	27400145	27407354	27407358	27401378	27401405	-	71	27400158	27407350
chr3	27409620	27421097	27409620	27410093	27420621	27421097	97	---	---	---	---	27420312	27420361	+	78	27409620	27421095
chr3	27477267	27493250	27477267	27477956	27492561	27493250	98	---	---	---	---	27491900	27491917	+	83	27477267	27493246
chr3	27480236	27488831	27480240	27483891	27485166	27488817	99	27480231	27480235	27488832	27488836	27483944	27483984	-	73	27480241	27488826
chr3	27498322	27505974	27498322	27498674	27505622	27505974	96	---	---	---	---	27498742	27498781	-	70	27498332	27505971
chr3	27513924	27523397	27513931	27515269	27522080	27523392	97	27513918	27513923	27523398	27523403	27521881	27521893	+	100	27513931	27523393
chr3	27534870	27539924	27534870	27536058	27538680	27539924	93	---	---	---	---	27536060	27536071	-	100	27534870	27539922
chr3	27535133	27539924	27535133	27536058	27538941	27539924	92	---	---	---	---	27536172	27536203	-	71	27535136	27539922
chr3	27554127	27562554	27554127	27555606	27561104	27562554	92	---	---	---	---	27560913	27560935	+	78	27554128	27562552
chr3	27564186	27573059	27564186	27565437	27571868	27573059	92	---	---	---	---	27565675	27565707	-	81	27564186	27573057
chr3	27576152	27597437	27576152	27577221	27596366	27597437	96	---	---	---	---	27577767	27577797	-	77	---	---
chr3	27577842	27592502	27577842	27579337	27591004	27592502	95	---	---	---	---	27579750	27579761	-	83	27577842	27592500
chr3	27603842	27607065	27603848	27604590	27606309	27607053	96	27603837	27603841	27607066	27607070	27606291	27606306	+	87	27603842	27607058
chr3	27607358	27616279	27607358	27608953	27614666	27616279	97	---	---	---	---	27609090	27609106	-	88	27607358	27616277
chr3	27630861	27648627	27630861	27631231	27648257	27648627	97	---	---	---	---	27632031	27632048	-	77	---	---
chr3	27637754	27647297	27637754	27639070	27645961	27647297	97	---	---	---	---	27645644	27645655	+	91	27637754	27647292
chr3	27666869	27672985	27666869	27669760	27670169	27672985	94	---	---	---	---	27670154	27670166	+	84	---	---
chr3	27671956	27682415	27671956	27672566	27681784	27682415	94	---	---	---	---	27681471	27681495	+	76	27671963	27682413
chr3	27721992	27735531	27721992	27725505	27732020	27735531	99	---	---	---	---	27731886	27731906	+	80	---	---
chr3	27743391	27751938	27743403	27744644	27750688	27751934	96	27743386	27743390	27751939	27751943	27750416	27750449	+	82	27743392	27751932
chr3	27767277	27780552	27767277	27768569	27779302	27780552	92	---	---	---	---	27778874	27778888	+	73	27767282	27780549
chr3	27781205	27792909	27781205	27783958	27790234	27792909	95	---	---	---	---	27784248	27784271	-	83	27781207	27792907
chr3	27810800	27832240	27810800	27813546	27829553	27832240	94	---	---	---	---	27814122	27814347	-	72	27810800	27832231
chr3	27825289	27832869	27825304	27825941	27832235	27832869	98	27825284	27825288	27832870	27832874	27826174	27826197	-	75	27825297	27832867
chr3	27825289	27832869	27825304	27825941	27832235	27832869	98	27825284	27825288	27832870	27832874	27826174	27826197	-	75	27825297	27832867
chr3	27855154	27873388	27855154	27856159	27872374	27873388	93	---	---	---	---	27856953	27856970	-	77	---	---
chr3	27862882	27871253	27862882	27865389	27868788	27871253	85	---	---	---	---	27865516	27865534	-	73	27862899	27871252
chr3	27873574	27882902	27873574	27874125	27882351	27882902	99	---	---	---	---	27882119	27882146	+	78	27873575	27882900
chr3	27887336	27897389	27887336	27888173	27896552	27897389	97	---	---	---	---	---	---	0	--	---	---
chr3	27899484	27912593	27899484	27900925	27911150	27912593	96	---	---	---	---	27901183	27901197	-	86	---	---
chr3	27901160	27910224	27901160	27902312	27909055	27910224	92	---	---	---	---	27902626	27902650	-	80	27901168	27910222
chr3	27901587	27909879	27901587	27901968	27909462	27909879	88	---	---	---	---	27902278	27902299	-	86	27901591	27909877
chr3	27904777	27916316	27904777	27909129	27911948	27916316	88	---	---	---	---	27911908	27911919	+	83	27904780	27916310
chr3	27905279	27916031	27905279	27908856	27912448	27916031	88	---	---	---	---	27912269	27912282	+	85	27905285	27916020
chr3	27910224	27913744	27910224	27911138	27912831	27913744	96	---	---	---	---	---	---	0	--	27910236	27913726
chr3	27925815	27937571	27925825	27927494	27935868	27937558	97	27925810	27925814	27937572	27937576	27935579	27935597	+	73	27925816	27937566
chr3	27941449	27949842	27941449	27943064	27948230	27949842	99	---	---	---	---	27948035	27948062	+	71	27941449	27949840
chr3	27979281	27989437	27979281	27982541	27986177	27989437	99	---	---	---	---	27982594	27982715	-	75	27979281	27989434
chr3	27995736	28005268	27995736	27996335	28004669	28005268	99	---	---	---	---	28004346	28004382	+	70	27995736	28005266
chr3	28046221	28057643	28046221	28047547	28056149	28057643	87	---	---	---	---	28055726	28055762	+	75	---	---
chr3	28062287	28069762	28062287	28062962	28069098	28069762	94	---	---	---	---	28063047	28063058	-	91	28062287	28069760
chr3	28077619	28086575	28077619	28078862	28085318	28086575	97	---	---	---	---	28079092	28079134	-	76	28077619	28086573
chr3	28093340	28114880	28093340	28097104	28111025	28114880	96	---	---	---	---	28097637	28097650	-	85	---	---
chr3	28100492	28107473	28100492	28100652	28107313	28107473	98	---	---	---	---	28107068	28107119	+	71	28100505	28107471
chr3	28119415	28128990	28119415	28120047	28128357	28128990	96	---	---	---	---	28120252	28120279	-	75	28119422	28128988
chr3	28148728	28157020	28148728	28150074	28155717	28157020	88	---	---	---	---	28155523	28155550	+	71	28148728	28157018
chr3	28163670	28171948	28163670	28165608	28170007	28171948	98	---	---	---	---	28169787	28169805	+	73	28163675	28171947
chr3	28201832	28210783	28201832	28203096	28209542	28210783	96	---	---	---	---	28203334	28203367	-	82	28201832	28210780
chr3	28201832	28210783	28201832	28203096	28209542	28210783	96	---	---	---	---	28203334	28203367	-	82	28201832	28210780
chr3	28214333	28226268	28214333	28218370	28222231	28226268	99	---	---	---	---	28218437	28218464	-	78	28214333	28226266
chr3	28260202	28265939	28260202	28260934	28265207	28265939	99	---	---	---	---	28261109	28261148	-	72	---	---
chr3	28269085	28288723	28269093	28270377	28287412	28288710	90	28269080	28269084	28288724	28288728	28271067	28271085	-	73	28269099	28288708
chr3	28274232	28284786	28274232	28278000	28281061	28284786	96	---	---	---	---	28278118	28278140	-	95	28274232	28284784
chr3	28296801	28310616	28296801	28298305	28309115	28310616	94	---	---	---	---	28298718	28298732	-	73	28296802	28310608
chr3	28322597	28331413	28322597	28325105	28328866	28331413	96	---	---	---	---	28328765	28328787	+	78	---	---
chr3	28332125	28337493	28332137	28332563	28337054	28337480	96	28332118	28332124	28337494	28337500	28336935	28336954	+	90	---	---
chr3	28354589	28365710	28354592	28355937	28364357	28365701	94	28354583	28354588	28365711	28365716	28356295	28356334	-	77	---	---
chr3	28372219	28380124	28372228	28373400	28378950	28380121	94	28372214	28372218	28380125	28380129	28373648	28373678	-	74	28372228	28380119
chr3	28391616	28409796	28391616	28394038	28407357	28409796	90	---	---	---	---	28406848	28406862	+	93	28391627	28409778
chr3	28406537	28425588	28406537	28407324	28424801	28425588	90	---	---	---	---	28423995	28424028	+	76	28406549	28425586
chr3	28421514	28430204	28421514	28422220	28429455	28430204	90	---	---	---	---	28429243	28429270	+	78	---	---
chr3	28477857	28491708	28477857	28479419	28489967	28491697	89	28477852	28477856	28491709	28491713	28489532	28489546	+	73	28477857	28491697
chr3	28497090	28505796	28497090	28498346	28504555	28505796	98	---	---	---	---	28498571	28498604	-	79	28497092	28505793
chr3	28511104	28524829	28511104	28512349	28523614	28524829	91	---	---	---	---	28512885	28512913	-	75	28511104	28524826
chr3	28511104	28524757	28511104	28512276	28523614	28524757	91	---	---	---	---	28523076	28523095	+	85	28511104	28524756
chr3	28548844	28557132	28548844	28550778	28555182	28557132	97	---	---	---	---	28550952	28550975	-	75	28548844	28557129
chr3	28559834	28573950	28559834	28561147	28572625	28573950	93	---	---	---	---	28561702	28561721	-	75	28559837	28573944
chr3	28583116	28590804	28583116	28584236	28589684	28590804	99	---	---	---	---	28589463	28589507	+	71	---	---
chr3	28607977	28616242	28607988	28608270	28615955	28616238	97	28607971	28607976	28616243	28616248	28615638	28615649	+	91	28607977	28616223
chr3	28630997	28644763	28631003	28632625	28643183	28644753	94	28630992	28630996	28644764	28644768	28633041	28633055	-	73	28631003	28644762
chr3	28644996	28666359	28644996	28646003	28665352	28666359	93	---	---	---	---	28646680	28646691	-	83	---	---
chr3	28645325	28666146	28645325	28645808	28665683	28666146	92	---	---	---	---	28646680	28646691	-	83	---	---
chr3	28647179	28657618	28647179	28648810	28655987	28657618	99	---	---	---	---	28649037	28649056	-	75	28647186	28657616
chr3	28687856	28704976	28687856	28688310	28704530	28704965	93	28687851	28687855	28704977	28704981	28704043	28704102	+	76	28687859	28704957
chr3	28693798	28705900	28693798	28694741	28704961	28705900	98	---	---	---	---	28694810	28694843	-	76	28693812	28705897
chr3	28726717	28738276	28726717	28727190	28737803	28738276	99	---	---	---	---	28727449	28727494	-	73	28726717	28738274
chr3	28741399	28750412	28741399	28742682	28749128	28750412	99	---	---	---	---	28748855	28748888	+	82	28741399	28750410
chr3	28751266	28759678	28751267	28751975	28758977	28759663	95	28751261	28751265	28759679	28759683	28758785	28758824	+	80	28751267	28759669
chr3	28755275	28766559	28755280	28755778	28766059	28766558	86	28755267	28755274	28766560	28766567	28765709	28765728	+	85	28755280	28766555
chr3	28773321	28782734	28773335	28774610	28781425	28782726	95	28773316	28773320	28782735	28782739	28781084	28781108	+	80	28773335	28782733
chr3	28801444	28811003	28801444	28802029	28810418	28811003	98	---	---	---	---	28809999	28810022	+	70	28801444	28811001
chr3	28839859	28846228	28839859	28841154	28844930	28846228	92	---	---	---	---	28844774	28844815	+	71	28839874	28846220
chr3	28840015	28847813	28840015	28842571	28845092	28847813	87	---	---	---	---	28844966	28845027	+	83	---	---
chr3	28908408	28922700	28908408	28909039	28922069	28922700	99	---	---	---	---	28921418	28921438	+	71	28908408	28922697
chr3	28925753	28933442	28925753	28927161	28932032	28933442	99	---	---	---	---	28927260	28927293	-	76	---	---
chr3	28953511	28973027	28953511	28953704	28972833	28973027	95	---	---	---	---	28972244	28972272	+	75	28953511	28973016
chr3	28953703	28960583	28953703	28954300	28959986	28960583	99	---	---	---	---	28959701	28959735	+	77	28953703	28960581
chr3	28960906	28974663	28960916	28962071	28973354	28974654	86	28960901	28960905	28974664	28974668	28972926	28972969	+	86	28960922	28974652
chr3	28997167	29006289	28997167	28998332	29005076	29006289	93	---	---	---	---	28998639	28998664	-	80	28997169	29006287
chr3	29008156	29015548	29008156	29008844	29014860	29015548	97	---	---	---	---	29009129	29009145	-	70	29008159	29015546
chr3	29024724	29032549	29024724	29028062	29029222	29032549	96	---	---	---	---	29029131	29029169	+	74	29024725	29032547
chr3	29039008	29048424	29039014	29039505	29047930	29048420	95	29039003	29039007	29048425	29048429	29047556	29047583	+	75	---	---
chr3	29058281	29071918	29058281	29059746	29070502	29071918	91	---	---	---	---	29060159	29060173	-	73	29058281	29071916
chr3	29076934	29085915	29076946	29078213	29084648	29085915	98	29076926	29076933	29085916	29085923	29084374	29084407	+	82	29076938	29085913
chr3	29113973	29122685	29113973	29114774	29121864	29122685	95	---	---	---	---	29121510	29121543	+	76	29113975	29122682
chr3	29143164	29155117	29143164	29144845	29153373	29155117	94	---	---	---	---	29145203	29145239	-	75	29143164	29155109
chr3	29175958	29191117	29175958	29176312	29190743	29191117	90	---	---	---	---	29190057	29190070	+	85	---	---
chr3	29185775	29191601	29185775	29186268	29191107	29191601	98	---	---	---	---	29190922	29190957	+	72	---	---
chr3	29197397	29218493	29197397	29198632	29217215	29218493	91	---	---	---	---	29199427	29199507	-	70	29197397	29218488
chr3	29198629	29206375	29198632	29199870	29205106	29206364	97	29198624	29198628	29206376	29206380	29204846	29204866	+	85	29198632	29206364
chr3	29198671	29205936	29198671	29199442	29205145	29205936	96	---	---	---	---	29199445	29199507	-	74	---	---
chr3	29206364	29218638	29206364	29206514	29218488	29218638	94	---	---	---	---	29207065	29207093	-	79	29206373	29218635
chr3	29243111	29263098	29243111	29246193	29259853	29263098	91	---	---	---	---	29246819	29246834	-	81	29243111	29263096
chr3	29247662	29255038	29247662	29248311	29254389	29255038	99	---	---	---	---	29248594	29248611	-	72	29247662	29255035
chr3	29302135	29315912	29302141	29303654	29314326	29315897	95	29302130	29302134	29315913	29315917	29313889	29313903	+	73	---	---
chr3	29320965	29335227	29320965	29321507	29334716	29335227	85	---	---	---	---	29322046	29322079	-	76	29320966	29335226
chr3	29339522	29349264	29339522	29341896	29346891	29349264	96	---	---	---	---	29346712	29346752	+	70	29339523	29349262
chr3	29358255	29366868	29358255	29359230	29365892	29366868	94	---	---	---	---	29365664	29365684	+	85	---	---
chr3	29375074	29382652	29375074	29377072	29380654	29382652	97	---	---	---	---	29380519	29380537	+	73	29375076	29382633
chr3	29382653	29390132	29382653	29383318	29389467	29390132	99	---	---	---	---	29389160	29389177	+	72	29382653	29390130
chr3	29406221	29419765	29406221	29407767	29418222	29419765	96	---	---	---	---	29408173	29408188	-	75	29406221	29419760
chr3	29442007	29451208	29442007	29442110	29451105	29451208	99	29441987	29442006	29451209	29451228	29450656	29450742	+	72	29442010	29451206
chr3	29466974	29484816	29466983	29468230	29483550	29484813	93	29466969	29466973	29484817	29484821	29482988	29483012	+	72	29466984	29484810
chr3	29478903	29489858	29478903	29479140	29489621	29489858	91	---	---	---	---	29489118	29489151	+	76	---	---
chr3	29485552	29496056	29485552	29486723	29494899	29496056	91	---	---	---	---	29494509	29494544	+	77	29485553	29496047
chr3	29486079	29495578	29486079	29486263	29495394	29495578	97	---	---	---	---	29494992	29495020	+	75	29486096	29495574
chr3	29509145	29520519	29509145	29511520	29518145	29520519	97	---	---	---	---	29511660	29511684	-	76	29509145	29520516
chr3	29556331	29564155	29556331	29557642	29562891	29564155	87	---	---	---	---	29562668	29562701	+	70	---	---
chr3	29570223	29574467	29570223	29570481	29574209	29574467	99	---	---	---	---	29570642	29570667	-	76	---	---
chr3	29596271	29613539	29596271	29597309	29612477	29613539	94	---	---	---	---	29597988	29598014	-	88	---	---
chr3	29599786	29608013	29599793	29603209	29604589	29608005	99	29599780	29599785	29608014	29608019	29604496	29604535	+	75	29599793	29608003
chr3	29631683	29648827	29631686	29632466	29648057	29648815	88	29631678	29631682	29648828	29648832	29633078	29633096	-	73	29631690	29648812
chr3	29633714	29642777	29633714	29635056	29641488	29642777	94	---	---	---	---	29641218	29641251	+	82	29633718	29642774
chr3	29687922	29706948	29687936	29688558	29706336	29706945	94	29687916	29687921	29706949	29706954	29705772	29705785	+	85	29687923	29706943
chr3	29689096	29698554	29689096	29690415	29697218	29698554	97	---	---	---	---	29697024	29697036	+	100	29689101	29698552
chr3	29711829	29727675	29711829	29712933	29726556	29727675	91	---	---	---	---	29713244	29713266	-	78	29711841	29727660
chr3	29712170	29727397	29712170	29712654	29726913	29727397	93	---	---	---	---	29713244	29713266	-	78	29712186	29727383
chr3	29717203	29724615	29717203	29717863	29723950	29724615	98	---	---	---	---	29723645	29723661	+	70	29717204	29724613
chr3	29730317	29748612	29730317	29731598	29747333	29748612	97	---	---	---	---	29732183	29732207	-	76	29730319	29748610
chr3	29736428	29745386	29736428	29737687	29744131	29745386	99	---	---	---	---	29737925	29737958	-	85	29736428	29745384
chr3	29751185	29758237	29751196	29751894	29757531	29758229	99	29751179	29751184	29758238	29758243	29752135	29752149	-	80	29751196	29758227
chr3	29767963	29786104	29767970	29769199	29784932	29786104	89	29767957	29767962	29786105	29786110	29784247	29784268	+	86	29767967	29786102
chr3	29771069	29780171	29771072	29772411	29778839	29780157	95	29771064	29771068	29780172	29780176	29778566	29778599	+	82	29771072	29780160
chr3	29787108	29800479	29787108	29790623	29796982	29800479	92	---	---	---	---	29790918	29790941	-	91	29787108	29800460
chr3	29802164	29814408	29802164	29803775	29812848	29814408	94	---	---	---	---	29812410	29812424	+	73	---	---
chr3	29814701	29826105	29814701	29815178	29825629	29826105	96	29814695	29814700	29826106	29826111	29815425	29815456	-	81	29814701	29826102
chr3	29834481	29843795	29834481	29835726	29842553	29843795	98	---	---	---	---	29842237	29842248	+	91	29834482	29843793
chr3	29886382	29903759	29886391	29886874	29903265	29903748	98	29886377	29886381	29903760	29903764	29887643	29887694	-	73	29886387	29903746
chr3	29893424	29902429	29893428	29894707	29901138	29902417	99	29893418	29893423	29902430	29902435	29900865	29900898	+	82	29893426	29902422
chr3	29914458	29917576	29914466	29914691	29917346	29917571	99	29914452	29914457	29917577	29917582	29917243	29917260	+	77	29914466	29917572
chr3	29940925	29950644	29940925	29941794	29949775	29950644	98	---	---	---	---	29949376	29949394	+	73	29940926	29950635
chr3	29954602	29963185	29954615	29958224	29959567	29963170	99	29954597	29954601	29963186	29963190	29959477	29959513	+	70	29954612	29963168
chr3	29982157	30000964	29982158	29984003	29999104	30000954	90	29982152	29982156	30000965	30000969	29984707	29984721	-	73	---	---
chr3	29993467	30006445	29993467	29995988	30004058	30006445	93	---	---	---	---	30003809	30003834	+	80	29993485	30006429
chr3	30006464	30015344	30006464	30007360	30014447	30015344	85	---	---	---	---	30014254	30014302	+	77	---	---
chr3	30032485	30039762	30032485	30033129	30039118	30039762	99	---	---	---	---	30038818	30038834	+	70	30032486	30039760
chr3	30182353	30203592	30182353	30186015	30199657	30203592	91	---	---	---	---	30186363	30186400	-	86	30182362	30203584
chr3	30189138	30196575	30189138	30189798	30195918	30196575	98	---	---	---	---	30195631	30195648	+	72	30189140	30196573
chr3	30203680	30213088	30203680	30204967	30211774	30213088	96	---	---	---	---	30211467	30211488	+	72	30203681	30213086
chr3	30219147	30230870	30219147	30219592	30230396	30230870	92	---	---	---	---	30230089	30230136	+	81	30219147	30230868
chr3	30234867	30245066	30234867	30238142	30241793	30245066	99	---	---	---	---	30241610	30241733	+	78	30234867	30245064
chr3	30264869	30272274	30264879	30265563	30271579	30272264	97	30264862	30264868	30272275	30272281	30271428	30271440	+	92	30264879	30272273
chr3	30276056	30283468	30276056	30276768	30282757	30283468	99	---	---	---	---	30282469	30282486	+	72	30276057	30283466
chr3	30285032	30306868	30285032	30285429	30306471	30306868	95	---	---	---	---	30305440	30305457	+	77	---	---
chr3	30289768	30297257	30289768	30290438	30296586	30297257	95	---	---	---	---	30290725	30290742	-	77	30289768	30297255
chr3	30299284	30306480	30299294	30300503	30305306	30306471	89	30299279	30299283	30306481	30306485	30305116	30305142	+	70	30299284	30306469
chr3	30306868	30321501	30306868	30310881	30317498	30321501	96	---	---	---	---	30317167	30317193	+	77	30306868	30321490
chr3	30321503	30334800	30321503	30325152	30330753	30334800	87	---	---	---	---	30325355	30325376	-	77	30321503	30334797
chr3	30339801	30348173	30339801	30341349	30346620	30348173	95	---	---	---	---	30341434	30341445	-	91	30339808	30348171
chr3	30354545	30366801	30354545	30358541	30362805	30366801	99	---	---	---	---	---	---	0	--	---	---
chr3	30373966	30395809	30373966	30374088	30395687	30395809	97	---	---	---	---	30394756	30394789	+	73	30373966	30395797
chr3	30374088	30388047	30374088	30375617	30386461	30388047	93	---	---	---	---	30386026	30386040	+	73	30374088	30388028
chr3	30388125	30396037	30388135	30388359	30395804	30396028	97	30388120	30388124	30396038	30396042	30388659	30388676	-	72	---	---
chr3	30418253	30429661	30418253	30420456	30427468	30429661	92	---	---	---	---	30420738	30420762	-	84	---	---
chr3	30435496	30449076	30435496	30439590	30444995	30449076	95	---	---	---	---	30444750	30444826	+	72	30435501	30449064
chr3	30464830	30478567	30464836	30466418	30476985	30478561	95	30464825	30464829	30478568	30478572	30466837	30466851	-	73	30464846	30478562
chr3	30489824	30497208	30489824	30490454	30496578	30497208	99	---	---	---	---	30496277	30496294	+	72	30489824	30497206
chr3	30499015	30518056	30499025	30499587	30517473	30518056	89	30499008	30499014	30518057	30518063	30516645	30516659	+	80	30499024	30518053
chr3	30521319	30541802	30521319	30522664	30540456	30541802	95	---	---	---	---	30539574	30539593	+	85	30521323	30541800
chr3	30523211	30532556	30523211	30524493	30531275	30532556	97	---	---	---	---	30524815	30524832	-	83	30523211	30532549
chr3	30548782	30562719	30548782	30550390	30561054	30562719	96	---	---	---	---	30550645	30550664	-	90	30548784	30562715
chr3	30566269	30578717	30566273	30567750	30577278	30578712	92	30566264	30566268	30578718	30578722	30576874	30576933	+	76	30566273	30578716
chr3	30579963	30589961	30579963	30580677	30589282	30589961	92	---	---	---	---	30589255	30589272	+	72	---	---
chr3	30595772	30605826	30595772	30599249	30602289	30605826	94	---	---	---	---	30599365	30599387	-	95	30595772	30605823
chr3	30608420	30622613	30608420	30610317	30620716	30622613	97	---	---	---	---	30610737	30610751	-	73	30608420	30622610
chr3	30624900	30632861	30624900	30626700	30631096	30632861	92	---	---	---	---	30626702	30626713	-	100	30624912	30632859
chr3	30636466	30648875	30636466	30637644	30647653	30648875	92	---	---	---	---	30647464	30647491	+	75	30636469	30648870
chr3	30656061	30670009	30656061	30659509	30666560	30670009	98	---	---	---	---	30666307	30666349	+	76	30656076	30670007
chr3	30693540	30699100	30693540	30694331	30698310	30699100	97	---	---	---	---	30694402	30694413	-	83	30693556	30699098
chr3	30702486	30719508	30702486	30702697	30719297	30719508	91	---	---	---	---	30703502	30703518	-	82	30702486	30719496
chr3	30707066	30717528	30707066	30707252	30717342	30717528	97	---	---	---	---	30707519	30707553	-	74	30707066	30717517
chr3	30725829	30745546	30725829	30727404	30743971	30745546	90	---	---	---	---	30728206	30728218	-	84	---	---
chr3	30735161	30743975	30735161	30737336	30741815	30743975	99	---	---	---	---	30737393	30737512	-	78	30735167	30743971
chr3	30745533	30761115	30745546	30750213	30756406	30761100	98	30745528	30745532	30761116	30761120	30750506	30750521	-	87	30745535	30761096
chr3	30796993	30805904	30796993	30798240	30804659	30805904	94	---	---	---	---	30804387	30804420	+	79	30796993	30805901
chr3	30816149	30837897	30816149	30817133	30836928	30837897	91	---	---	---	---	30835939	30835959	+	80	30816150	30837895
chr3	30822243	30830859	30822243	30822703	30830399	30830859	98	---	---	---	---	30822795	30822813	-	84	---	---
chr3	30822679	30836056	30822691	30826652	30832084	30836044	99	30822674	30822678	30836057	30836061	30826784	30826795	-	83	---	---
chr3	30839034	30849350	30839034	30841555	30846833	30849350	97	---	---	---	---	30846569	30846600	+	78	30839037	30849347
chr3	30852176	30860205	30852176	30853408	30858952	30860205	97	---	---	---	---	30858680	30858713	+	82	30852176	30860197
chr3	30861846	30879917	30861846	30862190	30879573	30879917	95	---	---	---	---	30878809	30878825	+	82	---	---
chr3	30882899	30897335	30882899	30883760	30896499	30897335	90	---	---	---	---	30884322	30884348	-	88	---	---
chr3	30885341	30891460	30885341	30886675	30890122	30891460	98	---	---	---	---	30889958	30889990	+	78	30885341	30891458
chr3	30909277	30922049	30909278	30910743	30920604	30922043	96	30909271	30909276	30922050	30922055	30920169	30920228	+	75	30909278	30922036
chr3	30947438	30966122	30947438	30947806	30965755	30966122	96	---	---	---	---	30948373	30948404	-	81	30947443	30966105
chr3	30952118	30962605	30952118	30952593	30962130	30962605	99	---	---	---	---	30961826	30961873	+	81	30952118	30962603
chr3	30966137	30972559	30966137	30967552	30971144	30972559	99	---	---	---	---	30970974	30971012	+	79	30966137	30972555
chr3	30994989	31003932	30994993	30996233	31002684	31003925	99	30994983	30994988	31003933	31003938	30996470	30996503	-	82	30994993	31003923
chr3	31020822	31040064	31020823	31022059	31038824	31040055	96	31020816	31020821	31040065	31040070	31038202	31038229	+	89	31020823	31040062
chr3	31026301	31036401	31026301	31029704	31032993	31036401	99	---	---	---	---	31032841	31032858	+	72	---	---
chr3	31064987	31069912	31064987	31065208	31069691	31069912	99	---	---	---	---	---	---	0	--	31064987	31069910
chr3	31092975	31108860	31092983	31093220	31108609	31108846	96	31092970	31092974	31108861	31108865	31093706	31093720	-	93	31092977	31108849
chr3	31093211	31101072	31093220	31094491	31099745	31101062	94	31093206	31093210	31101073	31101077	31099524	31099568	+	71	31093220	31101070
chr3	31117814	31125023	31117814	31119020	31123816	31125023	93	---	---	---	---	31123684	31123697	+	71	31117814	31125021
chr3	31127083	31143576	31127083	31128319	31142328	31143576	95	---	---	---	---	31141759	31141778	+	70	31127085	31143571
chr3	31156712	31168878	31156712	31158385	31167150	31168878	95	---	---	---	---	31166750	31166786	+	75	31156712	31168876
chr3	31171735	31188284	31171735	31171966	31188053	31188284	97	---	---	---	---	31172593	31172616	-	70	31171735	31188279
chr3	31174019	31185724	31174019	31174498	31185245	31185724	99	---	---	---	---	31184939	31184987	+	81	31174019	31185718
chr3	31189573	31203622	31189586	31190197	31203006	31203618	94	31189568	31189572	31203623	31203627	31202551	31202591	+	70	31189588	31203615
chr3	31205050	31223149	31205050	31206005	31222217	31223149	92	---	---	---	---	31206697	31206740	-	70	---	---
chr3	31213583	31225323	31213583	31215946	31222951	31225323	95	---	---	---	---	31216231	31216255	-	88	---	---
chr3	31226106	31241856	31226106	31228004	31240017	31241856	93	---	---	---	---	31228563	31228591	-	72	31226106	31241854
chr3	31245599	31253753	31245604	31247084	31252262	31253741	95	31245594	31245598	31253754	31253758	31247110	31247132	-	73	31245604	31253739
chr3	31255156	31263140	31255156	31255546	31262748	31263140	97	---	---	---	---	31262415	31262445	+	80	---	---
chr3	31265879	31282934	31265879	31266130	31282683	31282934	98	---	---	---	---	31266868	31266906	-	71	---	---
chr3	31266130	31282684	31266130	31267380	31281465	31282684	94	---	---	---	---	31267903	31267927	-	72	31266131	31282675
chr3	31273316	31280776	31273331	31273971	31280122	31280763	99	31273311	31273315	31280777	31280781	31274255	31274272	-	72	31273316	31280775
chr3	31296201	31304702	31296201	31297045	31303802	31304702	89	---	---	---	---	31297253	31297283	-	70	31296217	31304697
chr3	31308294	31315693	31308294	31308938	31315049	31315693	99	---	---	---	---	31314746	31314763	+	72	31308294	31315691
chr3	31328155	31339374	31328155	31328539	31338990	31339374	98	---	---	---	---	31329005	31329038	-	73	31328162	31339368
chr3	31344285	31357409	31344285	31347507	31354232	31357409	96	---	---	---	---	31347737	31347760	-	75	31344285	31357406
chr3	31388081	31398311	31388081	31388702	31397689	31398311	93	---	---	---	---	31397245	31397263	+	73	31388081	31398309
chr3	31406105	31416285	31406105	31406728	31415661	31416285	94	---	---	---	---	31415245	31415268	+	70	31406106	31416281
chr3	31418470	31433505	31418470	31419044	31432931	31433505	96	---	---	---	---	31432640	31432673	+	76	31418473	31433503
chr3	31419123	31427360	31419123	31422571	31423914	31427360	99	---	---	---	---	31422621	31422661	-	75	31419124	31427355
chr3	31439299	31448147	31439299	31440512	31446935	31448147	97	---	---	---	---	31446623	31446664	+	73	31439299	31448145
chr3	31462182	31469610	31462182	31462850	31468942	31469610	97	---	---	---	---	31468638	31468655	+	77	31462182	31469608
chr3	31475349	31495904	31475349	31475887	31495364	31495904	98	---	---	---	---	31494482	31494499	+	77	---	---
chr3	31483433	31495370	31483434	31486275	31492542	31495364	98	31483427	31483432	31495371	31495376	31486565	31486589	-	84	31483434	31495366
chr3	31514702	31524177	31514704	31516023	31522850	31524169	99	31514697	31514701	31524178	31524182	31516330	31516341	-	91	31514704	31524174
chr3	31529043	31537187	31529043	31529632	31536624	31537187	92	---	---	---	---	31529836	31529863	-	75	31529043	31537185
chr3	31538028	31551990	31538028	31539709	31550333	31551990	98	---	---	---	---	31540129	31540145	-	70	31538028	31551988
chr3	31572699	31588115	31572700	31577307	31583494	31588100	99	31572694	31572698	31588116	31588120	31583186	31583201	+	87	31572700	31588112
chr3	31598101	31617297	31598101	31598445	31616945	31617297	85	---	---	---	---	31599326	31599342	-	76	---	---
chr3	31598935	31606438	31598935	31599600	31605772	31606438	97	---	---	---	---	31599892	31599909	-	77	31598935	31606436
chr3	31607063	31616612	31607063	31608413	31615279	31616612	97	---	---	---	---	31608719	31608730	-	91	31607063	31616610
chr3	31644210	31653176	31644214	31645260	31652149	31653175	90	31644205	31644209	31653177	31653181	31651819	31651844	+	76	---	---
chr3	31653637	31675431	31653637	31654996	31674110	31675428	94	31653632	31653636	31675432	31675436	31655825	31655908	-	73	31653638	31675423
chr3	31655025	31667851	31655040	31658305	31664583	31667836	92	31655020	31655024	31667852	31667856	31658596	31658619	-	83	31655040	31667834
chr3	31675427	31682412	31675427	31675637	31682202	31682412	94	---	---	---	---	31681905	31681958	+	70	---	---
chr3	31712404	31718558	31712404	31713245	31717723	31718558	97	---	---	---	---	31717541	31717553	+	76	31712405	31718556
chr3	31727790	31738259	31727790	31728776	31737231	31738259	92	---	---	---	---	31736808	31736826	+	78	31727806	31738257
chr3	31738980	31746334	31738981	31739627	31745674	31746320	99	31738974	31738979	31746335	31746340	31745375	31745392	+	72	31738984	31746327
chr3	31749901	31766332	31749901	31750279	31765955	31766332	97	---	---	---	---	31765307	31765324	+	77	31749901	31766318
chr3	31759562	31766628	31759562	31759864	31766327	31766628	95	---	---	---	---	31766003	31766024	+	72	---	---
chr3	31778524	31793523	31778524	31782645	31788832	31793523	86	---	---	---	---	31782936	31782951	-	87	31778524	31793522
chr3	31810056	31825786	31810056	31810221	31825621	31825786	98	---	---	---	---	31810856	31810874	-	73	31810060	31825785
chr3	31828441	31833622	31828441	31828628	31833453	31833622	85	---	---	---	---	31833424	31833439	+	93	31828441	31833619
chr3	31854925	31869007	31854925	31855558	31868377	31869007	98	---	---	---	---	31856076	31856174	-	71	31854926	31869005
chr3	31883489	31898302	31883489	31884597	31897205	31898302	89	---	---	---	---	31896637	31896654	+	72	---	---
chr3	31886037	31903745	31886037	31887307	31902475	31903745	89	---	---	---	---	31887779	31887818	-	70	31886046	31903731
chr3	31896568	31900419	31896576	31898231	31898864	31900413	92	31896561	31896567	31900420	31900426	31898821	31898844	+	79	---	---
chr3	31901023	31914624	31901023	31902045	31913545	31914624	91	---	---	---	---	31902600	31902620	-	71	---	---
chr3	31931391	31939669	31931406	31933345	31937745	31939665	98	31931386	31931390	31939670	31939674	31933456	31933485	-	73	31931396	31939663
chr3	31945035	31954493	31945035	31946355	31953174	31954493	98	---	---	---	---	31946653	31946665	-	92	31945035	31954484
chr3	31945290	31954334	31945290	31946196	31953428	31954334	99	---	---	---	---	31953186	31953216	+	83	---	---
chr3	31957263	31965860	31957263	31958107	31965038	31965860	92	---	---	---	---	31964785	31964814	+	90	---	---
chr3	31975386	31983843	31975390	31976524	31982749	31983835	91	31975381	31975385	31983844	31983848	31976819	31976836	-	77	31975386	31983842
chr3	31992034	32000947	31992035	31993262	31999696	32000947	93	31992029	31992033	32000948	32000952	31999425	31999457	+	81	31992035	32000945
chr3	32014517	32021962	32014522	32015155	32021316	32021949	99	32014512	32014516	32021963	32021967	32021014	32021031	+	72	32014522	32021959
chr3	32024876	32033981	32024876	32025793	32033067	32033981	91	---	---	---	---	32025893	32025914	-	81	---	---
chr3	32034242	32043747	32034242	32035567	32042422	32043747	99	---	---	---	---	32042228	32042240	+	100	32034247	32043745
chr3	32047331	32063963	32047331	32048008	32063287	32063963	99	---	---	---	---	32048693	32048720	-	75	32047331	32063962
chr3	32051474	32059193	32051474	32051621	32059046	32059193	96	---	---	---	---	32051924	32051967	-	70	32051479	32059178
chr3	32054775	32063636	32054775	32055371	32063038	32063636	85	---	---	---	---	32055704	32055731	-	75	32054786	32063634
chr3	32055771	32056493	32055771	32055881	32056384	32056493	87	---	---	---	---	---	---	0	--	---	---
chr3	32083331	32095674	32083333	32086508	32092773	32095672	89	32083323	32083330	32095675	32095682	32086798	32086822	-	84	32083332	32095670
chr3	32105075	32114202	32105075	32106274	32112996	32114202	91	---	---	---	---	32106586	32106611	-	80	---	---
chr3	32121014	32139781	32121014	32122326	32138516	32139781	94	---	---	---	---	32137775	32137793	+	78	32121022	32139778
chr3	32126514	32135939	32126528	32127842	32134619	32135933	95	32126508	32126513	32135940	32135945	32134301	32134312	+	91	32126525	32135933
chr3	32126723	32135541	32126723	32127451	32134834	32135541	96	---	---	---	---	32127796	32127821	-	80	---	---
chr3	32153305	32161147	32153310	32156612	32157835	32161136	99	32153300	32153304	32161148	32161152	32156689	32156712	-	75	32153306	32161139
chr3	32173589	32187150	32173589	32175001	32185747	32187150	96	---	---	---	---	32175423	32175437	-	73	32173589	32187148
chr3	32188566	32201765	32188572	32189157	32201179	32201765	95	32188561	32188565	32201766	32201770	32189738	32189759	-	72	---	---
chr3	32209359	32221984	32209374	32213407	32217943	32221973	98	32209354	32209358	32221985	32221989	32213616	32213634	-	78	32209374	32221983
chr3	32228427	32237279	32228427	32229614	32236073	32237279	91	---	---	---	---	32229841	32229873	-	81	32228427	32237274
chr3	32239656	32255221	32239656	32244341	32250533	32255221	98	---	---	---	---	32250347	32250366	+	80	32239656	32255219
chr3	32262271	32271281	32262271	32263289	32270251	32271281	91	---	---	---	---	32270120	32270148	+	79	32262272	32271279
chr3	32271851	32292613	32271851	32273867	32290592	32292613	97	---	---	---	---	32274583	32274595	-	76	32271851	32292602
chr3	32276010	32287723	32276015	32277580	32286156	32287721	98	32276005	32276009	32287724	32287728	32277945	32277980	-	75	32276024	32287722
chr3	32292612	32302041	32292612	32293943	32300749	32302041	94	---	---	---	---	32300433	32300444	+	91	32292613	32302039
chr3	32316982	32331294	32316982	32320413	32327865	32331294	98	---	---	---	---	32327532	32327545	+	85	---	---
chr3	32338869	32348522	32338869	32339155	32348236	32348522	89	---	---	---	---	32348182	32348200	+	73	32338871	32348520
chr3	32339219	32348072	32339219	32340465	32346808	32348072	98	---	---	---	---	32340702	32340735	-	79	32339219	32348068
chr3	32355383	32366832	32355383	32358562	32363654	32366832	99	---	---	---	---	32363399	32363421	+	73	32355385	32366830
chr3	32368158	32384429	32368158	32368888	32383699	32384429	91	---	---	---	---	32382968	32382991	+	75	---	---
chr3	32369288	32377175	32369288	32370535	32375912	32377175	96	---	---	---	---	32375644	32375677	+	82	32369293	32377173
chr3	32402255	32408853	32402267	32403249	32407731	32408848	86	32402249	32402254	32408854	32408859	32403402	32403419	-	77	32402260	32408846
chr3	32412272	32421879	32412287	32412901	32421255	32421868	94	32412267	32412271	32421880	32421884	32421023	32421050	+	75	32412272	32421866
chr3	32423016	32430385	32423016	32423682	32429717	32430385	97	---	---	---	---	32423967	32423984	-	72	32423017	32430383
chr3	32432418	32453978	32432418	32433088	32453308	32453978	98	---	---	---	---	32452660	32452677	+	77	32432418	32453976
chr3	32435335	32449408	32435335	32435963	32448781	32449408	96	---	---	---	---	32436478	32436494	-	94	32435335	32449406
chr3	32458382	32477908	32458382	32459599	32476692	32477908	99	---	---	---	---	32460376	32460395	-	75	32458391	32477905
chr3	32467191	32476692	32467191	32468507	32475377	32476692	99	---	---	---	---	32468814	32468825	-	91	32467196	32476690
chr3	32478698	32492404	32478706	32482741	32488366	32492402	99	32478693	32478697	32492405	32492409	32482944	32482968	-	72	32478706	32492397
chr3	32500259	32508438	32500259	32500553	32508145	32508438	95	---	---	---	---	32507792	32507809	+	83	32500260	32508434
chr3	32514340	32529241	32514340	32514899	32528682	32529241	85	---	---	---	---	32515532	32515579	-	70	---	---
chr3	32529728	32536455	32529728	32531269	32534914	32536455	99	---	---	---	---	32531367	32531405	-	71	32529729	32536442
chr3	32576421	32585403	32576423	32577687	32584119	32585391	95	32576414	32576420	32585404	32585410	32577924	32577957	-	82	32576426	32585402
chr3	32591902	32602005	32591902	32593016	32600891	32602005	98	---	---	---	---	32593115	32593138	-	70	32591903	32601987
chr3	32617994	32627263	32617994	32619250	32625986	32627263	95	---	---	---	---	32625650	32625669	+	80	32617994	32627260
chr3	32629564	32638330	32629564	32630176	32637719	32638330	98	---	---	---	---	32637520	32637556	+	70	---	---
chr3	32632340	32641752	32632340	32634642	32639478	32641752	86	---	---	---	---	32639457	32639468	+	83	32632344	32641740
chr3	32632340	32641752	32632340	32634642	32639478	32641752	86	---	---	---	---	32639457	32639468	+	83	32632344	32641740
chr3	32649145	32654594	32649145	32649450	32654289	32654594	98	---	---	---	---	32649511	32649528	-	88	32649145	32654592
chr3	32655869	32667215	32655871	32656348	32666732	32667210	96	32655861	32655868	32667216	32667223	32656593	32656624	-	87	32655871	32667208
chr3	32704419	32713122	32704419	32705614	32711885	32713122	90	---	---	---	---	32711616	32711647	+	78	32704420	32713116
chr3	32716040	32725847	32716040	32718416	32723474	32725847	98	---	---	---	---	32718554	32718591	-	73	32716040	32725841
chr3	32733972	32742798	32733983	32735174	32741567	32742797	93	32733967	32733971	32742799	32742803	32735447	32735494	-	70	32733974	32742795
chr3	32753194	32766706	32753199	32756785	32763117	32766701	99	32753179	32753193	32766707	32766721	32762800	32762831	+	71	32753199	32766699
chr3	32766772	32779178	32766772	32767336	32778614	32779178	97	---	---	---	---	32778098	32778110	+	84	32766777	32779173
chr3	32802198	32820976	32802198	32803707	32819469	32820976	99	---	---	---	---	32804477	32804496	-	70	---	---
chr3	32807557	32819335	32807557	32811302	32815351	32819335	93	---	---	---	---	32811343	32811363	-	71	32807573	32819333
chr3	32824931	32826642	32824931	32825075	32826500	32826642	92	---	---	---	---	---	---	0	--	32824948	32826640
chr3	32828974	32844082	32828974	32829573	32843482	32844082	94	---	---	---	---	32842832	32842852	+	76	32828981	32844079
chr3	32830874	32843484	32830874	32834020	32840318	32843484	98	---	---	---	---	32840087	32840124	+	76	32830880	32843482
chr3	32856012	32864827	32856012	32857173	32863616	32864827	90	---	---	---	---	32863294	32863341	+	72	32856012	32864817
chr3	32866484	32873870	32866487	32867173	32873171	32873859	98	32866476	32866483	32873871	32873878	32867459	32867473	-	73	32866490	32873869
chr3	32878491	32880399	32878491	32878832	32880058	32880399	92	---	---	---	---	32880006	32880022	+	82	---	---
chr3	32891431	32909610	32891443	32892365	32908689	32909604	94	32891426	32891430	32909611	32909615	32908242	32908261	+	80	---	---
chr3	32896777	32904995	32896777	32900278	32901493	32904995	99	---	---	---	---	32900331	32900370	-	75	32896778	32904993
chr3	32911759	32929343	32911759	32912371	32928731	32929343	95	---	---	---	---	32912970	32912992	-	73	---	---
chr3	32913713	32923195	32913713	32914883	32921979	32923195	91	---	---	---	---	32915210	32915227	-	83	32913713	32923193
chr3	32913713	32923126	32913713	32914815	32921979	32923126	91	---	---	---	---	32915097	32915149	-	73	---	---
chr3	32929705	32945242	32929705	32934394	32940579	32945242	98	---	---	---	---	32940394	32940413	+	80	32929705	32945237
chr3	32952029	32965513	32952029	32955615	32961888	32965513	98	---	---	---	---	32961575	32961604	+	73	32952029	32965512
chr3	32976640	32990265	32976640	32978269	32988636	32990265	99	---	---	---	---	32988202	32988216	+	73	32976641	32990261
chr3	32991996	33013854	32991996	32993209	33012617	33013854	92	---	---	---	---	32993903	32993917	-	86	32991996	33013852
chr3	32995683	33008353	32995693	32998914	33005180	33008353	92	32995678	32995682	33008354	33008358	33004866	33004893	+	78	32995684	33008351
chr3	33013854	33035243	33013854	33013957	33035140	33035243	95	---	---	---	---	33034085	33034104	+	85	---	---
chr3	33016463	33030037	33016473	33017916	33028586	33030022	95	33016458	33016462	33030038	33030042	33028157	33028171	+	73	33016476	33030020
chr3	33048501	33059940	33048510	33054222	33054228	33059937	99	33048493	33048500	33059941	33059948	---	---	0	--	33048509	33059928
chr3	33070457	33083901	33070457	33071134	33083225	33083901	96	---	---	---	---	33071688	33071714	-	88	33070457	33083892
chr3	33073776	33078889	33073776	33074640	33078015	33078889	94	---	---	---	---	33074662	33074686	-	76	33073779	33078887
chr3	33083890	33093631	33083901	33086226	33091290	33093630	94	33083881	33083889	33093632	33093640	33086368	33086405	-	71	33083901	33093628
chr3	33097802	33105242	33097802	33098496	33104548	33105242	98	---	---	---	---	33104252	33104269	+	72	33097802	33105239
chr3	33116570	33136199	33116570	33117905	33134844	33136199	95	---	---	---	---	33118547	33118562	-	75	33116571	33136196
chr3	33126055	33132492	33126055	33127467	33131083	33132492	99	---	---	---	---	33127598	33127636	-	79	33126055	33132490
chr3	33151162	33159515	33151162	33151603	33159052	33159515	90	---	---	---	---	33158707	33158723	+	82	33151167	33159513
chr3	33163273	33169528	33163273	33164635	33168165	33169528	96	---	---	---	---	33168001	33168013	+	84	33163273	33169526
chr3	33169731	33190051	33169732	33171126	33188699	33190040	92	33169726	33169730	33190052	33190056	33171769	33171784	-	75	33169732	33190038
chr3	33175304	33184835	33175304	33176634	33183506	33184835	98	---	---	---	---	33183188	33183199	+	91	33175304	33184833
chr3	33209638	33223512	33209641	33210985	33222166	33223504	94	33209633	33209637	33223513	33223517	33221735	33221749	+	73	33209641	33223497
chr3	33227741	33241739	33227741	33231758	33237745	33241737	86	33227736	33227740	33241740	33241744	33231853	33231886	-	82	---	---
chr3	33234854	33243613	33234854	33235938	33242506	33243613	90	---	---	---	---	33236203	33236266	-	76	33234871	33243608
chr3	33253248	33260021	33253257	33254424	33258905	33260020	94	33253243	33253247	33260022	33260026	33258735	33258752	+	77	33253258	33260018
chr3	33263727	33283230	33263727	33264368	33282589	33283230	95	---	---	---	---	33281926	33281944	+	94	33263745	33283228
chr3	33270203	33281815	33270203	33270684	33281335	33281815	99	---	---	---	---	33281030	33281075	+	73	33270203	33281807
chr3	33303774	33317853	33303774	33304396	33317231	33317853	99	---	---	---	---	33304926	33304945	-	70	33303774	33317851
chr3	33337293	33344704	33337293	33337975	33344024	33344704	98	---	---	---	---	33338150	33338193	-	70	33337293	33344701
chr3	33354841	33363812	33354853	33356119	33362544	33363808	98	33354836	33354840	33363813	33363817	33362278	33362311	+	76	33354852	33363806
chr3	33437237	33445986	33437237	33438532	33444731	33445986	94	---	---	---	---	33438763	33438815	-	73	33437237	33445983
chr3	33461943	33475637	33461958	33463413	33474179	33475635	98	33461938	33461942	33475638	33475642	33473744	33473758	+	73	33461955	33475629
chr3	33477606	33487287	33477606	33478913	33485956	33487287	95	---	---	---	---	33479237	33479262	-	80	33477606	33487284
chr3	33491843	33505378	33491843	33492698	33504511	33505378	94	---	---	---	---	33493258	33493288	-	70	33491846	33505376
chr3	33496156	33503494	33496156	33496786	33502864	33503494	99	---	---	---	---	33497071	33497087	-	70	33496156	33503492
chr3	33513513	33520961	33513513	33514182	33520291	33520961	96	---	---	---	---	33520251	33520269	+	84	33513513	33520959
chr3	33543518	33554175	33543518	33546311	33551252	33554175	92	---	---	---	---	33551167	33551183	+	76	---	---
chr3	33567806	33581240	33567809	33568058	33580991	33581239	92	33567797	33567805	33581241	33581249	33580373	33580407	+	85	33567812	33581228
chr3	33587318	33594683	33587318	33587990	33594009	33594683	96	---	---	---	---	33593708	33593724	+	70	33587318	33594681
chr3	33598926	33611239	33598926	33600089	33610051	33611239	85	---	---	---	---	33600432	33600448	-	88	---	---
chr3	33630480	33639785	33630480	33631717	33638550	33639785	99	---	---	---	---	33638209	33638239	+	74	33630480	33639783
chr3	33647704	33661071	33647704	33649170	33659628	33661071	94	---	---	---	---	33659211	33659272	+	75	33647705	33661066
chr3	33661793	33671929	33661793	33663628	33670095	33671929	91	---	---	---	---	33670037	33670074	+	76	33661802	33671918
chr3	33691314	33710999	33691314	33692563	33709744	33710999	98	---	---	---	---	33693223	33693245	-	82	33691314	33710997
chr3	33692934	33703899	33692934	33695620	33701211	33703899	99	---	---	---	---	33700954	33701045	+	71	33692934	33703897
chr3	33716133	33737099	33716133	33716616	33736612	33737099	95	---	---	---	---	33736019	33736039	+	80	33716140	33737096
chr3	33720231	33729616	33720231	33721407	33728398	33729616	96	---	---	---	---	33728079	33728091	+	100	---	---
chr3	33746287	33755246	33746287	33747548	33753985	33755246	99	---	---	---	---	33747784	33747817	-	79	33746287	33755242
chr3	33767441	33783469	33767441	33769537	33781371	33783469	92	---	---	---	---	33769965	33770044	-	85	33767454	33783454
chr3	33773344	33793411	33773344	33775851	33790859	33793411	97	---	---	---	---	33776476	33776491	-	81	33773344	33793408
chr3	33776736	33785690	33776736	33779169	33783260	33785690	99	---	---	---	---	33779332	33779374	-	72	33776736	33785687
chr3	33814223	33825817	33814223	33816884	33823170	33825817	98	---	---	---	---	33822855	33822879	+	84	33814223	33825815
chr3	33829098	33842888	33829098	33830751	33841238	33842888	97	33829084	33829097	33842889	33842902	33840803	33840817	+	73	33829098	33842886
chr3	33860401	33872129	33860401	33864052	33868477	33872129	98	---	---	---	---	33868344	33868356	+	92	33860405	33872127
chr3	33875393	33894231	33875393	33878742	33890910	33894231	97	---	---	---	---	33879333	33879351	-	94	33875407	33894229
chr3	33880802	33889753	33880802	33882041	33888478	33889753	96	---	---	---	---	33888206	33888239	+	79	33880802	33889751
chr3	33918540	33927295	33918540	33921633	33924182	33927295	98	---	---	---	---	33924083	33924095	+	84	33918543	33927284
chr3	33951115	33960554	33951115	33952194	33959455	33960554	96	---	---	---	---	33959355	33959385	+	74	33951121	33960552
chr3	33951115	33962648	33951115	33954242	33959455	33962648	96	---	---	---	---	33959355	33959385	+	74	33951121	33962631
chr3	33974601	33992657	33974601	33975869	33991390	33992657	89	---	---	---	---	33990879	33990893	+	80	33974619	33992646
chr3	33994425	34012033	33994425	33995944	34010488	34012033	92	---	---	---	---	34009876	34009893	+	72	33994428	34012031
chr3	34029849	34036886	34029849	34031577	34035136	34036886	92	---	---	---	---	34034973	34035004	+	78	34029850	34036883
chr3	34038378	34058084	34038380	34038837	34057626	34058083	98	34038373	34038377	34058085	34058089	34056869	34056891	+	78	---	---
chr3	34038473	34058037	34038473	34038791	34057719	34058037	98	---	---	---	---	34056869	34056891	+	78	34038485	34058035
chr3	34051367	34058289	34051367	34051581	34058074	34058289	98	---	---	---	---	34057750	34057788	+	71	34051383	34058287
chr3	34067518	34072703	34067530	34068387	34071846	34072703	96	34067513	34067517	34072704	34072708	34068537	34068553	-	70	34067518	34072702
chr3	34090337	34108866	34090338	34090997	34108203	34108866	96	34090332	34090336	34108867	34108871	34107491	34107519	+	75	34090338	34108863
chr3	34093396	34104100	34093396	34094736	34102816	34104100	94	---	---	---	---	34102418	34102454	+	75	34093398	34104098
chr3	34145449	34153840	34145449	34146913	34152378	34153840	95	---	---	---	---	34152122	34152145	+	75	34145449	34153835
chr3	34164408	34176688	34164408	34164961	34176135	34176688	100	---	---	---	---	34165206	34165228	-	82	---	---
chr3	34170214	34182644	34170214	34170901	34181953	34182644	99	---	---	---	---	34171397	34171431	-	74	---	---
chr3	34184613	34191793	34184613	34187705	34188700	34191793	99	---	---	---	---	34188607	34188651	+	73	34184613	34191791
chr3	34225654	34241730	34225654	34226713	34240722	34241730	91	---	---	---	---	34227263	34227287	-	80	34225669	34241728
chr3	34229193	34235166	34229204	34229314	34235055	34235165	97	34229188	34229192	34235167	34235171	34234872	34234893	+	77	34229197	34235163
chr3	34265109	34281792	34265109	34265780	34281123	34281792	96	---	---	---	---	34266063	34266080	-	77	34265109	34281789
chr3	34266363	34275692	34266372	34267578	34274385	34275678	89	34266358	34266362	34275693	34275697	34267863	34267894	-	87	34266372	34275676
chr3	34281957	34291498	34281957	34282589	34290872	34291498	96	---	---	---	---	34282794	34282821	-	71	34281957	34291496
chr3	34306349	34315355	34306349	34307622	34314121	34315355	96	---	---	---	---	34313852	34313885	+	79	34306352	34315353
chr3	34315922	34322769	34315924	34318483	34320211	34322769	99	34315916	34315921	34322770	34322775	---	---	0	--	34315926	34322767
chr3	34328398	34338518	34328398	34331645	34335270	34338518	99	---	---	---	---	34335114	34335211	+	77	34328398	34338516
chr3	34351991	34366936	34351991	34353603	34365255	34366936	95	---	---	---	---	34354173	34354186	-	71	---	---
chr3	34396892	34405736	34396892	34397785	34404823	34405736	88	---	---	---	---	34404543	34404564	+	86	---	---
chr3	34412286	34419742	34412286	34412957	34419071	34419742	99	---	---	---	---	34418767	34418784	+	72	34412287	34419740
chr3	34421287	34438491	34421287	34422139	34437643	34438491	94	---	---	---	---	34422858	34422915	-	74	34421287	34438489
chr3	34423466	34430929	34423466	34424140	34430256	34430929	97	---	---	---	---	34424161	34424179	-	84	34423467	34430927
chr3	34442448	34456181	34442448	34444132	34454565	34456181	94	---	---	---	---	34454130	34454146	+	70	34442449	34456178
chr3	34473038	34486749	34473038	34474663	34485118	34486749	98	34473032	34473037	34486750	34486755	34475085	34475099	-	73	---	---
chr3	34493361	34506008	34493361	34496548	34502810	34506008	95	---	---	---	---	34502496	34502522	+	85	34493362	34506006
chr3	34523618	34533787	34523618	34526878	34530528	34533787	99	---	---	---	---	34530345	34530469	+	76	34523619	34533785
chr3	34538927	34547197	34538927	34542389	34543734	34547197	99	---	---	---	---	34543641	34543680	+	75	34538927	34547194
chr3	34564833	34578953	34564833	34566623	34577218	34578953	95	---	---	---	---	34576785	34576799	+	73	34564834	34578951
chr3	34565186	34578629	34565186	34566300	34577571	34578629	93	---	---	---	---	34566838	34566854	-	70	34565196	34578620
chr3	34596612	34612033	34596612	34601302	34607983	34612033	85	---	---	---	---	34601509	34601524	-	87	34596615	34612030
chr3	34627560	34640974	34627568	34631533	34637169	34640967	91	34627555	34627559	34640975	34640979	34637061	34637089	+	86	34627560	34640962
chr3	34660624	34670103	34660624	34661956	34668792	34670103	97	34660618	34660623	34670104	34670109	34668472	34668483	+	91	---	---
chr3	34679342	34699471	34679342	34679984	34698829	34699471	98	---	---	---	---	34680405	34680423	-	84	---	---
chr3	34679984	34691548	34679984	34680110	34691422	34691548	96	---	---	---	---	34680405	34680423	-	84	34679984	34691546
chr3	34681816	34691191	34681816	34683093	34689933	34691191	92	---	---	---	---	34683408	34683433	-	80	34681816	34691188
chr3	34691548	34700291	34691548	34692372	34699466	34700291	97	---	---	---	---	34692422	34692448	-	88	34691558	34700287
chr3	34714968	34729372	34714983	34715429	34728919	34729363	85	34714963	34714967	34729373	34729377	34715852	34715887	-	77	34714974	34729362
chr3	34715672	34728922	34715672	34716958	34727649	34728922	94	---	---	---	---	34717312	34717351	-	77	34715672	34728917
chr3	34715672	34728818	34715672	34716854	34727649	34728818	94	---	---	---	---	34717312	34717351	-	77	---	---
chr3	34738144	34752969	34738144	34739628	34751422	34752969	92	---	---	---	---	34740187	34740215	-	72	34738151	34752967
chr3	34756148	34774663	34756148	34757678	34773133	34774663	97	---	---	---	---	34758377	34758388	-	83	---	---
chr3	34781519	34789760	34781519	34783773	34787506	34789760	98	---	---	---	---	34787435	34787471	+	72	---	---
chr3	34797998	34811457	34797998	34801582	34807873	34811457	98	---	---	---	---	34801870	34801897	-	71	34797998	34811455
chr3	34811539	34830650	34811539	34812775	34829416	34830650	92	---	---	---	---	34813581	34813607	-	70	34811539	34830648
chr3	34821102	34828316	34821102	34821636	34827781	34828316	96	---	---	---	---	34821762	34821773	-	100	34821114	34828314
chr3	34847572	34854862	34847572	34848257	34854178	34854862	94	---	---	---	---	34848381	34848392	-	83	34847574	34854860
chr3	34874799	34882300	34874799	34875481	34881617	34882300	99	---	---	---	---	34881369	34881385	+	82	34874806	34882298
chr3	34899458	34913653	34899458	34900095	34913016	34913653	98	---	---	---	---	34912370	34912390	+	76	34899464	34913650
chr3	34914643	34924806	34914643	34917230	34922242	34924806	94	---	---	---	---	34921991	34922011	+	80	34914645	34924804
chr3	34935864	34944716	34935864	34937080	34943480	34944716	96	---	---	---	---	34937369	34937388	-	85	34935864	34944714
chr3	34956492	34966157	34956492	34957127	34965521	34966157	97	---	---	---	---	34957332	34957359	-	75	34956497	34966155
chr3	34979219	34988046	34979219	34980439	34986826	34988046	95	---	---	---	---	34986554	34986587	+	82	34979220	34988043
chr3	34995703	35006947	34995703	34997193	35005424	35006947	87	---	---	---	---	34997586	34997597	-	75	---	---
chr3	35025192	35040998	35025205	35025325	35040867	35040989	86	35025187	35025191	35040999	35041003	35025624	35025648	-	92	35025195	35040996
chr3	35025405	35040868	35025405	35026681	35039572	35040868	96	---	---	---	---	35038994	35039018	+	76	35025408	35040865
chr3	35029578	35036615	35029578	35029846	35036347	35036615	98	---	---	---	---	35036050	35036068	+	73	---	---
chr3	35064286	35080995	35064294	35065586	35079694	35080984	91	35064277	35064285	35080996	35081004	35079127	35079151	+	76	35064286	35080991
chr3	35069438	35076834	35069438	35070479	35075790	35076834	95	---	---	---	---	35070623	35070648	-	76	---	---
chr3	35103298	35118496	35103298	35103605	35118189	35118496	98	---	---	---	---	35117604	35117632	+	72	---	---
chr3	35124055	35128784	35124055	35124197	35128642	35128784	95	---	---	---	---	35124400	35124420	-	76	35124055	35128778
chr3	35155994	35164515	35155994	35157324	35163185	35164515	99	---	---	---	---	35162991	35163018	+	71	35155994	35164507
chr3	35166390	35188052	35166390	35167096	35187385	35188052	89	---	---	---	---	35186530	35186553	+	75	---	---
chr3	35171442	35185568	35171442	35172071	35184939	35185568	98	---	---	---	---	35184341	35184361	+	71	35171442	35185566
chr3	35215439	35230013	35215439	35216717	35228737	35230008	94	35215434	35215438	35230014	35230018	35217281	35217309	-	82	35215439	35230006
chr3	35230723	35242405	35230723	35231201	35241927	35242405	99	---	---	---	---	35241619	35241667	+	83	35230723	35242401
chr3	35246093	35260219	35246093	35246715	35259597	35260219	99	---	---	---	---	35247346	35247360	-	73	35246093	35260217
chr3	35261919	35282585	35261919	35263170	35281372	35282585	91	---	---	---	---	35280846	35280872	+	70	35261919	35282574
chr3	35267236	35279019	35267236	35267866	35278391	35279019	97	---	---	---	---	35268381	35268393	-	92	35267236	35279017
chr3	35311491	35320450	35311491	35312767	35319174	35320450	99	---	---	---	---	35313033	35313066	-	73	35311491	35320448
chr3	35325633	35333995	35325633	35326591	35333028	35333995	93	---	---	---	---	35326670	35326698	-	86	---	---
chr3	35342181	35349031	35342181	35343275	35347990	35349031	87	---	---	---	---	35343415	35343451	-	81	35342185	35349028
chr3	35364060	35383863	35364060	35369346	35378582	35383863	86	---	---	---	---	35369740	35369770	-	74	---	---
chr3	35377559	35385917	35377559	35378363	35385137	35385917	92	---	---	---	---	35378673	35378698	-	80	---	---
chr3	35390090	35399652	35390090	35390713	35399029	35399652	97	---	---	---	---	35398796	35398823	+	75	35390090	35399650
chr3	35402592	35423086	35402592	35404738	35420790	35423086	91	---	---	---	---	35420031	35420058	+	71	---	---
chr3	35411746	35420757	35411754	35413037	35419471	35420757	99	35411741	35411745	35420758	35420762	35413297	35413330	-	73	35411754	35420755
chr3	35429439	35443087	35429439	35431061	35441465	35443087	98	---	---	---	---	35431318	35431337	-	90	35429439	35443085
chr3	35467486	35487816	35467486	35467966	35487336	35487816	96	---	---	---	---	35468539	35468567	-	82	35467486	35487814
chr3	35470093	35478590	35470093	35470932	35477731	35478590	95	---	---	---	---	35477458	35477491	+	85	---	---
chr3	35491443	35509033	35491443	35492275	35508191	35509033	89	---	---	---	---	35507395	35507416	+	81	35491445	35509031
chr3	35491589	35508710	35491589	35491950	35508358	35508710	92	---	---	---	---	35507660	35507687	+	71	---	---
chr3	35494824	35503907	35494824	35495992	35502736	35503907	95	---	---	---	---	35496298	35496315	-	83	35494829	35503905
chr3	35498713	35507298	35498713	35502061	35503907	35507298	85	---	---	---	---	35502074	35502105	-	71	35498722	35507294
chr3	35528342	35537303	35528353	35529593	35536043	35537301	97	35528337	35528341	35537304	35537308	35529831	35529864	-	79	35528346	35537299
chr3	35553532	35560997	35553542	35554244	35560292	35560994	97	35553527	35553531	35560998	35561002	35554518	35554535	-	72	35553542	35560993
chr3	35584039	35591466	35584052	35584585	35590917	35591451	97	35584034	35584038	35591467	35591471	35590762	35590781	+	75	---	---
chr3	35615589	35635840	35615589	35616661	35634803	35635840	93	---	---	---	---	35633895	35633923	+	72	35615589	35635836
chr3	35617636	35631285	35617636	35619205	35629730	35631285	90	---	---	---	---	35629295	35629309	+	73	---	---
chr3	35637581	35646721	35637591	35638233	35646108	35646714	89	35637576	35637580	35646722	35646726	35645714	35645741	+	75	35637591	35646720
chr3	35668989	35686668	35668989	35670084	35685525	35686668	92	---	---	---	---	35684817	35684844	+	71	35669007	35686666
chr3	35671117	35684755	35671117	35677069	35678873	35684755	87	---	---	---	---	35678830	35678848	+	78	35671131	35684739
chr3	35694768	35711795	35694778	35696001	35710550	35711792	94	35694763	35694767	35711796	35711800	35709981	35710005	+	80	35694768	35711791
chr3	35695433	35711792	35695433	35696001	35711204	35711792	91	---	---	---	---	35710562	35710583	+	86	35695437	35711791
chr3	35744334	35762982	35744334	35747685	35759690	35762982	96	---	---	---	---	35748269	35748286	-	94	35744335	35762978
chr3	35750284	35759099	35750284	35751528	35757877	35759099	97	---	---	---	---	35751813	35751846	-	73	35750286	35759097
chr3	35769884	35790444	35769892	35770435	35789905	35790438	94	35769879	35769883	35790445	35790449	35789326	35789339	+	71	35769892	35790430
chr3	35814863	35823825	35814863	35816150	35822540	35823825	98	---	---	---	---	35822284	35822317	+	79	35814876	35823823
chr3	35852468	35865961	35852468	35854039	35864391	35865961	98	---	---	---	---	35863957	35863973	+	70	35852468	35865959
chr3	35876342	35885831	35876342	35877654	35884521	35885831	96	---	---	---	---	35884204	35884215	+	91	35876342	35885829
chr3	35895409	35904862	35895409	35896733	35903542	35904862	99	---	---	---	---	35903223	35903234	+	91	35895409	35904859
chr3	35909075	35914775	35909088	35909224	35914639	35914775	99	35909070	35909074	35914776	35914780	35914404	35914420	+	70	---	---
chr3	35946347	35950014	35946347	35946706	35949627	35950014	86	---	---	---	---	35946821	35946852	-	78	35946350	35950011
chr3	35974513	35993755	35974513	35975722	35992552	35993755	95	---	---	---	---	35991847	35991861	+	86	35974513	35993753
chr3	35980160	35990561	35980160	35981726	35988995	35990561	100	---	---	---	---	35988724	35988745	+	72	35980160	35990559
chr3	35997677	36009955	35997677	35998584	36009024	36009955	90	---	---	---	---	35999064	35999106	-	72	35997680	36009953
chr3	35997872	36009613	35997872	35998282	36009220	36009613	92	---	---	---	---	35998690	35998718	-	86	35997872	36009603
chr3	36031165	36041107	36031175	36032362	36039835	36041096	90	36031156	36031164	36041108	36041116	36032688	36032705	-	83	36031175	36041095
chr3	36057918	36072119	36057918	36061005	36069031	36072119	99	---	---	---	---	36068899	36068914	+	81	---	---
chr3	36077352	36086397	36077352	36077531	36086218	36086397	91	---	---	---	---	36077768	36077789	-	72	36077359	36086386
chr3	36079509	36092121	36079509	36081693	36089940	36092121	89	---	---	---	---	36082065	36082084	-	85	36079513	36092114
[truncated: 11,181 more rows]
