# Supplementary material for: LtrDetector: A tool-suite for detecting long terminal repeat retrotransposons de-novo
Source: BMC Genomics. 2019 Jun 3;20:450. doi: 10.1186/s12864-019-5796-9 (PMC6547461; doi:10.1186/s12864-019-5796-9)
Supplement: Supplementary file 9 — LTR retrotransposons found by LtrDetector in Zea mays. This compressed file (.tar.gz) includes the LTR retrotransposons found by LtrDetector in BED format. (TAR.GZ 4278 kb) [file 12864_2019_5796_MOESM9_ESM.gz › zmays/chr10Detector.bed]

SeqID	Retrotransposon	Left_LTR	Right_LTR		Left_TSD	Right_TSD	Polypurine Tract		TG	CA
	Start	End	Start	End	Start	End	ID	Start	End	Start	End	Start	End	Strand	Purine%	Start	End
chr10	2079	11443	2079	6741	6787	11443	99	---	---	---	---	---	---	0	--	---	---
chr10	56521	65859	56521	57852	64549	65859	97	---	---	---	---	58158	58169	-	91	56521	65857
chr10	67607	79023	67607	70295	76334	79023	96	---	---	---	---	70577	70596	-	80	67618	79008
chr10	81670	91110	81670	82984	89777	91110	97	---	---	---	---	89458	89469	+	91	81670	91107
chr10	94966	104206	94966	96195	102962	104206	97	---	---	---	---	96502	96513	-	91	94966	104204
chr10	109937	121469	109937	110410	120996	121469	99	---	---	---	---	120691	120736	+	73	109937	121467
chr10	140370	161217	140370	141476	160111	161217	95	---	---	---	---	141556	141570	-	86	140370	161209
chr10	142514	155852	142514	143143	155223	155852	97	---	---	---	---	154768	154808	+	70	142514	155850
chr10	155856	170443	155856	157007	169316	170443	90	---	---	---	---	168896	168960	+	70	155856	170441
chr10	161216	168280	161216	162442	167064	168280	95	---	---	---	---	162555	162584	-	76	161217	168278
chr10	174613	181958	174618	175249	181320	181951	99	174604	174612	181959	181967	175533	175550	-	72	174619	181951
chr10	191349	200734	191349	192654	199449	200734	96	---	---	---	---	192956	192967	-	91	---	---
chr10	208522	216385	208522	209792	215117	216385	97	---	---	---	---	214943	214981	+	71	208523	216382
chr10	236814	255214	236814	238104	253985	255214	92	---	---	---	---	253336	253354	+	73	236825	255212
chr10	243652	252402	243652	244256	251819	252402	95	---	---	---	---	251440	251454	+	93	243657	252396
chr10	279559	286145	279559	280536	285177	286145	92	---	---	---	---	285128	285151	+	79	---	---
chr10	287106	295483	287117	287719	294876	295477	98	287101	287105	295484	295488	287876	287910	-	71	---	---
chr10	287715	309430	287715	290158	307070	309430	92	---	---	---	---	290799	290817	-	73	287717	309428
chr10	295466	307071	295472	298775	303879	307068	94	295461	295465	307072	307076	303722	303803	+	76	295467	307068
chr10	309407	311746	309419	309606	311556	311741	94	309402	309406	311747	311751	309638	309655	-	77	---	---
chr10	319325	327628	319325	322881	324201	327628	96	---	---	---	---	324108	324147	+	75	319325	327626
chr10	336271	345386	336274	337462	344195	345386	89	336266	336270	345387	345391	337767	337792	-	80	336276	345382
chr10	349303	355176	349303	349994	354486	355176	98	---	---	---	---	350199	350219	-	76	---	---
chr10	364653	370514	364653	365980	369185	370514	98	---	---	---	---	369026	369067	+	80	364657	370509
chr10	376268	397959	376268	377946	396338	397959	94	---	---	---	---	395613	395632	+	75	376268	397957
chr10	382412	391360	382412	383660	390127	391360	98	---	---	---	---	383926	383959	-	73	382412	391358
chr10	408544	419545	408559	410235	417857	419531	98	408539	408543	419546	419550	410598	410617	-	70	408547	419542
chr10	425828	435277	425828	428728	432376	435277	99	---	---	---	---	428787	428911	-	78	425828	435275
chr10	438729	448165	438729	440058	446874	448165	94	---	---	---	---	440344	440365	-	72	438729	448163
chr10	453447	460841	453447	454113	460175	460841	99	---	---	---	---	454397	454414	-	72	453447	460838
chr10	488906	500776	488906	491637	497966	500776	92	---	---	---	---	491841	491932	-	71	488907	500773
chr10	511205	521395	511205	512311	520213	521395	92	---	---	---	---	512675	512706	-	71	511206	521382
chr10	536986	540213	536986	537243	539955	540213	96	---	---	---	---	---	---	0	--	537001	540199
chr10	542027	552630	542027	542188	552469	552630	93	---	---	---	---	551992	552022	+	74	542027	552620
chr10	570279	577644	570279	570876	577047	577644	97	---	---	---	---	571127	571185	-	72	570280	577627
chr10	587472	596910	587472	588781	595602	596910	99	---	---	---	---	595261	595313	+	71	---	---
chr10	638752	652534	638752	644090	647175	652534	98	---	---	---	---	644099	644114	-	75	---	---
chr10	664764	682343	664764	668130	678980	682343	94	---	---	---	---	678568	678587	+	85	664766	682327
chr10	665692	682493	665692	668280	679905	682493	96	---	---	---	---	679367	679381	+	73	665694	682478
chr10	675920	684837	675920	677172	683606	684837	97	---	---	---	---	677447	677480	-	73	675920	684835
chr10	724248	732084	724248	725518	730808	732084	97	---	---	---	---	730587	730631	+	73	724248	732082
chr10	733183	753645	733192	733676	753149	753633	95	733178	733182	753646	753650	752175	752201	+	70	733183	753641
chr10	737434	746929	737446	738755	745624	746915	97	737429	737433	746930	746934	739086	739098	-	84	737438	746912
chr10	763195	774925	763195	765241	772861	774925	96	---	---	---	---	765348	765367	-	80	763200	774923
chr10	790724	806020	790735	791366	805383	806014	98	790718	790723	806021	806026	804683	804699	+	70	790724	806010
chr10	834044	845425	834044	838505	840964	845425	99	---	---	---	---	838590	838615	-	76	834045	845423
chr10	847863	857297	847863	849195	856005	857297	95	---	---	---	---	849498	849509	-	91	847866	857295
chr10	872515	884616	872515	876559	880570	884616	99	---	---	---	---	876744	876759	-	75	872516	884612
chr10	904657	913711	904657	905959	912397	913711	93	---	---	---	---	912127	912158	+	81	904658	913709
chr10	907123	917372	907123	907981	916515	917372	88	---	---	---	---	916275	916299	+	76	907131	917368
chr10	918843	928333	918843	919990	927220	928333	90	---	---	---	---	920213	920229	-	76	---	---
chr10	923062	931516	923062	923755	930824	931516	97	---	---	---	---	924072	924096	-	80	923064	931510
chr10	938263	946388	938263	938631	946031	946379	93	938253	938262	946389	946398	945685	945702	+	83	938264	946376
chr10	991053	995556	991061	992486	994057	995546	85	991047	991052	995557	995562	992574	992585	-	83	991055	995543
chr10	996854	1015195	996854	998180	1013884	1015195	96	---	---	---	---	998885	998903	-	78	996854	1015190
chr10	1002357	1011298	1002369	1003620	1010062	1011292	97	1002352	1002356	1011299	1011303	1003859	1003892	-	82	1002365	1011293
chr10	1015516	1023860	1015516	1017774	1021602	1023860	95	---	---	---	---	1021477	1021492	+	87	---	---
chr10	1023859	1032786	1023859	1025112	1031552	1032786	98	---	---	---	---	1031279	1031312	+	79	1023859	1032781
chr10	1036746	1045835	1036746	1037909	1044660	1045835	91	---	---	---	---	1038221	1038246	-	80	---	---
chr10	1056658	1076315	1056658	1059986	1073002	1076315	94	---	---	---	---	1072716	1072734	+	78	1056661	1076313
chr10	1071375	1090040	1071376	1072525	1088876	1090030	94	1071370	1071374	1090041	1090045	1073110	1073128	-	73	1071376	1090028
chr10	1078763	1088749	1078763	1082337	1085419	1088749	91	---	---	---	---	1082452	1082474	-	95	1078763	1088746
chr10	1106777	1112007	1106778	1106920	1111857	1111999	99	1106771	1106776	1112008	1112013	1106973	1107147	-	77	1106777	1111994
chr10	1113444	1119291	1113453	1113592	1119141	1119280	99	1113436	1113443	1119292	1119299	1118952	1119085	+	76	1113446	1119290
chr10	1127356	1146814	1127356	1128607	1145563	1146814	98	---	---	---	---	1144972	1144999	+	89	1127356	1146812
chr10	1130468	1140998	1130471	1133929	1137535	1140990	99	1130463	1130467	1140999	1141003	1133989	1134087	-	78	1130468	1140996
chr10	1150783	1158214	1150783	1151449	1157548	1158214	99	---	---	---	---	1151733	1151749	-	70	1150783	1158211
chr10	1162078	1173822	1162078	1163765	1172136	1173822	98	---	---	---	---	1164035	1164053	-	73	1162078	1173820
chr10	1184575	1201103	1184575	1184908	1200749	1201103	91	---	---	---	---	1185677	1185700	-	70	---	---
chr10	1188895	1197393	1188895	1189701	1196561	1197393	92	---	---	---	---	1196496	1196527	+	78	---	---
chr10	1201078	1208497	1201078	1201827	1207749	1208497	98	---	---	---	---	1202105	1202121	-	70	---	---
chr10	1209704	1231614	1209708	1212436	1228939	1231614	96	1209698	1209703	1231615	1231620	1228133	1228163	+	80	1209708	1231611
chr10	1218185	1228411	1218185	1221481	1225105	1228400	99	1218180	1218184	1228412	1228416	1221539	1221633	-	78	1218185	1228408
chr10	1240690	1245954	1240690	1241156	1245487	1245954	98	---	---	---	---	1245458	1245471	+	78	---	---
chr10	1266875	1279805	1266875	1268481	1278298	1279805	90	---	---	---	---	1268900	1268914	-	73	---	---
chr10	1349260	1358337	1349260	1349616	1357981	1358337	94	---	---	---	---	1350011	1350034	-	70	1349262	1358335
chr10	1381057	1389384	1381057	1381674	1388767	1389384	98	---	---	---	---	1388503	1388522	+	85	1381062	1389374
chr10	1400952	1409850	1400952	1402199	1408623	1409850	95	---	---	---	---	1402467	1402508	-	73	1400952	1409846
chr10	1414965	1433730	1414965	1416257	1432396	1433730	95	---	---	---	---	1431681	1431695	+	86	1414965	1433728
chr10	1419295	1428620	1419306	1420533	1427411	1428618	97	1419289	1419294	1428621	1428626	1427092	1427103	+	91	1419296	1428616
chr10	1419476	1427981	1419476	1419897	1427581	1427981	93	---	---	---	---	1420145	1420173	-	89	---	---
chr10	1424882	1431087	1424882	1426039	1429927	1431084	94	1424877	1424881	1431088	1431092	1429812	1429833	+	72	---	---
chr10	1426130	1432266	1426130	1427281	1431175	1432266	87	---	---	---	---	1431145	1431163	+	78	1426131	1432264
chr10	1488467	1496093	1488467	1489178	1495381	1496093	92	---	---	---	---	1495357	1495376	+	90	1488474	1496085
chr10	1507599	1512739	1507599	1507975	1512363	1512739	99	---	---	---	---	1512284	1512300	+	70	1507599	1512737
chr10	1517772	1526672	1517772	1518743	1525663	1526672	91	---	---	---	---	1518886	1518907	-	86	1517772	1526654
chr10	1531574	1550422	1531574	1533268	1548757	1550422	91	---	---	---	---	1548015	1548033	+	84	1531577	1550412
chr10	1542414	1551507	1542424	1543262	1550660	1551498	92	1542409	1542413	1551508	1551512	1550290	1550310	+	85	---	---
chr10	1551858	1560772	1551858	1555674	1556815	1560772	88	---	---	---	---	1556727	1556747	+	71	---	---
chr10	1553653	1560588	1553653	1555490	1558750	1560588	89	---	---	---	---	1558658	1558676	+	73	1553653	1560573
chr10	1634934	1648307	1634934	1635369	1647872	1648307	97	---	---	---	---	1635864	1635941	-	79	---	---
chr10	1669873	1680898	1669873	1670043	1680729	1680898	91	---	---	---	---	1670129	1670150	-	72	1669875	1680891
chr10	1702598	1711979	1702598	1703178	1711399	1711979	99	---	---	---	---	1711169	1711196	+	78	1702601	1711977
chr10	1720097	1734135	1720097	1721204	1733042	1734135	92	---	---	---	---	1721654	1721672	-	78	1720097	1734117
chr10	1721343	1734015	1721343	1721634	1733724	1734015	87	---	---	---	---	1722162	1722204	-	95	---	---
chr10	1743609	1759481	1743609	1744873	1758198	1759481	97	---	---	---	---	1745378	1745402	-	76	1743609	1759471
chr10	1746329	1753217	1746329	1746918	1752628	1753217	99	---	---	---	---	1752452	1752467	+	75	1746331	1753214
chr10	1790118	1802305	1790118	1790377	1802057	1802305	87	---	---	---	---	1801564	1801588	+	80	1790121	1802301
chr10	1790378	1799827	1790378	1791689	1798514	1799827	99	---	---	---	---	1798196	1798207	+	83	1790378	1799825
chr10	1834165	1845354	1834165	1834771	1844749	1845354	95	---	---	---	---	1835192	1835206	-	73	1834166	1845352
chr10	1845956	1854905	1845957	1847174	1853583	1854897	89	1845951	1845955	1854906	1854910	1853304	1853337	+	82	1845957	1854895
chr10	1868425	1890285	1868427	1869951	1888746	1890270	89	1868420	1868424	1890286	1890290	1887924	1887952	+	75	---	---
chr10	1883557	1892688	1883557	1886881	1889364	1892688	95	---	---	---	---	1889239	1889311	+	76	---	---
chr10	1883833	1891278	1883833	1885470	1889640	1891278	94	---	---	---	---	1889508	1889527	+	80	1883833	1891273
chr10	1896210	1905652	1896210	1896796	1905066	1905652	99	---	---	---	---	1904833	1904860	+	78	1896210	1905650
chr10	1907001	1920880	1907001	1907632	1920249	1920880	98	---	---	---	---	1908234	1908254	-	71	1907001	1920878
chr10	1924850	1932967	1924850	1926785	1931013	1932966	98	1924845	1924849	1932968	1932972	1930872	1930901	+	73	1924850	1932966
chr10	1940880	1961042	1940880	1943513	1958375	1961042	97	---	---	---	---	1944138	1944153	-	81	1940880	1961039
chr10	1947483	1956063	1947483	1951151	1952397	1956063	99	---	---	---	---	1951204	1951243	-	72	1947483	1956061
chr10	1961121	1967389	1961121	1961455	1967055	1967389	94	---	---	---	---	1961549	1961565	-	88	---	---
chr10	1985090	2002627	1985103	1985745	2001980	2002622	99	1985083	1985089	2002628	2002634	2001224	2001246	+	78	1985103	2002620
chr10	1986334	1996482	1986334	1989590	1993229	1996482	99	---	---	---	---	1993047	1993169	+	77	1986334	1996480
chr10	2051319	2058754	2051319	2054462	2055610	2058754	99	---	---	---	---	2055516	2055561	+	73	2051319	2058749
chr10	2071411	2085260	2071411	2072040	2084631	2085260	98	---	---	---	---	2084039	2084058	+	70	2071411	2085257
chr10	2105227	2117660	2105242	2107033	2115838	2117658	97	2105222	2105226	2117661	2117665	2115448	2115467	+	75	---	---
chr10	2123789	2133115	2123789	2124379	2132525	2133115	98	---	---	---	---	2132297	2132324	+	78	2123794	2133112
chr10	2135401	2141670	2135401	2135608	2141462	2141670	93	---	---	---	---	2135875	2135901	-	74	2135409	2141666
chr10	2148458	2169065	2148469	2149825	2167775	2169051	91	2148453	2148457	2169066	2169070	2167227	2167251	+	72	2148470	2169060
chr10	2156423	2166840	2156423	2159816	2163436	2166840	99	---	---	---	---	2159874	2159970	-	76	2156423	2166838
chr10	2176935	2190636	2176944	2180992	2186580	2190629	97	2176930	2176934	2190637	2190641	2181199	2181220	-	77	2176939	2190626
chr10	2195689	2204386	2195689	2199027	2201047	2204386	98	---	---	---	---	2199088	2199113	-	80	2195689	2204383
chr10	2221451	2228713	2221458	2222861	2227306	2228708	99	2221446	2221450	2228714	2228718	2227083	2227094	+	83	2221456	2228706
chr10	2247762	2259543	2247762	2248857	2258463	2259543	94	---	---	---	---	2249078	2249101	-	91	2247768	2259532
chr10	2248857	2258274	2248857	2250068	2257005	2258274	92	---	---	---	---	2250289	2250316	-	71	2248857	2258258
chr10	2272007	2274583	2272007	2272445	2274144	2274583	95	---	---	---	---	---	---	0	--	---	---
chr10	2290562	2300003	2290562	2291836	2298729	2300003	99	---	---	---	---	2298485	2298512	+	71	2290565	2300001
chr10	2310467	2320163	2310467	2311904	2318728	2320163	97	---	---	---	---	2312209	2312220	-	91	2310467	2320161
chr10	2320173	2337197	2320173	2321066	2336285	2337197	97	---	---	---	---	2335739	2335763	+	72	2320173	2337196
chr10	2330523	2337552	2330523	2330891	2337184	2337552	98	---	---	---	---	2331129	2331161	-	81	2330533	2337549
chr10	2378865	2387080	2378877	2379923	2386033	2387079	88	2378859	2378864	2387081	2387086	2385778	2385794	+	82	---	---
chr10	2387870	2405527	2387883	2388935	2404473	2405526	94	2387864	2387869	2405528	2405533	2389330	2389353	-	75	2387885	2405524
chr10	2393347	2402239	2393347	2394577	2401008	2402239	96	---	---	---	---	2400735	2400768	+	82	2393347	2402237
chr10	2398968	2404409	2398968	2401128	2402239	2404409	92	---	---	---	---	---	---	0	--	2398977	2404407
chr10	2411817	2425553	2411817	2413497	2423939	2425553	95	---	---	---	---	2413916	2413932	-	70	2411817	2425551
chr10	2431646	2439429	2431646	2431885	2439189	2439429	93	---	---	---	---	2432128	2432141	-	85	---	---
chr10	2447740	2467372	2447740	2449667	2465423	2467372	94	---	---	---	---	2464893	2464905	+	76	---	---
chr10	2455142	2463287	2455142	2458440	2459992	2463287	97	---	---	---	---	2459898	2459938	+	75	2455142	2463275
chr10	2481392	2493282	2481392	2484789	2489883	2493282	99	---	---	---	---	2485021	2485044	-	75	---	---
chr10	2494840	2509633	2494840	2495537	2508937	2509633	96	---	---	---	---	2508794	2508853	+	76	2494848	2509619
chr10	2513052	2524239	2513052	2516553	2520723	2524229	99	2513047	2513051	2524240	2524244	2516687	2516715	-	79	2513052	2524227
chr10	2531963	2549932	2531963	2533223	2548671	2549932	99	---	---	---	---	2548005	2548023	+	73	2531964	2549930
chr10	2533324	2542340	2533336	2534614	2541049	2542328	99	2533319	2533323	2542341	2542345	2534853	2534886	-	79	2533341	2542339
chr10	2569458	2576240	2569458	2570596	2575078	2576240	96	---	---	---	---	2570749	2570766	-	77	2569458	2576238
chr10	2608609	2617528	2608623	2609871	2616271	2617519	99	2608604	2608608	2617529	2617533	2615997	2616030	+	82	2608612	2617519
chr10	2620452	2631128	2620452	2624218	2627359	2631128	98	---	---	---	---	2624298	2624314	-	100	2620453	2631126
chr10	2655146	2675325	2655146	2657513	2672955	2675325	99	---	---	---	---	2657619	2657638	-	80	2655146	2675323
chr10	2659128	2667160	2659128	2660404	2665884	2667160	99	---	---	---	---	2665610	2665645	+	77	2659128	2667158
chr10	2681538	2695792	2681538	2682166	2695164	2695792	99	---	---	---	---	2682609	2682623	-	80	2681538	2695785
chr10	2699865	2711623	2699865	2701552	2709935	2711623	99	---	---	---	---	2709647	2709665	+	73	2699866	2711621
chr10	2714242	2721813	2714242	2715436	2720580	2721813	95	---	---	---	---	2715611	2715627	-	76	---	---
chr10	2781018	2789404	2781018	2784109	2786350	2789404	98	---	---	---	---	---	---	0	--	---	---
chr10	2791311	2802919	2791311	2794539	2799689	2802919	97	---	---	---	---	2799488	2799516	+	75	2791323	2802913
chr10	2813403	2830157	2813403	2814727	2828915	2830157	91	---	---	---	---	2828339	2828363	+	72	2813408	2830155
chr10	2815253	2822679	2815253	2815922	2822010	2822679	99	---	---	---	---	2821708	2821721	+	78	2815253	2822677
chr10	2993271	3002158	2993271	2994499	3000928	3002158	98	---	---	---	---	2994739	2994772	-	88	2993272	3002156
chr10	3019373	3026775	3019373	3022779	3023385	3026775	89	---	---	---	---	3022781	3022803	-	78	---	---
chr10	3036575	3057599	3036575	3038062	3056120	3057599	93	---	---	---	---	3055579	3055594	+	81	3036575	3057598
chr10	3047148	3055286	3047148	3049099	3053372	3055286	96	---	---	---	---	3053178	3053190	+	92	3047149	3055284
chr10	3058746	3072857	3058746	3059375	3072228	3072857	99	---	---	---	---	3059901	3059920	-	70	3058746	3072854
chr10	3074035	3090053	3074037	3075347	3088736	3090046	99	3074028	3074034	3090054	3090060	3088101	3088124	+	87	3074038	3090051
chr10	3077384	3084732	3077384	3078030	3084086	3084732	99	---	---	---	---	3083785	3083802	+	72	3077385	3084728
chr10	3091208	3100762	3091208	3091822	3100148	3100762	98	---	---	---	---	3099915	3099942	+	75	3091208	3100757
chr10	3111881	3125337	3111881	3112021	3125199	3125337	95	---	---	---	---	3112527	3112563	-	70	3111881	3125335
chr10	3113859	3121690	3113869	3117184	3118372	3121688	99	3113854	3113858	3121691	3121695	3117237	3117276	-	77	3113869	3121686
chr10	3126572	3129663	3126572	3126946	3129289	3129663	98	---	---	---	---	---	---	0	--	---	---
chr10	3130402	3138640	3130402	3133914	3135127	3138640	98	---	---	---	---	3135034	3135073	+	75	3130402	3138637
chr10	3214320	3225877	3214325	3214953	3225246	3225874	99	3214315	3214319	3225878	3225882	3215389	3215413	-	92	3214327	3225869
chr10	3227853	3242872	3227853	3229413	3241199	3242872	91	---	---	---	---	3229722	3229751	-	73	3227853	3242870
chr10	3229582	3232116	3229582	3230057	3231641	3232116	93	---	---	---	---	3230086	3230099	-	85	3229583	3232105
chr10	3246376	3253233	3246376	3247639	3251971	3253233	99	---	---	---	---	3247752	3247781	-	76	3246378	3253231
chr10	3258634	3268160	3258634	3259972	3266829	3268160	96	---	---	---	---	3266518	3266529	+	91	3258642	3268158
chr10	3258762	3267822	3258762	3259634	3266957	3267822	95	---	---	---	---	3259930	3259959	-	83	---	---
chr10	3273457	3289461	3273457	3274056	3288865	3289461	95	---	---	---	---	3274709	3274740	-	75	3273457	3289458
chr10	3296959	3303148	3296959	3297889	3302218	3303148	99	---	---	---	---	3298085	3298106	-	90	3296959	3303146
chr10	3311347	3329213	3311347	3312128	3328375	3329213	91	---	---	---	---	3327562	3327584	+	73	3311354	3329211
chr10	3319024	3328375	3319024	3319609	3327790	3328375	99	---	---	---	---	3327557	3327584	+	78	3319025	3328373
chr10	3339128	3347934	3339128	3340278	3346789	3347934	94	---	---	---	---	3340508	3340541	-	79	---	---
chr10	3349380	3354424	3349380	3349687	3354106	3354424	90	---	---	---	---	3349787	3349813	-	77	---	---
chr10	3362106	3372120	3362106	3365304	3368927	3372120	98	---	---	---	---	3368770	3368868	+	77	3362106	3372116
chr10	3376419	3385891	3376419	3377727	3384582	3385891	98	---	---	---	---	3378028	3378039	-	91	3376419	3385888
chr10	3407936	3424953	3407936	3408878	3424010	3424953	99	---	---	---	---	3423499	3423516	+	83	3407954	3424951
chr10	3412444	3424022	3412449	3413077	3423391	3424019	99	3412439	3412443	3424023	3424027	3413513	3413536	-	91	3412451	3424014
chr10	3434455	3449764	3434455	3434627	3449592	3449764	93	---	---	---	---	3448959	3448973	+	73	3434457	3449755
chr10	3438359	3443969	3438359	3439353	3442953	3443969	93	---	---	---	---	3439464	3439494	-	77	---	---
chr10	3451294	3459285	3451294	3454646	3455924	3459285	98	---	---	---	---	3455831	3455870	+	75	3451294	3459282
chr10	3473961	3490423	3473961	3474828	3489558	3490423	89	---	---	---	---	3488946	3488964	+	84	---	---
chr10	3486415	3498277	3486415	3488553	3496139	3498277	91	---	---	---	---	3495987	3496007	+	85	3486423	3498261
chr10	3490370	3493489	3490370	3491465	3492405	3493489	88	---	---	---	---	3491487	3491501	-	80	3490370	3493484
chr10	3492405	3501351	3492405	3493633	3500102	3501351	97	---	---	---	---	3493871	3493904	-	79	3492405	3501349
chr10	3514472	3523474	3514487	3515747	3522192	3523470	97	3514467	3514471	3523475	3523479	3515984	3516017	-	79	3514479	3523470
chr10	3523991	3541523	3523991	3524857	3540677	3541523	95	---	---	---	---	3525137	3525164	-	85	---	---
chr10	3527488	3536766	3527488	3528725	3535529	3536766	99	---	---	---	---	3535195	3535207	+	76	3527489	3536764
chr10	3557802	3566733	3557815	3558837	3565706	3566731	95	3557795	3557801	3566734	3566740	3565591	3565610	+	85	---	---
chr10	3574191	3583872	3574191	3575912	3582199	3583872	89	---	---	---	---	3576061	3576075	-	73	---	---
chr10	3626256	3630274	3626264	3627008	3629542	3630259	93	3626251	3626255	3630275	3630279	3629450	3629467	+	72	3626256	3630264
chr10	3635214	3638475	3635214	3635788	3637898	3638475	94	---	---	---	---	---	---	0	--	3635217	3638461
chr10	3639135	3648625	3639135	3640408	3647352	3648625	96	---	---	---	---	3647153	3647165	+	100	3639135	3648623
chr10	3674102	3685024	3674102	3674227	3684899	3685024	89	---	---	---	---	---	---	0	--	---	---
chr10	3675916	3684911	3675922	3677190	3683629	3684900	98	3675910	3675915	3684912	3684917	3677428	3677463	-	80	3675922	3684901
chr10	3685159	3698922	3685159	3686699	3697384	3698922	97	---	---	---	---	3696984	3697003	+	90	3685162	3698911
chr10	3699719	3713181	3699721	3703312	3709588	3713179	99	3699714	3699718	3713182	3713186	3709275	3709299	+	76	3699721	3713179
chr10	3715874	3737239	3715874	3717185	3735920	3737239	87	---	---	---	---	3735122	3735138	+	88	3715874	3737237
chr10	3719849	3728802	3719849	3721108	3727531	3728794	99	3719841	3719848	3728803	3728810	3721346	3721379	-	79	3719849	3728801
chr10	3742048	3746282	3742050	3742540	3745823	3746280	87	3742043	3742047	3746283	3746287	3745721	3745736	+	87	3742059	3746267
chr10	3760363	3766124	3760363	3760522	3765965	3766124	98	---	---	---	---	3760705	3760728	-	75	---	---
chr10	3761071	3765310	3761079	3761572	3764815	3765306	97	3761065	3761070	3765311	3765316	3764652	3764672	+	76	---	---
chr10	3766277	3772544	3766281	3766930	3771889	3772537	98	3766272	3766276	3772545	3772549	3771679	3771724	+	76	3766288	3772540
chr10	3769749	3773801	3769749	3770064	3773486	3773801	99	---	---	---	---	---	---	0	--	3769754	3773794
chr10	3776117	3788804	3776117	3777988	3786930	3788804	95	---	---	---	---	3778326	3778337	-	91	3776119	3788799
chr10	3791441	3794986	3791450	3791993	3794427	3794971	96	3791436	3791440	3794987	3794991	---	---	0	--	---	---
chr10	3792026	3793838	3792026	3792727	3793132	3793838	92	---	---	---	---	---	---	0	--	---	---
chr10	3814983	3822413	3814983	3815842	3821554	3822413	99	---	---	---	---	3821268	3821326	+	74	3814995	3822405
chr10	3826896	3832055	3826896	3827284	3831667	3832055	97	---	---	---	---	---	---	0	--	3826901	3832054
chr10	3858917	3880291	3858917	3860895	3878275	3880291	91	---	---	---	---	3877986	3878002	+	76	---	---
chr10	3865566	3874848	3865566	3866810	3873604	3874848	99	---	---	---	---	3873410	3873422	+	100	3865571	3874846
chr10	3894447	3907861	3894447	3895434	3906873	3907861	98	---	---	---	---	3895848	3895864	-	70	3894455	3907856
chr10	3911476	3919184	3911476	3911929	3918730	3919184	98	---	---	---	---	3912215	3912269	-	70	3911478	3919180
chr10	3923829	3932779	3923834	3925466	3931140	3932770	99	3923823	3923828	3932780	3932785	3925637	3925665	-	72	3923832	3932768
chr10	3940767	3948721	3940776	3944097	3945396	3948717	99	3940762	3940766	3948722	3948726	3945303	3945342	+	75	3940769	3948719
chr10	3968854	3982247	3968854	3969093	3982009	3982247	99	---	---	---	---	3981474	3981489	+	81	3968854	3982242
chr10	3974534	3983276	3974534	3975549	3982239	3983276	97	---	---	---	---	3975787	3975820	-	79	3974551	3983273
chr10	4014880	4036720	4014880	4015502	4036099	4036720	95	---	---	---	---	4016281	4016338	-	75	4014882	4036719
chr10	4027600	4035732	4027600	4030991	4032343	4035732	99	---	---	---	---	4032243	4032291	+	71	4027602	4035730
chr10	4074613	4079883	4074613	4074911	4079585	4079883	96	---	---	---	---	---	---	0	--	---	---
chr10	4089345	4108152	4089353	4089826	4107669	4108139	98	4089339	4089344	4108153	4108158	4090697	4090717	-	76	---	---
chr10	4100198	4108828	4100198	4100911	4108134	4108828	93	---	---	---	---	4107772	4107819	+	77	4100201	4108826
chr10	4141583	4151019	4141583	4142874	4149747	4151019	94	---	---	---	---	4149428	4149439	+	91	4141583	4151017
chr10	4195420	4204995	4195420	4196767	4203653	4204995	96	---	---	---	---	4196952	4196964	-	100	4195420	4204992
chr10	4217271	4235989	4217271	4217929	4235331	4235989	99	---	---	---	---	4234487	4234517	+	74	4217271	4235987
chr10	4220501	4230027	4220501	4221823	4228693	4230015	99	4220496	4220500	4230028	4230032	4222009	4222021	-	92	4220501	4230022
chr10	4239628	4244831	4239639	4240052	4244378	4244821	93	4239623	4239627	4244832	4244836	4240155	4240175	-	71	4239630	4244818
chr10	4305080	4313879	4305088	4306391	4312548	4313872	97	4305075	4305079	4313880	4313884	4306678	4306689	-	100	4305088	4313870
chr10	4335445	4347980	4335454	4335597	4347823	4347969	92	4335440	4335444	4347981	4347985	4335630	4335660	-	74	4335453	4347979
chr10	4361833	4370721	4361833	4363471	4369085	4370721	99	---	---	---	---	4363690	4363702	-	84	4361835	4370719
chr10	4377830	4387628	4377839	4378770	4386667	4387621	90	4377819	4377829	4387629	4387639	4378994	4379050	-	70	---	---
chr10	4382174	4389632	4382174	4383326	4388479	4389632	96	---	---	---	---	4383444	4383458	-	93	4382177	4389630
chr10	4391205	4413114	4391205	4392389	4411866	4413114	92	---	---	---	---	4393095	4393109	-	86	---	---
chr10	4396236	4407938	4396236	4397299	4406873	4407938	93	---	---	---	---	4397720	4397734	-	73	---	---
chr10	4396410	4407386	4396410	4396803	4406992	4407386	93	---	---	---	---	4406526	4406540	+	80	---	---
chr10	4426298	4445884	4426305	4426892	4445284	4445871	99	4426292	4426297	4445885	4445890	4444675	4444698	+	75	4426305	4445869
chr10	4430444	4445253	4430444	4435344	4440353	4445253	99	---	---	---	---	4440249	4440262	+	78	---	---
chr10	4453267	4462608	4453279	4454555	4461367	4462602	96	4453259	4453266	4462609	4462616	4461094	4461127	+	79	4453279	4462600
chr10	4482555	4493983	4482555	4484057	4492476	4493983	95	---	---	---	---	4484415	4484453	-	74	4482559	4493981
chr10	4522882	4536748	4522890	4523062	4536567	4536739	99	4522877	4522881	4536749	4536753	4523718	4523738	-	80	4522895	4536736
chr10	4523978	4536569	4523978	4525220	4535348	4536569	97	---	---	---	---	4525614	4525637	-	75	4523980	4536566
chr10	4541174	4550082	4541174	4542386	4548852	4550082	88	---	---	---	---	4542648	4542672	-	80	4541179	4550070
chr10	4553509	4562489	4553509	4554801	4561234	4562489	95	---	---	---	---	4555032	4555065	-	79	4553509	4562479
chr10	4627780	4639762	4627793	4629281	4638260	4639749	99	4627773	4627779	4639763	4639769	4629677	4629698	-	81	4627783	4639747
chr10	4662551	4667160	4662551	4663174	4666537	4667160	99	---	---	---	---	4666399	4666411	+	84	4662551	4667150
chr10	4685596	4701709	4685596	4686378	4700915	4701709	93	---	---	---	---	4700214	4700251	+	71	---	---
chr10	4692686	4700904	4692686	4696330	4697259	4700904	99	---	---	---	---	---	---	0	--	---	---
chr10	4708995	4718469	4709001	4710297	4717151	4718466	96	4708990	4708994	4718470	4718474	4710598	4710609	-	91	4708997	4718465
chr10	4745724	4758407	4745724	4748707	4755481	4758407	88	---	---	---	---	4755278	4755293	+	75	4745732	4758402
chr10	4758409	4772826	4758409	4759038	4772197	4772826	98	4758403	4758408	4772827	4772832	4759670	4759696	-	70	4758409	4772824
chr10	4786909	4807939	4786917	4789822	4804977	4807938	94	4786904	4786908	4807940	4807944	4804246	4804276	+	70	---	---
chr10	4788214	4795436	4788225	4789542	4794052	4795425	93	4788207	4788213	4795437	4795443	4789679	4789740	-	80	---	---
chr10	4810841	4826651	4810841	4814598	4822910	4826651	92	---	---	---	---	4814615	4814654	-	70	---	---
chr10	4823026	4834127	4823035	4823228	4833931	4834124	95	4823021	4823025	4834128	4834132	4833557	4833578	+	72	---	---
chr10	4827607	4833885	4827607	4828573	4832920	4833885	98	---	---	---	---	4828757	4828790	-	73	4827607	4833882
chr10	4849694	4859085	4849700	4851032	4857778	4859076	95	4849689	4849693	4859086	4859090	4857440	4857463	+	79	4849702	4859081
chr10	4864492	4873481	4864506	4865766	4872211	4873472	99	4864486	4864491	4873482	4873487	4866004	4866037	-	79	4864493	4873470
chr10	4888819	4900465	4888825	4889026	4900229	4900452	85	4888813	4888818	4900466	4900471	4899844	4899862	+	73	---	---
chr10	4905440	4910630	4905440	4906160	4909926	4910630	97	---	---	---	---	4906294	4906305	-	75	4905440	4910624
chr10	4921817	4930061	4921817	4922391	4929469	4930061	94	---	---	---	---	4929165	4929200	+	80	4921832	4930059
chr10	4932470	4942560	4932470	4935805	4939184	4942560	97	---	---	---	---	4935845	4935858	-	71	4932470	4942552
chr10	4951661	4960567	4951662	4952892	4959329	4960557	96	4951655	4951660	4960568	4960573	4953130	4953163	-	79	4951663	4960566
chr10	4984834	4997870	4984834	4985418	4997285	4997870	96	---	---	---	---	4985838	4985852	-	73	4984842	4997868
chr10	5000789	5012635	5000789	5003584	5009842	5012635	99	---	---	---	---	5009586	5009609	+	75	5000789	5012633
chr10	5059654	5069201	5059654	5060989	5067868	5069201	99	---	---	---	---	5061281	5061333	-	71	5059654	5069199
chr10	5107478	5127460	5107478	5108444	5126429	5127460	90	---	---	---	---	5109276	5109322	-	76	5107478	5127444
chr10	5115240	5124208	5115240	5115985	5123444	5124208	96	---	---	---	---	5123227	5123254	+	89	5115251	5124204
chr10	5127449	5140198	5127460	5128934	5138756	5140197	96	5127444	5127448	5140199	5140203	5138354	5138411	+	75	5127460	5140195
chr10	5144107	5153462	5144107	5145367	5152173	5153462	95	---	---	---	---	5145683	5145708	-	80	5144107	5153460
chr10	5154417	5172352	5154417	5155392	5171378	5172352	98	---	---	---	---	5170769	5170793	+	80	5154418	5172342
chr10	5155392	5164356	5155392	5156661	5163106	5164356	98	---	---	---	---	5156898	5156931	-	82	5155392	5164354
chr10	5191532	5203552	5191532	5195925	5199239	5203552	88	---	---	---	---	5199090	5199108	+	73	5191532	5203533
chr10	5193690	5201864	5193691	5194167	5201377	5201853	89	5193685	5193689	5201865	5201869	5194423	5194467	-	75	---	---
chr10	5203542	5214437	5203552	5207519	5210435	5214436	97	5203537	5203541	5214438	5214442	5210421	5210432	+	83	5203545	5214434
chr10	5219137	5228444	5219137	5220437	5227188	5228444	94	---	---	---	---	5220753	5220775	-	78	5219137	5228442
chr10	5251200	5262975	5251200	5253954	5260222	5262975	99	---	---	---	---	5254244	5254268	-	84	5251200	5262973
chr10	5265533	5284447	5265533	5266760	5283219	5284447	98	---	---	---	---	5282497	5282511	+	86	---	---
chr10	5274848	5282614	5274848	5277692	5279783	5282614	93	---	---	---	---	---	---	0	--	---	---
chr10	5295283	5304379	5295283	5296635	5303067	5304379	92	---	---	---	---	5296921	5296956	-	72	5295283	5304377
chr10	5304702	5313478	5304702	5305765	5312480	5313478	91	---	---	---	---	5306004	5306037	-	82	5304714	5313476
chr10	5370187	5387720	5370187	5372354	5385548	5387720	85	---	---	---	---	5372947	5372992	-	80	5370192	5387713
chr10	5381027	5390148	5381027	5382213	5388940	5390148	93	---	---	---	---	5388607	5388632	+	80	5381027	5390146
chr10	5458470	5468116	5458483	5459101	5467485	5468103	99	5458465	5458469	5468117	5468121	5459497	5459520	-	75	5458484	5468110
chr10	5479780	5489331	5479794	5481117	5488004	5489326	99	5479774	5479779	5489332	5489337	5487659	5487711	+	71	5479794	5489324
chr10	5489648	5498857	5489648	5490949	5497575	5498857	95	---	---	---	---	5497243	5497258	+	81	5489648	5498856
chr10	5499602	5510865	5499606	5502435	5508014	5510858	96	5499597	5499601	5510866	5510870	5507758	5507783	+	73	5499606	5510859
chr10	5521303	5532272	5521304	5523294	5530191	5532258	94	5521297	5521302	5532273	5532278	5529877	5529971	+	71	5521304	5532263
chr10	5546289	5555622	5546289	5547537	5554388	5555622	98	---	---	---	---	5547839	5547850	-	91	5546290	5555620
chr10	5560526	5567575	5560526	5561826	5566265	5567575	96	---	---	---	---	5566043	5566057	+	86	5560530	5567572
chr10	5568359	5581535	5568359	5569388	5580507	5581535	96	---	---	---	---	5569804	5569815	-	75	---	---
chr10	5618307	5627647	5618322	5619652	5626312	5627640	99	5618302	5618306	5627648	5627652	5619959	5619970	-	91	5618312	5627643
chr10	5653325	5664804	5653325	5655342	5662739	5664804	96	---	---	---	---	5655559	5655656	-	71	5653328	5664801
chr10	5665849	5686246	5665849	5667333	5684854	5686246	90	---	---	---	---	5684195	5684223	+	72	---	---
chr10	5674725	5683641	5674725	5675942	5682389	5683641	96	---	---	---	---	5676181	5676214	-	79	5674725	5683639
chr10	5709670	5717868	5709670	5710727	5716811	5717868	99	---	---	---	---	5711021	5711032	-	75	5709670	5717849
chr10	5710722	5727346	5710722	5711293	5726774	5727346	99	---	---	---	---	5711829	5711851	-	78	5710724	5727343
chr10	5717867	5726774	5717867	5719099	5725503	5726774	96	---	---	---	---	5719338	5719371	-	79	5717868	5726772
chr10	5789131	5808216	5789141	5789884	5807460	5808204	99	5789126	5789130	5808217	5808221	5806581	5806619	+	79	---	---
chr10	5799179	5807464	5799179	5802693	5803952	5807464	99	---	---	---	---	5802742	5802778	-	72	5799179	5807461
chr10	5816182	5821825	5816193	5819004	5819010	5821821	98	5816177	5816181	5821826	5821830	---	---	0	--	5816184	5821815
chr10	5830087	5844879	5830087	5830730	5844236	5844879	99	---	---	---	---	5843575	5843592	+	83	5830088	5844877
chr10	5834155	5841582	5834155	5834810	5840927	5841582	99	---	---	---	---	5835094	5835111	-	72	5834155	5841579
chr10	5882000	5896294	5882000	5882343	5895950	5896294	97	---	---	---	---	5895305	5895329	+	88	---	---
chr10	5920026	5928312	5920026	5920210	5928128	5928312	97	---	---	---	---	5920577	5920602	-	80	5920026	5928307
chr10	5943109	5950169	5943109	5946639	5946639	5950169	99	---	---	---	---	---	---	0	--	5943110	5950152
chr10	5972133	5983132	5972133	5975003	5980161	5983132	93	---	---	---	---	5980030	5980053	+	70	5972133	5983120
chr10	5972535	5981652	5972538	5973504	5980565	5981646	86	5972530	5972534	5981653	5981657	5980252	5980301	+	82	5972537	5981639
chr10	5994053	6001401	5994053	5996848	5998663	6001401	95	---	---	---	---	5996879	5996923	-	75	5994053	6001399
chr10	6004939	6012995	6004939	6008265	6009664	6012995	96	---	---	---	---	6008318	6008354	-	75	6004940	6012993
chr10	6018293	6027118	6018293	6019490	6025900	6027118	97	---	---	---	---	6025591	6025610	+	85	6018293	6027115
chr10	6051921	6065813	6051921	6052506	6065226	6065813	97	---	---	---	---	6053011	6053024	-	71	6051921	6065795
chr10	6058563	6063357	6058563	6059300	6062620	6063357	99	---	---	---	---	6062482	6062494	+	84	6058563	6063355
chr10	6074323	6083778	6074328	6075619	6082463	6083775	98	6074316	6074322	6083779	6083785	6075922	6075933	-	91	6074328	6083771
chr10	6115113	6126803	6115113	6115594	6126322	6126803	98	---	---	---	---	6126017	6126062	+	71	6115113	6126802
chr10	6128189	6138338	6128191	6131469	6135053	6138333	99	6128183	6128188	6138339	6138344	6134873	6134998	+	75	6128191	6138335
chr10	6158424	6166412	6158425	6159251	6165514	6166397	91	6158419	6158423	6166413	6166417	6165262	6165274	+	76	6158429	6166395
chr10	6187321	6199996	6187321	6189931	6197387	6199996	99	---	---	---	---	6197177	6197200	+	91	6187321	6199994
chr10	6207286	6213063	6207286	6207553	6212796	6213063	94	---	---	---	---	6212738	6212753	+	75	6207286	6213061
chr10	6217407	6226366	6217407	6218648	6225089	6226366	96	---	---	---	---	6224817	6224850	+	82	6217407	6226364
chr10	6239117	6253256	6239129	6240916	6251492	6253245	95	6239112	6239116	6253257	6253261	6251057	6251071	+	73	6239119	6253253
chr10	6259444	6268776	6259444	6259821	6268399	6268776	99	---	---	---	---	6260176	6260201	-	76	6259448	6268774
chr10	6270620	6279591	6270620	6271862	6278290	6279591	95	---	---	---	---	6272099	6272132	-	82	6270621	6279587
chr10	6307175	6327764	6307175	6311486	6323338	6327764	87	---	---	---	---	6322800	6322820	+	85	6307176	6327752
chr10	6319213	6337644	6319213	6320485	6336391	6337644	97	---	---	---	---	6335845	6335869	+	72	6319214	6337641
chr10	6323339	6332807	6323339	6324671	6331475	6332807	99	---	---	---	---	6331168	6331179	+	91	6323339	6332805
chr10	6349563	6358451	6349563	6349776	6358236	6358451	92	---	---	---	---	6349788	6349811	-	70	---	---
chr10	6350171	6358236	6350171	6353557	6354856	6358236	99	---	---	---	---	6354762	6354802	+	73	6350171	6358234
chr10	6359183	6377221	6359191	6360091	6376352	6377212	93	6359178	6359182	6377222	6377226	6375697	6375712	+	81	---	---
chr10	6363890	6373284	6363890	6365215	6371959	6373284	99	---	---	---	---	6365507	6365553	-	70	6363895	6373282
chr10	6383690	6392623	6383690	6384936	6391365	6392623	98	---	---	---	---	6385173	6385206	-	79	6383690	6392620
chr10	6393016	6401610	6393016	6394633	6399997	6401610	98	---	---	---	---	6394832	6394851	-	85	6393016	6401608
chr10	6410596	6419591	6410596	6411875	6418314	6419591	96	---	---	---	---	6412106	6412139	-	82	6410596	6419585
chr10	6434159	6444346	6434159	6434618	6443889	6444346	95	---	---	---	---	6443475	6443487	+	84	---	---
chr10	6468692	6489054	6468692	6469324	6488422	6489054	99	---	---	---	---	6470171	6470190	-	70	6468699	6489051
chr10	6477047	6486462	6477062	6477644	6485865	6486447	99	6477042	6477046	6486463	6486467	6477849	6477876	-	78	6477062	6486445
chr10	6508013	6517658	6508025	6508435	6517245	6517655	93	6508008	6508012	6517659	6517663	6516823	6516845	+	73	---	---
chr10	6519136	6532065	6519136	6520707	6530436	6532065	95	---	---	---	---	6530000	6530016	+	70	6519136	6532063
chr10	6541180	6555348	6541180	6545403	6551125	6555348	98	---	---	---	---	6545568	6545596	-	82	---	---
chr10	6548090	6559949	6548090	6549954	6558028	6559949	89	---	---	---	---	6557654	6557673	+	70	---	---
chr10	6565628	6570834	6565628	6568052	6568483	6570834	88	---	---	---	---	6568098	6568125	-	89	6565643	6570820
chr10	6578995	6591757	6578996	6582213	6588487	6591750	94	6578989	6578994	6591758	6591763	6582503	6582527	-	84	6578997	6591748
chr10	6652729	6662098	6652742	6654045	6660812	6662094	96	6652724	6652728	6662099	6662103	6654354	6654365	-	91	6652731	6662092
chr10	6668090	6680270	6668090	6672182	6676178	6680270	99	---	---	---	---	6676053	6676072	+	85	6668105	6680268
chr10	6692038	6699464	6692038	6692693	6698809	6699464	99	---	---	---	---	6692978	6692995	-	72	6692039	6699462
chr10	6704452	6710484	6704452	6704915	6710021	6710484	97	---	---	---	---	6705097	6705112	-	87	---	---
chr10	6717128	6735082	6717128	6718126	6734084	6735082	97	---	---	---	---	6718805	6718822	-	77	---	---
chr10	6740702	6754449	6740702	6741323	6753828	6754449	96	---	---	---	---	6753609	6753626	+	72	6740707	6754447
chr10	6760280	6769428	6760280	6761461	6768201	6769426	91	6760275	6760279	6769429	6769433	6767864	6767889	+	80	6760280	6769427
chr10	6776576	6792750	6776576	6776852	6792473	6792750	98	---	---	---	---	6777412	6777451	-	80	6776583	6792744
chr10	6781401	6789658	6781401	6784915	6786139	6789658	98	---	---	---	---	6784967	6785007	-	73	6781401	6789655
chr10	6792741	6803523	6792750	6795961	6800229	6803515	95	6792732	6792740	6803524	6803532	6796125	6796175	-	70	6792742	6803521
chr10	6805973	6814161	6805973	6809482	6810652	6814161	99	---	---	---	---	6809535	6809574	-	77	6805973	6814159
chr10	6843898	6859104	6843898	6848322	6854689	6859104	99	---	---	---	---	6854372	6854402	+	74	---	---
chr10	6871920	6886039	6871922	6872549	6885383	6886026	88	6871915	6871919	6886040	6886044	6884949	6884970	+	72	6871922	6886037
chr10	6874960	6884474	6874960	6876280	6883151	6884474	99	---	---	---	---	6876571	6876623	-	71	6874965	6884472
chr10	6899289	6905059	6899289	6899594	6904754	6905059	98	---	---	---	---	6899802	6899816	-	73	6899296	6905052
chr10	6955656	6964660	6955656	6956943	6963376	6964660	99	---	---	---	---	6957175	6957208	-	82	6955656	6964659
chr10	6966108	6974945	6966108	6967312	6973716	6974945	94	---	---	---	---	6967599	6967627	-	82	6966108	6974943
chr10	6982263	6986057	6982263	6983201	6985124	6986057	96	---	---	---	---	6985034	6985052	+	73	6982266	6986052
chr10	6993692	6999688	6993692	6994381	6998999	6999688	99	---	---	---	---	---	---	0	--	---	---
chr10	7004047	7012992	7004062	7005323	7011729	7012991	99	7004042	7004046	7012993	7012997	7011416	7011433	+	83	7004048	7012989
chr10	7041902	7063118	7041902	7043221	7061744	7063118	94	---	---	---	---	7044118	7044132	-	86	7041902	7063116
chr10	7045110	7056808	7045110	7045586	7056332	7056808	99	7045103	7045109	7056809	7056815	7045844	7045892	-	81	7045110	7056806
chr10	7067730	7076941	7067730	7070029	7074644	7076941	99	---	---	---	---	7074514	7074536	+	73	7067730	7076939
chr10	7110650	7119868	7110650	7112948	7117568	7119868	99	---	---	---	---	7117438	7117460	+	73	7110650	7119866
chr10	7122084	7131014	7122084	7123313	7129742	7131014	96	---	---	---	---	7129472	7129505	+	82	7122085	7131012
chr10	7133859	7142831	7133859	7135130	7141559	7142831	99	---	---	---	---	7135366	7135399	-	82	7133859	7142828
chr10	7157665	7174826	7157665	7162019	7170486	7174826	97	---	---	---	---	7170062	7170111	+	74	---	---
chr10	7174825	7182906	7174825	7178167	7179518	7182906	97	---	---	---	---	7179425	7179464	+	75	7174825	7182904
chr10	7193290	7205273	7193290	7196501	7202061	7205273	99	---	---	---	---	7196653	7196692	-	80	---	---
chr10	7223572	7231611	7223572	7224827	7230373	7231611	96	---	---	---	---	7230102	7230135	+	85	7223572	7231609
chr10	7244028	7253465	7244028	7245335	7252159	7253465	96	---	---	---	---	7245642	7245653	-	83	7244028	7253463
chr10	7269846	7280503	7269846	7271098	7279209	7280503	92	---	---	---	---	7271390	7271450	-	70	---	---
chr10	7288256	7291144	7288256	7288786	7290621	7291144	97	---	---	---	---	---	---	0	--	7288259	7291139
chr10	7312144	7321480	7312144	7313378	7320245	7321480	99	---	---	---	---	7320037	7320049	+	100	7312144	7321478
chr10	7346133	7355813	7346133	7346491	7355437	7355813	90	---	---	---	---	7355353	7355376	+	70	7346138	7355811
chr10	7380018	7389345	7380018	7380732	7388622	7389345	98	---	---	---	---	7381093	7381126	-	70	7380018	7389338
chr10	7394689	7406947	7394695	7394888	7406750	7406943	93	7394684	7394688	7406948	7406952	7406509	7406532	+	91	7394692	7406946
chr10	7397289	7406750	7397289	7398602	7405437	7406750	99	---	---	---	---	7405099	7405111	+	76	7397290	7406748
chr10	7417147	7427011	7417147	7420590	7423525	7427011	95	---	---	---	---	---	---	0	--	7417148	7427008
chr10	7438153	7453551	7438161	7442748	7448940	7453544	98	7438148	7438152	7453552	7453556	7443041	7443056	-	87	7438161	7453542
chr10	7455960	7463982	7455960	7459247	7460647	7463982	96	---	---	---	---	7460547	7460561	+	86	7455968	7463980
chr10	7473032	7480308	7473032	7473716	7479621	7480308	94	7473027	7473031	7480309	7480313	7473963	7473983	-	76	7473034	7480306
chr10	7481564	7496624	7481564	7481807	7496380	7496623	93	7481559	7481563	7496625	7496629	7482356	7482380	-	76	7481564	7496609
chr10	7484221	7493821	7484227	7484820	7493227	7493820	96	7484216	7484220	7493822	7493826	7492985	7493012	+	75	7484225	7493820
chr10	7500230	7514162	7500230	7500885	7513508	7514162	93	---	---	---	---	7513281	7513308	+	75	7500235	7514160
chr10	7505378	7513246	7505389	7506620	7511998	7513232	96	7505372	7505377	7513247	7513252	7506856	7506889	-	82	7505387	7513245
chr10	7516337	7534845	7516337	7517685	7533520	7534845	96	---	---	---	---	7518203	7518227	-	72	7516342	7534843
chr10	7523092	7532506	7523092	7523686	7531912	7532506	99	---	---	---	---	7523892	7523919	-	75	7523092	7532504
chr10	7537257	7546612	7537257	7538719	7545142	7546612	89	---	---	---	---	7538937	7538970	-	79	7537258	7546597
chr10	7570689	7581993	7570689	7571166	7581515	7581993	96	---	---	---	---	7581238	7581269	+	81	7570689	7581991
chr10	7583975	7590440	7583977	7584227	7590175	7590426	92	7583970	7583974	7590441	7590445	7584419	7584432	-	71	---	---
chr10	7590746	7611391	7590746	7592342	7609775	7611391	88	---	---	---	---	7608959	7608977	+	73	7590748	7611380
chr10	7592370	7604410	7592370	7595849	7600932	7604410	99	---	---	---	---	7596078	7596101	-	75	7592370	7604405
chr10	7609468	7618882	7609468	7610798	7617567	7618876	96	7609462	7609467	7618883	7618888	7617268	7617311	+	72	---	---
chr10	7610067	7618819	7610067	7610741	7618164	7618819	95	---	---	---	---	7617914	7617941	+	89	7610073	7618817
chr10	7616491	7620535	7616491	7618192	7618861	7620535	87	---	---	---	---	7618831	7618846	+	75	---	---
chr10	7627690	7635558	7627690	7627836	7635409	7635558	91	---	---	---	---	7635253	7635268	+	93	7627691	7635547
chr10	7641756	7652654	7641756	7645371	7649031	7652654	99	7641751	7641755	7652655	7652659	7645429	7645553	-	77	---	---
chr10	7660973	7669234	7660976	7661860	7668368	7669231	91	7660968	7660972	7669235	7669239	7668254	7668287	+	70	---	---
chr10	7669228	7679267	7669231	7672436	7676051	7679253	99	7669222	7669227	7679268	7679273	7672492	7672616	-	77	7669231	7679265
chr10	7681644	7689885	7681646	7685199	7686325	7689881	99	7681631	7681643	7689886	7689898	7685246	7685286	-	75	7681647	7689883
chr10	7695055	7705193	7695055	7698417	7701822	7705193	96	---	---	---	---	7698484	7698512	-	75	---	---
chr10	7705246	7718947	7705246	7706681	7717520	7718947	93	---	---	---	---	7707058	7707072	-	73	---	---
chr10	7745128	7755367	7745141	7748425	7752075	7755358	97	7745123	7745127	7755368	7755372	7751892	7751992	+	75	---	---
chr10	7758865	7767123	7758865	7759502	7766487	7767123	97	---	---	---	---	7766137	7766170	+	76	7758865	7767116
chr10	7769429	7776862	7769429	7770095	7776196	7776862	98	---	---	---	---	7770335	7770351	-	82	7769429	7776859
chr10	7781104	7788498	7781104	7781750	7787852	7788498	99	---	---	---	---	7787552	7787569	+	72	7781106	7788496
chr10	7807784	7827570	7807792	7809022	7826285	7827570	93	7807779	7807783	7827571	7827575	7809726	7809745	-	70	7807794	7827568
chr10	7816156	7822586	7816156	7817573	7821173	7822586	99	---	---	---	---	7821010	7821042	+	78	7816156	7822584
chr10	7837185	7843211	7837185	7837307	7843089	7843211	92	---	---	---	---	7837549	7837562	-	78	7837185	7843209
chr10	7846585	7854737	7846585	7849746	7851566	7854737	97	---	---	---	---	7849831	7849846	-	81	7846586	7854722
chr10	7874719	7884140	7874728	7876018	7882829	7884135	97	7874714	7874718	7884141	7884145	7876327	7876338	-	91	7874722	7884133
chr10	7894128	7903243	7894130	7895478	7901904	7903233	96	7894122	7894127	7903244	7903249	7895718	7895751	-	82	7894131	7903237
chr10	7894624	7903122	7894624	7895367	7902400	7903122	94	---	---	---	---	7902272	7902303	+	81	7894627	7903110
chr10	7924024	7940679	7924024	7925212	7939488	7940679	94	---	---	---	---	7925886	7925925	-	72	7924024	7940666
chr10	7928242	7946914	7928242	7930616	7944540	7946914	90	---	---	---	---	7930930	7930972	-	72	7928247	7946912
chr10	7939488	7946914	7939488	7940142	7946260	7946914	99	---	---	---	---	7940427	7940444	-	72	7939488	7946912
chr10	7950563	7966599	7950563	7951242	7965916	7966597	98	7950558	7950562	7966600	7966604	7951910	7951937	-	75	7950564	7966594
chr10	7960154	7967118	7960154	7960691	7966582	7967118	97	---	---	---	---	7966357	7966376	+	70	7960172	7967110
chr10	7976320	7989320	7976320	7978770	7986864	7989314	99	7976315	7976319	7989321	7989325	7979130	7979174	-	84	---	---
chr10	8000292	8013857	8000292	8001899	8012195	8013857	95	---	---	---	---	8011762	8011776	+	73	8000294	8013855
chr10	8045382	8060342	8045382	8049730	8055994	8060342	99	---	---	---	---	8055774	8055791	+	94	8045383	8060340
chr10	8063846	8075262	8063846	8064324	8074784	8075262	95	---	---	---	---	8064561	8064612	-	80	8063846	8075260
chr10	8081541	8091918	8081541	8082272	8091186	8091918	94	---	---	---	---	8082700	8082718	-	78	8081542	8091908
chr10	8123978	8140280	8123978	8129407	8134813	8140280	97	---	---	---	---	8129614	8129626	-	84	8123991	8140278
chr10	8142909	8152939	8142909	8145991	8149853	8152939	98	---	---	---	---	8146049	8146168	-	76	8142916	8152936
chr10	8167319	8174830	8167319	8168017	8174132	8174830	99	---	---	---	---	8173832	8173849	+	72	8167319	8174828
chr10	8174869	8188675	8174869	8176492	8186943	8188675	90	---	---	---	---	8176912	8176926	-	73	8174869	8188673
chr10	8190413	8204908	8190426	8191056	8204270	8204899	97	8190406	8190412	8204909	8204915	8191636	8191656	-	71	8190418	8204896
chr10	8219139	8231704	8219139	8221631	8229213	8231704	91	---	---	---	---	8221882	8221909	-	89	8219142	8231699
chr10	8225616	8234632	8225618	8226660	8233541	8234623	92	8225611	8225615	8234633	8234637	8233425	8233446	+	86	8225630	8234621
chr10	8261599	8278336	8261599	8262754	8277142	8278336	95	---	---	---	---	8276456	8276471	+	93	---	---
chr10	8268799	8276228	8268799	8269457	8275570	8276228	99	---	---	---	---	8275270	8275287	+	72	8268802	8276225
chr10	8292482	8308791	8292483	8295209	8306132	8308791	85	8292476	8292481	8308792	8308797	8305655	8305709	+	81	8292497	8308777
chr10	8292548	8308461	8292548	8294816	8306197	8308461	86	---	---	---	---	8305655	8305709	+	81	---	---
chr10	8312799	8321617	8312799	8313999	8320406	8321617	92	---	---	---	---	8314272	8314319	-	72	8312799	8321615
chr10	8324227	8331608	8324227	8325184	8330605	8331608	91	---	---	---	---	8325406	8325455	-	70	8324236	8331606
chr10	8332033	8341251	8332036	8333247	8339999	8341250	93	8332027	8332032	8341252	8341257	8339669	8339694	+	80	8332039	8341248
chr10	8332602	8341250	8332602	8333247	8340562	8341250	90	---	---	---	---	8340196	8340216	+	71	8332602	8341248
chr10	8343003	8356431	8343003	8346572	8352843	8356431	98	---	---	---	---	8346856	8346885	-	73	8343003	8356429
chr10	8371736	8380641	8371750	8372983	8379403	8380636	97	8371731	8371735	8380642	8380646	8373270	8373304	-	74	8371746	8380633
chr10	8381653	8390621	8381657	8382915	8389342	8390620	96	8381647	8381652	8390622	8390627	8383147	8383180	-	82	8381657	8390612
chr10	8402793	8417278	8402793	8404213	8415793	8417278	92	---	---	---	---	8404779	8404792	-	85	8402809	8417273
chr10	8424409	8445632	8424413	8425752	8444274	8445619	95	8424402	8424408	8445633	8445639	8426459	8426470	-	75	8424414	8445619
chr10	8427196	8442040	8427203	8428601	8440650	8442040	94	8427191	8427195	8442041	8442045	8429021	8429040	-	85	---	---
chr10	8445629	8463524	8445629	8446269	8462871	8463524	92	---	---	---	---	8446812	8446836	-	76	8445629	8463519
chr10	8450467	8459830	8450474	8451778	8458543	8459825	96	8450462	8450466	8459831	8459835	8458205	8458230	+	80	8450478	8459825
chr10	8478979	8488725	8478979	8479655	8488058	8488725	90	---	---	---	---	8487653	8487667	+	73	---	---
chr10	8507160	8514896	8507160	8510264	8511792	8514896	99	---	---	---	---	8510316	8510356	-	75	8507160	8514893
chr10	8523449	8537440	8523449	8524080	8536809	8537440	97	---	---	---	---	8536186	8536206	+	71	8523454	8537438
chr10	8548807	8557687	8548807	8550055	8556418	8557687	94	---	---	---	---	8550293	8550326	-	79	8548807	8557685
chr10	8564702	8572126	8564702	8565356	8571472	8572126	99	---	---	---	---	8565641	8565658	-	72	8564702	8572124
chr10	8578198	8599100	8578200	8578536	8598756	8599091	87	8578193	8578197	8599101	8599105	8598245	8598302	+	70	8578198	8599085
chr10	8582680	8591139	8582680	8583431	8590385	8591139	96	---	---	---	---	8590120	8590148	+	86	8582691	8591137
chr10	8600065	8611511	8600065	8600345	8611218	8611499	97	8600060	8600064	8611512	8611516	8610779	8610793	+	80	---	---
chr10	8613421	8623512	8613421	8614123	8622808	8623512	95	---	---	---	---	8622717	8622734	+	72	8613421	8623495
chr10	8616134	8621940	8616134	8616708	8621364	8621940	99	---	---	---	---	8616865	8616888	-	79	8616135	8621938
chr10	8623504	8641563	8623510	8624143	8640922	8641556	98	8623499	8623503	8641564	8641568	8624588	8624602	-	80	8623504	8641557
chr10	8667758	8682126	8667758	8669110	8680765	8682126	90	---	---	---	---	8669659	8669693	-	74	---	---
chr10	8668601	8683450	8668601	8670434	8681617	8683450	94	---	---	---	---	8681083	8681112	+	76	8668614	8683448
chr10	8685340	8699043	8685340	8687015	8697364	8699043	98	---	---	---	---	8687434	8687448	-	73	8685343	8699038
chr10	8686146	8698581	8686146	8686557	8698169	8698581	97	---	---	---	---	8697734	8697748	+	80	8686156	8698579
chr10	8807328	8821305	8807328	8808965	8819668	8821305	98	---	---	---	---	8819163	8819198	+	75	8807343	8821303
chr10	8826249	8834681	8826249	8827174	8833692	8834681	90	---	---	---	---	---	---	0	--	8826265	8834679
chr10	8851662	8864558	8851662	8855148	8861431	8864558	87	---	---	---	---	8855437	8855463	-	74	8851667	8864556
chr10	8891628	8908614	8891628	8892409	8907833	8908614	86	---	---	---	---	8907174	8907193	+	80	---	---
chr10	8939197	8951205	8939197	8940886	8949515	8951205	98	---	---	---	---	8949115	8949150	+	75	8939197	8951203
chr10	8952156	8964497	8952156	8952850	8963802	8964497	95	---	---	---	---	8963434	8963477	+	88	8952167	8964491
chr10	8966175	8976850	8966175	8967585	8975546	8976850	87	---	---	---	---	8975149	8975188	+	75	---	---
chr10	8992873	9010922	8992873	8993085	9010724	9010922	87	---	---	---	---	9009908	9009923	+	81	---	---
chr10	9011795	9025627	9011795	9012237	9025165	9025627	90	---	---	---	---	9012799	9012851	-	77	9011795	9025625
chr10	9029924	9038736	9029937	9030828	9037884	9038731	91	9029919	9029923	9038737	9038741	9037543	9037570	+	71	---	---
chr10	9051329	9060763	9051329	9052635	9059454	9060763	99	---	---	---	---	9059255	9059267	+	100	9051329	9060761
chr10	9093187	9109518	9093187	9093874	9108830	9109518	98	---	---	---	---	9094518	9094535	-	83	9093190	9109516
chr10	9098421	9107295	9098426	9099683	9106067	9107295	94	9098416	9098420	9107296	9107300	9105795	9105828	+	82	9098426	9107293
chr10	9118911	9127567	9118911	9120566	9125912	9127567	98	---	---	---	---	9120818	9120834	-	94	9118915	9127565
chr10	9128596	9150394	9128596	9129226	9149765	9150394	97	---	---	---	---	9148798	9148824	+	70	9128596	9150392
chr10	9134979	9145604	9134979	9138093	9142509	9145604	98	---	---	---	---	9142478	9142493	+	75	9134993	9145602
chr10	9185931	9202237	9185931	9187175	9200974	9202237	97	---	---	---	---	9187738	9187765	-	89	9185934	9202235
chr10	9188502	9195888	9188517	9189163	9195240	9195886	99	9188497	9188501	9195889	9195893	9194939	9194956	+	72	9188514	9195887
chr10	9212857	9225557	9212857	9214667	9223691	9225557	95	---	---	---	---	9223402	9223421	+	90	---	---
chr10	9243430	9247469	9243430	9245338	9245545	9247469	95	---	---	---	---	9245368	9245379	-	83	9243444	9247467
chr10	9256246	9270212	9256246	9259339	9267110	9270212	98	---	---	---	---	9266751	9266788	+	78	---	---
chr10	9285426	9299162	9285426	9287045	9297537	9299162	96	---	---	---	---	9287464	9287478	-	73	9285426	9299159
chr10	9317006	9325930	9317006	9317889	9325025	9325930	94	---	---	---	---	9324891	9324919	+	86	---	---
chr10	9350356	9365823	9350363	9350478	9365708	9365823	99	9350350	9350355	9365824	9365829	9364948	9364981	+	70	9350360	9365810
chr10	9352733	9361673	9352733	9353517	9360889	9361673	99	---	---	---	---	9353756	9353785	-	86	---	---
chr10	9380972	9400777	9380972	9381491	9400258	9400777	90	---	---	---	---	9399319	9399339	+	71	9380975	9400776
chr10	9392790	9405737	9392802	9393651	9404879	9405725	86	9392785	9392789	9405738	9405742	9404449	9404466	+	83	---	---
chr10	9401927	9409877	9401927	9402209	9409595	9409877	95	---	---	---	---	9409427	9409479	+	73	9401938	9409870
chr10	9414367	9425727	9414367	9414845	9425250	9425727	94	---	---	---	---	9424975	9425009	+	82	9414368	9425725
chr10	9434657	9446005	9434671	9437427	9443241	9445997	99	9434651	9434656	9446006	9446011	9442951	9442990	+	80	9434662	9445989
chr10	9450757	9463987	9450757	9452024	9462784	9463987	92	---	---	---	---	9452505	9452524	-	90	9450757	9463982
chr10	9476256	9496698	9476256	9477050	9495923	9496698	89	---	---	---	---	9495103	9495129	+	70	9476274	9496697
chr10	9476473	9496698	9476473	9477050	9496140	9496698	88	---	---	---	---	9495226	9495249	+	75	9476482	9496697
chr10	9489046	9496856	9489046	9489218	9496684	9496856	95	---	---	---	---	9489535	9489553	-	78	---	---
chr10	9522422	9534945	9522422	9525549	9531836	9534945	95	---	---	---	---	9531521	9531545	+	84	9522422	9534943
chr10	9551188	9563766	9551188	9554407	9560640	9563766	91	---	---	---	---	9560328	9560355	+	82	9551194	9563764
chr10	9578493	9583780	9578493	9579370	9582901	9583780	90	---	---	---	---	9582740	9582758	+	73	---	---
chr10	9606472	9611747	9606472	9609107	9609112	9611747	99	---	---	---	---	---	---	0	--	9606479	9611743
chr10	9612669	9620551	9612669	9616081	9617134	9620551	98	---	---	---	---	9617042	9617081	+	77	---	---
chr10	9656333	9667622	9656333	9658832	9665120	9667622	99	---	---	---	---	9664805	9664829	+	88	9656333	9667620
chr10	9696846	9717644	9696850	9698108	9716395	9717634	98	9696836	9696845	9717645	9717654	9698989	9699012	-	70	9696846	9717632
chr10	9698474	9710319	9698474	9701244	9707546	9710319	99	---	---	---	---	9707231	9707255	+	84	9698474	9710317
chr10	9717797	9729871	9717797	9720050	9727651	9729871	92	---	---	---	---	9720213	9720252	-	72	9717799	9729857
chr10	9732171	9745977	9732171	9735221	9742823	9745977	92	---	---	---	---	9742509	9742533	+	88	---	---
chr10	9749413	9770508	9749413	9750173	9769748	9770508	98	---	---	---	---	9768787	9768845	+	71	9749421	9770505
chr10	9774775	9783773	9774775	9776054	9782493	9783773	99	---	---	---	---	9776287	9776320	-	82	9774775	9783765
chr10	9803534	9813015	9803543	9804858	9811680	9813015	97	9803528	9803533	9813016	9813021	9811361	9811372	+	91	9803536	9813008
chr10	9807898	9825404	9807898	9809187	9824118	9825404	91	---	---	---	---	9809297	9809317	-	80	9807901	9825395
chr10	9825400	9838034	9825403	9827187	9836242	9838025	97	9825394	9825399	9838035	9838040	9835807	9835821	+	73	9825404	9838032
chr10	9859887	9868811	9859887	9861146	9867573	9868811	94	---	---	---	---	9861385	9861417	-	81	9859887	9868808
chr10	9870758	9880038	9870758	9871863	9879052	9880038	88	---	---	---	---	9872025	9872058	-	85	---	---
chr10	9880241	9897872	9880241	9881271	9896843	9897872	96	---	---	---	---	9881990	9882049	-	73	---	---
chr10	9897940	9905379	9897944	9898583	9904734	9905373	99	9897934	9897939	9905380	9905385	9898867	9898884	-	72	9897942	9905371
chr10	9936258	9940683	9936258	9936549	9940390	9940683	88	---	---	---	---	9936675	9936695	-	71	---	---
chr10	9946100	9951451	9946100	9947293	9950283	9951451	94	---	---	---	---	9947323	9947339	-	88	9946106	9951449
chr10	9969125	9978889	9969125	9969569	9978446	9978889	93	---	---	---	---	9969983	9969997	-	86	---	---
chr10	10016563	10026723	10016571	10018142	10025080	10026709	95	10016558	10016562	10026724	10026728	10024803	10024822	+	90	10016564	10026721
chr10	10030456	10038187	10030456	10031121	10037523	10038187	96	---	---	---	---	10031278	10031294	-	70	10030458	10038183
chr10	10039704	10056377	10039704	10040914	10055219	10056377	91	---	---	---	---	10054646	10054670	+	80	10039705	10056375
chr10	10042121	10049701	10042131	10042718	10049108	10049695	99	10042114	10042120	10049702	10049708	10042944	10042963	-	85	10042131	10049692
chr10	10062767	10075527	10062767	10065995	10072270	10075527	91	---	---	---	---	10066227	10066250	-	70	10062767	10075525
chr10	10101097	10110663	10101108	10102448	10109318	10110659	99	10101091	10101096	10110664	10110669	10102754	10102765	-	91	10101101	10110655
chr10	10116544	10134228	10116544	10117798	10133016	10134228	92	---	---	---	---	10118314	10118338	-	72	10116546	10134226
chr10	10119733	10128538	10119736	10121023	10127293	10128527	91	10119728	10119732	10128539	10128543	10126979	10127015	+	75	10119733	10128530
chr10	10136831	10149528	10136840	10138456	10147902	10149520	97	10136825	10136830	10149529	10149534	10147466	10147480	+	73	10136840	10149518
chr10	10150327	10156671	10150327	10151735	10155263	10156671	99	---	---	---	---	10151861	10151899	-	79	10150327	10156664
chr10	10173229	10190342	10173231	10176653	10187013	10190336	89	10173224	10173228	10190343	10190347	10177125	10177170	-	73	10173231	10190334
chr10	10182719	10202950	10182719	10183320	10202345	10202950	90	---	---	---	---	10184206	10184219	-	71	10182720	10202936
chr10	10237844	10255844	10237844	10238431	10255261	10255844	96	---	---	---	---	10239188	10239225	-	71	10237860	10255842
chr10	10242654	10251624	10242655	10243910	10250382	10251624	97	10242649	10242653	10251625	10251629	10250111	10250144	+	79	10242657	10251619
chr10	10272694	10281635	10272694	10273962	10280368	10281635	99	---	---	---	---	10274189	10274222	-	79	10272695	10281622
chr10	10282457	10290839	10282457	10285713	10287583	10290839	99	---	---	---	---	10285766	10285813	-	75	10282457	10290837
chr10	10291532	10299279	10291532	10292118	10298693	10299279	97	---	---	---	---	10298581	10298596	+	81	---	---
chr10	10319615	10333139	10319615	10321170	10331582	10333138	99	10319610	10319614	10333140	10333144	10331151	10331167	+	70	10319618	10333133
chr10	10344242	10357951	10344242	10345861	10356332	10357951	97	---	---	---	---	10346280	10346294	-	73	10344242	10357949
chr10	10365969	10374877	10365969	10367208	10373614	10374877	94	---	---	---	---	10367479	10367529	-	74	10365969	10374875
chr10	10385961	10403947	10385961	10389693	10400198	10403947	95	---	---	---	---	10390129	10390149	-	76	10385971	10403944
chr10	10390578	10394178	10390578	10391301	10393454	10394178	99	---	---	---	---	10391303	10391336	-	70	10390578	10394160
chr10	10410785	10415171	10410785	10410919	10415035	10415171	89	---	---	---	---	---	---	0	--	10410800	10415155
chr10	10433503	10455174	10433503	10436726	10452003	10455174	95	---	---	---	---	10437428	10437441	-	85	10433519	10455172
chr10	10441792	10458730	10441792	10445345	10455170	10458730	87	---	---	---	---	10454707	10454753	+	76	---	---
chr10	10480670	10491795	10480670	10480840	10491624	10491795	97	---	---	---	---	10491084	10491099	+	81	10480670	10491779
chr10	10484923	10503058	10484923	10489567	10498445	10503058	90	---	---	---	---	10498149	10498161	+	84	10484927	10503041
chr10	10494612	10504007	10494612	10495927	10502733	10504007	95	---	---	---	---	10502418	10502429	+	91	10494616	10504005
chr10	10517305	10531048	10517313	10518948	10529464	10531044	95	10517300	10517304	10531049	10531053	10529032	10529048	+	70	10517309	10531042
chr10	10586700	10595883	10586700	10587353	10595231	10595883	96	---	---	---	---	10594837	10594863	+	74	10586701	10595881
chr10	10602689	10615911	10602689	10604132	10614474	10615911	95	---	---	---	---	10604476	10604535	-	76	10602694	10615909
chr10	10625628	10633550	10625628	10626902	10632283	10633550	96	---	---	---	---	10627132	10627165	-	82	10625629	10633539
chr10	10657984	10678651	10657984	10661335	10675348	10678651	93	---	---	---	---	10661910	10661927	-	83	10657984	10678648
chr10	10664245	10673174	10664245	10665505	10671934	10673174	96	---	---	---	---	10671666	10671698	+	81	10664247	10673169
chr10	10685632	10703128	10685632	10685871	10702889	10703128	92	---	---	---	---	10686565	10686609	-	71	10685638	10703126
chr10	10690198	10702852	10690198	10690697	10702394	10702852	85	---	---	---	---	10702017	10702031	+	80	10690208	10702838
chr10	10714016	10729128	10714022	10714328	10728809	10729115	97	10714011	10714015	10729129	10729133	10714802	10714887	-	70	---	---
chr10	10720696	10727558	10720696	10721080	10727174	10727558	99	---	---	---	---	10726872	10726888	+	70	10720696	10727549
chr10	10729117	10744069	10729117	10733468	10739714	10744069	99	---	---	---	---	10733720	10733737	-	72	10729117	10744067
chr10	10750500	10760717	10750500	10752726	10758495	10760717	97	---	---	---	---	10752971	10753013	-	72	---	---
chr10	10772590	10794518	10772590	10773167	10793922	10794518	94	---	---	---	---	10773947	10773970	-	75	10772590	10794512
chr10	10774611	10788301	10774611	10778649	10784264	10788301	99	---	---	---	---	10784169	10784196	+	78	10774611	10788298
chr10	10800965	10818845	10800965	10802154	10817612	10818845	92	---	---	---	---	10802673	10802697	-	80	10800965	10818839
chr10	10802728	10811446	10802728	10804348	10809826	10811446	99	---	---	---	---	10809594	10809606	+	84	10802728	10811444
chr10	10824349	10830466	10824363	10824699	10830111	10830454	95	10824343	10824348	10830467	10830472	10829896	10829968	+	71	10824351	10830465
chr10	10856451	10863165	10856451	10859793	10859797	10863165	93	---	---	---	---	---	---	0	--	---	---
chr10	10867636	10876582	10867639	10868910	10875344	10876576	96	10867629	10867635	10876583	10876589	10875071	10875104	+	76	10867639	10876572
chr10	10881699	10890669	10881699	10882951	10889394	10890669	97	---	---	---	---	10883189	10883222	-	82	10881699	10890667
chr10	10905449	10916234	10905449	10907867	10913826	10916234	95	---	---	---	---	10907925	10908044	-	77	10905450	10916231
chr10	10940697	10948920	10940697	10942301	10947328	10948920	96	---	---	---	---	10942467	10942494	-	71	10940698	10948918
chr10	10940984	10948920	10940984	10942301	10947626	10948920	96	---	---	---	---	10947434	10947451	+	72	10940998	10948918
chr10	10952765	10966674	10952765	10954107	10965336	10966674	94	---	---	---	---	10954523	10954537	-	73	10952766	10966669
chr10	10969636	10979686	10969641	10972310	10976857	10979680	89	10969631	10969635	10979687	10979691	10976806	10976822	+	76	---	---
chr10	10973464	10990648	10973472	10974727	10989379	10990634	96	10973459	10973463	10990649	10990653	10988683	10988704	+	72	10973465	10990644
chr10	10980846	10989380	10980846	10984340	10985884	10989380	99	---	---	---	---	10984392	10984431	-	72	10980846	10989377
chr10	10992065	11001858	10992065	10993267	11000637	11001858	93	---	---	---	---	11000287	11000304	+	83	10992065	11001856
chr10	11018524	11034233	11018524	11022139	11030621	11034233	98	---	---	---	---	11022442	11022459	-	77	11018526	11034231
chr10	11025135	11030055	11025150	11026734	11028462	11030046	99	11025130	11025134	11030056	11030060	---	---	0	--	11025144	11030044
chr10	11038891	11047175	11038891	11040850	11045239	11047175	98	---	---	---	---	11041024	11041047	-	75	11038892	11047172
chr10	11057650	11065841	11057650	11058503	11065026	11065841	88	---	---	---	---	11064699	11064716	+	83	11057650	11065834
chr10	11066216	11074249	11066216	11069563	11070846	11074249	97	---	---	---	---	11069612	11069651	-	75	11066216	11074243
chr10	11092020	11111302	11092020	11095795	11107515	11111302	91	---	---	---	---	11096335	11096381	-	70	---	---
chr10	11097337	11103691	11097337	11100511	11100516	11103691	99	---	---	---	---	---	---	0	--	---	---
chr10	11104415	11113923	11104420	11105730	11112610	11113919	99	11104409	11104414	11113924	11113929	11112411	11112423	+	100	11104420	11113916
chr10	11132248	11141708	11132248	11133565	11140418	11141708	97	---	---	---	---	11140103	11140114	+	91	11132248	11141706
chr10	11222955	11230036	11222955	11223537	11229455	11230036	97	---	---	---	---	11229315	11229327	+	92	11222955	11230034
chr10	11250874	11264132	11250885	11252227	11262797	11264120	93	11250869	11250873	11264133	11264137	11252623	11252646	-	75	11250875	11264118
chr10	11273150	11280383	11273150	11273792	11279740	11280383	98	---	---	---	---	11273926	11273938	-	92	11273150	11280376
chr10	11290053	11306461	11290053	11291250	11305290	11306461	93	---	---	---	---	11304720	11304744	+	80	11290056	11306457
chr10	11295015	11302150	11295020	11295687	11301472	11302140	95	11295010	11295014	11302151	11302155	11301215	11301231	+	76	11295020	11302148
chr10	11321722	11330948	11321729	11322422	11330273	11330948	92	11321717	11321721	11330949	11330953	11322786	11322813	-	75	11321729	11330946
chr10	11373450	11389463	11373450	11374434	11388506	11389463	94	---	---	---	---	11388057	11388078	+	72	11373450	11389454
chr10	11382903	11389747	11382917	11383215	11389450	11389747	97	11382897	11382902	11389748	11389753	11383390	11383434	-	71	---	---
chr10	11422119	11431134	11422120	11423390	11429800	11431124	94	11422114	11422118	11431135	11431139	11423629	11423662	-	82	11422123	11431130
chr10	11433532	11436080	11433532	11433887	11435742	11436080	87	---	---	---	---	11435688	11435722	+	71	---	---
chr10	11441825	11462223	11441825	11442482	11461511	11462223	90	---	---	---	---	11460573	11460606	+	73	11441827	11462222
chr10	11451282	11462846	11451282	11451908	11462218	11462846	98	---	---	---	---	11452334	11452358	-	72	11451300	11462844
chr10	11466274	11477797	11466274	11469487	11474599	11477796	95	11466269	11466273	11477798	11477802	11474343	11474366	+	75	11466274	11477796
chr10	11490820	11499748	11490820	11492084	11498502	11499748	93	---	---	---	---	11492362	11492405	-	70	11490823	11499744
chr10	11503071	11516078	11503071	11503625	11515519	11516078	93	---	---	---	---	11504181	11504210	-	70	11503071	11516074
chr10	11504567	11513515	11504572	11505833	11512274	11513502	96	11504560	11504566	11513516	11513522	11506080	11506104	-	76	11504568	11513499
chr10	11519105	11537544	11519105	11519904	11536744	11537544	94	---	---	---	---	11520561	11520660	-	77	---	---
chr10	11537599	11556589	11537599	11538226	11555962	11556589	98	---	---	---	---	11538810	11538833	-	70	11537606	11556587
chr10	11542953	11552453	11542956	11543551	11551843	11552438	98	11542948	11542952	11552454	11552458	11551610	11551637	+	75	11542956	11552449
chr10	11564402	11575752	11564402	11566805	11573443	11575752	95	---	---	---	---	11567096	11567120	-	88	11564407	11575750
chr10	11577775	11591096	11577775	11579203	11589672	11591096	96	---	---	---	---	11579623	11579637	-	73	11577775	11591093
chr10	11594492	11607423	11594494	11595721	11606188	11607415	99	11594487	11594491	11607424	11607428	11596120	11596143	-	75	11594494	11607417
chr10	11617804	11626929	11617819	11619071	11625671	11626921	99	11617799	11617803	11626930	11626934	11619307	11619340	-	82	11617810	11626917
chr10	11628702	11637692	11628702	11629782	11636612	11637692	95	---	---	---	---	11629884	11629905	-	86	11628702	11637688
chr10	11628702	11637645	11628702	11629736	11636612	11637645	95	---	---	---	---	11629884	11629905	-	86	11628702	11637633
chr10	11642899	11656799	11642899	11644580	11655062	11656799	96	---	---	---	---	11644999	11645015	-	70	11642899	11656797
chr10	11665673	11673266	11665673	11666347	11672592	11673266	96	---	---	---	---	11666472	11666483	-	100	11665673	11673261
chr10	11678908	11682148	11678908	11679229	11681827	11682148	99	---	---	---	---	11679246	11679259	-	71	11678908	11682146
chr10	11696725	11705820	11696725	11697912	11704608	11705820	95	---	---	---	---	11704273	11704297	+	80	11696725	11705814
chr10	11705853	11712781	11705853	11706966	11711668	11712781	92	---	---	---	---	11711513	11711525	+	84	11705853	11712780
chr10	11713312	11727111	11713312	11714937	11725431	11727111	93	---	---	---	---	11724999	11725013	+	73	11713315	11727108
chr10	11713536	11726870	11713536	11714695	11725655	11726870	92	---	---	---	---	11715193	11715212	-	90	---	---
chr10	11748482	11766187	11748482	11749091	11765578	11766187	98	---	---	---	---	11764797	11764815	+	78	11748482	11766171
chr10	11749664	11758643	11749664	11750922	11757363	11758643	98	---	---	---	---	11751160	11751193	-	79	11749664	11758641
chr10	11781039	11795499	11781042	11784695	11791818	11795487	98	11781034	11781038	11795500	11795504	11791652	11791665	+	78	11781046	11795485
chr10	11815969	11836445	11815969	11816242	11836172	11836445	94	---	---	---	---	11816898	11816915	-	77	---	---
chr10	11823610	11836172	11823610	11826776	11833032	11836172	97	---	---	---	---	11827066	11827089	-	83	11823610	11836170
chr10	11841289	11850496	11841289	11842498	11849245	11850496	88	---	---	---	---	11848915	11848940	+	80	11841292	11850492
chr10	11875913	11882350	11875913	11877341	11880935	11882350	96	---	---	---	---	11877473	11877511	-	79	11875913	11882348
chr10	11883503	11902674	11883503	11885834	11900289	11902674	95	---	---	---	---	11886536	11886556	-	76	---	---
chr10	11890766	11900294	11890772	11892097	11898967	11900290	99	11890761	11890765	11900295	11900299	11892403	11892414	-	91	11890772	11900293
chr10	11931052	11942867	11931052	11931530	11942389	11942867	99	---	---	---	---	11931784	11931832	-	81	11931052	11942862
chr10	11949140	11962356	11949140	11950121	11961374	11962356	95	---	---	---	---	11960836	11960855	+	70	11949142	11962350
chr10	11983838	11988101	11983838	11984490	11987448	11988101	97	---	---	---	---	11987355	11987372	+	72	11983838	11988099
chr10	11990584	11999618	11990584	11991147	11999055	11999618	94	---	---	---	---	11991513	11991543	-	70	---	---
chr10	12018274	12033522	12018274	12018422	12033373	12033522	96	---	---	---	---	12032744	12032767	+	70	---	---
chr10	12020823	12029657	12020823	12022452	12028028	12029657	99	---	---	---	---	12027790	12027802	+	92	12020823	12029655
chr10	12045238	12053148	12045238	12045412	12052974	12053148	99	---	---	---	---	12052628	12052645	+	83	---	---
chr10	12048399	12066276	12048399	12052341	12062313	12066276	90	---	---	---	---	12061855	12061874	+	90	12048400	12066267
chr10	12059218	12068164	12059218	12060470	12066911	12068164	95	---	---	---	---	12066640	12066673	+	82	12059219	12068162
chr10	12090625	12108120	12090625	12094048	12104699	12108120	91	---	---	---	---	12104221	12104246	+	80	12090625	12108114
chr10	12097602	12103014	12097602	12098543	12102063	12103008	90	12097597	12097601	12103015	12103019	12098658	12098669	-	91	12097614	12103013
chr10	12098948	12117516	12098948	12099548	12116913	12117516	96	---	---	---	---	12116083	12116098	+	87	---	---
chr10	12112889	12118041	12112889	12113427	12117502	12118041	97	---	---	---	---	12113523	12113572	-	70	12112906	12118039
chr10	12120009	12127416	12120009	12120716	12126717	12127416	97	---	---	---	---	12120890	12120938	-	75	12120010	12127411
chr10	12131738	12153663	12131738	12133628	12151773	12153663	97	---	---	---	---	12150911	12150925	+	86	---	---
chr10	12136576	12141915	12136579	12138533	12139949	12141904	95	12136571	12136575	12141916	12141920	12138614	12138630	-	94	12136584	12141902
chr10	12160038	12169155	12160038	12161388	12167803	12169155	93	---	---	---	---	12167497	12167525	+	79	12160038	12169142
chr10	12169313	12181829	12169313	12170256	12180889	12181829	89	---	---	---	---	12180379	12180398	+	85	---	---
chr10	12187370	12196686	12187381	12187995	12196098	12196674	93	12187365	12187369	12196687	12196691	12188201	12188228	-	71	12187374	12196680
chr10	12222196	12231553	12222202	12222788	12230967	12231553	99	12222190	12222195	12231554	12231559	12230734	12230761	+	78	12222202	12231551
chr10	12243940	12253022	12243940	12245303	12251682	12253022	96	---	---	---	---	12245541	12245573	-	81	12243944	12253019
chr10	12255904	12274812	12255904	12256295	12274413	12274812	89	---	---	---	---	12257121	12257156	-	75	12255904	12274810
chr10	12257535	12266637	12257535	12258756	12265436	12266637	93	---	---	---	---	12265118	12265135	+	83	12257539	12266634
chr10	12285200	12294095	12285200	12286449	12292879	12294095	93	12285194	12285199	12294096	12294101	12286731	12286770	-	70	12285200	12294076
chr10	12285200	12293651	12285200	12286003	12292879	12293651	91	---	---	---	---	12286296	12286323	-	78	---	---
chr10	12301893	12319191	12301898	12303431	12317656	12319189	99	12301888	12301892	12319192	12319196	12316967	12316992	+	73	---	---
chr10	12308791	12317656	12308791	12310040	12316414	12317656	96	---	---	---	---	12316146	12316179	+	82	12308795	12317654
chr10	12319410	12331229	12319412	12319890	12330743	12331221	99	12319403	12319409	12331230	12331236	12330436	12330484	+	83	12319412	12331219
chr10	12364060	12373376	12364060	12364633	12372803	12373376	99	---	---	---	---	12372487	12372523	+	70	12364066	12373374
chr10	12404960	12423059	12404960	12406168	12421819	12423059	92	---	---	---	---	12406925	12406951	-	70	12404967	12423057
chr10	12404992	12422655	12404992	12405751	12421851	12422655	91	---	---	---	---	12406134	12406155	-	86	12405001	12422639
chr10	12406381	12415279	12406381	12407619	12414060	12415279	97	---	---	---	---	12407858	12407891	-	82	12406381	12415277
chr10	12407188	12415088	12407188	12407428	12414867	12415088	90	---	---	---	---	12414547	12414595	+	71	12407197	12415085
chr10	12427460	12433082	12427460	12427886	12432656	12433082	97	---	---	---	---	12428076	12428125	-	70	12427464	12433080
chr10	12433742	12450829	12433745	12434080	12450484	12450819	98	12433735	12433741	12450830	12450836	12449793	12449847	+	76	12433745	12450824
chr10	12434784	12442146	12434791	12435488	12441445	12442142	99	12434779	12434783	12442147	12442151	12435768	12435784	-	70	12434791	12442140
chr10	12452216	12462556	12452216	12453544	12461226	12462556	98	---	---	---	---	12460942	12460972	+	77	12452221	12462554
chr10	12476010	12481367	12476010	12476651	12480725	12481367	94	---	---	---	---	12476672	12476701	-	73	---	---
chr10	12484620	12498519	12484620	12485785	12497352	12498519	92	---	---	---	---	12496775	12496802	+	85	12484624	12498516
chr10	12488862	12494999	12488864	12489863	12493967	12494984	92	12488857	12488861	12495000	12495004	12489896	12489912	-	88	12488862	12494998
chr10	12510785	12523317	12510796	12512529	12521581	12523314	97	12510780	12510784	12523318	12523322	12521148	12521162	+	73	12510797	12523312
chr10	12534728	12548168	12534728	12536141	12546807	12548168	92	---	---	---	---	12536556	12536570	-	73	12534728	12548166
chr10	12557913	12575447	12557913	12558587	12574758	12575447	96	---	---	---	---	12574114	12574130	+	82	12557915	12575445
chr10	12560939	12570879	12560939	12564304	12567515	12570879	99	---	---	---	---	12564355	12564372	-	72	12560939	12570876
chr10	12578392	12593467	12578392	12580002	12591796	12593467	92	---	---	---	---	12580568	12580589	-	72	12578392	12593465
chr10	12594738	12602608	12594738	12595606	12601742	12602608	92	---	---	---	---	12595790	12595812	-	86	---	---
chr10	12604504	12617693	12604504	12605601	12616596	12617693	98	---	---	---	---	12605967	12605978	-	75	---	---
chr10	12628723	12641699	12628723	12630800	12639641	12641699	98	---	---	---	---	12630906	12630925	-	75	12628723	12641697
chr10	12656168	12673099	12656168	12657412	12671874	12673099	92	---	---	---	---	12671252	12671270	+	73	12656183	12673096
chr10	12656168	12672650	12656168	12656964	12671874	12672650	89	---	---	---	---	12671252	12671270	+	73	---	---
chr10	12658526	12666613	12658532	12659796	12665346	12666609	99	12658521	12658525	12666614	12666618	12660034	12660067	-	85	12658536	12666611
chr10	12659007	12666609	12659007	12659796	12665820	12666609	99	---	---	---	---	12665708	12665751	+	77	---	---
chr10	12677850	12690647	12677853	12679350	12689146	12690642	98	12677844	12677849	12690648	12690653	12688741	12688800	+	76	12677853	12690639
chr10	12702346	12713214	12702346	12703448	12712110	12713214	99	---	---	---	---	---	---	0	--	12702354	12713212
chr10	12752500	12767251	12752500	12752985	12766747	12767251	92	---	---	---	---	12766328	12766392	+	75	12752502	12767245
chr10	12767253	12776162	12767253	12768489	12774927	12776162	96	---	---	---	---	12774612	12774640	+	82	12767253	12776160
chr10	12779208	12786211	12779208	12780319	12785100	12786211	94	---	---	---	---	12785045	12785061	+	88	---	---
chr10	12802817	12812365	12802832	12803458	12811739	12812365	96	12802812	12802816	12812366	12812370	12811343	12811366	+	70	---	---
chr10	12814467	12823894	12814481	12815064	12823297	12823880	99	12814462	12814466	12823895	12823899	12815270	12815297	-	78	12814473	12823888
chr10	12828545	12837816	12828546	12829809	12836528	12837810	96	12828537	12828544	12837817	12837824	12830125	12830144	-	80	12828547	12837815
chr10	12828546	12837644	12828546	12829645	12836528	12837644	95	---	---	---	---	12829767	12829796	-	83	---	---
chr10	12842693	12851673	12842693	12843952	12850395	12851673	97	12842688	12842692	12851674	12851678	12850122	12850155	+	82	---	---
chr10	12855955	12865249	12855955	12858223	12862981	12865249	98	---	---	---	---	12858419	12858460	-	71	12855955	12865246
chr10	12880294	12889628	12880294	12881512	12888411	12889620	90	12880289	12880293	12889629	12889633	12888138	12888171	+	82	12880294	12889627
chr10	12908248	12913253	12908248	12908367	12913135	12913253	85	---	---	---	---	12908531	12908542	-	75	---	---
chr10	12918939	12936194	12918939	12919268	12935865	12936194	96	---	---	---	---	12919990	12920004	-	100	12918939	12936187
chr10	12928246	12937055	12928246	12929115	12936200	12937055	91	---	---	---	---	12935845	12935879	+	80	---	---
chr10	12966502	12980463	12966502	12969115	12977846	12980448	92	12966497	12966501	12980464	12980468	12977500	12977518	+	73	12966512	12980456
chr10	12969152	12981706	12969152	12969701	12981159	12981706	96	---	---	---	---	12970197	12970227	-	80	12969152	12981704
chr10	12986155	12994447	12986166	12988094	12992521	12994444	98	12986150	12986154	12994448	12994452	12992299	12992311	+	76	12986166	12994442
chr10	12996104	13003535	12996104	12996781	13002858	13003535	98	12996098	12996103	13003536	13003541	12997067	12997084	-	72	12996104	13003532
chr10	13005665	13014584	13005665	13006001	13014248	13014584	99	---	---	---	---	13006207	13006234	-	78	13005672	13014582
chr10	13019015	13027454	13019015	13019502	13026945	13027454	91	---	---	---	---	13026572	13026607	+	80	---	---
chr10	13028713	13037812	13028715	13029904	13036648	13037804	93	13028707	13028712	13037813	13037818	13030220	13030242	-	78	13028715	13037802
chr10	13051124	13064843	13051124	13051492	13064476	13064843	97	---	---	---	---	13051738	13051797	-	75	---	---
chr10	13051957	13061306	13051957	13053194	13060068	13061306	99	---	---	---	---	13053496	13053507	-	91	13051957	13061304
chr10	13076877	13085849	13076877	13077874	13084870	13085843	94	13076872	13076876	13085850	13085854	13084682	13084704	+	82	---	---
chr10	13086465	13106807	13086465	13087182	13106090	13106807	88	---	---	---	---	13105225	13105240	+	75	13086473	13106805
chr10	13092258	13100142	13092258	13093045	13099335	13100142	94	---	---	---	---	13093330	13093341	-	100	13092262	13100140
chr10	13108258	13117281	13108258	13109517	13115978	13117281	96	---	---	---	---	13109783	13109816	-	73	13108263	13117279
chr10	13108492	13116681	13108501	13108916	13116263	13116680	99	13108486	13108491	13116682	13116687	13109117	13109158	-	76	13108501	13116662
chr10	13128530	13141291	13128531	13130007	13139813	13141288	96	13128525	13128529	13141292	13141296	13139410	13139468	+	74	13128531	13141285
chr10	13173644	13181016	13173644	13174312	13180347	13181016	97	---	---	---	---	13180045	13180061	+	70	13173644	13181014
chr10	13189280	13210068	13189295	13193860	13205499	13210064	90	13189275	13189279	13210069	13210073	13205041	13205060	+	80	13189286	13210053
chr10	13203204	13212249	13203204	13204480	13210999	13212249	97	---	---	---	---	13204718	13204751	-	79	13203204	13212247
chr10	13220072	13233038	13220078	13223367	13229722	13233028	98	13220066	13220071	13233039	13233044	13223611	13223685	-	72	13220078	13233019
chr10	13244940	13252555	13244940	13246476	13251007	13252555	95	---	---	---	---	---	---	0	--	13244951	13252553
chr10	13269478	13279998	13269478	13272932	13276545	13279998	99	---	---	---	---	13276389	13276486	+	78	13269478	13279996
chr10	13305051	13311477	13305051	13306462	13310061	13311477	98	---	---	---	---	13309892	13309929	+	78	13305051	13311475
chr10	13351111	13361106	13351111	13352182	13360018	13361106	87	---	---	---	---	13352529	13352573	-	73	---	---
chr10	13382852	13399233	13382857	13386190	13395880	13399219	85	13382847	13382851	13399234	13399238	13386590	13386608	-	73	13382863	13399231
chr10	13394854	13402999	13394864	13395992	13401951	13402995	89	13394849	13394853	13403000	13403004	13396058	13396077	-	85	13394869	13402995
chr10	13395262	13402705	13395262	13395702	13402265	13402705	97	---	---	---	---	13395980	13396017	-	73	13395264	13402703
chr10	13407716	13415925	13407728	13411209	13412431	13415911	98	13407710	13407715	13415926	13415931	13411257	13411301	-	71	13407728	13415915
chr10	13418360	13438458	13418360	13420815	13435905	13438458	90	---	---	---	---	13435202	13435236	+	71	13418360	13438447
chr10	13424499	13435692	13424499	13424979	13435212	13435692	95	---	---	---	---	13434935	13434967	+	81	13424499	13435690
chr10	13438453	13452910	13438453	13439062	13452302	13452910	97	---	---	---	---	13451676	13451696	+	71	13438453	13452908
chr10	13455322	13467330	13455334	13457014	13465645	13467326	99	13455316	13455321	13467331	13467336	13457378	13457413	-	75	13455322	13467324
chr10	13455359	13467326	13455359	13457014	13465671	13467326	99	---	---	---	---	13457378	13457413	-	75	13455373	13467324
chr10	13478576	13486945	13478589	13481682	13483841	13486940	97	13478571	13478575	13486946	13486950	13483735	13483755	+	76	13478586	13486941
chr10	13505378	13520126	13505378	13506816	13518576	13520126	89	---	---	---	---	13517988	13518016	+	72	13505378	13520124
chr10	13548085	13568114	13548085	13549120	13567060	13568114	92	---	---	---	---	13549680	13549707	-	89	13548102	13568113
chr10	13551029	13562281	13551029	13553876	13559434	13562281	98	---	---	---	---	13554068	13554081	-	85	13551029	13562278
chr10	13570429	13584384	13570429	13572159	13582654	13584384	97	---	---	---	---	13572579	13572593	-	73	---	---
chr10	13604445	13613366	13604450	13605692	13612108	13613352	97	13604440	13604444	13613367	13613371	13605966	13606013	-	72	13604450	13613363
chr10	13604453	13613354	13604468	13605692	13612126	13613352	97	13604448	13604452	13613355	13613359	13605966	13606013	-	72	13604461	13613350
chr10	13621152	13633759	13621165	13624374	13630545	13633754	91	13621146	13621151	13633760	13633765	13624538	13624581	-	75	13621154	13633756
chr10	13658803	13670098	13658803	13659282	13669618	13670098	96	---	---	---	---	13659525	13659557	-	84	13658803	13670095
chr10	13670618	13679709	13670620	13671945	13678397	13679704	96	13670613	13670617	13679710	13679714	13678124	13678157	+	82	13670620	13679708
chr10	13695107	13709282	13695118	13695926	13708480	13709276	89	13695102	13695106	13709283	13709287	13696434	13696470	-	72	13695115	13709274
chr10	13695108	13709120	13695118	13695763	13708480	13709113	88	13695102	13695107	13709121	13709126	13707927	13707953	+	92	---	---
chr10	13742677	13751979	13742685	13743246	13751404	13751965	99	13742672	13742676	13751980	13751984	13743529	13743565	-	70	13742681	13751961
chr10	13763460	13777261	13763460	13765201	13775576	13777261	95	---	---	---	---	13775078	13775093	+	81	13763463	13777256
chr10	13798213	13806688	13798213	13798881	13806022	13806688	85	---	---	---	---	13805933	13805950	+	77	13798222	13806682
chr10	13809575	13829177	13809575	13810144	13828609	13829177	97	---	---	---	---	13811052	13811068	-	94	13809576	13829172
chr10	13810325	13820222	13810340	13811432	13819082	13820208	92	13810320	13810324	13820223	13820227	13818699	13818714	+	93	13810331	13820214
chr10	13810340	13819853	13810340	13811077	13819082	13819853	90	---	---	---	---	13811398	13811419	-	86	13810349	13819844
chr10	13820194	13829703	13820208	13820736	13829171	13829700	93	13820189	13820193	13829704	13829708	13821051	13821064	-	78	13820211	13829695
chr10	13848130	13856978	13848130	13849328	13855736	13856978	95	---	---	---	---	13855462	13855496	+	82	13848130	13856970
chr10	13848148	13856978	13848148	13849328	13855754	13856978	95	---	---	---	---	13855462	13855496	+	82	13848149	13856970
chr10	13860682	13870143	13860693	13861089	13869740	13870136	95	13860677	13860681	13870144	13870148	13861429	13861462	-	70	13860687	13870133
chr10	13885648	13906691	13885648	13886752	13905589	13906691	94	---	---	---	---	13887641	13887664	-	75	---	---
chr10	13893663	13902116	13893663	13895195	13900622	13902116	93	---	---	---	---	13895414	13895426	-	84	13893664	13902114
chr10	13910436	13932206	13910436	13913669	13928974	13932206	92	---	---	---	---	13928256	13928273	+	72	13910437	13932202
chr10	13920574	13936827	13920580	13921186	13936210	13936817	91	13920567	13920573	13936828	13936834	13935458	13935484	+	74	13920586	13936826
chr10	13925384	13934189	13925384	13926564	13932970	13934189	91	---	---	---	---	13926838	13926885	-	72	13925386	13934187
chr10	13950938	13960466	13950938	13952266	13959137	13960466	99	---	---	---	---	13958832	13958843	+	91	13950949	13960464
chr10	13964206	13973632	13964206	13964820	13973019	13973632	98	---	---	---	---	13965023	13965050	-	75	13964207	13973630
chr10	13981134	13984038	13981134	13981436	13983736	13984038	99	---	---	---	---	13981522	13981539	-	83	13981134	13984035
chr10	13990401	14004012	13990401	13991046	14003386	14004012	94	---	---	---	---	14002795	14002821	+	81	13990401	14004002
chr10	13990547	14003908	13990547	13990942	14003532	14003908	92	---	---	---	---	14002973	14002991	+	89	---	---
chr10	13995969	14004678	13995969	13996667	14004000	14004678	95	---	---	---	---	13997016	13997033	-	83	---	---
chr10	14007094	14024858	14007094	14008197	14023753	14024855	97	14007089	14007093	14024859	14024863	14022976	14023006	+	70	---	---
chr10	14016363	14027343	14016363	14018772	14024850	14027343	92	---	---	---	---	14024738	14024757	+	70	---	---
chr10	14030757	14049942	14030757	14031169	14049530	14049942	96	---	---	---	---	14031951	14031964	-	71	14030767	14049940
chr10	14031187	14040577	14031187	14032503	14039285	14040577	96	---	---	---	---	14038972	14038995	+	70	14031192	14040575
chr10	14049943	14058367	14049943	14050066	14058253	14058367	89	---	---	---	---	14058103	14058133	+	77	14049958	14058365
chr10	14066722	14081911	14066722	14067959	14080673	14081911	96	---	---	---	---	14080247	14080277	+	70	14066722	14081909
chr10	14072003	14080047	14072012	14075387	14076663	14080039	98	14071998	14072002	14080048	14080052	14075439	14075478	-	75	14072009	14080043
chr10	14081911	14095364	14081911	14083833	14093439	14095364	97	---	---	---	---	14084034	14084078	-	73	---	---
chr10	14096838	14107700	14096838	14098192	14106346	14107700	99	---	---	---	---	14106074	14106093	+	70	---	---
chr10	14130401	14137296	14130401	14130907	14136795	14137296	96	---	---	---	---	14136532	14136546	+	73	14130406	14137294
chr10	14138816	14153400	14138816	14139664	14152550	14153400	91	---	---	---	---	14140164	14140226	-	74	14138827	14153387
chr10	14141546	14150534	14141548	14142822	14149306	14150528	92	14141541	14141545	14150535	14150539	14148981	14149004	+	79	14141549	14150532
chr10	14142221	14150446	14142221	14142740	14149981	14150446	85	---	---	---	---	14149669	14149711	+	79	14142229	14150442
chr10	14171552	14183124	14171552	14174187	14180485	14183124	99	---	---	---	---	14180170	14180194	+	84	14171552	14183122
chr10	14195655	14216588	14195669	14196760	14215438	14216586	94	14195650	14195654	14216589	14216593	14214713	14214732	+	75	14195657	14216574
chr10	14206291	14217065	14206291	14206777	14216581	14217065	98	---	---	---	---	14216095	14216107	+	84	14206291	14217063
chr10	14233159	14238722	14233161	14233664	14238216	14238719	99	14233153	14233158	14238723	14238728	14233781	14233800	-	75	---	---
chr10	14238830	14245475	14238830	14240069	14244139	14245475	87	---	---	---	---	14240073	14240093	-	76	14238837	14245470
chr10	14245586	14266468	14245586	14246158	14265897	14266468	94	---	---	---	---	14265008	14265028	+	76	14245591	14266466
chr10	14255418	14265901	14255418	14258789	14262529	14265901	99	---	---	---	---	14258839	14258940	-	77	14255418	14265895
chr10	14277874	14289854	14277883	14279558	14288230	14289848	94	14277868	14277873	14289855	14289860	14287830	14287866	+	75	14277876	14289846
chr10	14292218	14305951	14292218	14292525	14305645	14305951	94	---	---	---	---	14305159	14305201	+	72	---	---
chr10	14293713	14302633	14293713	14294961	14301373	14302633	92	---	---	---	---	14295196	14295229	-	79	14293716	14302628
chr10	14308635	14322634	14308637	14310324	14320999	14322629	95	14308630	14308634	14322635	14322639	14320568	14320584	+	70	14308641	14322627
chr10	14308971	14322362	14308971	14310057	14321333	14322362	93	---	---	---	---	14310581	14310600	-	90	---	---
chr10	14330890	14341116	14330890	14334131	14337874	14341116	98	---	---	---	---	14334270	14334317	-	79	14330892	14341102
chr10	14363435	14381564	14363435	14364671	14380311	14381564	94	---	---	---	---	14379781	14379805	+	72	14363435	14381561
chr10	14395306	14404519	14395306	14396518	14403285	14404519	97	---	---	---	---	14396815	14396826	-	91	14395306	14404517
chr10	14408401	14419939	14408401	14410976	14417255	14419939	95	---	---	---	---	14411265	14411289	-	88	14408401	14419936
chr10	14428282	14437763	14428282	14429599	14436441	14437763	99	---	---	---	---	14429891	14429942	-	71	14428282	14437761
chr10	14440225	14447618	14440225	14440896	14446932	14447618	95	---	---	---	---	14446695	14446761	+	70	14440226	14447613
chr10	14454525	14468692	14454525	14456231	14466986	14468692	99	---	---	---	---	14466533	14466577	+	71	---	---
chr10	14483984	14497830	14483997	14485612	14496149	14497820	93	14483977	14483983	14497831	14497837	14486031	14486045	-	73	14483985	14497818
chr10	14501300	14509461	14501300	14502686	14508065	14509451	99	14501294	14501299	14509462	14509467	14507896	14507916	+	80	14501315	14509449
chr10	14523340	14544144	14523353	14528076	14539414	14544143	97	14523335	14523339	14544145	14544149	14528438	14528456	-	94	14523344	14544139
chr10	14532463	14539433	14532468	14533116	14538772	14539421	98	14532457	14532462	14539434	14539439	14533293	14533347	-	74	14532468	14539431
chr10	14548311	14567391	14548324	14550392	14565296	14567378	94	14548304	14548310	14567392	14567398	14551105	14551117	-	92	---	---
chr10	14555150	14562524	14555151	14555804	14561870	14562524	98	14555145	14555149	14562525	14562529	14556089	14556106	-	77	14555152	14562522
chr10	14568007	14576913	14568007	14569236	14575669	14576913	94	---	---	---	---	14575396	14575429	+	82	14568007	14576911
chr10	14581051	14590311	14581051	14582342	14589054	14590311	91	---	---	---	---	14588718	14588740	+	78	14581051	14590309
chr10	14603806	14613257	14603806	14605119	14611965	14613257	98	---	---	---	---	14611622	14611634	+	92	14603806	14613255
chr10	14618140	14623252	14618140	14619181	14622261	14623252	86	---	---	---	---	14622125	14622159	+	82	14618140	14623250
chr10	14636895	14648127	14636895	14637365	14647658	14648127	99	---	---	---	---	14647155	14647167	+	84	---	---
chr10	14664010	14673484	14664010	14665330	14672163	14673484	99	---	---	---	---	14671821	14671870	+	70	14664010	14673481
chr10	14678978	14694032	14678978	14680611	14692374	14694032	94	---	---	---	---	14691785	14691813	+	72	---	---
chr10	14679294	14694028	14679294	14680607	14692691	14694028	94	---	---	---	---	14692096	14692114	+	84	14679294	14694026
chr10	14723266	14736998	14723276	14724060	14736169	14736990	90	14723259	14723265	14736999	14737005	14735594	14735613	+	70	14723273	14736992
chr10	14739831	14746067	14739831	14741216	14744696	14746067	95	---	---	---	---	14741367	14741379	-	76	14739832	14746065
chr10	14746149	14755146	14746149	14747433	14753875	14755146	85	---	---	---	---	14747717	14747745	-	79	14746151	14755144
chr10	14756789	14766122	14756789	14757506	14765405	14766122	99	---	---	---	---	14757871	14757901	-	70	14756789	14766120
chr10	14767383	14775568	14767383	14767788	14775162	14775568	95	---	---	---	---	14768037	14768066	-	90	14767383	14775567
chr10	14777536	14787119	14777536	14778830	14785913	14787119	89	---	---	---	---	14779107	14779160	-	72	14777546	14787117
chr10	14812566	14826416	14812566	14813193	14825788	14826416	98	---	---	---	---	14825231	14825251	+	71	14812566	14826414
chr10	14835814	14853153	14835814	14838198	14850766	14853153	98	---	---	---	---	14838602	14838671	-	74	---	---
chr10	14854459	14873740	14854459	14855728	14872513	14873740	85	---	---	---	---	14856550	14856568	-	73	---	---
chr10	14861984	14870981	14861984	14863274	14869712	14870981	97	---	---	---	---	14869439	14869480	+	71	14861984	14870978
chr10	14884446	14903145	14884446	14885123	14902470	14903145	95	---	---	---	---	14901695	14901710	+	75	14884450	14903143
chr10	14900115	14903438	14900120	14900410	14903145	14903434	88	14900110	14900114	14903439	14903443	14903124	14903135	+	91	14900115	14903436
chr10	14911003	14918383	14911005	14911676	14917698	14918368	96	14910998	14911002	14918384	14918388	14911897	14911933	-	75	14911005	14918372
chr10	14924077	14934963	14924077	14924339	14934700	14934963	97	14924072	14924076	14934964	14934968	14924774	14924794	-	76	14924077	14934961
chr10	14937831	14949738	14937831	14938992	14948604	14949738	89	---	---	---	---	14939425	14939463	-	71	14937831	14949735
chr10	14957403	14977692	14957403	14957741	14977354	14977692	94	---	---	---	---	14976382	14976408	+	70	14957404	14977687
chr10	14993729	15003335	14993729	14994343	15002728	15003335	97	---	---	---	---	15002308	15002331	+	75	14993729	15003333
chr10	15013293	15022427	15013293	15013448	15022272	15022427	91	---	---	---	---	15013722	15013747	-	73	15013301	15022426
chr10	15034207	15043549	15034207	15035482	15042271	15043549	95	---	---	---	---	15041931	15041954	+	79	15034207	15043546
chr10	15045471	15053874	15045471	15046407	15052897	15053874	91	---	---	---	---	15046579	15046607	-	82	15045472	15053866
chr10	15064982	15077678	15064982	15068197	15074463	15077678	99	---	---	---	---	15068429	15068452	-	75	15064982	15077676
chr10	15104472	15125011	15104472	15104950	15124533	15125011	98	---	---	---	---	15105782	15105799	-	83	15104472	15125009
chr10	15106065	15114755	15106065	15107487	15113352	15114755	98	---	---	---	---	15113137	15113159	+	86	---	---
chr10	15130125	15147741	15130125	15130761	15147106	15147741	97	---	---	---	---	15146353	15146429	+	71	15130131	15147738
chr10	15158679	15173589	15158679	15159989	15172267	15173589	94	---	---	---	---	15160548	15160576	-	79	15158679	15173587
chr10	15188319	15199745	15188319	15191442	15196584	15199745	92	---	---	---	---	15191562	15191660	-	77	15188332	15199726
chr10	15229231	15243916	15229231	15231087	15242017	15243916	93	---	---	---	---	15231507	15231521	-	73	15229231	15243914
chr10	15248839	15257210	15248839	15252301	15253747	15257210	99	---	---	---	---	15253653	15253693	+	75	15248839	15257199
chr10	15263307	15272869	15263307	15263959	15272217	15272869	99	---	---	---	---	15264243	15264279	-	70	15263314	15272866
chr10	15289552	15298388	15289552	15290735	15297101	15298388	88	---	---	---	---	15291009	15291054	-	71	15289567	15298386
chr10	15308162	15322099	15308162	15308785	15321476	15322099	95	---	---	---	---	15309323	15309337	-	93	15308164	15322097
chr10	15322184	15329535	15322184	15322880	15328839	15329535	99	---	---	---	---	15323122	15323178	-	75	---	---
chr10	15338908	15348440	15338908	15340237	15347110	15348440	99	---	---	---	---	15340522	15340574	-	71	15338908	15348432
chr10	15348630	15357603	15348630	15349893	15356342	15357603	99	---	---	---	---	15350168	15350187	-	80	15348630	15357599
chr10	15369839	15378678	15369839	15374040	15374474	15378678	99	---	---	---	---	---	---	0	--	---	---
chr10	15383015	15390909	15383015	15384089	15389839	15390909	96	---	---	---	---	15384326	15384344	-	73	15383015	15390903
chr10	15391212	15394469	15391212	15391524	15394152	15394469	91	---	---	---	---	15394117	15394134	+	72	---	---
chr10	15404643	15415751	15404658	15407195	15413215	15415751	98	15404638	15404642	15415752	15415756	15407376	15407396	-	80	---	---
chr10	15427227	15435247	15427227	15428098	15434399	15435247	95	---	---	---	---	15434114	15434166	+	71	15427227	15435245
chr10	15427227	15434967	15427227	15427798	15434399	15434967	98	---	---	---	---	15434069	15434082	+	78	---	---
chr10	15445336	15453716	15445336	15446164	15452889	15453716	98	---	---	---	---	15452552	15452582	+	74	15445344	15453713
chr10	15455031	15464572	15455031	15455618	15463986	15464572	99	---	---	---	---	15456014	15456037	-	70	15455031	15464570
chr10	15487689	15497148	15487689	15488196	15496641	15497148	97	---	---	---	---	15488402	15488429	-	75	15487703	15497146
chr10	15512108	15524086	15512108	15513573	15522600	15524086	98	---	---	---	---	15513994	15514009	-	93	15512108	15524084
chr10	15575697	15581230	15575706	15575989	15580938	15581223	95	15575690	15575696	15581231	15581237	15576110	15576131	-	72	15575706	15581223
chr10	15586724	15606094	15586724	15588000	15604797	15606094	95	---	---	---	---	15604098	15604114	+	88	15586725	15606092
chr10	15595184	15604782	15595185	15595816	15604136	15604767	99	15595179	15595183	15604783	15604787	15603902	15603929	+	75	15595185	15604778
chr10	15611716	15620838	15611720	15612956	15619627	15620826	92	15611711	15611715	15620839	15620843	15619303	15619328	+	80	15611720	15620833
chr10	15625399	15637428	15625399	15627572	15635258	15637428	96	---	---	---	---	15627838	15627862	-	80	---	---
chr10	15647396	15660595	15647396	15651082	15656906	15660595	98	---	---	---	---	15656675	15656696	+	77	---	---
chr10	15672868	15693059	15672868	15673248	15692680	15693059	94	---	---	---	---	15692106	15692120	+	80	---	---
chr10	15683277	15692096	15683277	15684502	15690906	15692096	89	---	---	---	---	15690587	15690617	+	77	15683277	15692093
chr10	15693059	15703810	15693059	15696420	15700528	15703810	92	---	---	---	---	15696583	15696626	-	72	15693059	15703807
chr10	15708068	15717477	15708068	15709359	15716185	15717477	99	---	---	---	---	15709663	15709674	-	91	15708068	15717473
chr10	15741170	15749401	15741170	15741493	15749099	15749401	89	---	---	---	---	15748739	15748755	+	88	15741170	15749399
chr10	15759946	15773961	15759958	15761699	15772229	15773961	94	15759941	15759945	15773962	15773966	15762122	15762136	-	73	15759958	15773959
chr10	15781887	15800351	15781887	15782833	15799294	15800351	87	---	---	---	---	15798719	15798743	+	80	---	---
chr10	15792368	15800508	15792368	15792535	15800341	15800508	95	---	---	---	---	15792838	15792849	-	91	15792384	15800507
chr10	15801043	15819692	15801043	15801727	15819008	15819692	97	15801037	15801042	15819693	15819698	15818343	15818360	+	77	15801044	15819690
chr10	15806202	15813721	15806202	15806807	15813112	15813721	97	---	---	---	---	15812875	15812913	+	82	15806202	15813704
chr10	15820629	15830131	15820629	15821953	15828826	15830131	98	---	---	---	---	15822259	15822270	-	91	15820629	15830128
chr10	15825110	15846745	15825110	15827694	15844158	15846745	86	---	---	---	---	15828450	15828473	-	79	15825122	15846727
chr10	15833146	15848925	15833146	15833539	15848532	15848925	95	---	---	---	---	15834269	15834289	-	85	15833155	15848907
chr10	15835634	15842993	15835634	15836286	15842341	15842993	99	---	---	---	---	15842039	15842056	+	72	15835634	15842991
chr10	15853655	15863417	15853655	15856009	15861062	15863417	97	---	---	---	---	15860882	15860919	+	76	15853655	15863416
chr10	15889803	15896846	15889803	15890336	15896314	15896846	95	---	---	---	---	15890583	15890596	-	71	15889815	15896844
chr10	15906187	15927224	15906187	15906397	15927014	15927224	90	---	---	---	---	15926045	15926084	+	72	15906199	15927216
chr10	15913815	15922950	15913815	15915165	15921601	15922950	98	---	---	---	---	15915400	15915432	-	81	15913816	15922945
chr10	15923130	15932360	15923137	15924268	15931150	15932345	92	15923125	15923129	15932361	15932365	15924345	15924373	-	82	15923138	15932352
chr10	15956387	15971763	15956387	15957060	15971090	15971763	97	---	---	---	---	15957705	15957722	-	83	15956388	15971761
chr10	15965983	15970209	15965983	15966668	15969544	15970209	87	---	---	---	---	15969472	15969491	+	70	15965983	15970207
chr10	15987827	15998115	15987827	15990147	15995794	15998115	97	---	---	---	---	15995740	15995766	+	77	15987832	15998106
chr10	16010654	16019603	16010654	16011906	16018332	16019603	97	---	---	---	---	16012132	16012165	-	82	16010654	16019589
chr10	16034211	16046097	16034225	16036994	16043285	16046088	98	16034206	16034210	16046098	16046102	16037285	16037309	-	84	16034225	16046092
chr10	16052154	16067832	16052163	16052839	16067139	16067827	96	16052149	16052153	16067833	16067837	16066477	16066494	+	83	16052163	16067822
chr10	16058148	16066363	16058148	16059497	16065055	16066363	95	---	---	---	---	16059736	16059769	-	82	16058148	16066361
chr10	16058734	16066240	16058734	16059374	16065638	16066240	92	---	---	---	---	16059610	16059639	-	80	---	---
chr10	16101004	16110044	16101004	16102283	16108780	16110044	97	---	---	---	---	16102571	16102606	-	72	16101004	16110041
chr10	16122451	16128063	16122451	16122652	16127863	16128063	87	---	---	---	---	16127707	16127730	+	83	16122460	16128055
chr10	16137146	16139884	16137146	16137757	16139235	16139884	85	---	---	---	---	16139135	16139152	+	83	16137152	16139880
chr10	16169882	16177983	16169882	16170337	16177529	16177983	99	---	---	---	---	16177273	16177299	+	74	16169891	16177980
chr10	16204082	16211205	16204090	16205011	16210279	16211203	98	16204077	16204081	16211206	16211210	16205051	16205072	-	81	16204090	16211203
chr10	16218838	16232270	16218838	16219812	16231298	16232270	96	---	---	---	---	16220227	16220238	-	83	---	---
chr10	16236761	16256229	16236761	16237312	16255678	16256229	95	---	---	---	---	16238180	16238198	-	89	16236761	16256226
chr10	16238571	16243053	16238571	16238794	16242837	16243053	91	---	---	---	---	16238828	16238857	-	76	---	---
chr10	16249530	16256347	16249530	16249647	16256230	16256347	95	---	---	---	---	16249868	16249912	-	75	16249540	16256345
chr10	16268810	16275007	16268810	16269472	16274345	16275007	97	---	---	---	---	16274102	16274166	+	70	16268810	16275005
chr10	16299124	16308212	16299124	16300315	16307047	16308212	95	---	---	---	---	16300622	16300647	-	80	16299124	16308210
chr10	16299124	16307576	16299124	16299653	16307047	16307576	97	---	---	---	---	16299926	16299953	-	92	16299124	16307571
chr10	16312036	16320957	16312036	16313306	16319729	16320957	95	---	---	---	---	16319460	16319493	+	82	16312037	16320948
chr10	16335277	16345654	16335279	16336450	16344430	16345643	92	16335272	16335276	16345655	16345659	16336730	16336741	-	100	16335280	16345641
chr10	16347516	16359188	16347516	16348021	16358683	16359188	98	---	---	---	---	16358412	16358457	+	73	16347516	16359186
chr10	16380972	16395645	16380972	16382351	16394214	16395645	91	---	---	---	---	16382910	16382938	-	79	16380973	16395643
chr10	16424541	16433433	16424541	16427102	16430865	16433433	95	---	---	---	---	---	---	0	--	---	---
chr10	16445160	16452608	16445160	16445837	16451931	16452608	98	---	---	---	---	16446014	16446046	-	72	16445160	16452605
chr10	16458598	16466052	16458609	16459274	16465374	16466038	98	16458593	16458597	16466053	16466057	16459559	16459576	-	77	16458609	16466047
chr10	16472784	16487053	16472784	16476206	16483650	16487053	96	---	---	---	---	16476523	16476536	-	85	---	---
chr10	16493983	16504324	16493983	16495453	16502849	16504324	98	---	---	---	---	16502741	16502766	+	73	16493984	16504319
chr10	16512960	16521421	16512960	16513713	16520663	16521421	91	---	---	---	---	16514022	16514047	-	76	---	---
chr10	16524120	16526499	16524120	16524479	16526140	16526490	91	16524115	16524119	16526500	16526504	16526103	16526129	+	70	---	---
chr10	16529516	16538154	16529516	16533369	16534303	16538154	98	---	---	---	---	16533371	16533385	-	93	16529527	16538152
chr10	16543308	16558340	16543312	16544944	16556760	16558336	94	16543303	16543307	16558341	16558345	16556172	16556200	+	72	16543310	16558334
chr10	16580616	16587748	16580620	16581624	16586737	16587742	95	16580609	16580615	16587749	16587755	16581654	16581670	-	82	16580622	16587747
chr10	16603907	16614933	16603907	16605939	16613015	16614933	87	---	---	---	---	16612663	16612679	+	76	---	---
chr10	16603907	16613961	16603907	16604853	16613015	16613961	96	---	---	---	---	16612726	16612738	+	76	---	---
chr10	16620699	16638329	16620699	16621368	16637660	16638329	97	16620694	16620698	16638330	16638334	16637130	16637160	+	80	16620700	16638326
chr10	16627256	16637397	16627256	16630508	16634144	16637397	99	---	---	---	---	16630562	16630678	-	75	16627259	16637395
chr10	16642806	16656424	16642806	16644255	16654976	16656424	96	---	---	---	---	16644676	16644690	-	73	16642808	16656422
chr10	16671228	16689292	16671238	16672444	16688127	16689292	88	16671222	16671227	16689293	16689298	16687552	16687576	+	76	16671238	16689289
chr10	16677977	16686891	16677977	16679221	16685642	16686886	95	16677972	16677976	16686892	16686896	16679460	16679493	-	82	16677977	16686890
chr10	16741824	16753799	16741824	16746521	16749114	16753799	98	---	---	---	---	---	---	0	--	16741828	16753796
chr10	16755439	16767631	16755439	16756062	16767008	16767631	99	---	---	---	---	16756501	16756599	-	71	16755440	16767628
chr10	16782744	16803865	16782744	16783825	16802726	16803865	89	---	---	---	---	16802365	16802390	+	73	---	---
chr10	16785134	16790641	16785134	16786338	16789375	16790641	93	---	---	---	---	16789232	16789261	+	73	16785135	16790639
chr10	16792156	16813838	16792156	16795029	16810988	16813838	85	---	---	---	---	16810597	16810617	+	85	---	---
chr10	16792568	16813414	16792581	16794571	16811415	16813401	85	16792563	16792567	16813415	16813419	16810597	16810617	+	85	16792568	16813403
chr10	16799052	16802643	16799052	16799564	16802130	16802643	99	---	---	---	---	16799656	16799693	-	81	16799060	16802634
chr10	16807651	16816315	16807651	16808224	16815721	16816315	93	---	---	---	---	16815346	16815380	+	77	16807656	16816312
chr10	16825510	16838882	16825510	16826801	16837703	16838882	88	---	---	---	---	16827173	16827192	-	70	16825510	16838879
chr10	16841661	16860397	16841661	16842918	16859167	16860397	87	---	---	---	---	16858354	16858382	+	82	16841661	16860395
chr10	16844133	16853720	16844133	16844763	16853089	16853720	96	---	---	---	---	16852859	16852886	+	75	16844134	16853716
chr10	16892766	16901681	16892766	16893915	16900531	16901681	93	---	---	---	---	16900337	16900362	+	88	16892768	16901679
chr10	16901680	16909392	16901680	16902245	16908827	16909392	95	---	---	---	---	16902466	16902502	-	75	16901681	16909386
chr10	16923204	16941891	16923204	16923689	16941383	16941878	89	16923199	16923203	16941892	16941896	16940587	16940609	+	73	---	---
chr10	16925128	16936269	16925128	16928021	16933403	16936269	91	---	---	---	---	16933133	16933220	+	76	16925144	16936266
chr10	16925862	16935884	16925862	16927628	16934136	16935884	90	---	---	---	---	16933966	16933995	+	76	---	---
chr10	16942624	16954111	16942624	16944700	16952064	16954111	95	---	---	---	---	16944918	16945015	-	71	16942626	16954109
chr10	16972281	16984007	16972281	16975379	16980983	16984007	92	---	---	---	---	16975537	16975612	-	78	16972286	16983992
chr10	16994177	17001496	16994178	16994814	17000857	17001493	99	16994172	16994176	17001497	17001501	16995097	16995114	-	72	16994178	17001491
chr10	17001570	17016587	17001570	17002248	17015909	17016587	95	---	---	---	---	17002869	17002886	-	77	17001571	17016586
chr10	17007074	17014529	17007074	17007747	17013856	17014529	99	---	---	---	---	17013553	17013570	+	72	17007075	17014526
chr10	17023480	17030941	17023492	17024159	17030272	17030939	95	17023472	17023479	17030942	17030949	17029970	17029987	+	72	17023492	17030937
chr10	17044081	17053326	17044081	17044669	17052738	17053326	99	---	---	---	---	17044954	17044990	-	70	17044083	17053324
chr10	17055797	17063174	17055797	17056461	17062510	17063174	98	---	---	---	---	17056746	17056763	-	72	17055797	17063172
chr10	17065264	17074506	17065264	17066094	17073674	17074506	94	---	---	---	---	17066278	17066299	-	77	17065268	17074502
chr10	17080442	17089562	17080454	17081656	17088413	17089554	91	17080437	17080441	17089563	17089567	17088088	17088105	+	83	17080454	17089558
chr10	17092023	17104973	17092023	17093074	17103923	17104973	98	---	---	---	---	17103485	17103497	+	76	17092024	17104955
chr10	17094889	17102584	17094889	17095816	17101657	17102584	99	---	---	---	---	17096053	17096069	-	82	17094891	17102581
chr10	17111142	17122787	17111142	17113815	17120104	17122787	99	---	---	---	---	17119789	17119813	+	84	17111142	17122785
chr10	17257374	17265806	17257374	17257888	17265292	17265806	94	---	---	---	---	17258136	17258180	-	71	17257374	17265794
chr10	17286808	17302766	17286808	17288131	17301448	17302766	95	---	---	---	---	17300980	17300995	+	93	17286808	17302763
chr10	17296065	17305048	17296071	17298382	17302760	17305043	91	17296058	17296064	17305049	17305055	17302569	17302588	+	85	---	---
chr10	17297037	17304629	17297037	17297968	17303698	17304629	86	---	---	---	---	17303411	17303424	+	71	17297043	17304618
chr10	17321989	17339063	17321989	17322624	17338430	17339063	97	---	---	---	---	17323357	17323378	-	77	17321990	17339058
chr10	17357265	17371458	17357272	17357899	17370830	17371457	98	17357260	17357264	17371459	17371463	17358455	17358475	-	71	17357270	17371457
chr10	17381135	17395411	17381135	17382990	17393492	17395411	94	---	---	---	---	17393057	17393071	+	73	17381135	17395409
chr10	17395411	17404623	17395411	17396614	17403439	17404623	95	---	---	---	---	17403097	17403119	+	73	---	---
chr10	17412696	17427100	17412696	17413325	17426471	17427100	98	---	---	---	---	17413881	17413901	-	71	17412698	17427098
chr10	17442461	17451719	17442461	17443729	17450474	17451719	92	---	---	---	---	17443921	17443954	-	70	17442462	17451717
chr10	17456720	17471268	17456720	17457987	17470001	17471267	94	17456715	17456719	17471269	17471273	17469413	17469441	+	79	17456720	17471267
chr10	17471995	17482319	17471995	17474986	17479320	17482319	95	---	---	---	---	---	---	0	--	---	---
chr10	17487745	17497128	17487752	17488381	17496503	17497123	93	17487739	17487744	17497129	17497134	17496138	17496155	+	83	17487745	17497120
chr10	17498599	17506982	17498599	17499196	17506383	17506982	92	---	---	---	---	17506072	17506100	+	79	17498601	17506964
chr10	17528076	17535480	17528081	17528746	17534813	17535478	99	17528070	17528075	17535481	17535486	17529030	17529047	-	72	17528078	17535475
chr10	17536163	17556865	17536163	17539412	17553619	17556865	94	---	---	---	---	17540000	17540032	-	78	17536163	17556846
chr10	17570515	17591113	17570515	17572861	17588683	17591113	95	---	---	---	---	17573253	17573299	-	72	17570515	17591107
chr10	17584659	17592112	17584659	17585665	17591107	17592112	99	---	---	---	---	17585783	17585805	-	95	17584673	17592110
chr10	17601809	17610970	17601809	17602437	17610342	17610970	96	---	---	---	---	17610110	17610137	+	75	17601809	17610968
chr10	17620031	17628148	17620031	17623079	17625101	17628148	98	---	---	---	---	17623130	17623170	-	75	17620045	17628144
chr10	17646896	17661047	17646896	17647532	17660410	17661047	97	---	---	---	---	17659836	17659858	+	73	17646896	17661038
chr10	17663558	17678602	17663558	17664556	17677608	17678602	97	---	---	---	---	17677038	17677053	+	75	---	---
chr10	17664547	17673382	17664547	17665380	17672487	17673382	87	---	---	---	---	17665641	17665693	-	73	---	---
chr10	17675935	17690058	17675935	17676413	17689571	17690048	96	17675930	17675934	17690059	17690063	17688914	17688940	+	70	---	---
chr10	17680659	17689571	17680659	17681911	17688344	17689571	96	---	---	---	---	17682200	17682219	-	85	17680660	17689569
chr10	17693991	17705136	17693991	17694462	17704644	17705136	93	---	---	---	---	17704297	17704335	+	76	17694002	17705130
chr10	17694759	17703743	17694759	17699018	17699477	17703743	98	---	---	---	---	17699021	17699074	-	70	---	---
chr10	17713017	17721827	17713017	17714205	17720616	17721827	88	---	---	---	---	17720295	17720341	+	70	17713017	17721824
chr10	17732199	17740844	17732204	17734133	17738895	17740836	97	17732193	17732198	17740845	17740850	17734341	17734353	-	92	17732214	17740836
chr10	17733749	17740715	17733749	17734012	17740452	17740715	96	---	---	---	---	17740356	17740412	+	70	---	---
chr10	17795865	17807453	17795865	17796818	17806499	17807453	94	---	---	---	---	17806040	17806061	+	81	---	---
chr10	17809405	17816636	17809405	17810399	17815636	17816636	94	---	---	---	---	17815505	17815516	+	83	17809405	17816632
chr10	17816683	17823788	17816683	17820115	17820588	17823788	90	---	---	---	---	17820524	17820556	+	72	17816684	17823772
chr10	17826180	17834371	17826180	17829277	17831298	17834371	96	---	---	---	---	17829359	17829378	-	80	17826181	17834367
chr10	17858839	17868980	17858839	17860101	17867718	17868980	98	---	---	---	---	17867383	17867404	+	72	17858842	17868978
chr10	17870298	17884001	17870298	17871860	17882326	17884001	91	---	---	---	---	17881891	17881905	+	73	17870299	17883999
chr10	17888348	17900444	17888348	17889835	17898959	17900444	98	---	---	---	---	17889917	17889942	-	73	17888348	17900441
chr10	17903295	17913636	17903305	17903937	17912997	17913629	99	17903290	17903294	17913637	17913641	17904287	17904305	-	89	17903307	17913629
chr10	17934698	17945590	17934698	17935307	17944985	17945590	89	---	---	---	---	17935778	17935791	-	78	17934702	17945585
chr10	17936996	17944384	17936996	17937644	17943735	17944384	98	---	---	---	---	17937928	17937945	-	72	17936996	17944382
chr10	17946504	17955360	17946504	17947714	17954117	17955360	91	---	---	---	---	17953805	17953833	+	82	17946504	17955358
chr10	17958279	17967784	17958279	17959592	17966471	17967784	99	---	---	---	---	17966146	17966157	+	91	17958279	17967781
chr10	17971214	17973533	17971214	17971356	17973383	17973525	99	17971208	17971213	17973534	17973539	---	---	0	--	---	---
chr10	17982222	17996441	17982222	17983235	17995427	17996441	98	---	---	---	---	17994817	17994981	+	80	---	---
chr10	18003073	18012022	18003073	18003407	18011688	18012022	99	---	---	---	---	18003798	18003821	-	70	18003073	18012016
chr10	18017750	18030179	18017750	18020792	18027072	18030179	91	---	---	---	---	18026817	18026840	+	75	18017751	18030177
chr10	18050107	18064111	18050107	18051869	18062400	18064111	92	---	---	---	---	18061873	18061894	+	81	18050123	18064101
chr10	18050444	18063823	18050444	18051585	18062737	18063823	91	---	---	---	---	18062244	18062267	+	87	---	---
chr10	18068674	18078131	18068674	18069986	18076816	18078131	95	---	---	---	---	18076474	18076503	+	70	18068675	18078129
chr10	18090347	18095074	18090362	18090503	18094931	18095072	98	18090342	18090346	18095075	18095079	18090665	18090724	-	71	18090362	18095069
chr10	18113550	18120147	18113550	18115663	18118035	18120147	96	---	---	---	---	18115681	18115693	-	76	18113563	18120145
chr10	18121227	18142797	18121227	18121939	18142078	18142797	97	---	---	---	---	18141094	18141110	+	76	---	---
chr10	18122744	18132215	18122744	18124041	18130920	18132215	96	---	---	---	---	18124347	18124358	-	91	18122745	18132213
chr10	18145892	18158891	18145892	18147158	18157494	18158891	89	---	---	---	---	18157011	18157030	+	90	---	---
chr10	18159090	18168666	18159090	18161461	18166289	18168666	98	---	---	---	---	18166111	18166144	+	73	18159103	18168661
chr10	18170513	18186349	18170513	18170826	18186037	18186349	95	---	---	---	---	18185312	18185342	+	77	18170514	18186347
chr10	18174369	18183475	18174369	18175570	18182303	18183475	91	---	---	---	---	18181978	18181995	+	83	18174369	18183471
chr10	18194639	18204032	18194639	18195227	18203444	18204032	99	---	---	---	---	18203210	18203237	+	78	18194639	18204029
chr10	18299078	18311271	18299078	18302982	18307364	18311271	99	---	---	---	---	18307211	18307228	+	83	18299083	18311269
chr10	18338187	18348209	18338187	18338745	18347651	18348209	99	---	---	---	---	18347440	18347467	+	75	18338195	18348205
chr10	18357626	18370051	18357641	18359937	18367716	18370040	95	18357621	18357625	18370052	18370056	18367424	18367448	+	84	---	---
chr10	18357664	18369123	18357664	18359044	18367739	18369123	96	---	---	---	---	18367424	18367448	+	84	18357668	18369112
chr10	18370033	18381519	18370039	18372063	18379489	18381513	99	18370019	18370032	18381520	18381533	18379363	18379382	+	80	18370039	18381511
chr10	18415103	18420684	18415103	18415285	18420501	18420684	91	---	---	---	---	18415527	18415543	-	70	---	---
chr10	18426463	18434987	18426463	18428489	18432923	18434987	94	---	---	---	---	18432728	18432740	+	92	18426463	18434985
chr10	18443561	18464121	18443561	18447421	18460260	18464121	99	---	---	---	---	18459756	18459771	+	75	18443562	18464118
chr10	18447496	18459070	18447496	18450137	18456426	18459070	99	---	---	---	---	18450427	18450451	-	84	18447496	18459068
chr10	18482695	18497238	18482695	18483325	18496607	18497238	97	---	---	---	---	18495981	18496001	+	71	18482696	18497233
chr10	18508817	18516187	18508817	18509487	18515516	18516187	95	---	---	---	---	18509708	18509752	-	73	18508820	18516185
chr10	18533097	18549905	18533097	18533700	18549300	18549905	97	---	---	---	---	18534284	18534307	-	75	18533100	18549902
chr10	18538383	18545618	18538388	18539053	18544945	18545610	98	18538377	18538382	18545619	18545624	18539259	18539311	-	71	18538384	18545614
chr10	18561874	18578449	18561874	18566321	18574063	18578449	93	---	---	---	---	18566401	18566415	-	80	---	---
chr10	18597726	18605419	18597734	18598148	18605003	18605417	99	18597721	18597725	18605420	18605424	18598432	18598449	-	72	18597734	18605415
chr10	18620453	18625593	18620465	18620869	18625178	18625590	96	18620448	18620452	18625594	18625598	18620958	18620977	-	75	18620465	18625588
chr10	18640006	18661182	18640006	18642728	18658467	18661182	89	---	---	---	---	18643487	18643502	-	81	---	---
chr10	18651427	18670985	18651427	18652606	18669828	18670985	94	---	---	---	---	18669069	18669083	+	93	18651427	18670983
chr10	18689194	18698061	18689196	18690445	18696823	18698051	96	18689189	18689193	18698062	18698066	18690728	18690763	-	75	18689196	18698057
chr10	18705425	18715030	18705425	18706049	18714406	18715030	98	---	---	---	---	18714172	18714199	+	75	18705425	18715028
chr10	18720389	18741646	18720395	18724717	18737304	18741632	98	18720384	18720388	18741647	18741651	18736906	18736943	+	86	18720395	18741643
chr10	18748244	18757876	18748245	18748876	18757240	18757871	98	18748239	18748243	18757877	18757881	18749271	18749294	-	70	18748245	18757869
chr10	18772584	18789470	18772584	18773200	18788854	18789470	97	---	---	---	---	18773889	18773901	-	84	18772584	18789468
chr10	18773803	18781242	18773803	18774464	18780581	18781242	99	---	---	---	---	18774749	18774766	-	72	18773803	18781240
chr10	18807903	18820030	18807903	18810813	18817042	18820030	93	---	---	---	---	18811045	18811068	-	75	18807905	18820028
chr10	18821320	18834049	18821320	18824396	18830965	18834049	98	---	---	---	---	18830735	18830759	+	72	18821321	18834031
chr10	18821320	18834634	18821320	18824977	18830965	18834634	98	---	---	---	---	18830735	18830759	+	72	18821321	18834627
chr10	18854468	18864494	18854468	18856313	18862646	18864494	98	---	---	---	---	18856547	18856569	-	73	18854477	18864492
chr10	18867489	18881001	18867489	18869023	18879499	18881001	97	---	---	---	---	18879003	18879036	+	73	18867489	18880989
chr10	18949395	18965330	18949395	18950509	18964205	18965330	93	---	---	---	---	18963520	18963546	+	74	---	---
chr10	18965330	18974180	18965330	18966962	18972548	18974180	99	---	---	---	---	18972316	18972328	+	84	18965330	18974178
chr10	18981913	18987207	18981913	18982232	18986890	18987207	92	---	---	---	---	18986816	18986849	+	70	18981914	18987206
chr10	19004202	19023215	19004202	19004762	19022656	19023215	96	19004197	19004201	19023216	19023220	19022029	19022042	+	71	19004206	19023212
chr10	19009250	19018499	19009250	19009621	19018128	19018499	96	---	---	---	---	19017825	19017849	+	72	---	---
chr10	19025138	19035312	19025138	19026945	19033484	19035300	93	19025133	19025137	19035313	19035317	19033159	19033185	+	70	---	---
chr10	19040594	19049989	19040594	19041181	19049402	19049989	99	---	---	---	---	19049169	19049196	+	78	19040594	19049985
chr10	19081423	19093780	19081423	19084425	19090695	19093780	94	---	---	---	---	19084715	19084739	-	88	19081423	19093778
chr10	19105476	19112927	19105478	19106163	19112242	19112927	98	19105471	19105475	19112928	19112932	19106449	19106466	-	72	19105478	19112925
chr10	19114794	19130207	19114794	19119467	19125612	19130207	95	---	---	---	---	19125308	19125323	+	81	19114795	19130205
chr10	19133592	19143138	19133592	19134224	19142520	19143138	95	---	---	---	---	19134616	19134639	-	70	19133593	19143136
chr10	19152307	19171608	19152307	19153246	19170659	19171608	93	---	---	---	---	19169876	19169894	+	73	19152312	19171606
chr10	19160619	19169125	19160619	19161102	19168642	19169125	97	---	---	---	---	19161343	19161375	-	81	19160619	19169120
chr10	19198198	19207645	19198198	19198782	19207061	19207645	98	---	---	---	---	19198987	19199014	-	75	19198198	19207642
chr10	19211228	19217393	19211232	19212233	19216390	19217391	95	19211223	19211227	19217394	19217398	19216340	19216356	+	82	19211232	19217391
chr10	19229875	19238166	19229875	19231146	19236951	19238166	93	---	---	---	---	19236681	19236714	+	79	19229877	19238164
chr10	19267822	19282575	19267829	19268984	19281405	19282571	92	19267817	19267821	19282576	19282580	19269529	19269553	-	80	19267822	19282573
chr10	19285787	19298072	19285787	19289815	19294045	19298072	99	---	---	---	---	19293950	19293977	+	78	19285787	19298070
chr10	19320156	19338975	19320156	19321456	19337678	19338975	95	---	---	---	---	19322150	19322164	-	86	19320164	19338973
chr10	19325883	19335275	19325883	19326468	19334690	19335275	99	---	---	---	---	19334457	19334484	+	78	19325883	19335273
chr10	19370893	19378945	19370902	19371511	19378331	19378940	97	19370888	19370892	19378946	19378950	19377990	19378029	+	70	19370905	19378938
chr10	19384042	19404535	19384042	19385260	19403273	19404535	95	---	---	---	---	19402606	19402650	+	71	19384051	19404533
chr10	19391466	19403058	19391466	19391943	19402581	19403058	99	---	---	---	---	19392202	19392250	-	81	19391468	19403056
chr10	19425937	19433325	19425942	19426627	19432634	19433319	98	19425932	19425936	19433326	19433330	19426909	19426926	-	77	19425942	19433323
chr10	19444822	19452992	19444824	19445566	19452241	19452981	98	19444816	19444821	19452993	19452998	19451928	19451961	+	82	19444824	19452979
chr10	19488419	19499194	19488425	19491214	19496385	19499187	98	19488413	19488418	19499195	19499200	19496127	19496220	+	71	19488425	19499192
chr10	19517416	19525279	19517420	19518702	19523995	19525277	97	19517409	19517415	19525280	19525286	19518869	19518913	-	71	19517421	19525274
chr10	19526572	19536913	19526572	19527795	19535739	19536913	93	---	---	---	---	19528069	19528123	-	74	19526573	19536911
chr10	19542089	19545732	19542101	19542847	19544982	19545728	99	19542084	19542088	19545733	19545737	19544892	19544909	+	72	19542098	19545726
chr10	19570453	19581769	19570453	19574713	19577679	19581769	89	---	---	---	---	19574773	19574812	-	77	19570454	19581760
chr10	19591430	19600190	19591430	19592640	19598944	19600190	89	---	---	---	---	19598651	19598666	+	75	19591433	19600187
chr10	19604043	19616641	19604052	19607165	19613405	19616636	94	19604038	19604042	19616642	19616646	19613152	19613175	+	75	19604055	19616636
chr10	19618288	19627915	19618288	19618507	19627696	19627915	97	---	---	---	---	19627278	19627328	+	76	19618301	19627913
chr10	19644170	19648010	19644170	19645640	19646542	19648010	98	---	---	---	---	19645720	19645740	-	80	---	---
chr10	19644507	19648101	19644514	19645728	19646886	19648098	98	19644502	19644506	19648102	19648106	19645813	19645827	-	86	19644522	19648092
chr10	19650373	19659339	19650382	19651652	19658101	19659331	95	19650368	19650372	19659340	19659344	19651937	19651965	-	82	19650379	19659329
chr10	19662320	19669771	19662320	19662993	19669099	19669771	98	---	---	---	---	19668795	19668812	+	72	19662320	19669766
chr10	19698689	19711453	19698689	19699529	19710667	19711453	90	---	---	---	---	19710216	19710235	+	70	19698698	19711450
chr10	19724432	19746295	19724432	19725110	19745617	19746295	93	19724426	19724431	19746296	19746301	19744878	19744902	+	76	19724433	19746293
chr10	19726635	19735645	19726635	19727936	19734430	19735644	87	19726630	19726634	19735646	19735650	19728212	19728261	-	72	19726635	19735644
chr10	19747561	19761167	19747561	19751192	19757481	19761167	97	---	---	---	---	19751475	19751506	-	71	19747561	19761165
chr10	19767538	19774888	19767538	19768189	19774237	19774888	99	---	---	---	---	19773935	19773952	+	72	19767538	19774886
chr10	19792378	19810676	19792378	19792493	19810564	19810676	86	---	---	---	---	19793197	19793217	-	71	19792384	19810672
chr10	19794262	19805497	19794275	19795782	19803986	19805493	98	19794255	19794261	19805498	19805504	19796144	19796180	-	78	19794263	19805495
chr10	19826648	19837431	19826648	19828102	19835977	19837431	96	---	---	---	---	19835664	19835688	+	84	19826648	19837428
chr10	19841322	19860257	19841323	19841949	19859626	19860252	98	19841316	19841321	19860258	19860263	19842476	19842489	-	78	19841323	19860252
chr10	19849658	19865393	19849658	19850263	19864788	19865393	85	19849652	19849657	19865394	19865399	19864061	19864097	+	72	19849666	19865377
chr10	19877633	19886508	19877633	19878846	19885258	19886508	96	---	---	---	---	19884985	19885018	+	79	19877633	19886506
chr10	19902049	19911551	19902049	19903269	19910283	19911551	91	---	---	---	---	19903439	19903483	-	71	19902049	19911549
chr10	19921584	19928712	19921584	19922737	19927572	19928712	95	---	---	---	---	---	---	0	--	---	---
chr10	19931085	19950776	19931085	19932244	19949615	19950766	90	19931080	19931084	19950777	19950781	19949030	19949050	+	95	19931085	19950764
chr10	19936494	19946041	19936494	19939398	19943126	19946041	87	---	---	---	---	19939425	19939445	-	85	---	---
chr10	19936494	19946041	19936494	19939398	19943126	19946041	87	---	---	---	---	19939425	19939445	-	85	---	---
chr10	19957865	19968975	19957866	19961751	19965059	19968969	94	19957859	19957864	19968976	19968981	19961818	19961846	-	75	19957866	19968967
chr10	19979918	19994050	19979918	19980590	19993377	19994050	96	---	---	---	---	19992752	19992769	+	77	19979918	19994047
chr10	19984112	19991373	19984112	19984577	19990910	19991373	95	---	---	---	---	19990822	19990840	+	73	---	---
chr10	20002427	20011303	20002427	20003664	20010049	20011303	95	---	---	---	---	20009788	20009821	+	82	20002427	20011294
chr10	20002441	20010972	20002441	20003334	20010063	20010972	94	---	---	---	---	20009788	20009821	+	82	20002446	20010953
chr10	20048133	20056538	20048133	20049993	20054716	20056538	91	---	---	---	---	20050203	20050230	-	71	20048144	20056532
chr10	20076205	20085837	20076205	20077165	20084892	20085837	89	---	---	---	---	20077439	20077457	-	73	20076206	20085827
chr10	20086982	20105468	20086982	20088250	20104219	20105468	97	---	---	---	---	20103679	20103703	+	72	20086982	20105459
chr10	20090129	20099677	20090129	20091465	20098341	20099677	99	---	---	---	---	20091757	20091809	-	71	20090129	20099675
chr10	20105461	20118854	20105461	20105852	20118469	20118854	86	---	---	---	---	20117871	20117884	+	71	---	---
chr10	20119132	20127888	20119132	20119440	20127580	20127888	99	---	---	---	---	20127324	20127351	+	78	20119135	20127886
chr10	20131969	20140918	20131969	20133230	20139659	20140918	99	---	---	---	---	20139393	20139420	+	89	20131969	20140913
chr10	20153146	20161221	20153149	20155095	20159246	20161215	98	20153141	20153145	20161222	20161226	20155206	20155235	-	73	20153151	20161215
chr10	20161937	20170596	20161937	20162690	20169866	20170596	95	---	---	---	---	20169507	20169526	+	75	20161937	20170583
chr10	20192019	20200400	20192019	20192690	20199729	20200400	97	---	---	---	---	20199428	20199445	+	72	20192023	20200398
chr10	20201122	20210415	20201122	20202396	20209185	20210415	93	---	---	---	---	20208948	20208975	+	71	20201122	20210413
chr10	20208759	20229415	20208762	20208970	20229203	20229408	87	20208753	20208758	20229416	20229421	20228472	20228506	+	71	---	---
chr10	20211947	20224824	20211961	20212988	20223786	20224811	94	20211942	20211946	20224825	20224829	20223246	20223291	+	80	20211947	20224809
chr10	20235307	20250021	20235317	20235948	20249401	20250017	95	20235302	20235306	20250022	20250026	20236595	20236612	-	83	20235317	20250015
chr10	20237341	20244779	20237341	20238006	20244114	20244779	99	---	---	---	---	20243810	20243827	+	72	20237341	20244774
chr10	20268757	20278297	20268760	20269378	20277666	20278283	98	20268752	20268756	20278298	20278302	20269581	20269608	-	75	20268760	20278279
chr10	20349151	20360128	20349151	20351788	20357516	20360128	85	---	---	---	---	20352040	20352065	-	84	20349166	20360117
chr10	20368290	20377027	20368290	20369476	20375822	20377027	92	---	---	---	---	20375553	20375585	+	81	20368290	20377018
chr10	20385432	20399321	20385432	20389907	20394380	20399321	86	---	---	---	---	20389986	20390014	-	89	20385439	20399318
chr10	20426210	20433695	20426221	20426915	20432993	20433687	98	20426205	20426209	20433696	20433700	20432739	20432755	+	76	20426214	20433682
chr10	20434285	20445839	20434297	20434773	20445355	20445831	98	20434279	20434284	20445840	20445845	20445046	20445096	+	78	20434285	20445838
chr10	20486202	20500507	20486202	20486832	20499877	20500507	98	---	---	---	---	20487464	20487484	-	76	20486203	20500505
chr10	20495487	20516194	20495487	20500507	20511223	20516194	86	---	---	---	---	20510845	20510856	+	83	20495491	20516192
chr10	20503178	20510939	20503178	20504135	20509983	20510939	99	---	---	---	---	20504275	20504287	-	92	20503188	20510936
chr10	20523042	20533683	20523042	20523629	20533096	20533683	99	---	---	---	---	20524024	20524047	-	70	20523042	20533681
chr10	20580891	20586709	20580891	20581041	20586559	20586709	99	---	---	---	---	20581302	20581317	-	75	---	---
chr10	20586827	20589010	20586827	20587008	20588835	20589010	87	---	---	---	---	20587051	20587108	-	75	20586827	20589008
chr10	20592259	20604363	20592271	20596565	20600065	20604360	99	20592254	20592258	20604364	20604368	20599909	20599948	+	82	20592260	20604357
chr10	20604431	20618467	20604431	20606229	20616727	20618467	96	---	---	---	---	20616296	20616313	+	88	20604431	20618464
chr10	20631485	20638856	20631485	20632160	20638181	20638856	98	---	---	---	---	20637880	20637896	+	70	20631489	20638854
chr10	20650733	20657676	20650733	20651169	20657237	20657673	98	20650726	20650732	20657677	20657683	20657021	20657065	+	71	20650739	20657671
chr10	20659050	20671986	20659050	20659649	20671378	20671977	98	20659045	20659049	20671987	20671991	20659895	20659911	-	88	20659050	20671982
chr10	20689313	20709826	20689313	20689503	20709636	20709826	93	---	---	---	---	20690369	20690411	-	76	20689319	20709818
chr10	20689503	20698448	20689503	20690742	20697209	20698448	98	---	---	---	---	20696937	20696970	+	79	20689503	20698444
chr10	20698632	20709958	20698632	20698770	20709820	20709958	91	---	---	---	---	20699142	20699163	-	72	20698649	20709956
chr10	20734332	20754850	20734332	20735295	20753887	20754850	99	---	---	---	---	20736031	20736060	-	73	---	---
chr10	20744971	20753888	20744971	20746217	20752647	20753888	96	---	---	---	---	20752376	20752409	+	82	20744972	20753886
chr10	20759335	20772814	20759335	20760712	20771439	20772814	96	---	---	---	---	20761131	20761145	-	73	20759335	20772812
chr10	20774984	20784151	20774990	20776204	20782946	20784137	94	20774978	20774983	20784152	20784157	20782671	20782688	+	72	20774991	20784134
chr10	20784381	20793319	20784385	20785621	20792066	20793306	97	20784374	20784380	20793320	20793326	20785907	20785942	-	72	20784386	20793301
chr10	20799496	20814510	20799500	20803868	20810139	20814507	99	20799491	20799495	20814511	20814515	20804072	20804089	-	94	20799500	20814505
chr10	20857716	20862759	20857716	20857856	20862619	20862759	99	---	---	---	---	20857956	20858036	-	81	20857716	20862757
chr10	20866500	20873528	20866500	20866899	20873129	20873528	97	---	---	---	---	20872844	20872867	+	79	20866502	20873525
chr10	20902707	20915449	20902707	20904086	20914081	20915449	94	---	---	---	---	20904505	20904519	-	73	20902707	20915447
chr10	20918562	20939107	20918562	20919535	20938138	20939107	92	---	---	---	---	20920407	20920433	-	85	20918562	20939088
chr10	20923511	20930243	20923511	20925069	20928687	20930243	97	---	---	---	---	20928552	20928586	+	71	---	---
chr10	20940643	20949128	20940643	20941072	20948698	20949128	96	---	---	---	---	20941441	20941452	-	75	20940647	20949123
chr10	20949570	20961132	20949570	20952786	20957905	20961132	96	---	---	---	---	20957651	20957674	+	75	20949573	20961130
chr10	20976492	20984034	20976492	20977167	20983351	20984034	96	---	---	---	---	20983046	20983063	+	77	20976493	20984029
chr10	20990059	21002593	20990059	20991796	21000805	21002593	95	---	---	---	---	20992211	20992225	-	73	20990060	21002585
chr10	21018204	21025723	21018210	21018838	21025088	21025715	98	21018199	21018203	21025724	21025728	21019089	21019122	-	73	21018210	21025712
chr10	21030484	21037777	21030485	21031153	21037094	21037763	97	21030479	21030483	21037778	21037782	21031331	21031412	-	70	21030485	21037761
chr10	21041464	21054579	21041464	21044933	21051110	21054579	98	---	---	---	---	21050816	21050830	+	80	21041465	21054569
chr10	21045304	21064185	21045304	21051071	21058417	21064185	86	---	---	---	---	21051373	21051388	-	75	21045310	21064168
chr10	21047458	21061656	21047458	21048543	21060571	21061656	89	---	---	---	---	21060219	21060233	+	86	---	---
chr10	21053833	21057730	21053836	21054269	21057298	21057730	94	21053828	21053832	21057731	21057735	21054388	21054400	-	76	---	---
chr10	21054574	21068277	21054574	21058611	21064225	21068266	98	21054569	21054573	21068278	21068282	21063994	21064015	+	81	21054574	21068266
chr10	21083165	21096500	21083165	21086951	21092650	21096500	94	---	---	---	---	21087125	21087153	-	79	21083166	21096490
chr10	21103683	21117330	21103683	21104366	21116647	21117330	97	---	---	---	---	21104727	21104744	-	77	21103685	21117328
chr10	21106546	21112846	21106546	21107906	21111483	21112846	99	---	---	---	---	21108030	21108068	-	79	21106550	21112843
chr10	21124069	21129527	21124069	21124562	21129032	21129527	96	---	---	---	---	21124728	21124755	-	75	21124076	21129525
chr10	21134821	21145117	21134821	21135184	21144753	21145117	96	---	---	---	---	21135537	21135607	-	76	21134822	21145111
chr10	21150717	21164801	21150718	21151309	21164196	21164787	98	21150712	21150716	21164802	21164806	21151759	21151773	-	80	21150719	21164794
chr10	21171231	21180023	21171231	21172475	21178902	21180023	87	---	---	---	---	21178580	21178634	+	74	21171235	21180020
chr10	21213166	21225529	21213176	21213651	21225053	21225528	98	21213161	21213165	21225530	21225534	21224748	21224793	+	73	21213176	21225526
chr10	21239657	21261057	21239657	21240441	21260279	21261057	94	---	---	---	---	21241414	21241433	-	80	21239673	21261055
chr10	21244125	21259056	21244136	21244406	21258776	21259046	97	21244119	21244124	21259057	21259062	21245101	21245124	-	75	21244130	21259053
chr10	21245626	21254272	21245626	21246668	21253195	21254272	93	---	---	---	---	21246773	21246795	-	86	---	---
chr10	21265689	21284392	21265689	21266302	21283779	21284392	96	---	---	---	---	21267035	21267046	-	83	21265689	21284389
chr10	21274317	21283419	21274317	21275516	21282145	21283419	91	---	---	---	---	21281833	21281861	+	82	21274317	21283417
chr10	21288888	21302845	21288888	21290676	21301159	21302837	91	21288882	21288887	21302846	21302851	21300724	21300738	+	73	21288888	21302835
chr10	21316908	21330963	21316908	21317541	21330330	21330963	94	---	---	---	---	21329706	21329726	+	71	21316908	21330957
chr10	21334671	21342678	21334671	21335341	21342009	21342678	97	---	---	---	---	21341706	21341723	+	83	21334671	21342676
chr10	21347420	21357659	21347420	21350574	21354511	21357659	99	---	---	---	---	21354367	21354413	+	70	21347420	21357657
chr10	21376759	21380900	21376759	21376910	21380750	21380900	86	---	---	---	---	---	---	0	--	21376761	21380898
chr10	21387968	21404498	21387968	21388649	21403816	21404498	96	---	---	---	---	21403173	21403190	+	77	21387972	21404489
chr10	21391960	21401023	21391960	21393264	21399753	21401023	96	---	---	---	---	21399484	21399517	+	85	21391962	21401020
chr10	21405005	21412030	21405013	21405695	21411338	21412020	98	21404997	21405004	21412031	21412038	21411117	21411160	+	70	21405007	21412024
chr10	21413708	21432310	21413711	21414342	21431675	21432306	95	21413703	21413707	21432311	21432315	21414906	21414919	-	71	21413711	21432303
chr10	21421225	21430714	21421225	21421810	21430129	21430714	98	---	---	---	---	21429896	21429923	+	75	21421225	21430711
chr10	21434881	21442083	21434881	21435493	21441471	21442083	94	21434876	21434880	21442084	21442088	21441456	21441469	+	71	21434881	21442082
chr10	21460964	21482069	21460964	21462275	21480736	21482069	92	---	---	---	---	21462917	21462932	-	75	---	---
chr10	21468028	21477462	21468028	21469321	21476151	21477462	97	---	---	---	---	21475835	21475846	+	91	21468028	21477459
chr10	21500782	21506016	21500782	21501159	21505639	21506016	98	21500763	21500781	21506017	21506035	21501260	21501324	-	70	21500782	21506010
chr10	21516615	21521769	21516615	21516789	21521595	21521769	99	---	---	---	---	21516919	21516954	-	75	21516615	21521765
chr10	21537661	21542952	21537661	21537906	21542698	21542941	97	21537656	21537660	21542953	21542957	21542584	21542606	+	86	21537661	21542951
chr10	21546866	21551147	21546866	21547486	21550516	21551136	95	21546860	21546865	21551148	21551153	21550408	21550419	+	91	---	---
chr10	21588110	21597492	21588110	21589429	21596203	21597492	94	---	---	---	---	21595864	21595889	+	73	21588110	21597490
chr10	21599345	21614146	21599345	21600009	21613483	21614146	96	---	---	---	---	21600640	21600657	-	77	21599346	21614144
chr10	21603395	21610805	21603409	21604066	21610135	21610791	98	21603390	21603394	21610806	21610810	21609845	21609862	+	72	21603406	21610800
chr10	21618996	21633986	21618996	21623359	21629622	21633986	99	---	---	---	---	21629402	21629419	+	94	21618997	21633984
chr10	21652581	21660799	21652581	21653904	21659478	21660799	97	---	---	---	---	21654061	21654088	-	71	21652581	21660789
chr10	21676043	21689814	21676056	21677677	21688180	21689800	96	21676038	21676042	21689815	21689819	21678099	21678113	-	73	21676053	21689810
chr10	21700351	21713794	21700352	21701453	21712576	21713783	87	21700346	21700350	21713795	21713799	21701916	21701935	-	70	21700355	21713792
chr10	21717610	21722411	21717610	21718349	21721672	21722411	98	---	---	---	---	21721532	21721544	+	84	21717610	21722409
chr10	21732137	21738900	21732137	21734622	21736340	21738900	96	---	---	---	---	21736327	21736338	+	91	21732137	21738898
chr10	21745775	21753249	21745775	21746446	21752578	21753249	99	---	---	---	---	21746731	21746748	-	72	21745775	21753247
chr10	21768884	21787513	21768884	21769891	21786511	21787513	94	---	---	---	---	21785722	21785736	+	80	---	---
chr10	21777516	21787849	21777516	21777864	21787501	21787849	96	---	---	---	---	21787124	21787143	+	70	21777521	21787847
chr10	21792290	21799287	21792290	21793160	21798409	21799280	94	21792285	21792289	21799288	21799292	21793371	21793408	-	73	21792291	21799285
chr10	21806723	21816358	21806738	21807334	21815754	21816350	99	21806718	21806722	21816359	21816363	21815334	21815357	+	75	21806727	21816348
chr10	21825896	21835116	21825910	21827127	21833911	21835104	94	21825890	21825895	21835117	21835122	21833578	21833603	+	80	21825903	21835102
chr10	21845223	21859710	21845233	21849046	21855890	21859706	99	21845217	21845222	21859711	21859716	21849359	21849389	-	80	21845226	21859700
chr10	21869384	21887939	21869384	21870013	21887309	21887938	97	21869379	21869383	21887940	21887944	21870599	21870622	-	70	21869384	21887935
chr10	21876979	21885220	21876979	21877539	21884660	21885220	99	---	---	---	---	21884442	21884470	+	96	---	---
chr10	21904192	21907217	21904192	21904333	21907076	21907217	94	---	---	---	---	21906938	21907051	+	71	21904193	21907215
chr10	21922078	21940537	21922090	21926425	21936262	21940532	96	21922073	21922077	21940538	21940542	21935860	21935904	+	73	21922087	21940530
chr10	21954632	21966644	21954632	21956121	21965154	21966644	99	---	---	---	---	21964718	21964733	+	100	21954633	21966642
chr10	21970044	21988728	21970044	21970744	21988054	21988728	91	---	---	---	---	21971374	21971391	-	77	21970047	21988726
chr10	21976577	21987771	21976591	21979379	21984962	21987760	98	21976571	21976576	21987772	21987777	21979601	21979619	-	84	21976586	21987757
chr10	22013206	22022669	22013209	22014528	22021341	22022659	98	22013201	22013205	22022670	22022674	22021002	22021027	+	73	22013209	22022655
chr10	22035662	22052283	22035662	22036349	22051596	22052283	95	---	---	---	---	22036963	22036980	-	83	22035662	22052278
chr10	22037927	22047204	22037937	22038301	22046831	22047198	90	22037922	22037926	22047205	22047209	22038553	22038580	-	75	22037931	22047189
chr10	22058481	22073652	22058482	22058684	22073448	22073650	97	22058476	22058480	22073653	22073657	22059289	22059306	-	77	22058483	22073645
chr10	22058685	22068117	22058685	22060104	22066774	22068117	90	---	---	---	---	22060272	22060316	-	73	22058685	22068115
chr10	22092724	22102298	22092724	22093380	22101644	22102298	94	---	---	---	---	22101421	22101448	+	75	22092724	22102294
chr10	22103761	22113400	22103761	22104381	22112780	22113400	98	---	---	---	---	22104774	22104799	-	73	22103761	22113395
chr10	22121585	22133542	22121585	22122430	22132722	22133542	89	---	---	---	---	22132247	22132275	+	89	22121587	22133540
chr10	22135407	22144887	22135417	22136005	22144292	22144880	99	22135402	22135406	22144888	22144892	22136287	22136323	-	70	22135415	22144882
chr10	22145729	22165031	22145729	22146288	22164458	22165031	94	---	---	---	---	22147136	22147175	-	77	22145729	22165025
chr10	22146278	22155220	22146288	22147542	22153952	22155205	99	22146273	22146277	22155221	22155225	22153699	22153732	+	82	22146288	22155203
chr10	22146788	22154690	22146793	22147012	22154457	22154676	100	22146783	22146787	22154691	22154695	22154126	22154180	+	80	22146804	22154684
chr10	22155206	22167447	22155206	22157643	22165027	22167447	96	---	---	---	---	22157933	22157957	-	88	---	---
chr10	22169643	22179107	22169648	22170969	22177817	22179097	96	22169638	22169642	22179108	22179112	22171275	22171286	-	91	22169648	22179095
chr10	22179785	22187747	22179791	22179978	22187552	22187739	97	22179780	22179784	22187748	22187752	22180332	22180357	-	73	22179785	22187736
chr10	22191427	22202796	22191427	22192088	22202136	22202796	97	---	---	---	---	22201861	22201907	+	70	22191445	22202793
chr10	22194299	22202142	22194311	22197565	22198881	22202137	99	22194291	22194298	22202143	22202150	22197617	22197657	-	75	22194311	22202138
chr10	22211555	22233338	22211564	22214540	22230341	22233324	97	22211550	22211554	22233339	22233343	22229551	22229564	+	71	22211564	22233327
chr10	22218586	22228120	22218586	22219914	22226792	22228120	99	---	---	---	---	22220219	22220230	-	91	22218589	22228116
chr10	22251183	22267053	22251198	22254176	22264029	22267051	96	22251178	22251182	22267054	22267058	22254645	22254665	-	85	22251189	22267049
chr10	22273492	22282380	22273492	22274700	22281191	22282380	95	---	---	---	---	22280947	22280971	+	88	22273505	22282371
chr10	22290681	22304903	22290681	22292525	22303059	22304903	98	---	---	---	---	22292945	22292959	-	73	22290682	22304900
chr10	22311739	22320658	22311739	22312998	22319393	22320658	98	---	---	---	---	22313235	22313268	-	82	22311745	22320654
chr10	22330487	22348373	22330487	22333178	22345749	22348373	96	---	---	---	---	22333570	22333588	-	73	22330498	22348361
chr10	22343645	22352030	22343645	22344955	22350702	22352030	97	---	---	---	---	22345000	22345012	-	76	22343645	22352016
chr10	22366797	22380809	22366812	22367445	22380175	22380809	98	22366792	22366796	22380810	22380814	22379626	22379645	+	70	22366801	22380808
chr10	22385499	22389271	22385499	22387065	22387727	22389269	87	22385494	22385498	22389272	22389276	22387082	22387132	-	72	22385505	22389260
chr10	22385509	22388798	22385509	22386593	22387737	22388798	85	---	---	---	---	22386628	22386646	-	73	22385512	22388790
chr10	22407056	22418380	22407056	22408319	22417072	22418380	94	---	---	---	---	22416647	22416661	+	86	22407057	22418376
chr10	22427789	22439975	22427789	22429439	22438352	22439975	96	---	---	---	---	22429860	22429874	-	73	22427795	22439973
chr10	22447196	22469153	22447211	22447825	22468526	22469149	93	22447191	22447195	22469154	22469158	22467552	22467578	+	70	22447199	22469147
chr10	22448790	22463771	22448790	22453148	22459411	22463771	99	---	---	---	---	22459191	22459208	+	94	22448791	22463768
chr10	22474006	22483191	22474015	22475219	22481983	22483178	92	22474001	22474005	22483192	22483196	22475526	22475551	-	80	22474009	22483182
chr10	22488290	22496572	22488290	22489487	22495310	22496572	91	---	---	---	---	22495019	22495038	+	85	22488290	22496570
chr10	22506343	22515735	22506343	22506957	22515121	22515735	99	---	---	---	---	22507163	22507190	-	75	22506343	22515733
chr10	22525812	22537317	22525812	22529051	22534130	22537317	92	---	---	---	---	22529283	22529305	-	73	22525814	22537315
chr10	22541303	22556384	22541308	22541993	22555689	22556374	96	22541297	22541302	22556385	22556390	22555046	22555063	+	77	22541313	22556367
chr10	22543475	22550987	22543475	22544173	22550289	22550987	99	---	---	---	---	22544457	22544474	-	72	22543475	22550985
chr10	22560289	22565189	22560289	22560673	22564803	22565189	89	---	---	---	---	22560861	22560879	-	73	22560290	22565184
chr10	22571422	22578813	22571422	22572113	22578123	22578813	97	---	---	---	---	22572285	22572328	-	72	22571423	22578812
chr10	22571559	22578538	22571559	22571838	22578260	22578538	97	---	---	---	---	22571981	22572001	-	76	---	---
chr10	22585316	22599875	22585316	22585885	22599307	22599875	94	---	---	---	---	22598689	22598703	+	80	22585320	22599871
chr10	22586270	22593606	22586270	22586932	22592944	22593606	98	---	---	---	---	22592685	22592765	+	71	22586270	22593604
chr10	22601816	22613435	22601816	22602291	22612960	22613435	99	---	---	---	---	22612650	22612700	+	78	22601816	22613433
chr10	22641586	22662671	22641586	22642774	22661506	22662671	91	---	---	---	---	22660759	22660773	+	93	22641597	22662666
chr10	22643288	22655269	22643288	22644782	22653789	22655269	98	---	---	---	---	22645205	22645220	-	93	22643289	22655267
chr10	22684748	22690491	22684748	22685400	22689840	22690491	96	---	---	---	---	22689635	22689650	+	75	22684754	22690486
chr10	22724157	22733031	22724168	22725803	22731386	22733021	99	22724151	22724156	22733032	22733037	22731157	22731169	+	84	22724161	22733019
chr10	22739570	22755530	22739570	22740723	22754363	22755530	90	---	---	---	---	22753793	22753817	+	80	22739570	22755527
chr10	22743936	22750888	22743936	22745620	22749203	22750888	97	---	---	---	---	22745745	22745777	-	78	22743936	22750887
chr10	22744512	22750674	22744512	22745406	22749780	22750674	97	---	---	---	---	22745599	22745625	-	81	22744524	22750662
chr10	22756226	22763702	22756226	22756895	22763031	22763701	95	22756221	22756225	22763703	22763707	22757183	22757200	-	72	22756226	22763701
chr10	22764354	22776114	22764354	22764829	22775639	22776114	99	---	---	---	---	22765087	22765134	-	81	22764354	22776112
chr10	22777402	22787372	22777402	22780549	22784225	22787372	98	---	---	---	---	22784131	22784160	+	73	22777402	22787369
chr10	22788184	22797251	22788184	22789515	22795959	22797251	92	---	---	---	---	22795685	22795717	+	81	22788186	22797249
chr10	22810301	22824282	22810301	22811673	22822858	22824282	91	---	---	---	---	22812085	22812099	-	73	22810302	22824278
chr10	22826101	22847920	22826101	22826976	22847044	22847920	93	---	---	---	---	22827959	22827980	-	77	22826117	22847918
chr10	22828886	22838312	22828897	22830234	22836985	22838312	98	22828881	22828885	22838313	22838317	22830532	22830543	-	91	22828889	22838301
chr10	22896274	22906001	22896275	22899641	22902643	22906001	94	22896269	22896273	22906002	22906006	22899762	22899784	-	95	22896275	22905982
chr10	22911592	22921698	22911599	22912081	22921215	22921698	94	22911586	22911591	22921699	22921704	22920948	22920976	+	82	22911602	22921696
chr10	22930416	22939979	22930416	22931018	22939377	22939979	98	---	---	---	---	22931413	22931436	-	75	22930417	22939976
chr10	22956117	22963518	22956117	22956784	22962854	22963518	96	---	---	---	---	22957067	22957084	-	72	22956117	22963516
chr10	22969781	22991262	22969781	22970351	22990687	22991262	89	---	---	---	---	22971337	22971368	-	71	22969789	22991255
chr10	22977634	22988709	22977634	22978368	22988000	22988709	93	22977629	22977633	22988710	22988714	22987669	22987700	+	78	---	---
chr10	23009365	23026962	23009366	23010433	23025893	23026958	96	23009359	23009364	23026963	23026968	23025655	23025682	+	75	23009367	23026958
chr10	23016961	23024315	23016961	23017604	23023672	23024315	99	---	---	---	---	23023370	23023387	+	72	23016962	23024313
chr10	23035648	23047584	23035648	23037210	23046036	23047584	95	---	---	---	---	23045759	23045778	+	90	23035648	23047582
chr10	23058704	23073089	23058704	23059337	23072456	23073089	98	---	---	---	---	23071861	23071880	+	70	23058704	23073087
chr10	23074141	23083467	23074141	23076530	23081075	23083467	96	---	---	---	---	23076589	23076708	-	77	---	---
chr10	23090321	23099821	23090322	23091634	23098479	23099813	97	23090316	23090320	23099822	23099826	23098161	23098172	+	83	23090322	23099816
chr10	23135276	23145465	23135276	23137751	23142992	23145465	99	---	---	---	---	23142862	23142897	+	75	23135286	23145458
chr10	23147689	23155055	23147689	23148335	23154409	23155055	99	---	---	---	---	23154110	23154127	+	72	23147692	23155053
chr10	23159279	23168416	23159279	23159891	23167788	23168416	94	---	---	---	---	23167393	23167423	+	70	23159280	23168414
chr10	23178230	23185532	23178230	23179310	23184455	23185532	95	---	---	---	---	23179343	23179359	-	82	23178242	23185530
chr10	23188497	23192803	23188497	23188750	23192547	23192803	85	---	---	---	---	---	---	0	--	---	---
chr10	23193880	23207365	23193883	23195380	23205755	23207365	91	23193875	23193879	23207366	23207370	23195798	23195814	-	70	23193886	23207363
chr10	23219784	23228934	23219784	23220990	23227752	23228934	94	---	---	---	---	23221300	23221325	-	80	23219784	23228932
chr10	23270273	23283964	23270274	23274309	23279929	23283963	99	23270266	23270272	23283965	23283971	23274500	23274526	-	70	23270274	23283949
chr10	23298232	23312331	23298232	23299909	23310652	23312331	97	---	---	---	---	23310204	23310220	+	76	23298232	23312326
chr10	23350497	23356513	23350501	23351306	23355706	23356512	99	23350492	23350496	23356514	23356518	23351445	23351456	-	83	23350502	23356512
chr10	23361576	23383005	23361576	23362404	23382177	23383005	95	---	---	---	---	23362917	23362964	-	72	---	---
chr10	23379714	23397675	23379714	23382183	23395202	23397675	95	---	---	---	---	23382752	23382791	-	72	---	---
chr10	23383005	23391553	23383005	23383694	23390872	23391553	97	---	---	---	---	23383823	23383835	-	84	23383005	23391551
chr10	23399872	23408290	23399872	23400513	23407649	23408290	95	---	---	---	---	23400779	23400831	-	79	23399872	23408278
chr10	23421511	23426455	23421511	23422758	23425169	23426455	95	---	---	---	---	23425105	23425125	+	85	23421511	23426453
chr10	23429948	23443506	23429948	23430266	23443188	23443506	95	---	---	---	---	23430811	23430831	-	100	23429963	23443504
chr10	23433188	23440614	23433198	23434378	23439432	23440601	91	23433183	23433187	23440615	23440619	23434612	23434630	-	89	23433192	23440606
chr10	23447120	23465392	23447120	23448137	23464371	23465392	95	---	---	---	---	23448860	23448884	-	80	23447120	23465390
chr10	23452263	23461573	23452263	23453532	23460280	23461573	95	---	---	---	---	23453848	23453870	-	78	23452264	23461571
chr10	23458698	23463631	23458698	23459543	23462783	23463631	90	---	---	---	---	23459643	23459669	-	74	23458704	23463621
chr10	23470314	23479284	23470314	23471573	23478025	23479284	98	---	---	---	---	23477752	23477785	+	82	23470314	23479282
chr10	23481470	23484991	23481470	23481820	23484645	23484991	92	---	---	---	---	23481922	23481949	-	71	23481476	23484982
chr10	23495055	23504061	23495055	23496314	23502779	23504061	97	---	---	---	---	23496553	23496586	-	79	23495055	23504059
chr10	23522978	23535643	23522978	23524363	23534258	23535643	98	---	---	---	---	23533763	23533825	+	74	---	---
chr10	23537230	23546200	23537230	23540127	23543285	23546200	94	---	---	---	---	23540230	23540242	-	76	23537232	23546190
chr10	23548086	23556991	23548086	23549317	23555758	23556991	99	---	---	---	---	23555487	23555520	+	85	23548087	23556989
chr10	23568147	23583827	23568147	23569420	23582590	23583827	89	---	---	---	---	23582044	23582070	+	70	23568147	23583825
chr10	23570692	23579519	23570692	23571473	23578723	23579506	98	23570687	23570691	23579520	23579524	23578370	23578389	+	80	---	---
chr10	23607248	23625645	23607248	23607629	23625264	23625645	98	---	---	---	---	23608364	23608393	-	76	23607256	23625643
chr10	23617591	23625008	23617591	23618255	23624344	23625008	98	---	---	---	---	23618492	23618508	-	82	23617596	23625005
chr10	23633163	23639376	23633163	23633837	23638730	23639376	93	---	---	---	---	23634062	23634081	-	80	23633163	23639373
chr10	23666923	23680965	23666932	23668671	23679051	23680960	90	23666918	23666922	23680966	23680970	23678615	23678631	+	70	23666932	23680958
chr10	23699440	23710609	23699440	23702257	23707792	23710609	99	---	---	---	---	23702385	23702428	-	72	23699440	23710607
chr10	23711290	23720596	23711290	23712582	23719324	23720596	92	---	---	---	---	23712897	23712920	-	79	---	---
chr10	23737370	23746203	23737370	23737893	23745677	23746203	97	---	---	---	---	23738207	23738237	-	80	23737386	23746199
chr10	23781193	23790618	23781193	23781912	23789899	23790618	99	---	---	---	---	23782279	23782312	-	70	23781193	23790616
chr10	23803702	23821595	23803707	23804786	23820625	23821593	88	23803697	23803701	23821596	23821600	23805484	23805503	-	75	23803716	23821584
chr10	23827758	23837060	23827758	23829038	23835801	23837060	92	---	---	---	---	23829363	23829377	-	80	23827759	23837058
chr10	23838423	23847531	23838423	23839626	23846355	23847531	94	---	---	---	---	23846028	23846045	+	83	23838423	23847529
chr10	23849643	23858354	23849643	23850899	23857099	23858354	92	---	---	---	---	23851175	23851209	-	71	23849643	23858345
chr10	23849643	23858087	23849643	23850632	23857099	23858087	91	---	---	---	---	23850861	23850880	-	85	23849643	23858084
chr10	23865858	23885449	23865858	23866676	23884645	23885449	89	---	---	---	---	23883828	23883852	+	80	---	---
chr10	23871512	23882386	23871512	23872846	23881052	23882386	94	---	---	---	---	23880655	23880694	+	75	---	---
chr10	23911519	23920449	23911519	23912733	23919235	23920449	90	---	---	---	---	23913007	23913026	-	80	23911527	23920444
chr10	23928733	23950381	23928733	23929725	23949392	23950381	94	---	---	---	---	23930521	23930537	-	88	---	---
chr10	23935409	23948228	23935415	23937094	23946596	23948219	93	23935403	23935408	23948229	23948234	23946165	23946179	+	73	23935420	23948217
chr10	23959597	23969361	23959597	23960221	23968737	23969361	99	---	---	---	---	23960427	23960454	-	75	23959599	23969359
chr10	23969698	23990386	23969698	23970879	23989196	23990385	91	23969693	23969697	23990387	23990391	23971703	23971718	-	75	---	---
chr10	23973290	23984870	23973290	23976529	23981630	23984870	98	---	---	---	---	23981379	23981402	+	75	23973295	23984868
chr10	23996683	24005993	23996683	23997128	24005539	24005993	89	---	---	---	---	24005218	24005269	+	90	---	---
chr10	24033174	24043761	24033174	24036405	24040534	24043761	99	---	---	---	---	24040493	24040522	+	73	24033185	24043759
chr10	24053602	24063042	24053602	24054216	24062428	24063042	98	---	---	---	---	24062199	24062226	+	75	24053603	24063039
chr10	24074385	24091756	24074385	24075283	24090877	24091756	95	---	---	---	---	24090135	24090158	+	75	24074397	24091754
chr10	24077216	24086056	24077216	24078445	24084868	24086056	94	---	---	---	---	24078725	24078744	-	85	24077223	24086054
chr10	24104860	24109649	24104864	24106155	24108358	24109649	94	24104853	24104859	24109650	24109656	24108284	24108308	+	80	---	---
chr10	24124627	24131428	24124627	24125705	24130350	24131428	93	---	---	---	---	24130300	24130315	+	87	24124627	24131426
chr10	24138064	24149828	24138064	24140805	24147106	24149828	98	---	---	---	---	24141095	24141119	-	84	24138064	24149826
chr10	24165776	24173291	24165776	24166439	24172628	24173291	99	---	---	---	---	24172327	24172344	+	72	24165778	24173289
chr10	24175226	24187994	24175226	24176951	24186325	24187994	92	---	---	---	---	24185888	24185902	+	73	24175226	24187992
chr10	24193983	24203519	24193983	24194611	24202891	24203519	97	---	---	---	---	24202645	24202664	+	75	24193984	24203517
chr10	24203622	24216509	24203622	24205307	24214710	24216509	91	---	---	---	---	24205723	24205739	-	70	24203622	24216506
chr10	24236202	24245099	24236210	24237450	24243855	24245099	93	24236196	24236201	24245100	24245105	24243536	24243572	+	78	24236218	24245096
chr10	24236622	24244631	24236622	24236983	24244270	24244631	95	---	---	---	---	24243976	24244004	+	82	24236640	24244623
chr10	24247532	24255177	24247532	24248208	24254500	24255177	98	---	---	---	---	24254203	24254220	+	72	24247538	24255175
chr10	24275472	24284455	24275472	24276712	24283157	24284455	95	---	---	---	---	24282834	24282868	+	71	24275472	24284453
chr10	24292968	24313604	24292968	24293264	24313308	24313604	98	---	---	---	---	24294205	24294232	-	89	24292970	24313600
chr10	24302783	24314719	24302783	24303924	24313599	24314719	91	---	---	---	---	24313235	24313256	+	86	---	---
chr10	24302876	24314370	24302876	24303552	24313692	24314370	96	---	---	---	---	24303909	24303936	-	85	---	---
chr10	24321228	24337846	24321236	24321910	24337159	24337834	94	24321220	24321227	24337847	24337854	24322601	24322623	-	78	24321228	24337844
chr10	24325632	24335017	24325632	24326219	24334430	24335017	99	24325626	24325631	24335018	24335023	24334108	24334128	+	71	24325632	24335012
chr10	24337895	24344113	24337895	24338340	24343667	24344113	88	---	---	---	---	24338449	24338461	-	100	---	---
chr10	24344125	24355921	24344125	24347472	24352566	24355921	94	---	---	---	---	24347705	24347727	-	73	24344125	24355919
chr10	24358714	24364778	24358714	24359404	24364090	24364778	97	---	---	---	---	24363856	24363914	+	72	24358717	24364776
chr10	24367089	24380364	24367102	24368859	24378592	24380349	85	24367084	24367088	24380365	24380369	24378146	24378160	+	73	---	---
chr10	24380351	24392088	24380351	24380824	24391615	24392088	98	---	---	---	---	24391308	24391353	+	73	24380352	24392086
chr10	24399974	24407294	24399974	24400628	24406640	24407294	99	---	---	---	---	24406342	24406358	+	70	24399977	24407292
chr10	24422146	24438538	24422146	24423345	24437320	24438538	92	---	---	---	---	24423852	24423878	-	74	24422146	24438533
chr10	24424000	24431523	24424008	24424706	24430821	24431519	99	24423995	24423999	24431524	24431528	24424990	24425007	-	72	24424005	24431517
chr10	24439336	24454897	24439336	24444024	24450208	24454897	98	---	---	---	---	24449899	24449914	+	87	24439336	24454895
chr10	24461478	24475881	24461478	24462545	24474854	24475881	86	---	---	---	---	24474313	24474337	+	76	24461480	24475867
chr10	24461524	24475800	24461537	24462449	24474937	24475785	87	24461519	24461523	24475801	24475805	24474313	24474337	+	76	24461541	24475797
chr10	24465687	24472401	24465699	24466837	24471318	24472391	92	24465682	24465686	24472402	24472406	24471147	24471164	+	77	24465699	24472394
chr10	24474151	24486250	24474151	24474469	24485922	24486250	93	---	---	---	---	24485361	24485377	+	70	24474161	24486244
chr10	24500373	24508313	24500373	24503718	24504963	24508313	98	---	---	---	---	24503776	24503815	-	75	---	---
chr10	24514015	24520452	24514015	24515427	24519028	24520439	99	24514009	24514014	24520453	24520458	24515557	24515595	-	79	24514015	24520437
chr10	24536694	24549921	24536694	24537046	24549569	24549921	94	---	---	---	---	24537610	24537638	-	79	---	---
chr10	24566935	24581918	24566935	24571305	24577556	24581918	97	---	---	---	---	24571505	24571523	-	94	24566935	24581916
chr10	24567987	24581022	24567992	24570408	24578610	24581022	95	24567982	24567986	24581023	24581027	24570547	24570559	-	84	---	---
chr10	24592013	24605166	24592013	24594540	24602623	24605166	98	---	---	---	---	24594897	24594945	-	83	24592014	24605163
chr10	24615963	24623500	24615963	24616322	24623142	24623500	90	---	---	---	---	24616511	24616544	-	79	24615968	24623493
chr10	24629994	24641564	24630007	24632918	24638602	24641553	89	24629989	24629993	24641565	24641569	24633083	24633170	-	70	24629997	24641562
chr10	24648659	24670520	24648659	24649990	24669185	24670520	95	---	---	---	---	24650930	24650950	-	71	24648664	24670518
chr10	24659516	24669198	24659529	24660159	24668556	24669186	99	24659509	24659515	24669199	24669205	24660555	24660578	-	70	24659516	24669184
chr10	24678834	24697912	24678837	24680034	24696715	24697912	94	24678829	24678833	24697913	24697917	24695932	24695965	+	73	---	---
chr10	24685066	24692600	24685077	24685748	24691923	24692593	97	24685060	24685065	24692601	24692606	24686037	24686054	-	77	24685075	24692593
chr10	24701976	24713676	24701988	24702461	24713202	24713675	99	24701971	24701975	24713677	24713681	24702719	24702764	-	73	24701988	24713673
chr10	24726546	24733922	24726557	24727199	24733271	24733913	99	24726540	24726545	24733923	24733928	24727483	24727499	-	70	24726557	24733911
chr10	24733912	24741705	24733912	24735412	24740185	24741705	97	---	---	---	---	24739946	24740023	+	70	24733920	24741701
chr10	24751720	24767221	24751720	24752018	24766924	24767221	90	---	---	---	---	24766335	24766349	+	86	24751722	24767215
chr10	24753658	24762451	24753658	24754363	24761738	24762451	96	---	---	---	---	24754681	24754705	-	72	24753658	24762449
chr10	24767221	24781073	24767221	24767556	24780751	24781073	93	---	---	---	---	24768172	24768184	-	84	24767221	24781066
chr10	24781546	24792505	24781546	24785094	24788981	24792505	94	---	---	---	---	24785205	24785234	-	76	24781551	24792502
chr10	24781948	24792505	24781948	24785094	24789359	24792505	95	---	---	---	---	24785205	24785234	-	76	24781951	24792502
chr10	24792502	24805946	24792502	24793759	24804611	24805946	91	---	---	---	---	24804190	24804209	+	70	---	---
chr10	24830674	24839234	24830686	24831452	24838456	24839219	95	24830669	24830673	24839235	24839239	24838125	24838168	+	70	24830674	24839217
chr10	24840744	24848082	24840744	24841357	24847469	24848082	99	---	---	---	---	24841573	24841627	-	70	---	---
chr10	24863554	24873056	24863554	24864866	24871740	24873056	98	---	---	---	---	24865166	24865177	-	91	24863554	24873055
chr10	24878910	24892603	24878910	24880529	24890982	24892603	97	---	---	---	---	24880955	24880969	-	73	24878911	24892601
chr10	24897655	24913981	24897655	24897788	24913848	24913981	95	---	---	---	---	24913135	24913161	+	70	24897663	24913979
chr10	24904821	24912308	24904832	24905510	24911618	24912295	96	24904816	24904820	24912309	24912313	24905793	24905812	-	75	24904828	24912303
chr10	24928327	24931467	24928333	24929316	24930459	24931463	87	24928322	24928326	24931468	24931472	24929319	24929341	-	82	---	---
chr10	24931840	24936060	24931840	24933503	24934397	24936060	99	---	---	---	---	24934297	24934324	+	71	24931855	24936043
chr10	24941285	24945867	24941300	24941854	24945293	24945867	87	24941280	24941284	24945868	24945872	24945141	24945153	+	76	24941287	24945865
chr10	24950985	24964626	24950999	24954998	24960628	24964616	98	24950979	24950984	24964627	24964632	24955202	24955226	-	72	24950991	24964611
chr10	24965388	24975214	24965398	24966546	24974105	24975212	90	24965382	24965387	24975215	24975220	24966800	24966817	-	83	---	---
chr10	24981660	24997314	24981663	24982348	24996629	24997314	96	24981654	24981659	24997315	24997320	24995981	24995998	+	77	24981663	24997312
chr10	24988098	24995366	24988098	24988683	24994782	24995366	97	---	---	---	---	24994490	24994507	+	77	24988098	24995364
chr10	25037718	25056173	25037718	25038035	25055856	25056173	92	---	---	---	---	25038796	25038827	-	81	25037719	25056165
chr10	25049331	25056509	25049331	25049669	25056172	25056509	97	---	---	---	---	25056034	25056048	+	86	25049338	25056507
chr10	25064551	25073801	25064552	25065789	25072577	25073795	97	25064546	25064550	25073802	25073806	25072281	25072292	+	100	25064553	25073792
chr10	25100874	25110121	25100874	25101467	25109528	25110121	98	---	---	---	---	25101673	25101700	-	78	25100878	25110119
chr10	25150330	25156294	25150341	25151518	25155118	25156293	95	25150325	25150329	25156295	25156299	25151608	25151627	-	75	25150341	25156292
chr10	25157649	25171646	25157649	25158279	25171016	25171646	97	---	---	---	---	25170619	25170643	+	84	25157654	25171642
chr10	25188998	25196016	25188998	25190042	25194972	25196016	94	---	---	---	---	25194725	25194736	+	91	25188998	25196014
chr10	25197691	25211983	25197699	25199311	25210360	25211979	96	25197684	25197690	25211984	25211990	25209926	25209940	+	73	25197699	25211977
chr10	25218060	25232278	25218060	25221480	25228858	25232278	99	---	---	---	---	25221799	25221812	-	85	25218065	25232275
chr10	25264659	25281914	25264659	25266082	25280503	25281914	93	---	---	---	---	25266724	25266739	-	75	25264661	25281911
chr10	25291661	25306096	25291661	25293750	25304001	25306096	85	---	---	---	---	25303503	25303538	+	72	25291664	25306086
chr10	25307702	25316078	25307702	25308946	25314798	25316078	95	---	---	---	---	25314514	25314553	+	70	25307702	25316076
chr10	25319173	25326491	25319173	25319853	25325812	25326491	97	---	---	---	---	25320131	25320148	-	72	25319174	25326486
chr10	25330379	25341967	25330381	25330854	25341490	25341963	98	25330374	25330378	25341968	25341972	25331113	25331158	-	73	25330379	25341961
chr10	25380058	25382435	25380058	25380334	25382160	25382435	94	---	---	---	---	---	---	0	--	---	---
chr10	25386272	25398673	25386272	25386496	25398450	25398673	93	---	---	---	---	25397885	25397906	+	86	25386272	25398667
chr10	25394550	25398547	25394550	25394706	25398392	25398547	89	---	---	---	---	25398257	25398283	+	74	25394550	25398544
chr10	25400467	25408447	25400467	25403817	25405115	25408447	98	---	---	---	---	25403901	25403917	-	88	25400473	25408436
chr10	25427734	25436879	25427734	25428290	25436303	25436879	90	---	---	---	---	25435983	25436006	+	83	25427736	25436876
chr10	25444301	25451801	25444301	25444983	25451119	25451801	99	---	---	---	---	25450864	25450880	+	82	25444301	25451799
chr10	25461652	25478121	25461658	25462361	25477412	25478116	97	25461644	25461651	25478122	25478129	25462535	25462554	-	75	25461658	25478114
chr10	25462524	25471490	25462524	25463782	25470231	25471490	99	---	---	---	---	25464070	25464105	-	72	25462524	25471487
chr10	25500884	25512815	25500884	25501587	25512133	25512815	89	---	---	---	---	25502072	25502114	-	72	25500888	25512798
chr10	25515828	25523182	25515828	25516514	25522496	25523182	98	---	---	---	---	25522196	25522210	+	73	25515828	25523180
chr10	25540888	25549574	25540888	25541376	25549086	25549574	99	---	---	---	---	25541743	25541760	-	77	25540889	25549570
chr10	25571582	25580452	25571582	25572792	25579212	25580452	91	---	---	---	---	25573075	25573094	-	85	25571584	25580450
chr10	25603240	25610605	25603249	25603910	25609935	25610597	97	25603234	25603239	25610606	25610611	25604194	25604211	-	77	25603245	25610595
chr10	25611395	25620735	25611395	25612653	25619436	25620735	94	---	---	---	---	25612899	25612951	-	71	25611395	25620732
chr10	25622219	25631002	25622219	25623841	25629381	25631002	99	---	---	---	---	25624004	25624031	-	71	25622219	25630998
chr10	25639032	25648572	25639032	25639622	25647982	25648572	96	---	---	---	---	25639825	25639852	-	71	25639032	25648569
chr10	25663667	25681929	25663667	25664118	25681479	25681929	85	---	---	---	---	25680688	25680706	+	78	25663670	25681918
chr10	25685249	25694338	25685249	25686591	25693021	25694338	92	---	---	---	---	25692753	25692786	+	82	25685254	25694336
chr10	25685775	25693919	25685775	25686172	25693545	25693919	90	---	---	---	---	25693200	25693233	+	79	---	---
chr10	25728944	25735666	25728944	25730860	25733695	25735666	96	---	---	---	---	25730956	25731002	-	78	25728947	25735663
chr10	25739023	25748516	25739023	25740349	25747191	25748516	99	---	---	---	---	25746848	25746899	+	71	25739024	25748513
chr10	25753609	25770866	25753609	25755230	25769303	25770866	94	---	---	---	---	25755893	25755912	-	70	25753609	25770864
chr10	25781135	25796061	25781135	25782526	25794690	25796061	93	---	---	---	---	25783088	25783116	-	79	25781138	25796059
chr10	25827967	25847160	25827967	25829091	25845992	25847160	90	---	---	---	---	25845227	25845241	+	93	25827967	25847158
chr10	25830405	25841146	25830405	25832079	25839477	25841146	96	---	---	---	---	25839200	25839219	+	90	25830405	25841144
chr10	25857142	25862760	25857146	25857939	25861956	25862749	91	25857135	25857141	25862761	25862767	25857995	25858006	-	75	---	---
chr10	25874788	25891539	25874788	25875330	25890975	25891539	95	---	---	---	---	25890206	25890278	+	71	---	---
chr10	25887071	25891676	25887071	25887216	25891531	25891676	96	---	---	---	---	---	---	0	--	25887083	25891674
chr10	25901037	25912343	25901037	25904177	25909154	25912340	95	25901031	25901036	25912344	25912349	25904332	25904425	-	71	25901037	25912336
chr10	25922032	25935810	25922032	25922593	25935251	25935810	91	---	---	---	---	25923104	25923124	-	71	25922035	25935800
chr10	25944707	25965162	25944707	25946029	25963819	25965162	96	---	---	---	---	25946894	25946919	-	96	25944717	25965159
chr10	25946638	25957627	25946638	25949341	25954924	25957627	99	---	---	---	---	25949504	25949588	-	72	25946638	25957624
chr10	25966236	25984030	25966236	25967122	25983140	25984030	95	---	---	---	---	25982573	25982597	+	80	25966238	25984018
chr10	25971258	25980018	25971258	25971567	25979709	25980018	99	---	---	---	---	25979453	25979480	+	78	25971261	25980016
chr10	25984035	25992410	25984035	25984445	25991980	25992410	90	---	---	---	---	25984685	25984696	-	91	25984035	25992406
chr10	25999029	26004063	25999038	25999229	26003872	26004063	98	25999024	25999028	26004064	26004068	26003640	26003655	+	81	25999032	26004061
chr10	26014207	26035739	26014207	26014333	26035613	26035739	94	---	---	---	---	26015215	26015245	-	93	26014207	26035736
chr10	26014398	26032503	26014398	26015597	26031327	26032503	90	---	---	---	---	26030611	26030625	+	93	26014400	26032500
chr10	26014398	26032451	26014398	26015546	26031327	26032451	89	---	---	---	---	26030611	26030625	+	93	---	---
chr10	26015963	26024963	26015963	26017242	26023684	26024963	99	---	---	---	---	26017480	26017513	-	79	26015966	26024961
chr10	26035739	26051886	26035739	26036254	26051370	26051886	98	---	---	---	---	26036620	26036646	-	81	26035739	26051873
chr10	26042473	26048741	26042473	26044029	26047125	26048741	93	---	---	---	---	26047040	26047059	+	70	26042473	26048735
chr10	26061156	26068432	26061156	26061810	26067778	26068432	99	---	---	---	---	26067544	26067598	+	74	26061156	26068430
chr10	26080267	26083757	26080267	26081459	26082584	26083757	88	---	---	---	---	---	---	0	--	26080267	26083754
chr10	26085057	26103229	26085057	26085585	26102703	26103229	98	---	---	---	---	26086419	26086441	-	73	26085057	26103228
chr10	26086148	26095020	26086148	26087365	26093780	26095020	95	---	---	---	---	26087602	26087631	-	86	26086148	26095018
chr10	26119692	26138776	26119692	26121503	26136955	26138776	97	---	---	---	---	26121944	26121981	-	78	---	---
chr10	26121872	26139081	26121872	26122130	26138823	26139081	98	---	---	---	---	26122787	26122817	-	70	26121881	26139079
chr10	26126311	26135374	26126326	26127684	26134016	26135372	98	26126306	26126310	26135375	26135379	26127930	26127976	-	74	26126311	26135362
chr10	26146404	26154509	26146404	26146801	26154113	26154509	93	---	---	---	---	26153762	26153788	+	77	26146406	26154506
chr10	26157448	26165267	26157448	26158723	26163992	26165267	99	---	---	---	---	26158898	26158942	-	71	26157448	26165264
chr10	26178796	26188433	26178796	26182100	26185141	26188433	98	---	---	---	---	26185008	26185029	+	95	26178801	26188431
chr10	26209196	26224590	26209196	26210077	26223709	26224590	98	---	---	---	---	26223071	26223114	+	72	---	---
chr10	26216340	26223711	26216340	26217005	26223046	26223711	99	---	---	---	---	26217287	26217305	-	73	26216340	26223708
chr10	26227261	26242783	26227261	26227634	26242409	26242783	97	---	---	---	---	26241851	26241873	+	78	---	---
chr10	26227635	26235693	26227635	26228257	26235069	26235692	95	26227630	26227634	26235694	26235698	26228549	26228568	-	85	26227635	26235692
chr10	26247433	26257747	26247433	26251128	26254348	26257744	88	26247426	26247432	26257748	26257754	---	---	0	--	26247448	26257742
chr10	26259107	26279249	26259107	26260726	26277575	26279249	94	---	---	---	---	26261430	26261449	-	75	26259107	26279247
chr10	26266690	26273129	26266690	26268107	26271714	26273129	99	---	---	---	---	26271544	26271582	+	79	26266690	26273127
chr10	26285546	26294538	26285551	26286851	26293273	26294527	96	26285541	26285545	26294539	26294543	26287089	26287121	-	81	26285548	26294525
chr10	26332153	26341283	26332153	26333516	26339952	26341279	96	26332148	26332152	26341284	26341288	26339682	26339714	+	81	26332154	26341277
chr10	26366075	26382913	26366075	26367385	26381618	26382913	96	---	---	---	---	26368024	26368048	-	72	26366075	26382910
chr10	26373256	26380640	26373256	26373898	26379998	26380640	98	---	---	---	---	26374178	26374195	-	72	26373256	26380634
chr10	26388577	26398607	26388580	26391935	26395254	26398599	96	26388572	26388576	26398608	26398612	26391994	26392101	-	75	26388577	26398604
chr10	26420882	26440478	26420882	26422441	26438894	26440478	92	---	---	---	---	26422672	26422731	-	76	26420882	26440461
chr10	26425424	26434047	26425424	26426671	26432796	26434047	98	---	---	---	---	26432524	26432557	+	82	26425424	26434045
chr10	26449270	26457632	26449270	26449984	26456917	26457632	99	---	---	---	---	26456570	26456610	+	73	---	---
chr10	26484598	26498684	26484598	26485221	26498061	26498684	98	---	---	---	---	26497511	26497530	+	70	26484598	26498682
chr10	26522159	26528618	26522159	26523175	26527607	26528618	89	---	---	---	---	26523386	26523397	-	83	---	---
chr10	26529732	26538870	26529732	26530950	26537697	26538870	93	---	---	---	---	26531256	26531281	-	80	26529734	26538867
chr10	26548710	26569541	26548715	26549801	26568455	26569541	93	26548705	26548709	26569542	26569546	26550698	26550734	-	89	26548717	26569536
chr10	26550480	26564048	26550480	26550641	26563887	26564048	98	---	---	---	---	26551244	26551304	-	80	---	---
chr10	26550635	26563905	26550641	26554124	26560409	26563891	99	26550630	26550634	26563906	26563910	26554408	26554439	-	71	26550641	26563888
chr10	26569688	26583556	26569688	26571082	26582221	26583556	91	---	---	---	---	26571435	26571473	-	74	26569689	26583551
chr10	26585114	26602275	26585114	26585800	26601608	26602275	91	---	---	---	---	26600994	26601008	+	73	---	---
chr10	26587899	26595287	26587899	26588554	26594632	26595287	99	---	---	---	---	26588839	26588856	-	72	26587902	26595285
chr10	26604648	26619661	26604652	26609026	26615282	26619656	99	26604642	26604647	26619662	26619667	26609319	26609339	-	71	26604649	26619654
chr10	26621790	26634728	26621792	26624871	26631684	26634726	97	26621785	26621789	26634729	26634733	26631343	26631371	+	72	---	---
chr10	26660605	26675643	26660605	26664992	26671255	26675643	98	---	---	---	---	26665192	26665209	-	94	26660605	26675638
chr10	26682528	26695531	26682528	26683623	26694436	26695531	99	---	---	---	---	26693967	26693983	+	70	26682531	26695522
chr10	26691192	26697050	26691192	26692716	26695526	26697050	99	---	---	---	---	26695442	26695456	+	73	---	---
chr10	26705215	26714142	26705224	26706462	26712892	26714138	94	26705208	26705214	26714143	26714149	26706702	26706734	-	81	26705218	26714136
chr10	26730138	26748707	26730149	26731392	26747460	26748706	99	26730132	26730137	26748708	26748713	26746735	26746753	+	73	26730149	26748704
chr10	26734200	26743768	26734200	26734854	26743114	26743768	99	---	---	---	---	26742881	26742908	+	78	26734200	26743766
chr10	26742196	26757319	26742196	26743240	26756277	26757319	93	---	---	---	---	26743722	26743734	-	92	---	---
chr10	26758402	26771022	26758402	26758753	26770671	26771022	97	---	---	---	---	26759284	26759304	-	71	26758402	26771020
chr10	26760118	26768669	26760118	26760728	26767962	26768669	85	---	---	---	---	26760992	26761044	-	75	26760118	26768652
chr10	26760316	26768390	26760316	26760491	26768194	26768390	87	---	---	---	---	26760762	26760781	-	85	26760321	26768377
chr10	26778791	26788308	26778791	26779165	26787936	26788308	94	---	---	---	---	26779418	26779437	-	75	26778796	26788305
chr10	26797502	26811588	26797502	26798104	26810988	26811588	97	---	---	---	---	26798652	26798670	-	78	26797509	26811582
chr10	26811574	26824252	26811574	26814854	26820952	26824252	96	---	---	---	---	26820799	26820813	+	73	26811588	26824249
chr10	26826367	26831453	26826367	26826567	26831253	26831453	98	---	---	---	---	26826697	26826729	-	75	26826376	26831451
chr10	26847335	26851612	26847335	26848166	26850824	26851601	87	26847330	26847334	26851613	26851617	---	---	0	--	26847336	26851604
chr10	26851791	26865788	26851791	26852421	26865158	26865788	99	---	---	---	---	26852939	26853037	-	71	26851792	26865786
chr10	26870959	26885054	26870959	26872726	26883287	26885054	97	---	---	---	---	26882853	26882867	+	73	26870959	26885052
chr10	26908579	26920620	26908579	26909289	26919905	26920620	90	---	---	---	---	26919518	26919540	+	73	---	---
chr10	26912307	26923044	26912307	26914735	26920616	26923044	94	---	---	---	---	26920498	26920522	+	84	26912324	26923042
chr10	26936518	26955880	26936526	26937206	26955200	26955879	97	26936513	26936517	26955881	26955885	26937836	26937853	-	83	26936526	26955877
chr10	26944536	26954193	26944536	26947291	26951441	26954193	98	---	---	---	---	26951366	26951387	+	77	---	---
chr10	26965836	26977599	26965836	26967526	26975909	26977599	99	---	---	---	---	26967795	26967813	-	73	26965836	26977596
chr10	27003499	27010766	27003499	27004135	27010130	27010766	99	---	---	---	---	27004313	27004367	-	70	27003499	27010764
chr10	27023392	27032298	27023401	27024647	27031046	27032291	99	27023385	27023391	27032299	27032305	27030773	27030806	+	79	27023399	27032295
chr10	27036038	27043098	27036038	27037123	27042013	27043098	94	---	---	---	---	27041870	27041895	+	73	---	---
chr10	27054813	27071499	27054813	27057604	27068708	27071499	99	---	---	---	---	27058146	27058160	-	93	27054830	27071495
chr10	27059025	27067557	27059025	27059842	27066744	27067557	98	---	---	---	---	27066455	27066472	+	77	27059036	27067553
chr10	27072806	27076628	27072817	27074617	27074828	27076618	91	27072800	27072805	27076629	27076634	27074674	27074688	-	73	---	---
chr10	27086454	27096271	27086454	27087665	27095068	27096271	89	---	---	---	---	27094768	27094800	+	78	27086457	27096264
chr10	27109199	27119578	27109211	27109564	27119218	27119565	93	27109194	27109198	27119579	27119583	27110012	27110036	-	76	---	---
chr10	27109650	27119223	27109650	27111508	27117363	27119223	92	---	---	---	---	27111738	27111766	-	82	27109660	27119213
chr10	27123237	27132544	27123248	27124537	27131234	27132542	97	27123231	27123236	27132545	27132550	27124843	27124854	-	91	27123246	27132539
chr10	27123585	27132542	27123585	27124537	27131571	27132542	97	---	---	---	---	27131247	27131276	+	83	27123586	27132539
chr10	27132665	27141814	27132665	27134010	27140449	27141814	97	---	---	---	---	27140177	27140210	+	82	27132665	27141812
chr10	27152871	27157885	27152871	27153444	27157317	27157885	90	---	---	---	---	27157123	27157136	+	71	27152881	27157882
chr10	27179565	27187734	27179565	27182996	27184305	27187734	97	---	---	---	---	27184213	27184252	+	75	---	---
chr10	27189039	27197651	27189047	27189562	27197119	27197638	96	27189033	27189038	27197652	27197657	27189790	27189826	-	70	27189047	27197643
chr10	27204515	27217082	27204515	27207677	27213981	27217082	94	---	---	---	---	27213689	27213780	+	71	27204519	27217080
chr10	27238510	27247441	27238510	27239761	27246193	27247441	99	---	---	---	---	27245920	27245953	+	79	27238510	27247439
chr10	27254238	27263690	27254241	27254836	27263084	27263679	99	27254233	27254237	27263691	27263695	27255039	27255066	-	75	27254241	27263677
chr10	27265010	27270069	27265010	27265237	27269833	27270069	89	---	---	---	---	27265368	27265400	-	75	27265011	27270067
chr10	27281016	27292509	27281018	27282278	27291284	27292502	93	27281011	27281015	27292510	27292514	27282671	27282694	-	75	27281018	27292500
chr10	27308123	27312907	27308123	27308863	27312185	27312907	96	---	---	---	---	27308990	27309002	-	84	27308123	27312905
chr10	27318118	27325001	27318122	27318726	27324391	27324994	99	27318112	27318117	27325002	27325007	27324109	27324146	+	76	27318119	27324994
chr10	27330146	27339311	27330157	27331496	27337931	27339311	94	27330141	27330145	27339312	27339316	27331733	27331766	-	82	27330155	27339308
chr10	27340880	27347219	27340880	27341600	27346499	27347219	90	---	---	---	---	27346328	27346367	+	80	---	---
chr10	27353651	27371058	27353651	27355508	27369222	27371058	96	---	---	---	---	27356046	27356061	-	81	---	---
chr10	27362108	27369226	27362108	27363582	27367748	27369226	99	---	---	---	---	27363689	27363711	-	73	27362108	27369223
chr10	27460818	27464348	27460833	27461099	27464075	27464342	92	27460813	27460817	27464349	27464353	27461115	27461128	-	78	27460836	27464346
chr10	27472940	27480534	27472947	27473818	27479655	27480527	97	27472935	27472939	27480535	27480539	27474063	27474085	-	82	27472949	27480525
chr10	27481228	27492955	27481228	27485340	27488845	27492955	99	---	---	---	---	27488687	27488725	+	82	27481228	27492952
chr10	27481325	27492806	27481325	27485191	27488942	27492806	99	---	---	---	---	27488754	27488768	+	73	27481334	27492804
chr10	27515437	27524310	27515437	27516658	27523086	27524310	94	---	---	---	---	27522815	27522846	+	81	27515437	27524300
chr10	27527224	27536565	27527224	27528527	27535286	27536565	93	---	---	---	---	27528840	27528865	-	80	27527224	27536560
chr10	27541048	27554741	27541048	27542610	27553123	27554741	93	---	---	---	---	27552688	27552702	+	73	27541048	27554739
chr10	27563142	27584848	27563142	27565721	27582264	27584848	95	---	---	---	---	27566343	27566366	-	70	---	---
chr10	27565829	27576968	27565831	27568583	27574205	27576957	99	27565824	27565828	27576969	27576973	27573949	27574040	+	71	27565831	27576953
chr10	27585748	27594593	27585748	27586998	27593391	27594593	93	---	---	---	---	27593073	27593101	+	79	27585748	27594591
chr10	27607801	27615155	27607801	27608486	27614470	27615155	98	---	---	---	---	27608663	27608743	-	70	27607801	27615152
chr10	27618999	27634987	27618999	27619556	27634431	27634987	88	---	---	---	---	27633749	27633773	+	72	---	---
chr10	27661851	27678198	27661851	27662514	27677535	27678198	99	---	---	---	---	27676814	27676833	+	70	27661851	27678196
chr10	27668412	27689931	27668412	27671482	27686860	27689931	97	---	---	---	---	27686108	27686126	+	73	---	---
chr10	27697590	27716018	27697590	27699989	27713619	27716018	100	---	---	---	---	27700645	27700657	-	84	---	---
chr10	27741806	27763734	27741806	27742830	27762698	27763734	88	---	---	---	---	27761975	27762005	+	74	27741808	27763732
chr10	27764257	27778332	27764263	27764706	27777887	27778330	99	27764252	27764256	27778333	27778337	27765329	27765342	-	78	---	---
chr10	27773048	27777634	27773048	27775081	27775608	27777634	85	---	---	---	---	27775587	27775598	+	91	27773056	27777615
chr10	27781877	27795536	27781877	27784668	27792739	27795536	95	---	---	---	---	27792371	27792392	+	86	---	---
chr10	27803258	27809610	27803258	27803892	27808958	27809610	92	---	---	---	---	27808870	27808886	+	70	27803258	27809605
chr10	27811431	27826109	27811431	27812047	27825492	27826109	98	---	---	---	---	27812570	27812599	-	73	27811431	27826107
chr10	27853253	27872992	27853253	27853647	27872596	27872992	89	---	---	---	---	27854556	27854571	-	81	27853254	27872988
chr10	27862294	27875782	27862297	27863801	27874220	27875781	93	27862289	27862293	27875783	27875787	27864217	27864231	-	73	27862295	27875776
chr10	27862294	27875782	27862297	27863801	27874220	27875781	93	27862289	27862293	27875783	27875787	27864217	27864231	-	73	27862295	27875776
chr10	27898436	27907322	27898436	27899680	27906112	27907322	95	---	---	---	---	27905805	27905824	+	85	27898437	27907320
chr10	27909734	27917220	27909748	27910436	27916523	27917211	95	27909729	27909733	27917221	27917225	27910720	27910737	-	77	27909735	27917214
chr10	27919204	27927126	27919204	27920377	27925954	27927126	97	---	---	---	---	27920624	27920656	-	72	27919204	27927124
chr10	27929690	27951285	27929690	27930356	27950619	27951285	97	---	---	---	---	27931294	27931313	-	75	27929693	27951283
chr10	27934242	27947377	27934242	27937523	27944140	27947377	95	---	---	---	---	27943885	27943908	+	75	27934242	27947373
chr10	27951315	27954048	27951315	27951985	27953376	27954048	95	---	---	---	---	27951987	27952009	-	73	27951317	27954046
chr10	27956321	27974636	27956321	27957635	27973327	27974636	98	---	---	---	---	27972598	27972612	+	86	27956321	27974632
chr10	27959120	27968046	27959120	27960372	27966805	27968046	98	---	---	---	---	27960610	27960643	-	85	27959120	27968044
chr10	28027943	28037517	28027943	28030495	28034966	28037517	98	---	---	---	---	28030602	28030624	-	73	28027943	28037514
chr10	28038328	28047289	28038328	28039580	28046013	28047289	98	---	---	---	---	28045741	28045774	+	79	28038328	28047287
chr10	28054276	28067800	28054276	28058276	28063855	28067800	92	---	---	---	---	28063746	28063774	+	82	28054277	28067798
chr10	28072753	28077077	28072753	28072960	28076869	28077077	96	---	---	---	---	28076703	28076751	+	71	28072754	28077075
chr10	28085556	28096639	28085557	28086214	28095980	28096625	93	28085550	28085555	28096640	28096645	28086436	28086453	-	77	28085558	28096629
chr10	28094496	28109428	28094496	28096632	28107281	28109428	87	---	---	---	---	28096977	28096994	-	83	28094498	28109425
chr10	28102018	28109428	28102018	28102680	28108766	28109428	98	---	---	---	---	28102962	28102979	-	77	28102018	28109425
chr10	28111468	28118364	28111474	28112965	28116870	28118360	99	28111463	28111467	28118365	28118369	28113063	28113079	-	82	28111476	28118362
chr10	28121644	28131202	28121644	28122263	28130583	28131202	95	---	---	---	---	28122637	28122660	-	70	28121650	28131200
chr10	28131487	28143109	28131498	28131973	28142629	28143104	97	28131482	28131486	28143110	28143114	28132232	28132282	-	76	28131488	28143107
chr10	28155872	28162343	28155872	28156594	28161641	28162343	90	---	---	---	---	28161388	28161409	+	77	28155882	28162342
chr10	28165021	28173599	28165021	28165965	28172700	28173599	90	---	---	---	---	28166259	28166300	-	76	28165022	28173598
chr10	28174283	28179059	28174283	28175809	28177533	28179059	99	---	---	---	---	---	---	0	--	28174284	28179057
chr10	28183969	28200580	28183969	28184617	28199932	28200580	99	---	---	---	---	28185350	28185372	-	78	28183969	28200578
chr10	28188545	28197793	28188560	28189145	28197204	28197789	99	28188540	28188544	28197794	28197798	28196971	28196998	+	78	28188548	28197787
chr10	28204154	28211544	28204154	28204800	28210920	28211544	92	---	---	---	---	28205034	28205052	-	84	28204154	28211542
chr10	28219949	28237917	28219949	28220558	28237309	28237917	97	---	---	---	---	28236513	28236532	+	85	---	---
chr10	28222595	28232070	28222595	28223209	28231456	28232070	99	---	---	---	---	28231223	28231250	+	71	28222595	28232068
chr10	28245565	28258779	28245565	28246261	28258083	28258779	96	---	---	---	---	28246703	28246718	-	75	---	---
chr10	28275182	28292406	28275192	28276876	28290656	28292397	96	28275177	28275181	28292407	28292411	28290380	28290399	+	90	28275193	28292395
chr10	28280142	28286689	28280142	28283367	28283467	28286689	99	---	---	---	---	---	---	0	--	---	---
chr10	28302778	28318676	28302778	28303299	28318156	28318676	94	---	---	---	---	28303868	28303895	-	78	28302778	28318674
chr10	28324706	28336367	28324721	28325193	28335884	28336356	98	28324701	28324705	28336368	28336372	28325452	28325497	-	76	28324709	28336364
chr10	28363894	28372147	28363894	28364785	28371258	28372147	96	---	---	---	---	28370976	28371009	+	73	---	---
chr10	28364940	28384625	28364940	28367880	28381682	28384625	95	---	---	---	---	28368448	28368478	-	70	28364946	28384623
chr10	28372898	28381691	28372902	28374134	28380430	28381682	94	28372893	28372897	28381692	28381696	28380116	28380146	+	70	28372902	28381682
chr10	28392925	28407925	28392925	28393158	28407693	28407925	97	---	---	---	---	28407007	28407026	+	75	28392925	28407906
chr10	28397497	28406818	28397497	28398726	28405589	28406818	99	---	---	---	---	28398921	28398933	-	100	28397497	28406816
chr10	28407915	28416663	28407924	28409567	28415091	28416650	94	28407908	28407914	28416664	28416670	28414938	28414954	+	88	28407916	28416648
chr10	28428919	28438085	28428919	28429506	28437496	28438085	96	---	---	---	---	28429855	28429875	-	76	---	---
chr10	28438461	28450473	28438461	28439989	28448983	28450473	94	---	---	---	---	28439991	28440002	-	100	---	---
chr10	28493963	28501139	28493963	28494625	28500478	28501139	93	---	---	---	---	28500242	28500276	+	77	28493963	28501137
chr10	28527874	28535969	28527874	28531070	28532774	28535969	99	---	---	---	---	28531123	28531163	-	73	28527874	28535967
chr10	28536181	28547611	28536181	28536804	28546988	28547611	99	---	---	---	---	28546522	28546536	+	73	28536181	28547609
chr10	28550250	28557731	28550259	28550942	28557043	28557727	98	28550245	28550249	28557732	28557736	28551119	28551162	-	70	28550251	28557728
chr10	28582367	28589743	28582367	28583051	28589045	28589729	98	28582362	28582366	28589744	28589748	28588747	28588764	+	77	28582370	28589727
chr10	28595950	28605593	28595954	28596306	28605238	28605591	94	28595945	28595949	28605594	28605598	28604821	28604871	+	78	28595950	28605589
chr10	28596363	28604227	28596363	28597247	28603335	28604227	94	---	---	---	---	28603030	28603085	+	71	28596365	28604225
chr10	28604271	28608653	28604271	28605243	28607666	28608653	87	---	---	---	---	28607646	28607664	+	89	28604280	28608650
chr10	28615146	28629256	28615146	28615769	28628632	28629256	94	---	---	---	---	28616252	28616267	-	81	28615146	28629254
chr10	28634013	28642972	28634015	28635274	28641709	28642968	99	28634006	28634012	28642973	28642979	28641435	28641469	+	82	28634015	28642966
chr10	28634201	28642286	28634201	28634592	28641895	28642286	99	---	---	---	---	28634874	28634913	-	80	28634201	28642282
chr10	28659320	28674295	28659320	28663712	28669903	28674295	98	---	---	---	---	28663994	28664011	-	72	28659320	28674290
chr10	28660615	28673048	28660615	28662465	28671198	28673048	98	---	---	---	---	28662503	28662520	-	72	---	---
chr10	28701061	28711597	28701061	28703377	28709261	28711597	92	---	---	---	---	28709001	28709024	+	75	28701062	28711592
chr10	28713120	28720086	28713125	28713811	28719391	28720076	94	28713115	28713119	28720087	28720091	28714034	28714069	-	75	28713125	28720084
chr10	28721001	28730828	28721001	28721161	28730667	28730828	90	---	---	---	---	28721498	28721509	-	75	28721005	28730817
chr10	28721161	28730648	28721174	28722491	28729320	28730636	98	28721155	28721160	28730649	28730654	28728978	28729007	+	70	28721178	28730642
chr10	28738462	28756334	28738462	28739144	28755643	28756323	97	28738457	28738461	28756335	28756339	28739913	28739935	-	78	28738462	28756321
chr10	28741807	28752184	28741822	28745185	28748799	28752173	98	28741802	28741806	28752185	28752189	28748637	28748740	+	77	28741817	28752171
chr10	28773730	28787860	28773730	28775510	28786086	28787860	96	---	---	---	---	28775930	28775944	-	73	28773731	28787858
chr10	28795770	28809056	28795770	28799412	28805417	28809056	98	---	---	---	---	28799593	28799630	-	71	28795770	28809048
chr10	28828572	28839353	28828572	28832074	28835838	28839340	99	28828567	28828571	28839354	28839358	28832138	28832167	-	73	---	---
chr10	28849301	28856556	28849301	28849914	28855944	28856556	95	---	---	---	---	28855642	28855667	+	73	28849316	28856553
chr10	28866010	28875293	28866010	28866707	28874596	28875293	95	---	---	---	---	28866787	28866815	-	89	28866012	28875291
chr10	28877323	28891110	28877332	28880461	28887955	28891109	94	28877318	28877322	28891111	28891115	28887737	28887749	+	92	---	---
chr10	28877756	28891067	28877756	28880419	28888377	28891067	94	---	---	---	---	28888028	28888043	+	75	28877763	28891063
chr10	28909825	28924779	28909825	28911080	28923666	28924779	85	---	---	---	---	28923090	28923116	+	85	28909826	28924775
chr10	28931199	28945019	28931199	28931824	28944395	28945019	98	28931191	28931198	28945020	28945027	28932403	28932423	-	71	28931203	28945017
chr10	28956498	28967143	28956498	28957026	28966615	28967143	98	---	---	---	---	28966345	28966391	+	70	28956515	28967141
chr10	28991951	29013415	28991961	28992573	29012799	29013412	95	28991945	28991950	29013416	29013421	28993459	28993481	-	73	28991955	29013414
chr10	29004895	29012260	29004895	29005539	29011616	29012260	99	---	---	---	---	29011315	29011332	+	72	29004896	29012258
chr10	29030815	29034812	29030821	29032774	29032877	29034808	92	29030808	29030814	29034813	29034819	---	---	0	--	29030824	29034809
chr10	29032877	29046333	29032877	29036418	29042711	29046333	96	---	---	---	---	29036706	29036733	-	71	29032880	29046331
chr10	29059521	29073647	29059532	29061326	29071963	29073643	90	29059515	29059520	29073648	29073653	29061749	29061763	-	73	29059522	29073641
chr10	29078065	29086892	29078065	29078452	29086483	29086892	86	---	---	---	---	29078657	29078703	-	72	---	---
chr10	29113002	29134704	29113002	29113776	29133929	29134704	91	---	---	---	---	29114729	29114741	-	84	29113019	29134689
chr10	29113771	29135608	29113779	29114076	29135313	29135608	94	29113766	29113770	29135609	29135613	29115121	29115137	-	70	---	---
chr10	29120770	29129752	29120770	29122026	29128474	29129752	97	---	---	---	---	29128151	29128185	+	71	29120770	29129750
chr10	29134706	29145541	29134706	29135608	29144641	29145541	88	---	---	---	---	29144253	29144271	+	73	29134712	29145532
chr10	29161711	29170663	29161711	29162955	29169366	29170651	95	29161706	29161710	29170664	29170668	29163175	29163208	-	85	29161713	29170650
chr10	29177193	29184587	29177197	29177839	29183930	29184572	99	29177188	29177192	29184588	29184592	29183628	29183645	+	72	29177197	29184570
chr10	29187620	29199120	29187622	29190259	29196531	29199112	96	29187614	29187619	29199121	29199126	29190543	29190572	-	83	29187622	29199113
chr10	29208534	29217234	29208541	29209558	29216258	29217234	89	29208529	29208533	29217235	29217239	29215925	29215975	+	72	29208540	29217232
chr10	29225992	29237701	29225996	29226476	29237209	29237689	97	29225984	29225991	29237702	29237709	29226732	29226779	-	81	29225998	29237684
chr10	29239514	29248623	29239514	29240695	29247455	29248623	89	---	---	---	---	29241002	29241027	-	80	29239514	29248621
chr10	29257648	29266659	29257648	29258904	29265302	29266659	91	---	---	---	---	29259125	29259158	-	79	29257648	29266657
chr10	29268888	29281718	29268888	29269784	29280834	29281718	91	---	---	---	---	29269818	29269834	-	82	29268888	29281714
chr10	29271676	29278982	29271676	29272317	29278341	29278982	99	---	---	---	---	29272601	29272618	-	72	29271676	29278980
chr10	29304083	29310844	29304083	29304347	29310580	29310844	96	---	---	---	---	29304595	29304607	-	76	---	---
chr10	29321033	29332412	29321036	29321708	29331754	29332404	94	29321027	29321032	29332413	29332418	29322193	29322211	-	73	29321036	29332399
chr10	29411522	29427707	29411522	29411701	29427526	29427707	95	---	---	---	---	29411770	29411862	-	75	29411527	29427705
chr10	29438867	29453427	29438867	29442793	29449508	29453427	95	---	---	---	---	29443098	29443127	-	76	29438880	29453425
chr10	29454750	29476575	29454763	29455436	29475889	29476563	96	29454745	29454749	29476576	29476580	29455910	29455933	-	70	29454750	29476563
chr10	29455573	29469906	29455573	29457220	29468333	29469906	87	---	---	---	---	29467909	29467923	+	73	---	---
chr10	29487178	29496025	29487178	29488376	29494886	29496025	92	---	---	---	---	29488612	29488626	-	100	29487194	29496024
chr10	29500310	29509675	29500310	29500903	29509082	29509675	98	---	---	---	---	29501108	29501135	-	78	29500316	29509673
chr10	29511891	29518964	29511902	29512578	29518287	29518964	89	29511886	29511890	29518965	29518969	29518248	29518265	+	77	29511892	29518958
chr10	29521215	29528400	29521215	29521735	29527880	29528400	96	---	---	---	---	29527602	29527623	+	81	29521227	29528398
chr10	29532993	29544630	29532993	29536238	29541390	29544630	99	---	---	---	---	29541186	29541223	+	76	29532993	29544628
chr10	29573385	29588161	29573385	29574881	29586607	29588161	91	---	---	---	---	29575298	29575326	-	79	29573385	29588159
chr10	29599027	29620359	29599027	29602167	29617312	29620359	91	---	---	---	---	29602863	29602893	-	77	29599027	29620350
chr10	29603502	29610881	29603502	29604159	29610224	29610881	99	---	---	---	---	29609921	29609938	+	72	29603502	29610879
chr10	29633752	29643275	29633759	29637139	29639893	29643275	94	29633746	29633751	29643276	29643281	---	---	0	--	29633754	29643273
chr10	29645941	29655397	29645941	29646552	29654784	29655397	92	---	---	---	---	29654464	29654484	+	71	---	---
chr10	29663109	29672903	29663121	29665492	29670531	29672897	97	29663102	29663108	29672904	29672910	29670336	29670395	+	70	29663109	29672900
chr10	29685981	29693350	29685981	29686637	29692694	29693350	99	---	---	---	---	29692391	29692408	+	72	29685981	29693348
chr10	29706553	29721759	29706553	29707833	29720480	29721759	98	---	---	---	---	29719888	29719915	+	71	29706554	29721754
chr10	29711092	29718465	29711092	29711749	29717808	29718465	99	---	---	---	---	29717505	29717522	+	72	29711092	29718463
chr10	29736975	29751427	29736975	29737604	29750799	29751427	97	---	---	---	---	29738220	29738240	-	71	29736975	29751425
chr10	29759452	29769111	29759452	29760103	29768460	29769111	95	---	---	---	---	29768228	29768255	+	75	29759452	29769106
chr10	29770607	29790252	29770607	29771298	29789568	29790252	95	29770602	29770606	29790253	29790257	29788812	29788834	+	78	29770607	29790248
chr10	29774990	29787630	29774990	29778183	29784462	29787630	97	---	---	---	---	29778473	29778497	-	84	29774991	29787628
chr10	29798507	29819734	29798507	29801381	29816870	29819734	94	---	---	---	---	29802087	29802132	-	76	---	---
chr10	29808548	29816016	29808548	29809221	29815343	29816016	96	---	---	---	---	29815042	29815059	+	77	29808549	29816014
chr10	29823604	29831008	29823615	29824286	29830337	29831007	98	29823596	29823603	29831009	29831016	29824570	29824587	-	72	29823615	29831005
chr10	29835736	29842775	29835736	29836430	29842091	29842775	88	---	---	---	---	29836598	29836610	-	84	---	---
chr10	29859406	29873897	29859406	29863275	29870028	29873897	99	---	---	---	---	29869700	29869726	+	77	---	---
chr10	29894908	29907446	29894908	29896883	29905478	29907446	97	---	---	---	---	29896948	29896972	-	80	29894913	29907443
chr10	29922078	29930530	29922078	29923303	29929314	29930530	93	---	---	---	---	29929051	29929103	+	75	29922081	29930528
chr10	29932884	29942786	29932884	29935803	29939723	29942786	91	---	---	---	---	29939562	29939623	+	72	29932884	29942783
chr10	29945930	29957321	29945930	29946417	29956834	29957321	94	---	---	---	---	29946658	29946690	-	81	29945938	29957319
chr10	29966586	29974110	29966586	29967284	29973413	29974110	98	---	---	---	---	29967520	29967536	-	76	29966586	29974106
chr10	29983264	29993790	29983264	29984186	29992857	29993790	95	---	---	---	---	29984468	29984482	-	80	29983264	29993788
chr10	30011551	30020834	30011551	30012164	30020219	30020834	97	---	---	---	---	30012363	30012390	-	75	30011553	30020832
chr10	30021367	30028692	30021367	30022041	30028020	30028692	96	---	---	---	---	30022227	30022298	-	73	30021370	30028689
chr10	30034766	30055410	30034766	30036699	30053470	30055410	94	---	---	---	---	30052739	30052763	+	76	30034779	30055397
chr10	30046846	30056387	30046846	30047825	30055405	30056387	93	---	---	---	---	30047921	30047983	-	79	30046850	30056385
chr10	30065381	30077030	30065381	30066068	30076344	30077030	96	---	---	---	---	30066070	30066083	-	85	---	---
chr10	30097497	30106496	30097497	30097847	30106146	30106496	97	---	---	---	---	30105915	30105942	+	75	30097500	30106495
chr10	30110931	30126958	30110931	30111787	30126102	30126958	98	---	---	---	---	30125411	30125438	+	89	---	---
chr10	30130409	30147856	30130409	30132628	30145553	30147856	88	---	---	---	---	30133236	30133250	-	86	30130411	30147854
chr10	30171629	30183533	30171629	30172105	30183057	30183533	98	---	---	---	---	30172440	30172489	-	70	30171629	30183530
chr10	30187264	30194579	30187264	30187907	30193936	30194579	99	---	---	---	---	30188191	30188208	-	72	30187264	30194577
chr10	30200513	30207891	30200513	30201219	30207186	30207891	95	---	---	---	---	30206917	30206937	+	71	30200513	30207885
chr10	30222290	30230690	30222290	30222428	30230553	30230690	95	---	---	---	---	30222808	30222823	-	75	30222291	30230675
chr10	30232860	30251979	30232860	30233515	30251299	30251979	90	---	---	---	---	30251284	30251297	+	71	30232860	30251975
chr10	30236245	30249966	30236245	30236405	30249806	30249966	90	---	---	---	---	30249138	30249177	+	70	---	---
chr10	30241045	30249787	30241045	30242143	30248766	30249787	86	---	---	---	---	30248553	30248574	+	86	---	---
chr10	30258389	30266340	30258389	30259909	30264820	30266340	99	---	---	---	---	30264682	30264705	+	70	30258389	30266330
chr10	30271065	30285169	30271065	30272723	30283511	30285169	97	---	---	---	---	30273156	30273175	-	85	---	---
chr10	30300268	30314116	30300268	30301622	30312710	30314116	93	---	---	---	---	30302035	30302046	-	83	---	---
chr10	30339672	30361545	30339672	30340304	30360912	30361545	93	---	---	---	---	30340882	30340905	-	70	30339674	30361544
chr10	30339760	30361353	30339760	30340113	30361000	30361353	91	---	---	---	---	30340882	30340905	-	70	30339777	30361351
chr10	30347727	30355171	30347727	30348412	30354499	30355171	97	---	---	---	---	30354196	30354213	+	72	30347727	30355169
chr10	30369410	30378567	30369410	30370609	30377364	30378567	92	---	---	---	---	30377043	30377060	+	83	30369414	30378564
chr10	30385159	30397959	30385159	30386654	30396465	30397959	99	---	---	---	---	30396054	30396119	+	75	30385159	30397957
chr10	30406432	30424472	30406432	30407076	30423817	30424472	90	---	---	---	---	30422981	30423010	+	73	30406432	30424455
chr10	30408572	30417422	30408572	30409773	30416196	30417422	93	---	---	---	---	30415925	30415958	+	82	30408574	30417420
chr10	30408572	30417184	30408572	30409534	30416196	30417184	92	---	---	---	---	30415925	30415958	+	82	---	---
chr10	30424532	30427850	30424532	30424854	30427528	30427850	94	---	---	---	---	30424884	30424908	-	84	30424536	30427848
chr10	30438198	30445991	30438198	30438871	30445318	30445991	96	---	---	---	---	30439093	30439130	-	76	30438198	30445989
chr10	30460208	30467667	30460208	30460698	30467173	30467667	91	---	---	---	---	30460953	30460986	-	76	30460209	30467650
chr10	30476486	30498007	30476486	30477113	30497380	30498007	97	---	---	---	---	30496675	30496694	+	70	30476486	30498000
chr10	30477113	30491293	30477113	30478850	30489608	30491293	94	---	---	---	---	30489161	30489175	+	73	30477116	30491288
chr10	30513676	30523572	30513676	30514301	30522947	30523572	94	---	---	---	---	30522713	30522740	+	75	30513677	30523570
chr10	30532321	30541709	30532327	30532913	30541120	30541706	99	30532316	30532320	30541710	30541714	30533119	30533146	-	78	30532329	30541708
chr10	30541958	30552038	30541958	30545342	30548656	30552038	98	---	---	---	---	30548551	30548565	+	80	30541973	30552036
chr10	30564462	30573674	30564462	30566999	30571147	30573674	99	---	---	---	---	30571027	30571049	+	73	30564467	30573672
chr10	30617271	30631466	30617271	30619010	30629613	30631466	93	---	---	---	---	30629177	30629193	+	70	30617271	30631464
chr10	30652081	30666089	30652093	30653899	30664275	30666080	99	30652076	30652080	30666090	30666094	30654315	30654331	-	70	30652081	30666076
chr10	30652933	30665619	30652933	30653437	30665115	30665619	99	---	---	---	---	30664647	30664662	+	81	---	---
chr10	30700146	30709233	30700146	30701312	30708088	30709233	95	---	---	---	---	30707786	30707803	+	72	30700159	30709224
chr10	30711698	30723370	30711712	30712233	30722837	30723356	91	30711693	30711697	30723371	30723375	30722578	30722612	+	80	30711704	30723366
chr10	30730951	30744460	30730951	30732518	30742893	30744460	99	---	---	---	---	30732934	30732950	-	70	30730951	30744455
chr10	30744918	30755935	30744918	30745679	30755169	30755935	86	---	---	---	---	30754831	30754855	+	76	---	---
chr10	30761605	30772834	30761605	30762241	30772198	30772834	98	---	---	---	---	30771807	30771829	+	73	30761609	30772831
chr10	30773676	30783261	30773676	30776732	30780181	30783261	92	---	---	---	---	30776876	30776891	-	87	30773682	30783259
chr10	30791047	30802420	30791047	30791566	30801900	30802420	92	---	---	---	---	30801632	30801658	+	85	30791048	30802418
chr10	30813222	30826553	30813231	30814751	30825022	30826543	99	30813217	30813221	30826554	30826558	30824587	30824601	+	73	30813223	30826538
chr10	30827586	30839217	30827586	30830267	30836553	30839207	97	30827581	30827585	30839218	30839222	30836238	30836262	+	88	30827586	30839205
chr10	30864076	30880580	30864077	30864752	30879897	30880571	96	30864070	30864075	30880581	30880586	30865469	30865487	-	78	30864076	30880571
chr10	30870410	30879510	30870410	30871586	30878335	30879510	97	---	---	---	---	30877997	30878018	+	77	30870410	30879508
chr10	30888809	30906454	30888809	30894440	30900971	30906454	87	---	---	---	---	30894752	30894767	-	81	---	---
chr10	30899560	30909126	30899560	30900185	30908501	30909126	96	---	---	---	---	30908267	30908294	+	75	30899560	30909122
chr10	30913277	30922480	30913277	30913841	30921912	30922480	91	---	---	---	---	30921509	30921546	+	73	---	---
chr10	30926065	30940171	30926075	30929373	30936871	30940169	99	30926060	30926064	30940172	30940176	30936537	30936550	+	85	---	---
chr10	30942789	30953943	30942789	30946276	30950082	30953943	88	---	---	---	---	---	---	0	--	---	---
chr10	30960063	30969579	30960063	30960653	30968990	30969579	95	---	---	---	---	30968758	30968785	+	75	30960063	30969576
chr10	30987071	30994398	30987071	30990503	30990966	30994398	99	---	---	---	---	30990591	30990602	-	75	30987078	30994387
chr10	30997852	31009453	30997852	30999502	31007790	31009453	93	---	---	---	---	31007440	31007457	+	88	---	---
chr10	30999501	31004956	30999501	30999786	31004673	31004956	97	---	---	---	---	30999800	30999812	-	76	30999501	31004954
chr10	31004959	31010880	31004959	31006388	31009450	31010880	93	---	---	---	---	---	---	0	--	31004965	31010877
chr10	31013010	31017994	31013010	31013157	31017847	31017994	95	---	---	---	---	31013350	31013363	-	78	31013012	31017988
chr10	31024783	31033884	31024783	31026119	31032544	31033884	91	---	---	---	---	31026402	31026421	-	75	31024788	31033882
chr10	31042036	31056564	31042036	31042659	31055941	31056564	99	---	---	---	---	31043291	31043323	-	75	31042036	31056562
chr10	31070867	31080239	31070867	31073211	31077893	31080239	98	---	---	---	---	31073321	31073343	-	73	31070868	31080237
chr10	31083219	31090113	31083219	31085809	31087537	31090113	98	---	---	---	---	31087524	31087535	+	91	31083219	31090111
chr10	31096229	31107931	31096237	31097932	31106236	31107929	94	31096224	31096228	31107932	31107936	31105909	31105922	+	78	31096247	31107929
chr10	31110531	31125019	31110531	31111457	31124106	31125019	85	---	---	---	---	31112063	31112090	-	71	---	---
chr10	31111450	31120452	31111462	31113613	31118290	31120441	98	31111445	31111449	31120453	31120457	31118057	31118097	+	75	31111455	31120436
chr10	31128964	31148717	31128975	31132025	31145692	31148707	97	31128959	31128963	31148718	31148722	31145050	31145065	+	81	31128972	31148715
chr10	31137219	31144620	31137220	31137871	31143959	31144610	99	31137214	31137218	31144621	31144625	31143658	31143675	+	72	31137221	31144614
chr10	31165500	31178482	31165500	31167823	31176158	31178482	95	---	---	---	---	31175753	31175769	+	76	31165501	31178481
chr10	31202958	31223314	31202958	31204250	31222001	31223314	91	---	---	---	---	31221254	31221278	+	80	---	---
chr10	31204265	31213547	31204265	31205565	31212308	31213547	93	---	---	---	---	31205859	31205870	-	91	31204271	31213545
chr10	31213547	31224627	31213547	31214867	31223309	31224627	90	---	---	---	---	31215257	31215271	-	73	31213550	31224625
chr10	31240304	31252202	31240304	31240779	31251719	31252194	99	31240298	31240303	31252203	31252208	31251414	31251461	+	81	31240304	31252198
chr10	31263874	31275610	31263874	31266597	31272887	31275610	99	---	---	---	---	31272572	31272596	+	84	31263874	31275608
chr10	31283067	31296969	31283067	31284803	31295309	31296969	92	---	---	---	---	31294875	31294889	+	73	31283067	31296967
chr10	31316659	31330941	31316659	31317295	31330306	31330941	97	---	---	---	---	31317865	31317885	-	71	31316660	31330940
chr10	31331923	31341498	31331923	31332582	31340839	31341498	99	---	---	---	---	31332786	31332813	-	78	31331926	31341494
chr10	31349581	31369240	31349581	31352221	31366502	31369240	90	---	---	---	---	31365855	31365887	+	81	---	---
chr10	31369846	31381777	31369846	31371471	31380152	31381777	98	---	---	---	---	31379752	31379788	+	75	31369846	31381774
chr10	31389705	31403220	31389705	31391056	31401887	31403219	94	31389700	31389704	31403221	31403225	31401453	31401467	+	73	31389705	31403219
chr10	31404118	31409305	31404118	31404817	31408590	31409305	95	---	---	---	---	31408440	31408451	+	75	31404118	31409303
chr10	31415417	31424829	31415422	31416006	31424233	31424817	99	31415409	31415416	31424830	31424837	31416211	31416238	-	75	31415422	31424824
chr10	31425902	31435552	31425902	31426492	31434962	31435552	99	---	---	---	---	31434728	31434755	+	75	31425902	31435548
chr10	31443507	31455369	31443507	31445135	31453742	31455369	99	---	---	---	---	31445499	31445534	-	75	31443509	31455367
chr10	31465356	31476227	31465356	31467021	31474580	31476227	94	---	---	---	---	31474264	31474288	+	88	31465356	31476214
chr10	31476360	31491025	31476360	31477764	31489724	31491025	87	---	---	---	---	31478336	31478349	-	85	31476374	31491023
chr10	31509398	31526652	31509398	31510330	31525721	31526652	96	---	---	---	---	31511027	31511072	-	73	---	---
chr10	31515134	31523771	31515142	31516763	31522146	31523767	98	31515129	31515133	31523772	31523776	31516901	31516916	-	87	31515147	31523768
chr10	31526648	31536207	31526649	31527987	31534867	31536206	99	31526643	31526647	31536208	31536212	31534548	31534559	+	91	31526649	31536204
chr10	31545722	31553187	31545728	31546398	31552517	31553187	98	31545716	31545721	31553188	31553193	31546644	31546665	-	77	31545728	31553185
chr10	31556315	31571292	31556315	31560672	31566936	31571292	98	---	---	---	---	31560872	31560888	-	94	31556315	31571291
chr10	31572621	31581505	31572621	31573854	31580309	31581505	95	---	---	---	---	31574092	31574125	-	82	---	---
chr10	31590176	31600011	31590185	31590663	31599519	31599998	97	31590171	31590175	31600012	31600016	31590922	31590972	-	76	31590188	31599996
chr10	31611688	31631144	31611701	31613840	31628982	31631137	94	31611683	31611687	31631145	31631149	31613945	31613965	-	80	31611702	31631142
chr10	31615825	31623344	31615827	31616498	31622667	31623338	95	31615820	31615824	31623345	31623349	31616582	31616593	-	91	31615827	31623335
chr10	31641157	31655347	31641157	31641782	31654721	31655347	96	---	---	---	---	31642363	31642382	-	70	31641157	31655345
chr10	31672957	31680838	31672957	31676847	31676947	31680838	99	31672951	31672956	31680839	31680844	---	---	0	--	---	---
chr10	31681966	31695628	31681966	31685652	31691940	31695628	99	---	---	---	---	31685823	31685901	-	74	31681966	31695626
chr10	31703868	31718837	31703868	31708221	31714483	31718837	99	---	---	---	---	31714262	31714279	+	94	31703868	31718835
chr10	31728238	31737126	31728238	31729480	31735907	31737126	92	---	---	---	---	31729719	31729752	-	82	31728238	31737124
chr10	31759347	31767200	31759352	31760559	31765941	31767192	93	31759342	31759346	31767201	31767205	31760797	31760811	-	100	31759354	31767190
chr10	31768052	31783294	31768052	31772739	31778606	31783294	98	---	---	---	---	31772970	31772982	-	76	31768053	31783289
chr10	31788652	31801088	31788652	31791608	31798117	31801088	92	---	---	---	---	31798064	31798088	+	76	31788662	31801086
chr10	31852690	31864457	31852690	31854382	31862764	31864457	99	---	---	---	---	31854645	31854663	-	73	31852691	31864449
chr10	31866924	31880825	31866924	31867547	31880201	31880824	95	31866919	31866923	31880826	31880830	31879587	31879602	+	87	31866924	31880818
chr10	31902062	31911638	31902062	31905188	31908515	31911638	95	---	---	---	---	31905286	31905338	-	83	31902069	31911631
chr10	31902064	31911638	31902064	31905188	31908517	31911638	95	---	---	---	---	31905286	31905338	-	83	31902069	31911631
chr10	31916035	31923539	31916035	31916708	31922867	31923539	96	---	---	---	---	31922622	31922692	+	71	31916038	31923537
chr10	31924341	31933839	31924346	31924917	31933264	31933836	97	31924336	31924340	31933840	31933844	31932846	31932869	+	70	31924348	31933834
chr10	31936251	31956072	31936251	31936495	31955827	31956072	97	---	---	---	---	31954877	31954896	+	75	---	---
chr10	31973022	31987799	31973022	31973891	31986940	31987799	92	---	---	---	---	31974136	31974198	-	73	31973022	31987797
chr10	31976967	31984269	31976967	31977637	31983599	31984269	99	---	---	---	---	31983342	31983355	+	78	31976967	31984267
chr10	31995940	32007758	31995940	31999755	32003943	32007758	98	---	---	---	---	32003872	32003906	+	71	---	---
chr10	32013910	32025854	32013921	32015092	32024771	32025852	88	32013905	32013909	32025855	32025859	32024287	32024320	+	79	---	---
chr10	32026148	32035506	32026148	32027461	32034193	32035506	98	---	---	---	---	32027783	32027798	-	81	32026153	32035504
chr10	32038377	32047982	32038378	32039013	32047344	32047979	92	32038371	32038376	32047983	32047988	32039196	32039223	-	78	32038378	32047968
chr10	32057781	32072075	32057781	32058294	32071561	32072075	95	---	---	---	---	32058876	32058893	-	77	---	---
chr10	32062149	32071573	32062151	32062737	32070978	32071564	99	32062144	32062148	32071574	32071578	32063022	32063058	-	70	32062151	32071562
chr10	32095566	32105007	32095566	32096877	32103676	32105007	94	---	---	---	---	32103361	32103372	+	91	32095567	32105005
chr10	32171495	32180052	32171495	32172999	32178592	32180052	92	---	---	---	---	32178410	32178434	+	80	32171502	32180050
chr10	32182251	32194950	32182251	32184104	32193097	32194950	99	---	---	---	---	32192674	32192690	+	70	32182252	32194948
chr10	32207946	32217416	32207946	32208497	32216853	32217416	92	---	---	---	---	32216436	32216485	+	74	32207949	32217414
chr10	32230707	32244258	32230707	32232294	32242636	32244258	92	---	---	---	---	32242201	32242215	+	73	32230707	32244253
chr10	32250169	32264264	32250169	32250798	32263634	32264264	96	---	---	---	---	32251377	32251396	-	70	32250171	32264262
chr10	32277945	32289657	32277945	32282167	32285475	32289657	97	---	---	---	---	32285331	32285342	+	83	32277946	32289654
chr10	32306882	32315356	32306882	32308802	32313441	32315356	99	---	---	---	---	32308835	32308873	-	71	---	---
chr10	32346073	32367058	32346073	32346510	32366617	32367055	98	32346068	32346072	32367059	32367063	32347434	32347448	-	86	32346084	32367053
chr10	32347476	32359887	32347476	32351514	32355837	32359887	98	---	---	---	---	32355753	32355773	+	76	32347479	32359884
chr10	32372002	32386478	32372002	32373900	32384579	32386478	98	---	---	---	---	32374320	32374334	-	73	32372003	32386475
chr10	32393212	32401002	32393212	32393702	32400511	32401002	87	---	---	---	---	32394014	32394043	-	80	---	---
chr10	32416422	32428258	32416422	32416858	32427822	32428258	96	---	---	---	---	32417084	32417134	-	80	32416423	32428256
chr10	32433216	32440602	32433216	32433897	32439921	32440602	98	---	---	---	---	32439620	32439638	+	73	32433219	32440600
chr10	32441784	32453962	32441784	32444740	32451003	32453962	99	---	---	---	---	32445030	32445054	-	84	32441784	32453960
chr10	32464269	32475492	32464275	32464755	32475001	32475481	97	32464261	32464268	32475493	32475500	32474645	32474692	+	70	32464276	32475487
chr10	32487287	32496791	32487287	32487904	32496174	32496791	97	---	---	---	---	32488102	32488129	-	75	32487287	32496788
chr10	32500100	32509001	32500101	32501314	32507741	32509001	93	32500095	32500099	32509002	32509006	32501597	32501616	-	85	32500110	32508999
chr10	32539308	32551698	32539308	32539781	32551225	32551698	98	---	---	---	---	32540040	32540085	-	76	32539308	32551696
chr10	32556334	32562361	32556336	32557689	32561047	32562361	96	32556329	32556333	32562362	32562366	32557820	32557857	-	78	32556336	32562359
chr10	32575407	32584370	32575407	32577154	32582621	32584370	93	---	---	---	---	32582520	32582549	+	83	---	---
chr10	32589477	32600760	32589477	32589959	32600278	32600760	97	---	---	---	---	32599922	32599971	+	70	32589480	32600758
chr10	32614242	32626349	32614242	32615741	32624873	32626349	95	---	---	---	---	32624478	32624513	+	75	---	---
chr10	32649826	32663911	32649826	32650444	32663293	32663911	98	---	---	---	---	32662694	32662714	+	71	32649827	32663909
chr10	32667918	32682782	32667930	32672149	32678416	32682778	93	32667912	32667917	32682783	32682788	32672403	32672420	-	72	32667920	32682776
chr10	32705885	32727007	32705893	32706580	32726315	32727002	98	32705880	32705884	32727008	32727012	32707512	32707531	-	70	32705893	32726998
chr10	32709572	32723229	32709572	32713604	32719226	32723229	97	---	---	---	---	32713805	32713829	-	72	32709572	32723221
chr10	32736626	32750961	32736626	32740374	32746658	32750961	85	---	---	---	---	32740667	32740684	-	72	32736628	32750959
chr10	32775885	32792493	32775885	32777544	32790840	32792493	86	---	---	---	---	32778173	32778190	-	83	---	---
chr10	32779282	32783111	32779289	32780118	32782269	32783098	98	32779275	32779281	32783112	32783118	32780184	32780201	-	72	32779291	32783103
chr10	32792663	32800146	32792663	32793341	32799476	32800146	95	---	---	---	---	32793626	32793643	-	77	32792663	32800144
chr10	32829373	32837492	32829373	32832595	32834271	32837492	98	---	---	---	---	32834181	32834217	+	81	32829373	32837489
chr10	32900550	32921657	32900550	32901745	32920465	32921657	93	---	---	---	---	32919866	32919880	+	80	---	---
chr10	32902894	32913227	32902894	32906235	32909885	32913227	99	---	---	---	---	32909702	32909825	+	77	32902895	32913226
chr10	32920429	32934968	32920429	32921416	32933968	32934968	87	---	---	---	---	32933359	32933379	+	85	---	---
chr10	32921656	32930489	32921656	32922828	32929298	32930489	94	---	---	---	---	32923123	32923152	-	76	32921656	32930486
chr10	32922119	32929953	32922119	32922314	32929758	32929953	96	---	---	---	---	32929387	32929401	+	86	---	---
chr10	32930545	32935818	32930551	32931157	32935205	32935808	88	32930540	32930544	32935819	32935823	32935117	32935148	+	75	32930562	32935805
chr10	32942183	32961601	32942185	32946483	32957310	32961598	93	32942178	32942182	32961602	32961606	32946863	32946919	-	78	32942190	32961595
chr10	32969993	32981966	32969993	32971550	32980519	32981966	89	---	---	---	---	32980082	32980096	+	73	32969993	32981959
chr10	33000454	33015187	33000459	33004579	33011125	33015182	92	33000448	33000453	33015188	33015193	33011035	33011090	+	75	33000455	33015182
chr10	33015460	33027554	33015460	33019689	33023296	33027554	98	---	---	---	---	33019716	33019737	-	81	---	---
chr10	33038717	33042413	33038720	33038867	33042256	33042400	89	33038712	33038716	33042414	33042418	33042119	33042142	+	75	---	---
chr10	33044663	33056141	33044666	33045422	33055382	33056140	93	33044658	33044662	33056142	33056146	33055108	33055169	+	82	---	---
chr10	33056555	33065551	33056562	33057843	33064258	33065541	99	33056549	33056554	33065552	33065557	33058083	33058116	-	82	33056559	33065547
chr10	33093684	33106232	33093684	33096863	33103053	33106232	97	---	---	---	---	33102803	33102818	+	87	---	---
chr10	33106873	33109614	33106882	33107281	33109204	33109603	98	33106868	33106872	33109615	33109619	33109104	33109131	+	85	33106883	33109610
chr10	33124106	33145552	33124106	33125167	33144489	33145552	95	---	---	---	---	33126091	33126106	-	75	33124122	33145533
chr10	33125325	33134930	33125334	33125930	33134329	33134927	98	33125318	33125324	33134931	33134937	33133909	33133932	+	75	33125331	33134925
chr10	33135097	33146954	33135097	33136492	33145554	33146954	94	---	---	---	---	33145311	33145326	+	75	---	---
chr10	33152964	33168379	33152964	33155438	33165909	33168379	96	---	---	---	---	33165639	33165664	+	73	---	---
chr10	33176037	33190684	33176037	33177454	33189299	33190679	93	33176032	33176036	33190685	33190689	33188737	33188765	+	79	33176037	33190676
chr10	33190914	33212110	33190914	33191546	33211477	33212110	97	---	---	---	---	33192181	33192238	-	72	33190915	33212108
chr10	33193571	33200849	33193571	33194264	33200156	33200849	97	---	---	---	---	33199897	33199978	+	71	33193572	33200846
chr10	33227784	33235304	33227784	33230409	33232721	33235304	96	---	---	---	---	33230476	33230488	-	76	---	---
chr10	33239202	33254194	33239209	33243569	33249819	33254191	96	33239197	33239201	33254195	33254199	33249548	33249574	+	77	33239202	33254186
chr10	33270345	33291043	33270354	33271040	33290356	33291042	95	33270340	33270344	33291044	33291048	33271669	33271686	-	77	33270345	33291040
chr10	33274192	33280160	33274192	33275428	33278924	33280160	99	---	---	---	---	---	---	0	--	33274193	33280157
chr10	33296078	33313573	33296078	33297237	33312411	33313573	85	---	---	---	---	33297772	33297808	-	81	33296089	33313571
chr10	33332601	33339987	33332601	33333273	33339318	33339987	94	---	---	---	---	33339072	33339097	+	76	33332601	33339985
chr10	33370698	33379670	33370698	33371715	33378634	33379670	95	---	---	---	---	33372045	33372060	-	81	33370711	33379659
chr10	33387154	33408061	33387154	33387607	33407610	33408061	96	---	---	---	---	33388183	33388199	-	76	33387155	33408055
chr10	33401215	33408850	33401215	33401924	33408056	33408850	85	---	---	---	---	33407749	33407771	+	82	33401225	33408847
chr10	33408850	33425288	33408850	33410023	33424098	33425288	94	---	---	---	---	33423519	33423543	+	80	33408850	33425286
chr10	33414404	33421794	33414411	33415066	33421139	33421794	99	33414399	33414403	33421795	33421799	33420837	33420854	+	72	33414405	33421792
chr10	33432965	33446427	33432965	33436791	33442581	33446427	93	---	---	---	---	33437053	33437081	-	79	33432965	33446416
chr10	33461257	33466511	33461257	33463455	33464133	33466511	86	---	---	---	---	33464102	33464130	+	75	---	---
chr10	33471068	33481674	33471068	33474559	33478183	33481674	99	---	---	---	---	33478030	33478123	+	78	33471068	33481672
chr10	33494896	33512719	33494896	33500555	33507060	33512719	99	---	---	---	---	33506973	33506989	+	88	33494906	33512708
chr10	33515943	33523290	33515943	33516833	33522409	33523290	93	---	---	---	---	33516931	33516957	-	70	33515956	33523283
chr10	33523337	33540007	33523337	33523898	33539445	33540007	95	---	---	---	---	33524463	33524476	-	71	---	---
chr10	33529487	33536664	33529501	33530160	33535999	33536658	98	33529481	33529486	33536665	33536670	33530403	33530417	-	80	33529491	33536662
chr10	33545706	33555402	33545715	33549209	33551909	33555402	99	33545696	33545705	33555403	33555412	33551813	33551841	+	75	33545712	33555393
chr10	33573235	33587899	33573235	33573884	33587250	33587899	99	---	---	---	---	33574167	33574184	-	72	33573241	33587896
chr10	33574058	33581318	33574058	33576973	33578400	33581318	91	---	---	---	---	33576989	33577002	-	85	33574068	33581306
chr10	33577559	33584917	33577572	33578225	33584260	33584913	99	33577552	33577558	33584918	33584924	33578509	33578526	-	72	33577559	33584911
chr10	33581952	33587722	33581952	33584729	33584913	33587722	91	---	---	---	---	33584780	33584805	-	80	33581970	33587716
chr10	33583072	33586375	33583085	33583383	33586077	33586375	94	33583067	33583071	33586376	33586380	---	---	0	--	33583080	33586371
chr10	33611903	33627050	33611903	33613089	33625858	33627050	97	---	---	---	---	33625295	33625313	+	73	---	---
chr10	33631741	33646583	33631741	33632804	33645521	33646583	97	---	---	---	---	33633104	33633161	-	74	33631758	33646581
chr10	33654805	33666232	33654805	33657706	33663325	33666232	97	---	---	---	---	33657962	33657973	-	91	---	---
chr10	33677709	33684450	33677724	33678382	33683785	33684444	99	33677704	33677708	33684451	33684455	33683556	33683610	+	74	33677712	33684445
chr10	33689183	33701803	33689183	33693177	33697815	33701803	98	---	---	---	---	33693293	33693313	-	71	33689184	33701796
chr10	33730583	33738076	33730597	33731272	33737402	33738075	95	33730577	33730582	33738077	33738082	33731560	33731577	-	77	33730584	33738075
chr10	33754179	33771680	33754193	33757994	33767892	33771674	96	33754173	33754178	33771681	33771686	33758421	33758437	-	70	33754190	33771674
chr10	33759762	33776212	33759762	33761226	33774784	33776212	94	---	---	---	---	33761855	33761874	-	70	---	---
chr10	33760321	33764592	33760321	33761880	33762917	33764592	90	---	---	---	---	---	---	0	--	33760321	33764589
chr10	33793302	33812552	33793302	33793775	33812079	33812552	92	---	---	---	---	33811165	33811180	+	93	33793305	33812550
chr10	33837577	33845632	33837577	33837954	33845254	33845632	96	---	---	---	---	33844890	33844917	+	75	33837586	33845629
chr10	33866680	33875494	33866682	33868837	33873329	33875486	97	33866675	33866679	33875495	33875499	33873292	33873308	+	76	---	---
chr10	33882390	33894511	33882390	33886282	33890515	33894511	92	---	---	---	---	33890420	33890447	+	78	33882390	33894508
chr10	33882548	33893558	33882548	33885271	33890673	33893558	91	---	---	---	---	33890420	33890447	+	78	---	---
chr10	33904754	33916523	33904759	33906446	33914826	33916517	97	33904749	33904753	33916524	33916528	33906716	33906734	-	73	33904759	33916521
chr10	33932385	33951342	33932389	33932975	33950753	33951339	99	33932377	33932384	33951343	33951350	33950144	33950167	+	79	33932389	33951340
chr10	33937854	33947395	33937854	33939190	33946061	33947395	99	---	---	---	---	33939495	33939506	-	91	33937854	33947393
chr10	33957462	33966626	33957462	33960113	33964005	33966626	93	---	---	---	---	33960277	33960308	-	75	33957462	33966624
chr10	33972190	33986437	33972190	33972821	33985807	33986437	97	---	---	---	---	33985183	33985198	+	75	33972190	33986434
chr10	33986481	33998470	33986481	33987788	33997127	33998470	93	---	---	---	---	33988156	33988185	-	76	33986492	33998468
chr10	34010185	34026991	34010185	34010817	34026359	34026991	97	---	---	---	---	34011402	34011438	-	72	34010185	34026986
chr10	34010919	34018289	34010919	34011563	34017644	34018289	98	---	---	---	---	34011845	34011862	-	72	34010919	34018284
chr10	34038311	34046805	34038311	34039057	34046026	34046805	92	---	---	---	---	34045913	34045993	+	70	34038319	34046803
chr10	34050720	34062621	34050720	34052045	34061295	34062621	95	---	---	---	---	34060861	34060875	+	73	34050720	34062619
chr10	34068346	34082138	34068346	34069243	34081274	34082138	93	---	---	---	---	34080703	34080727	+	72	34068346	34082127
chr10	34085938	34099784	34085945	34087502	34098270	34099770	92	34085932	34085937	34099785	34099790	34097837	34097851	+	73	34085946	34099779
chr10	34100424	34103645	34100424	34101431	34102658	34103645	85	---	---	---	---	34102559	34102572	+	85	34100436	34103638
chr10	34108421	34116820	34108421	34110292	34114734	34116820	85	---	---	---	---	34114567	34114579	+	92	34108424	34116818
chr10	34109767	34116453	34109768	34109922	34116299	34116453	98	34109762	34109766	34116454	34116458	34110060	34110098	-	79	34109768	34116440
chr10	34125301	34138739	34125301	34128537	34135730	34138738	88	34125296	34125300	34138740	34138744	34128851	34128864	-	85	34125314	34138735
chr10	34166630	34176106	34166630	34167219	34175517	34176106	95	---	---	---	---	34175284	34175311	+	75	34166630	34176103
chr10	34176938	34187641	34176938	34179235	34185397	34187641	89	---	---	---	---	34179427	34179451	-	88	34176938	34187630
chr10	34190672	34200163	34190672	34191285	34199549	34200163	97	---	---	---	---	34199136	34199159	+	70	34190672	34200160
chr10	34202022	34213980	34202029	34203125	34212866	34213977	95	34202017	34202021	34213981	34213985	34203396	34203416	-	95	34202029	34213977
chr10	34216398	34223821	34216398	34217002	34223216	34223821	98	---	---	---	---	34217239	34217255	-	82	34216415	34223816
chr10	34231513	34249228	34231513	34233194	34247491	34249228	90	---	---	---	---	34233772	34233791	-	70	---	---
chr10	34242690	34250365	34242690	34243832	34249222	34250365	96	---	---	---	---	34243948	34243969	-	90	---	---
chr10	34264796	34268111	34264796	34265104	34267803	34268111	98	---	---	---	---	34265154	34265172	-	73	34264801	34268109
chr10	34292042	34304584	34292042	34292449	34304176	34304584	97	---	---	---	---	34293020	34293035	-	81	---	---
chr10	34292448	34301526	34292448	34293703	34300271	34301526	98	---	---	---	---	34293945	34293978	-	79	34292448	34301524
chr10	34305637	34314965	34305637	34305987	34314615	34314965	96	---	---	---	---	34306237	34306255	-	73	---	---
chr10	34347858	34361081	34347858	34349260	34359619	34361075	95	34347853	34347857	34361082	34361086	34349679	34349695	-	70	34347858	34361073
chr10	34372664	34379420	34372664	34373819	34378300	34379420	95	---	---	---	---	34373862	34373873	-	75	34372664	34379418
chr10	34386632	34408497	34386645	34387819	34407311	34408486	93	34386627	34386631	34408498	34408502	34388747	34388775	-	75	34386645	34408492
chr10	34391318	34400471	34391318	34392533	34399267	34400471	93	---	---	---	---	34392842	34392867	-	80	34391318	34400468
chr10	34413269	34421503	34413269	34414527	34420248	34421503	89	---	---	---	---	34414781	34414799	-	78	---	---
chr10	34419485	34424092	34419494	34420082	34423491	34424082	90	34419480	34419484	34424093	34424097	34420215	34420226	-	91	34419495	34424084
chr10	34421827	34441224	34421837	34422576	34440480	34441219	98	34421822	34421826	34441225	34441229	34439601	34439625	+	72	34421829	34441217
chr10	34424369	34435360	34424369	34428385	34431342	34435360	99	---	---	---	---	34431247	34431275	+	75	34424370	34435358
chr10	34473959	34483932	34473959	34475460	34482503	34483932	91	---	---	---	---	34482226	34482245	+	85	---	---
chr10	34489600	34500815	34489600	34490078	34500338	34500815	95	---	---	---	---	34500061	34500092	+	84	34489600	34500813
chr10	34508848	34527807	34508848	34509213	34527443	34527807	97	---	---	---	---	34510022	34510037	-	93	34508849	34527805
chr10	34538145	34550935	34538145	34540708	34548503	34550935	87	---	---	---	---	34548193	34548235	+	74	34538145	34550922
chr10	34573215	34586754	34573215	34574598	34585371	34586754	95	---	---	---	---	34575015	34575029	-	80	34573225	34586751
chr10	34588862	34597872	34588862	34590020	34596722	34597872	87	34588856	34588861	34597873	34597878	34590329	34590354	-	80	34588862	34597865
chr10	34628524	34642662	34628524	34630214	34640916	34642662	95	---	---	---	---	34640484	34640498	+	73	34628527	34642657
chr10	34647993	34662365	34647995	34648623	34661737	34662365	99	34647988	34647992	34662366	34662370	34661141	34661160	+	70	34647995	34662363
chr10	34673275	34690816	34673275	34673565	34690527	34690816	90	---	---	---	---	34674138	34674197	-	70	---	---
chr10	34678127	34687659	34678127	34678723	34687063	34687659	99	---	---	---	---	34678929	34678956	-	78	34678127	34687657
chr10	34701414	34709146	34701426	34704220	34706357	34709132	89	34701408	34701413	34709147	34709152	34706266	34706305	+	75	---	---
chr10	34710215	34715807	34710228	34711115	34714919	34715806	93	34710210	34710214	34715808	34715812	34714738	34714769	+	81	34710217	34715804
chr10	34725594	34742023	34725594	34729962	34737679	34742023	95	---	---	---	---	34737349	34737375	+	77	34725594	34742021
chr10	34742070	34758232	34742070	34743271	34757068	34758232	93	---	---	---	---	34743940	34743961	-	81	34742070	34758228
chr10	34747201	34754313	34747210	34749887	34751626	34754302	98	34747193	34747200	34754314	34754321	34749919	34749931	-	76	34747210	34754310
chr10	34772522	34777096	34772522	34773206	34776413	34777096	95	---	---	---	---	34776254	34776298	+	73	34772522	34777094
chr10	34779147	34795523	34779147	34779427	34795244	34795523	86	---	---	---	---	34780032	34780066	-	71	34779148	34795520
chr10	34785205	34793297	34785211	34788620	34789880	34793292	99	34785199	34785204	34793298	34793303	34789787	34789826	+	75	34785206	34793290
chr10	34811764	34823768	34811764	34813144	34822399	34823768	94	---	---	---	---	34813580	34813605	-	76	34811772	34823766
chr10	34828125	34839105	34828125	34831499	34835736	34839105	92	---	---	---	---	---	---	0	--	34828125	34839094
chr10	34842325	34854398	34842325	34845971	34850792	34854398	97	---	---	---	---	34846180	34846201	-	77	34842328	34854395
chr10	34870383	34883304	34870387	34873669	34880045	34883293	96	34870378	34870382	34883305	34883309	34879726	34879769	+	72	---	---
chr10	34871928	34883293	34871928	34873669	34881587	34883293	93	---	---	---	---	34881191	34881252	+	72	---	---
chr10	34898420	34904775	34898423	34899820	34903406	34904765	92	34898415	34898419	34904776	34904780	34903240	34903277	+	76	34898422	34904773
chr10	34905212	34918915	34905212	34909256	34914871	34918915	98	---	---	---	---	34914638	34914662	+	72	34905212	34918912
chr10	34924021	34935513	34924022	34925892	34933637	34935509	85	34924016	34924020	34935514	34935518	34926038	34926063	-	76	---	---
chr10	34936030	34944690	34936030	34937915	34942806	34944690	96	---	---	---	---	34937998	34938009	-	91	34936043	34944686
chr10	34961856	34969678	34961856	34963149	34968392	34969678	97	---	---	---	---	34968181	34968225	+	71	34961858	34969674
chr10	34976988	34986181	34976996	34978361	34984807	34986173	94	34976982	34976987	34986182	34986187	34984531	34984564	+	82	34976996	34986179
chr10	34993194	35008249	34993202	34993774	35007672	35008244	95	34993189	34993193	35008250	35008254	34994339	34994353	-	80	---	---
chr10	34998963	35006762	34998963	35000236	35005489	35006762	99	---	---	---	---	35005268	35005312	+	71	34998963	35006758
chr10	35014018	35022946	35014018	35015289	35021693	35022946	93	---	---	---	---	35021442	35021455	+	100	35014018	35022944
chr10	35036877	35045781	35036877	35037442	35045237	35045781	92	---	---	---	---	35044847	35044870	+	75	35036878	35045779
chr10	35045958	35061476	35045958	35047126	35060302	35061476	95	---	---	---	---	35047701	35047716	-	93	35045974	35061473
chr10	35051324	35060303	35051324	35052592	35059035	35060303	99	---	---	---	---	35058765	35058797	+	81	35051325	35060301
chr10	35062042	35073680	35062042	35064475	35071246	35073680	99	---	---	---	---	35070953	35070964	+	91	35062058	35073677
chr10	35080413	35101043	35080413	35081150	35100307	35101043	95	---	---	---	---	35082020	35082048	-	75	35080413	35101032
chr10	35086579	35095568	35086579	35087846	35094301	35095568	99	---	---	---	---	35094038	35094062	+	88	35086580	35095566
chr10	35110238	35129443	35110238	35113414	35126387	35129443	87	---	---	---	---	35125792	35125814	+	82	---	---
chr10	35118052	35124346	35118052	35118736	35123659	35124346	93	---	---	---	---	35118963	35118981	-	78	35118052	35124344
chr10	35146311	35154120	35146317	35147591	35152842	35154116	99	35146306	35146310	35154121	35154125	35152621	35152665	+	71	35146314	35154113
chr10	35160152	35169700	35160152	35160775	35169068	35169691	97	35160144	35160151	35169701	35169708	35160980	35161007	-	75	35160152	35169689
chr10	35172826	35182615	35172833	35173112	35182323	35182600	86	35172821	35172825	35182616	35182620	35181944	35181961	+	72	35172831	35182605
chr10	35186156	35205341	35186156	35186769	35204728	35205341	96	---	---	---	---	35187652	35187667	-	75	35186156	35205339
chr10	35206529	35215398	35206537	35207756	35214171	35215392	91	35206520	35206528	35215399	35215407	35213872	35213891	+	80	35206532	35215392
chr10	35226258	35233592	35226258	35226931	35232917	35233592	94	---	---	---	---	35227055	35227066	-	100	35226260	35233589
chr10	35243820	35257551	35243820	35247857	35253513	35257551	99	---	---	---	---	35253282	35253306	+	76	35243820	35257548
chr10	35279384	35288686	35279386	35280623	35287446	35288683	99	35279379	35279383	35288687	35288691	35280929	35280940	-	91	35279386	35288680
chr10	35293770	35307927	35293770	35295465	35306212	35307927	91	---	---	---	---	35295692	35295717	-	76	35293778	35307925
chr10	35317227	35336084	35317227	35317691	35335620	35336084	97	---	---	---	---	35318420	35318467	-	81	---	---
chr10	35329409	35336288	35329409	35329619	35336078	35336288	98	---	---	---	---	35335755	35335794	+	70	35329418	35336286
chr10	35368456	35377974	35368464	35369794	35376648	35377966	98	35368451	35368455	35377975	35377979	35370121	35370137	-	82	35368464	35377967
chr10	35395228	35402288	35395228	35396465	35401051	35402288	99	---	---	---	---	35400850	35400892	+	76	35395228	35402287
chr10	35406191	35415828	35406205	35406811	35415210	35415814	96	35406185	35406190	35415829	35415834	35407023	35407050	-	75	---	---
chr10	35449480	35458623	35449487	35450650	35457403	35458615	93	35449475	35449479	35458624	35458628	35457067	35457092	+	80	35449487	35458614
chr10	35461388	35470291	35461388	35462648	35469047	35470291	93	---	---	---	---	35462925	35462944	-	80	35461393	35470289
chr10	35461388	35469777	35461388	35462138	35469047	35469777	91	---	---	---	---	35462249	35462292	-	79	35461393	35469775
chr10	35484307	35492314	35484318	35487643	35488988	35492314	98	35484302	35484306	35492315	35492319	35487696	35487735	-	75	35484310	35492312
chr10	35498916	35510449	35498916	35501543	35507826	35510449	99	---	---	---	---	35501833	35501857	-	84	35498916	35510447
chr10	35512476	35519903	35512488	35513168	35519210	35519890	94	35512471	35512475	35519904	35519908	35513383	35513420	-	76	---	---
chr10	35531875	35545629	35531875	35535034	35542466	35545629	98	---	---	---	---	35542246	35542263	+	94	35531876	35545613
chr10	35575778	35589654	35575780	35577344	35588081	35589646	97	35575772	35575777	35589655	35589660	35587649	35587663	+	73	35575781	35589644
chr10	35601082	35610438	35601082	35602393	35609135	35610435	98	35601077	35601081	35610439	35610443	35602704	35602729	-	76	35601082	35610431
chr10	35650139	35657989	35650139	35651379	35656721	35657989	96	---	---	---	---	35656493	35656537	+	71	35650143	35657986
chr10	35665620	35672687	35665620	35666286	35672019	35672687	94	---	---	---	---	35671786	35671840	+	72	35665620	35672685
chr10	35680357	35693311	35680357	35680531	35693137	35693311	88	---	---	---	---	35681063	35681086	-	70	35680374	35693301
chr10	35681454	35687512	35681454	35682638	35686330	35687512	95	---	---	---	---	35682797	35682823	-	70	35681465	35687510
chr10	35720723	35736896	35720725	35721391	35736220	35736887	93	35720718	35720722	35736897	35736901	35735552	35735566	+	80	35720724	35736890
chr10	35723299	35727074	35723299	35723553	35726819	35727074	96	---	---	---	---	35726657	35726766	+	77	---	---
chr10	35766140	35779079	35766148	35769453	35775722	35779076	94	35766134	35766139	35779080	35779085	35769685	35769708	-	70	35766142	35779074
chr10	35823627	35828136	35823627	35825499	35826264	35828136	97	---	---	---	---	35826251	35826262	+	91	35823631	35828134
chr10	35832492	35841351	35832492	35833726	35840135	35841351	93	---	---	---	---	35839862	35839895	+	82	35832492	35841342
chr10	35846204	35851634	35846204	35846688	35851148	35851634	96	---	---	---	---	35850947	35850979	+	81	35846209	35851632
chr10	35866367	35878774	35866368	35867933	35877193	35878759	97	35866362	35866366	35878775	35878779	35868354	35868368	-	73	35866368	35878757
chr10	35886041	35899722	35886046	35890070	35895708	35899721	99	35886034	35886040	35899723	35899729	35890276	35890301	-	76	35886042	35899719
chr10	35905968	35920633	35905968	35906631	35919969	35920633	98	---	---	---	---	35907276	35907297	-	77	35905969	35920631
chr10	35908368	35915744	35908368	35909040	35915073	35915744	98	---	---	---	---	35909325	35909342	-	72	35908371	35915742
chr10	35928211	35945558	35928225	35929903	35943815	35945549	95	35928205	35928210	35945559	35945564	35930500	35930515	-	81	35928225	35945547
[truncated: 6,453 more rows]
