# Supplementary material for: LtrDetector: A tool-suite for detecting long terminal repeat retrotransposons de-novo
Source: BMC Genomics. 2019 Jun 3;20:450. doi: 10.1186/s12864-019-5796-9 (PMC6547461; doi:10.1186/s12864-019-5796-9)
Supplement: Supplementary file 9 — LTR retrotransposons found by LtrDetector in Zea mays. This compressed file (.tar.gz) includes the LTR retrotransposons found by LtrDetector in BED format. (TAR.GZ 4278 kb) [file 12864_2019_5796_MOESM9_ESM.gz › zmays/chr8Detector.bed]

SeqID	Retrotransposon	Left_LTR	Right_LTR		Left_TSD	Right_TSD	Polypurine Tract		TG	CA
	Start	End	Start	End	Start	End	ID	Start	End	Start	End	Start	End	Strand	Purine%	Start	End
chr8	9009	15909	9009	9423	15495	15909	98	---	---	---	---	9706	9723	-	72	9017	15907
chr8	33220	45473	33227	36204	42475	45467	95	33215	33219	45474	45478	36437	36460	-	75	33227	45467
chr8	46211	55092	46211	46793	54510	55092	99	---	---	---	---	46998	47025	-	78	46213	55090
chr8	55280	75465	55285	56826	73957	75450	91	55275	55279	75466	75470	57613	57630	-	83	55285	75461
chr8	63401	70469	63401	63842	70016	70469	94	---	---	---	---	69949	70013	+	73	---	---
chr8	92457	109502	92470	93643	108323	109493	95	92451	92456	109503	109508	94257	94286	-	73	92463	109496
chr8	98081	107154	98089	101938	103304	107152	99	98076	98080	107155	107159	101991	102031	-	78	98085	107150
chr8	125831	141530	125831	126080	141304	141530	86	---	---	---	---	140594	140606	+	76	---	---
chr8	126321	140511	126321	128094	138911	140511	88	---	---	---	---	128587	128606	-	90	126336	140499
chr8	144751	152169	144751	145960	150982	152169	92	---	---	---	---	146125	146150	-	76	144751	152165
chr8	155405	168165	155405	158685	164943	168165	96	---	---	---	---	158909	158932	-	75	155405	168164
chr8	182051	200797	182061	183328	199554	200788	91	182044	182050	200798	200804	198848	198865	+	72	182063	200791
chr8	183635	193233	183635	184264	192604	193233	97	---	---	---	---	184658	184681	-	70	183635	193229
chr8	215358	224715	215358	216079	223972	224715	95	---	---	---	---	216441	216474	-	70	215358	224710
chr8	240586	244749	240586	241177	244135	244749	89	---	---	---	---	243989	244007	+	73	240588	244747
chr8	278569	292691	278569	279209	292053	292691	99	---	---	---	---	291410	291426	+	76	278573	292684
chr8	295582	305198	295582	296214	304565	305198	96	---	---	---	---	304235	304255	+	71	295582	305195
chr8	305459	317216	305459	305934	316741	317216	99	---	---	---	---	316435	316483	+	81	305459	317214
chr8	336910	346579	336910	338771	344718	346579	98	---	---	---	---	339038	339060	-	82	---	---
chr8	346580	367553	346580	347243	366890	367553	99	---	---	---	---	347944	347963	-	70	346581	367551
chr8	350115	363272	350115	353353	360036	363272	99	---	---	---	---	359790	359813	+	75	350125	363268
chr8	380236	387875	380236	383404	384708	387875	98	---	---	---	---	384614	384654	+	75	380236	387872
chr8	392934	402377	392934	394229	401063	402377	94	---	---	---	---	394530	394541	-	91	392935	402371
chr8	402478	411419	402484	403721	410165	411406	91	402472	402477	411420	411425	403989	404029	-	73	402482	411409
chr8	433567	438828	433567	434029	438380	438828	92	---	---	---	---	438192	438208	+	76	433568	438825
chr8	456416	465805	456419	457719	464477	465799	97	456407	456415	465806	465814	464139	464162	+	79	456421	465799
chr8	468598	472889	468600	469265	472224	472887	99	468593	468597	472890	472894	472130	472147	+	72	468600	472885
chr8	479865	492114	479865	481341	490515	492114	88	---	---	---	---	490083	490097	+	73	479866	492112
chr8	497396	506350	497410	498654	505094	506339	99	497390	497395	506351	506356	498928	498961	-	73	497398	506349
chr8	508865	518892	508865	511990	515757	518892	97	---	---	---	---	515595	515656	+	70	---	---
chr8	530010	546974	530010	531245	545738	546974	98	---	---	---	---	545130	545154	+	76	530013	546971
chr8	551369	557025	551369	551508	556886	557025	88	---	---	---	---	551710	551777	-	77	551369	557021
chr8	580676	589933	580676	581916	588699	589933	98	---	---	---	---	582100	582112	-	100	580676	589929
chr8	646980	658870	646980	649357	656468	658870	97	---	---	---	---	649598	649670	-	79	646980	658867
chr8	659089	677123	659089	660332	675843	677123	92	---	---	---	---	661034	661052	-	78	659089	677115
chr8	663268	671885	663281	664272	670885	671871	94	663263	663267	671886	671890	664501	664533	-	81	663269	671882
chr8	719933	733830	719933	721536	732162	733826	93	719928	719932	733831	733835	721960	721974	-	73	719933	733829
chr8	785431	803774	785431	786015	803190	803774	99	---	---	---	---	786599	786622	-	79	785431	803772
chr8	788579	797549	788579	789866	796264	797549	99	---	---	---	---	790144	790163	-	80	788580	797545
chr8	855230	866843	855237	856923	865144	866830	99	855223	855229	866844	866850	857274	857309	-	75	855235	866840
chr8	873381	880232	873381	874727	878953	880232	94	---	---	---	---	874857	874889	-	78	873381	880229
chr8	882437	886865	882437	884665	884670	886865	97	---	---	---	---	---	---	0	--	882447	886862
chr8	897240	902277	897240	897946	901569	902277	88	---	---	---	---	897980	898008	-	75	---	---
chr8	932234	953462	932246	934993	950799	953453	94	932229	932233	953463	953467	950009	950249	+	71	---	---
chr8	938943	950814	938946	941744	948014	950809	99	938938	938942	950815	950819	947700	947727	+	82	938951	950797
chr8	960990	965871	960990	961130	965723	965863	98	960985	960989	965872	965876	965510	965538	+	72	960990	965861
chr8	975595	979403	975606	977270	977739	979396	92	975590	975594	979404	979408	977342	977358	-	76	975604	979387
chr8	995436	1002485	995446	996034	1001893	1002480	99	995431	995435	1002486	1002490	996238	996256	-	73	995438	1002482
chr8	1028127	1035346	1028128	1028794	1034680	1035346	95	1028122	1028126	1035347	1035351	1034414	1034457	+	75	1028128	1035335
chr8	1038476	1047038	1038476	1039470	1046028	1047038	97	---	---	---	---	1039705	1039738	-	85	1038477	1047034
chr8	1059780	1076062	1059780	1060448	1075396	1076062	99	---	---	---	---	1061088	1061105	-	83	1059781	1076055
chr8	1064067	1072995	1064067	1065323	1071742	1072995	99	---	---	---	---	1065558	1065591	-	79	1064067	1072991
chr8	1087592	1102183	1087592	1088221	1101554	1102183	97	---	---	---	---	1088830	1088844	-	93	1087592	1102181
chr8	1125651	1138424	1125651	1127664	1136522	1138424	93	---	---	---	---	1136245	1136264	+	90	1125651	1138422
chr8	1150535	1167912	1150544	1150847	1167601	1167904	96	1150530	1150534	1167913	1167917	1151419	1151439	-	76	1150539	1167909
chr8	1179652	1189145	1179652	1180968	1187829	1189145	99	---	---	---	---	1187636	1187648	+	100	1179658	1189143
chr8	1195831	1206972	1195831	1197491	1205312	1206972	99	---	---	---	---	1197796	1197845	-	72	1195831	1206960
chr8	1209580	1229979	1209580	1210890	1228693	1229979	97	---	---	---	---	1211671	1211694	-	95	---	---
chr8	1220976	1231410	1220976	1222424	1229965	1231410	99	---	---	---	---	1222707	1222731	-	84	1220978	1231407
chr8	1246570	1261659	1246584	1248033	1260196	1261648	99	1246565	1246569	1261660	1261664	1259894	1259910	+	88	---	---
chr8	1248033	1257123	1248033	1249320	1255816	1257123	95	---	---	---	---	1249595	1249628	-	73	1248033	1257121
chr8	1257706	1272420	1257706	1258950	1271174	1272420	99	---	---	---	---	1259191	1259202	-	91	1257721	1272414
chr8	1262230	1271183	1262231	1263485	1269915	1271181	98	1262225	1262229	1271184	1271188	1263717	1263750	-	79	1262231	1271180
chr8	1277828	1287291	1277828	1279136	1285962	1287291	98	---	---	---	---	1285936	1285949	+	78	1277829	1287289
chr8	1304026	1326008	1304026	1304196	1325838	1326008	95	---	---	---	---	1324989	1325046	+	77	1304026	1325989
chr8	1313478	1326463	1313478	1313937	1326003	1326463	96	---	---	---	---	1325420	1325438	+	73	1313482	1326461
chr8	1337414	1348418	1337414	1340409	1345402	1348418	95	---	---	---	---	1345184	1345197	+	78	1337424	1348415
chr8	1364188	1379847	1364188	1369689	1374357	1379847	99	---	---	---	---	1374218	1374242	+	80	---	---
chr8	1368605	1379496	1368605	1369338	1378764	1379496	99	---	---	---	---	1369785	1369808	-	79	---	---
chr8	1384190	1395835	1384190	1386862	1393127	1395835	97	---	---	---	---	1392814	1392843	+	83	1384190	1395832
chr8	1408570	1418006	1408570	1409869	1416688	1418006	97	---	---	---	---	1416493	1416505	+	100	1408574	1418003
chr8	1420211	1438706	1420211	1420890	1438004	1438706	92	---	---	---	---	1421623	1421674	-	80	1420211	1438697
chr8	1431220	1439273	1431220	1431785	1438709	1439273	96	---	---	---	---	1432056	1432109	-	72	1431234	1439271
chr8	1443354	1452309	1443362	1444624	1451040	1452305	98	1443349	1443353	1452310	1452314	1444872	1444896	-	76	1443365	1452305
chr8	1469698	1476479	1469698	1470825	1475306	1476479	94	---	---	---	---	1470978	1470995	-	77	1469698	1476477
chr8	1483714	1493451	1483714	1484113	1493050	1493451	98	---	---	---	---	1484512	1484535	-	75	1483719	1493449
chr8	1499271	1516998	1499271	1499782	1516487	1516998	98	---	---	---	---	1500369	1500396	-	89	1499278	1516994
chr8	1506986	1516489	1506998	1508329	1515156	1516487	99	1506978	1506985	1516490	1516497	1508656	1508671	-	75	1506991	1516485
chr8	1538565	1550942	1538565	1539620	1549843	1550942	94	---	---	---	---	1549739	1549772	+	73	1538565	1550928
chr8	1557249	1565648	1557249	1558898	1563975	1565648	98	---	---	---	---	1559052	1559080	-	89	1557252	1565639
chr8	1558127	1565364	1558127	1558614	1564855	1565364	95	---	---	---	---	1558876	1558889	-	92	---	---
chr8	1569014	1577836	1569014	1570207	1576609	1577836	90	---	---	---	---	1570443	1570458	-	100	1569018	1577832
chr8	1598016	1605473	1598016	1598688	1604801	1605473	96	---	---	---	---	1598973	1598990	-	77	1598016	1605470
chr8	1612328	1622468	1612328	1615727	1619070	1622468	99	---	---	---	---	1618935	1618949	+	80	---	---
chr8	1641168	1652445	1641168	1642620	1650998	1652445	96	---	---	---	---	1643009	1643023	-	80	1641186	1652443
chr8	1670576	1680155	1670576	1671929	1678822	1680155	98	---	---	---	---	1672115	1672127	-	100	1670576	1680153
chr8	1680520	1689344	1680520	1681729	1688116	1689344	91	---	---	---	---	1681997	1682049	-	73	1680522	1689339
chr8	1684950	1706229	1684950	1686852	1704324	1706229	92	---	---	---	---	1687626	1687653	-	78	---	---
chr8	1685546	1705982	1685558	1686599	1704935	1705976	92	1685541	1685545	1705983	1705987	1687176	1687193	-	72	---	---
chr8	1689384	1698358	1689384	1690644	1697081	1698358	97	---	---	---	---	1690882	1690915	-	82	1689385	1698356
chr8	1705296	1713160	1705296	1707275	1711187	1713160	88	---	---	---	---	1707282	1707300	-	78	---	---
chr8	1713156	1722667	1713156	1713772	1722053	1722667	97	---	---	---	---	1721820	1721847	+	75	1713156	1722661
chr8	1724811	1745049	1724811	1726229	1743634	1745039	95	1724806	1724810	1745050	1745054	1742817	1742847	+	70	1724813	1745047
chr8	1728504	1738088	1728504	1729127	1737465	1738088	98	---	---	---	---	1729333	1729360	-	75	1728511	1738086
chr8	1751158	1759292	1751158	1751646	1758810	1759292	89	---	---	---	---	1751855	1751903	-	71	1751159	1759290
chr8	1759505	1779636	1759505	1760679	1778461	1779636	98	---	---	---	---	1761410	1761464	-	70	1759506	1779634
chr8	1761808	1775451	1761808	1763433	1773827	1775451	98	---	---	---	---	1763882	1763893	-	75	1761808	1775449
chr8	1797430	1810429	1797430	1798322	1809539	1810429	95	---	---	---	---	1809019	1809034	+	87	1797442	1810426
chr8	1820502	1836548	1820511	1821080	1835932	1836543	91	1820496	1820501	1836549	1836554	1835260	1835275	+	87	1820510	1836543
chr8	1825859	1833279	1825874	1826552	1832603	1833278	99	1825854	1825858	1833280	1833284	1826837	1826854	-	72	1825867	1833276
chr8	1838521	1847973	1838521	1839834	1846641	1847973	97	---	---	---	---	1840136	1840147	-	91	1838522	1847967
chr8	1852532	1862179	1852532	1852902	1861822	1862179	85	---	---	---	---	1853248	1853282	-	85	1852537	1862167
chr8	1867364	1882152	1867371	1868641	1880816	1882144	91	1867359	1867363	1882153	1882157	1869196	1869224	-	75	1867370	1882137
chr8	1883627	1887113	1883627	1883955	1886783	1887113	96	---	---	---	---	1886706	1886729	+	70	1883629	1887111
chr8	1923402	1937888	1923404	1924034	1937258	1937888	99	1923396	1923401	1937889	1937894	1924659	1924695	-	70	1923405	1937885
chr8	1953434	1962426	1953434	1954731	1961170	1962426	96	---	---	---	---	1960870	1960903	+	73	1953434	1962424
chr8	1992224	2010473	1992224	1992362	2010335	2010473	95	---	---	---	---	1992769	1992813	-	71	---	---
chr8	2003758	2011017	2003758	2004309	2010467	2011017	98	---	---	---	---	2004447	2004459	-	92	2003765	2011015
chr8	2012910	2026553	2012910	2014360	2025050	2026553	92	---	---	---	---	2024615	2024629	+	73	2012910	2026548
chr8	2039816	2049652	2039816	2043191	2046315	2049652	96	---	---	---	---	2043334	2043348	-	93	2039816	2049645
chr8	2085307	2106210	2085307	2085784	2105732	2106210	96	---	---	---	---	2105455	2105486	+	81	2085307	2106208
chr8	2087723	2097160	2087723	2089033	2095866	2097160	94	---	---	---	---	2089339	2089350	-	91	2087723	2097158
chr8	2118950	2134991	2118951	2121929	2132195	2134991	89	2118945	2118949	2134992	2134996	2131681	2131715	+	80	---	---
chr8	2139760	2152765	2139760	2141138	2151410	2152765	85	---	---	---	---	2141196	2141207	-	75	2139760	2152763
chr8	2142557	2149317	2142557	2143654	2148241	2149317	92	---	---	---	---	2143686	2143702	-	88	2142558	2149314
chr8	2157807	2172368	2157807	2158430	2171745	2172368	99	---	---	---	---	2159062	2159094	-	75	2157807	2172366
chr8	2186369	2196219	2186369	2188086	2194457	2196219	91	---	---	---	---	2188203	2188217	-	100	2186379	2196211
chr8	2208015	2221840	2208015	2208643	2221212	2221840	99	---	---	---	---	2209215	2209234	-	70	2208015	2221838
chr8	2229812	2247874	2229818	2231059	2246669	2247868	93	2229804	2229811	2247875	2247882	2246004	2246018	+	93	2229814	2247873
chr8	2235097	2244006	2235097	2236344	2242755	2244006	99	---	---	---	---	2236581	2236614	-	82	2235097	2244003
chr8	2275085	2287870	2275085	2278358	2284633	2287870	93	---	---	---	---	2278648	2278672	-	88	2275086	2287868
chr8	2315006	2333480	2315006	2316082	2332408	2333480	95	---	---	---	---	2331619	2331633	+	80	2315016	2333478
chr8	2323044	2332380	2323044	2323639	2331785	2332380	98	---	---	---	---	2323844	2323871	-	78	2323055	2332378
chr8	2347400	2356372	2347409	2348678	2355103	2356372	98	2347394	2347399	2356373	2356378	2354837	2354870	+	82	2347402	2356370
chr8	2364080	2373596	2364080	2365401	2372275	2373596	99	---	---	---	---	2365707	2365718	-	91	2364080	2373594
chr8	2390541	2403290	2390541	2391155	2402673	2403290	94	---	---	---	---	2402280	2402309	+	83	2390554	2403285
chr8	2408822	2424409	2408822	2409610	2423574	2424409	93	---	---	---	---	2409839	2409855	-	76	2408822	2424407
chr8	2412307	2421798	2412307	2413615	2420481	2421798	98	---	---	---	---	2420137	2420189	+	71	2412308	2421793
chr8	2438432	2448093	2438432	2439055	2447484	2448093	92	2438427	2438431	2448094	2448098	2447251	2447278	+	75	2438433	2448090
chr8	2476177	2485661	2476177	2477502	2484336	2485661	99	---	---	---	---	2483994	2484043	+	70	2476177	2485657
chr8	2496573	2517312	2496579	2497060	2516823	2517304	98	2496568	2496572	2517313	2517317	2497968	2498001	-	73	2496577	2517302
chr8	2503979	2523527	2503979	2507604	2519994	2523527	88	---	---	---	---	2508024	2508062	-	71	2503979	2523519
chr8	2515302	2521430	2515302	2516785	2519994	2521430	90	---	---	---	---	2519833	2519863	+	74	2515302	2521428
chr8	2523524	2541842	2523524	2524733	2540612	2541842	94	---	---	---	---	2540022	2540048	+	88	2523524	2541840
chr8	2525928	2535367	2525928	2527241	2534052	2535367	99	---	---	---	---	2533741	2533752	+	91	2525933	2535365
chr8	2572398	2579765	2572402	2572822	2579320	2579760	92	2572393	2572397	2579766	2579770	2578995	2579015	+	71	2572400	2579764
chr8	2580034	2587886	2580034	2581319	2586602	2587886	99	---	---	---	---	2581556	2581584	-	75	2580034	2587884
chr8	2604496	2611967	2604496	2606215	2610250	2611967	91	---	---	---	---	2610049	2610088	+	75	---	---
chr8	2611961	2617553	2611961	2614451	2615145	2617553	85	---	---	---	---	---	---	0	--	---	---
chr8	2626199	2635247	2626199	2627452	2634015	2635247	96	---	---	---	---	2633826	2633843	+	77	2626202	2635245
chr8	2636923	2651641	2636923	2638657	2649963	2651641	94	---	---	---	---	2649648	2649667	+	75	2636926	2651639
chr8	2651640	2665229	2651640	2651797	2665073	2665229	89	---	---	---	---	2664989	2665013	+	92	2651649	2665227
chr8	2681310	2702088	2681310	2681933	2701441	2702088	93	---	---	---	---	2700852	2700880	+	72	2681314	2702085
chr8	2689627	2703173	2689627	2690714	2702082	2703173	97	---	---	---	---	2701513	2701582	+	78	---	---
chr8	2731191	2748306	2731191	2732435	2747045	2748306	97	---	---	---	---	2732998	2733025	-	85	2731191	2748303
chr8	2733513	2741702	2733513	2735439	2739734	2741702	97	---	---	---	---	2735547	2735576	-	73	2733515	2741697
chr8	2749124	2758116	2749124	2750341	2756842	2758116	92	---	---	---	---	2750642	2750666	-	80	2749125	2758114
chr8	2758205	2769462	2758205	2760871	2766797	2769462	99	---	---	---	---	2766541	2766632	+	71	2758205	2769460
chr8	2776969	2785843	2776979	2778398	2784427	2785841	99	2776964	2776968	2785844	2785848	2784248	2784285	+	76	2776976	2785826
chr8	2794167	2803209	2794167	2795454	2801901	2803209	94	---	---	---	---	2801629	2801662	+	79	2794167	2803205
chr8	2824701	2829673	2824701	2825205	2829168	2829673	89	---	---	---	---	---	---	0	--	---	---
chr8	2841894	2849850	2841900	2843080	2848665	2849845	96	2841889	2841893	2849851	2849855	2848385	2848417	+	72	2841906	2849846
chr8	2862872	2874615	2862872	2864564	2872928	2874615	99	---	---	---	---	2872639	2872657	+	73	2862872	2874613
chr8	2888753	2897275	2888753	2889232	2896795	2897275	96	---	---	---	---	2889551	2889573	-	73	2888756	2897271
chr8	2902904	2912016	2902904	2904216	2910769	2912016	93	---	---	---	---	2910601	2910626	+	80	2902905	2912013
chr8	2915101	2924400	2915101	2918472	2921022	2924400	98	---	---	---	---	2920985	2921002	+	72	2915107	2924397
chr8	2940829	2950068	2940829	2942078	2948798	2950068	96	---	---	---	---	2948462	2948481	+	80	2940829	2950065
chr8	2968428	2978241	2968428	2970432	2976292	2978241	95	---	---	---	---	2976040	2976129	+	72	2968428	2978230
chr8	3010787	3019778	3010795	3012072	3018512	3019769	97	3010777	3010786	3019779	3019788	3012311	3012344	-	79	3010795	3019767
chr8	3026529	3035486	3026538	3027523	3034458	3035478	89	3026522	3026528	3035487	3035493	3034264	3034284	+	85	3026529	3035483
chr8	3039214	3044769	3039214	3039459	3044530	3044769	94	---	---	---	---	3039630	3039649	-	75	---	---
chr8	3055742	3061954	3055755	3056623	3061093	3061943	92	3055735	3055741	3061955	3061961	3056644	3056673	-	73	---	---
chr8	3070785	3084782	3070797	3072421	3083160	3084779	96	3070780	3070784	3084783	3084787	3082730	3082744	+	73	3070801	3084777
chr8	3097678	3111673	3097678	3099364	3109986	3111673	99	---	---	---	---	3099783	3099799	-	70	3097680	3111670
chr8	3118530	3138424	3118538	3119793	3137203	3138414	94	3118525	3118529	3138425	3138429	3136352	3136366	+	93	3118539	3138410
chr8	3120522	3129677	3120522	3121862	3128333	3129677	94	---	---	---	---	3128028	3128047	+	85	---	---
chr8	3121247	3129428	3121247	3121593	3129062	3129428	90	---	---	---	---	3128688	3128731	+	77	3121251	3129421
chr8	3142805	3164323	3142805	3144355	3162772	3164323	99	---	---	---	---	3162103	3162128	+	73	3142805	3164320
chr8	3154541	3162378	3154541	3157765	3159153	3162378	99	---	---	---	---	3157817	3157857	-	73	3154541	3162375
chr8	3172852	3191236	3172852	3173599	3190508	3191236	97	---	---	---	---	3189776	3189790	+	86	---	---
chr8	3183121	3191800	3183121	3183691	3191230	3191800	99	---	---	---	---	---	---	0	--	---	---
chr8	3229841	3241566	3229841	3230295	3241112	3241566	98	---	---	---	---	3240701	3240760	+	76	3229852	3241563
chr8	3257298	3269192	3257298	3257754	3268734	3269192	97	---	---	---	---	3268275	3268310	+	75	---	---
chr8	3272375	3278382	3272375	3273224	3277548	3278382	93	---	---	---	---	3277363	3277375	+	76	3272376	3278380
chr8	3296721	3309066	3296725	3297388	3308396	3309060	97	3296716	3296720	3309067	3309071	3307878	3307892	+	80	3296725	3309061
chr8	3300356	3306510	3300356	3301718	3305185	3306510	94	---	---	---	---	3305016	3305054	+	74	3300356	3306508
chr8	3313200	3320767	3313200	3313733	3320197	3320767	88	---	---	---	---	3320039	3320055	+	82	3313202	3320765
chr8	3321873	3329610	3321874	3323127	3328336	3329604	96	3321867	3321872	3329611	3329616	3328076	3328096	+	85	3321874	3329606
chr8	3352164	3368055	3352164	3353495	3366759	3368055	95	---	---	---	---	3354110	3354134	-	76	3352164	3368052
chr8	3354585	3361031	3354585	3356007	3359623	3361031	98	---	---	---	---	3359462	3359500	+	79	3354594	3361029
chr8	3385143	3394545	3385143	3386426	3393222	3394545	93	---	---	---	---	3386727	3386739	-	92	3385143	3394544
chr8	3398648	3415166	3398648	3398943	3414872	3415166	86	---	---	---	---	3414236	3414256	+	76	3398656	3415163
chr8	3407386	3414809	3407386	3408067	3414131	3414809	97	---	---	---	---	3413904	3413952	+	75	3407386	3414807
chr8	3429928	3439109	3429941	3431309	3437747	3439096	97	3429923	3429927	3439110	3439114	3431544	3431577	-	82	3429933	3439104
chr8	3433100	3442413	3433100	3436462	3439093	3442413	86	---	---	---	---	3436473	3436527	-	85	3433117	3442409
chr8	3442412	3455870	3442412	3445999	3452287	3455870	98	---	---	---	---	3446283	3446314	-	71	3442412	3455868
chr8	3481317	3490470	3481322	3482700	3489145	3490469	92	3481312	3481316	3490471	3490475	3488836	3488855	+	85	3481322	3490467
chr8	3481854	3490469	3481854	3482700	3489679	3490469	88	---	---	---	---	3489494	3489544	+	78	3481863	3490467
chr8	3495514	3511728	3495514	3495897	3511348	3511728	85	---	---	---	---	3496652	3496668	-	76	3495518	3511726
chr8	3515343	3522872	3515343	3516017	3522197	3522872	95	---	---	---	---	3516298	3516315	-	77	3515346	3522867
chr8	3534658	3544521	3534658	3538051	3541210	3544521	95	---	---	---	---	3538076	3538093	-	72	3534659	3544519
chr8	3535427	3542288	3535438	3535779	3541946	3542287	98	3535422	3535426	3542289	3542293	3536045	3536068	-	70	---	---
chr8	3552045	3570545	3552045	3553198	3569336	3570545	93	---	---	---	---	3553372	3553395	-	75	3552054	3570542
chr8	3553791	3563727	3553791	3556449	3561033	3563727	97	---	---	---	---	3560803	3560869	+	70	3553792	3563724
chr8	3571742	3589350	3571742	3573052	3587998	3589350	96	---	---	---	---	3573774	3573799	-	73	3571742	3589346
chr8	3576540	3584636	3576540	3579997	3581181	3584636	99	---	---	---	---	3581082	3581128	+	74	3576540	3584634
chr8	3601381	3622737	3601381	3602059	3622059	3622737	97	---	---	---	---	3621107	3621126	+	75	3601381	3622735
chr8	3605241	3619263	3605255	3607064	3617505	3619252	95	3605236	3605240	3619264	3619268	3607483	3607497	-	73	3605254	3619249
chr8	3630171	3649733	3630171	3630765	3649132	3649733	88	---	---	---	---	3631535	3631561	-	74	3630171	3649731
chr8	3633652	3644196	3633652	3637107	3640742	3644196	99	---	---	---	---	3637167	3637265	-	77	3633652	3644194
chr8	3655128	3664686	3655139	3655754	3664059	3664674	98	3655123	3655127	3664687	3664691	3655960	3655987	-	71	3655140	3664672
chr8	3664751	3672142	3664751	3665438	3671463	3672142	97	---	---	---	---	3671162	3671179	+	72	3664752	3672140
chr8	3701973	3714801	3701973	3702268	3714482	3714801	87	---	---	---	---	3702810	3702834	-	72	---	---
chr8	3718645	3727638	3718645	3719908	3726363	3727638	98	---	---	---	---	3720145	3720178	-	82	3718645	3727636
chr8	3734681	3743593	3734681	3735908	3742387	3743593	94	---	---	---	---	3742116	3742148	+	81	3734681	3743591
chr8	3745007	3753790	3745007	3745884	3752966	3753790	90	---	---	---	---	3746210	3746228	-	84	3745007	3753784
chr8	3745133	3753632	3745135	3745717	3753094	3753623	86	3745127	3745132	3753633	3753638	3752773	3752801	+	72	---	---
chr8	3755490	3764889	3755502	3756789	3763599	3764888	96	3755485	3755489	3764890	3764894	3763260	3763291	+	75	3755494	3764886
chr8	3787819	3796780	3787819	3789079	3795522	3796780	99	---	---	---	---	3789317	3789350	-	82	3787822	3796777
chr8	3803502	3817226	3803502	3804722	3816006	3817226	96	---	---	---	---	3815493	3815509	+	70	---	---
chr8	3807927	3813613	3807927	3809193	3812313	3813613	86	---	---	---	---	3809209	3809243	-	77	3807927	3813611
chr8	3808540	3813613	3808540	3809193	3812963	3813613	91	---	---	---	---	3809209	3809243	-	77	3808543	3813611
chr8	3812313	3821775	3812313	3813614	3820454	3821775	97	---	---	---	---	3820135	3820146	+	91	3812313	3821772
chr8	3823661	3832610	3823676	3824925	3831360	3832610	98	3823656	3823660	3832611	3832615	3831088	3831121	+	82	3823669	3832606
chr8	3843020	3852222	3843020	3844093	3851169	3852222	97	---	---	---	---	3850924	3850955	+	84	3843025	3852219
chr8	3871421	3889883	3871424	3872185	3889142	3889874	88	3871415	3871420	3889884	3889889	3888302	3888346	+	73	3871430	3889878
chr8	3872208	3879616	3872208	3872515	3879287	3879616	87	---	---	---	---	3878979	3878990	+	91	3872212	3879615
chr8	3886787	3890869	3886787	3887254	3890401	3890869	88	---	---	---	---	3890303	3890317	+	86	3886788	3890853
chr8	3895778	3910802	3895778	3900154	3906426	3910802	99	---	---	---	---	3900357	3900374	-	94	3895778	3910800
chr8	3918595	3927708	3918607	3919921	3926462	3927708	94	3918589	3918594	3927709	3927714	3920171	3920193	-	78	3918599	3927706
chr8	3956995	3973966	3956995	3957962	3973070	3973966	87	---	---	---	---	3958526	3958552	-	85	---	---
chr8	3976631	3985557	3976631	3977889	3984321	3985557	96	---	---	---	---	3984048	3984081	+	82	3976631	3985555
chr8	3976631	3985282	3976631	3977610	3984321	3985282	95	---	---	---	---	3984048	3984081	+	82	3976631	3985275
chr8	4003942	4008045	4003942	4005535	4006421	4008045	85	---	---	---	---	---	---	0	--	4003949	4008043
chr8	4005538	4024101	4005538	4006875	4022721	4024101	94	---	---	---	---	4007516	4007534	-	78	4005538	4024099
chr8	4005945	4024101	4005952	4006875	4023136	4024101	92	4005938	4005944	4024102	4024108	4022374	4022404	+	80	---	---
chr8	4008047	4024708	4008047	4008651	4024105	4024708	95	---	---	---	---	4023333	4023350	+	72	---	---
chr8	4018002	4025873	4018002	4019179	4024697	4025873	92	---	---	---	---	4024518	4024534	+	76	---	---
chr8	4029357	4044146	4029357	4030794	4042708	4044146	94	---	---	---	---	4042117	4042145	+	79	4029357	4044143
chr8	4053643	4064009	4053643	4054296	4063359	4064009	85	---	---	---	---	4054585	4054599	-	73	4053651	4064001
chr8	4089041	4102743	4089052	4093084	4098710	4102740	97	4089036	4089040	4102744	4102748	4093292	4093313	-	77	4089042	4102738
chr8	4127017	4135952	4127017	4128298	4134723	4135952	95	---	---	---	---	4134417	4134448	+	81	4127018	4135950
chr8	4138293	4147790	4138293	4138927	4147156	4147790	98	---	---	---	---	4139132	4139159	-	75	4138296	4147788
chr8	4155143	4167404	4155143	4155616	4166930	4167404	89	---	---	---	---	4156166	4156181	-	75	4155146	4167400
chr8	4156585	4165687	4156595	4157863	4164409	4165677	99	4156579	4156584	4165688	4165693	4158144	4158191	-	70	4156589	4165683
chr8	4189998	4209845	4189998	4193069	4206782	4209845	95	---	---	---	---	4193586	4193598	-	76	4189998	4209843
chr8	4199007	4206439	4199007	4199671	4205775	4206439	99	---	---	---	---	4205473	4205490	+	72	4199008	4206436
chr8	4240094	4259532	4240094	4240722	4258914	4259532	96	---	---	---	---	4241307	4241330	-	75	4240095	4259530
chr8	4245532	4254065	4245532	4247241	4252397	4254065	94	---	---	---	---	4247473	4247499	-	70	---	---
chr8	4263852	4276170	4263852	4264498	4275528	4276170	97	---	---	---	---	4265003	4265027	-	76	4263854	4276166
chr8	4278520	4295967	4278520	4279916	4294574	4295967	94	---	---	---	---	4293841	4293862	+	77	---	---
chr8	4282994	4292002	4282994	4283632	4291346	4292002	92	---	---	---	---	4291101	4291129	+	75	---	---
chr8	4292596	4308312	4292610	4293526	4307384	4308299	96	4292591	4292595	4308313	4308317	4307271	4307306	+	77	---	---
chr8	4295967	4305258	4295967	4297248	4303999	4305258	92	---	---	---	---	4303661	4303682	+	77	4295967	4305257
chr8	4316005	4329352	4316005	4317189	4328144	4329352	92	---	---	---	---	4317707	4317731	-	80	4316005	4329348
chr8	4336004	4350555	4336004	4336633	4349926	4350555	99	---	---	---	---	4349262	4349294	+	75	4336004	4350552
chr8	4354827	4364215	4354827	4356112	4362907	4364215	96	---	---	---	---	4362590	4362601	+	91	4354827	4364212
chr8	4380170	4390452	4380170	4383503	4387122	4390452	99	---	---	---	---	4383561	4383658	-	77	4380174	4390450
chr8	4405809	4415796	4405809	4408975	4412617	4415796	99	---	---	---	---	4412436	4412562	+	75	4405809	4415792
chr8	4425691	4442806	4425691	4426011	4442486	4442806	98	---	---	---	---	4426746	4426773	-	71	4425692	4442789
chr8	4434897	4443677	4434897	4435774	4442795	4443677	97	---	---	---	---	4442473	4442501	+	86	4434899	4443675
chr8	4458661	4467624	4458661	4459953	4466391	4467624	94	---	---	---	---	4466117	4466150	+	79	4458661	4467622
chr8	4474815	4486704	4474829	4476191	4485384	4486700	92	4474810	4474814	4486705	4486709	4484947	4484961	+	73	4474817	4486698
chr8	4474924	4486700	4474924	4476191	4485480	4486700	92	---	---	---	---	4485052	4485067	+	75	---	---
chr8	4513248	4533017	4513248	4513512	4532757	4533017	94	---	---	---	---	4514405	4514432	-	71	4513252	4533002
chr8	4526899	4533705	4526899	4527591	4533012	4533705	91	---	---	---	---	4532872	4532892	+	80	4526915	4533699
chr8	4538096	4547846	4538096	4539105	4546832	4547846	94	---	---	---	---	4539440	4539454	-	80	4538108	4547841
chr8	4554561	4563906	4554561	4555286	4563182	4563906	99	---	---	---	---	4562788	4562821	+	70	4554567	4563904
chr8	4577630	4583198	4577641	4577971	4582860	4583191	98	4577623	4577629	4583199	4583205	4582757	4582770	+	78	4577641	4583190
chr8	4605281	4617865	4605281	4606531	4616612	4617865	99	---	---	---	---	4616193	4616216	+	75	4605281	4617861
chr8	4607827	4615002	4607827	4611356	4611470	4615002	99	---	---	---	---	---	---	0	--	---	---
chr8	4621133	4626111	4621137	4621696	4625529	4626100	85	4621128	4621132	4626112	4626116	4625488	4625527	+	70	---	---
chr8	4646454	4660437	4646454	4648072	4658764	4660437	95	---	---	---	---	4658333	4658347	+	73	4646454	4660433
chr8	4671349	4683230	4671352	4674141	4680436	4683230	98	4671344	4671348	4683231	4683235	4680121	4680145	+	84	4671352	4683228
chr8	4696856	4704187	4696856	4697544	4703497	4704187	97	---	---	---	---	4697830	4697841	-	75	4696856	4704185
chr8	4718906	4734352	4718917	4720203	4733005	4734352	91	4718901	4718905	4734353	4734357	4720761	4720789	-	75	4718922	4734349
chr8	4735145	4741633	4735157	4735686	4741114	4741629	87	4735140	4735144	4741634	4741638	4740878	4740891	+	71	4735146	4741622
chr8	4749642	4765999	4749642	4749953	4765668	4765999	90	---	---	---	---	4765359	4765378	+	70	4749642	4765997
chr8	4752138	4759480	4752138	4753376	4758220	4759480	91	---	---	---	---	4753568	4753601	-	70	4752138	4759478
chr8	4768967	4782726	4768967	4770762	4781102	4782726	90	---	---	---	---	4780666	4780682	+	70	4768967	4782724
chr8	4793691	4801892	4793691	4797153	4798430	4801892	99	---	---	---	---	4798337	4798376	+	75	4793691	4801890
chr8	4808303	4825578	4808303	4808690	4825191	4825578	86	---	---	---	---	4824395	4824416	+	86	4808306	4825576
chr8	4810076	4819033	4810077	4811392	4817657	4819033	92	4810071	4810075	4819034	4819038	4817344	4817372	+	79	---	---
chr8	4848710	4865964	4848710	4850719	4863890	4865964	87	---	---	---	---	4863279	4863290	+	75	4848715	4865956
chr8	4879811	4887882	4879811	4881529	4886208	4887882	94	---	---	---	---	4881704	4881718	-	93	---	---
chr8	4904401	4922472	4904412	4905572	4921269	4922469	94	4904393	4904400	4922473	4922480	4920557	4920571	+	86	4904412	4922467
chr8	4911575	4920523	4911575	4912817	4919254	4920523	97	---	---	---	---	4913067	4913089	-	73	4911576	4920521
chr8	4913386	4934312	4913386	4916769	4930929	4934312	94	---	---	---	---	4930568	4930586	+	78	---	---
chr8	4919274	4929818	4919274	4919928	4929162	4929818	86	---	---	---	---	4920320	4920348	-	96	4919281	4929807
chr8	4930997	4948174	4930997	4934748	4944419	4948174	94	---	---	---	---	4935203	4935217	-	80	4931013	4948166
chr8	4942545	4951470	4942545	4943797	4950239	4951470	96	---	---	---	---	4944033	4944065	-	81	4942545	4951466
chr8	4984072	4997429	4984072	4984640	4996862	4997429	94	---	---	---	---	4985228	4985243	-	81	4984074	4997421
chr8	5021432	5030946	5021432	5022733	5029607	5030946	97	---	---	---	---	5029264	5029316	+	71	5021434	5030944
chr8	5040469	5049332	5040479	5041692	5048132	5049326	98	5040463	5040468	5049333	5049338	5047865	5047898	+	82	---	---
chr8	5052910	5061050	5052910	5054846	5059089	5061047	98	5052904	5052909	5061051	5061056	5055021	5055044	-	75	5052910	5061045
chr8	5077073	5082747	5077081	5079908	5079914	5082741	99	5077068	5077072	5082748	5082752	---	---	0	--	5077077	5082731
chr8	5096372	5114622	5096372	5097091	5113904	5114622	98	---	---	---	---	5113063	5113097	+	71	5096372	5114620
chr8	5099297	5108242	5099308	5100556	5106988	5108233	97	5099292	5099296	5108243	5108247	5100784	5100817	-	82	5099302	5108233
chr8	5120949	5125833	5120949	5121173	5125609	5125833	99	---	---	---	---	5121188	5121310	-	70	5120962	5125828
chr8	5137513	5148356	5137513	5138080	5147789	5148356	94	---	---	---	---	5138532	5138555	-	70	---	---
chr8	5154820	5163804	5154832	5156092	5162529	5163790	99	5154815	5154819	5163805	5163809	5156330	5156363	-	79	5154832	5163794
chr8	5183103	5202331	5183103	5183705	5201715	5202316	95	5183098	5183102	5202332	5202336	5184224	5184248	-	72	5183113	5202323
chr8	5191773	5201706	5191773	5191976	5201503	5201706	97	---	---	---	---	5201361	5201373	+	76	---	---
chr8	5286434	5307231	5286434	5287379	5306303	5307231	96	---	---	---	---	5288310	5288326	-	76	---	---
chr8	5299127	5307592	5299127	5299494	5307225	5307592	98	---	---	---	---	5306838	5306867	+	70	---	---
chr8	5325776	5334546	5325782	5327045	5333294	5334538	97	5325768	5325775	5334547	5334554	5327284	5327318	-	82	5325780	5334544
chr8	5335745	5352655	5335745	5337239	5351147	5352655	97	---	---	---	---	5350488	5350511	+	75	---	---
chr8	5338750	5347723	5338750	5340033	5346464	5347723	97	---	---	---	---	5346192	5346225	+	79	5338751	5347721
chr8	5372413	5377898	5372413	5372978	5377342	5377889	95	5372408	5372412	5377899	5377903	5373040	5373056	-	76	5372413	5377889
chr8	5377930	5380688	5377930	5378076	5380542	5380688	95	---	---	---	---	5380474	5380507	+	76	5377939	5380686
chr8	5388735	5409153	5388735	5391841	5406055	5409153	90	---	---	---	---	5392404	5392431	-	85	5388736	5409151
chr8	5403531	5412291	5403531	5404394	5411488	5412291	89	---	---	---	---	5411182	5411206	+	88	5403535	5412287
chr8	5407075	5422846	5407075	5409307	5420605	5422846	86	---	---	---	---	5420302	5420322	+	80	5407076	5422828
chr8	5408122	5422045	5408122	5408509	5421658	5422045	89	---	---	---	---	5421132	5421144	+	100	---	---
chr8	5412954	5431246	5412960	5413638	5430571	5431235	93	5412949	5412953	5431247	5431251	5414420	5414431	-	75	5412954	5431243
chr8	5424582	5432094	5424582	5425852	5430816	5432094	90	---	---	---	---	5430782	5430814	+	87	5424585	5432078
chr8	5432805	5441726	5432805	5433981	5440537	5441726	90	---	---	---	---	5440259	5440275	+	70	---	---
chr8	5453321	5460785	5453321	5453986	5460120	5460785	99	---	---	---	---	5459814	5459831	+	72	5453321	5460783
chr8	5462400	5471757	5462400	5462823	5471319	5471757	94	---	---	---	---	5463191	5463214	-	70	5462403	5471754
chr8	5474495	5480221	5474495	5474789	5479926	5480221	92	---	---	---	---	5479786	5479798	+	84	5474495	5480220
chr8	5515293	5519405	5515293	5517344	5517354	5519405	99	---	---	---	---	---	---	0	--	5515297	5519389
chr8	5520125	5533713	5520125	5521695	5532134	5533704	99	5520117	5520124	5533714	5533721	5531698	5531714	+	70	5520125	5533712
chr8	5549919	5560585	5549919	5553437	5557058	5560585	99	---	---	---	---	5556902	5557003	+	75	5549919	5560581
chr8	5570747	5576387	5570747	5570917	5576217	5576387	98	---	---	---	---	5571079	5571090	-	75	5570747	5576385
chr8	5583126	5587385	5583126	5583780	5586731	5587385	98	---	---	---	---	5586637	5586654	+	72	5583126	5587383
chr8	5589222	5598361	5589222	5590401	5597166	5598361	94	---	---	---	---	5590712	5590737	-	80	---	---
chr8	5592569	5612916	5592569	5594082	5611401	5612916	90	---	---	---	---	5594783	5594803	-	80	5592571	5612905
chr8	5592649	5613049	5592649	5594214	5611481	5613049	90	---	---	---	---	5610677	5610704	+	85	---	---
chr8	5608564	5617270	5608564	5609238	5616596	5617270	98	---	---	---	---	5609583	5609605	-	78	5608567	5617268
chr8	5617420	5626786	5617420	5618034	5626169	5626786	97	---	---	---	---	5625935	5625962	+	75	5617420	5626783
chr8	5630199	5651005	5630203	5630877	5650321	5650996	98	5630193	5630198	5651006	5651011	5631805	5631824	-	75	5630203	5650989
chr8	5634694	5648109	5634706	5638265	5644551	5648104	98	5634688	5634693	5648110	5648115	5638552	5638580	-	72	5634698	5648100
chr8	5678163	5687082	5678163	5679797	5685448	5687082	99	---	---	---	---	5679963	5679990	-	71	5678165	5687080
chr8	5693288	5713967	5693288	5693766	5713489	5713967	97	---	---	---	---	5694548	5694566	-	73	---	---
chr8	5693775	5706057	5693775	5695017	5704793	5706057	97	---	---	---	---	5704375	5704398	+	75	5693776	5706055
chr8	5707382	5724384	5707396	5710262	5721492	5724370	89	5707377	5707381	5724385	5724389	5721022	5721038	+	88	---	---
chr8	5708715	5724370	5708715	5710262	5722806	5724370	90	---	---	---	---	5710725	5710740	-	93	5708728	5724356
chr8	5720144	5736371	5720146	5720783	5735705	5736361	96	5720139	5720143	5736372	5736376	5735068	5735100	+	84	5720157	5736359
chr8	5724368	5731759	5724368	5725032	5731095	5731759	99	---	---	---	---	5725317	5725334	-	72	5724368	5731757
chr8	5739004	5744250	5739004	5739464	5743790	5744250	99	---	---	---	---	5743584	5743598	+	86	5739004	5744248
chr8	5765789	5778893	5765789	5770257	5774369	5778893	86	---	---	---	---	5774164	5774192	+	72	5765790	5778879
chr8	5774043	5784757	5774043	5775333	5783496	5784757	92	---	---	---	---	5783133	5783150	+	77	5774043	5784755
chr8	5774423	5784557	5774423	5775127	5783875	5784557	93	---	---	---	---	5775501	5775527	-	70	5774428	5784545
chr8	5811767	5819965	5811767	5813069	5818654	5819965	99	---	---	---	---	5818460	5818487	+	71	5811767	5819963
chr8	5839668	5851469	5839668	5841356	5849781	5851469	99	---	---	---	---	5849493	5849511	+	73	5839669	5851467
chr8	5869496	5888670	5869502	5870801	5887347	5888670	93	5869491	5869495	5888671	5888675	5871588	5871629	-	71	5869503	5888668
chr8	5891766	5905582	5891766	5893304	5904021	5905582	93	---	---	---	---	5893722	5893736	-	73	5891766	5905580
chr8	5910714	5932107	5910714	5911262	5931559	5932107	89	---	---	---	---	5930630	5930651	+	86	5910727	5932105
chr8	5912622	5925505	5912622	5915931	5922209	5925505	98	---	---	---	---	5921896	5921920	+	84	5912624	5925502
chr8	5959807	5971573	5959810	5961497	5969875	5971562	99	5959802	5959806	5971574	5971578	5969586	5969604	+	73	5959810	5971566
chr8	5977605	5984217	5977605	5978060	5983766	5984217	87	---	---	---	---	5978312	5978345	-	70	5977612	5984213
chr8	5997809	6012207	5997822	6001229	6008815	6012204	85	5997804	5997808	6012208	6012212	6008489	6008527	+	94	5997814	6012206
chr8	6020264	6027717	6020264	6020934	6027047	6027717	98	---	---	---	---	6026742	6026759	+	72	6020264	6027715
chr8	6029643	6038899	6029643	6030208	6038334	6038899	99	---	---	---	---	6038101	6038128	+	78	6029643	6038897
chr8	6045144	6051226	6045144	6046070	6050299	6051226	96	---	---	---	---	6046129	6046140	-	75	6045153	6051224
chr8	6054860	6063404	6054860	6055652	6062646	6063404	91	---	---	---	---	6062484	6062513	+	73	6054860	6063401
chr8	6063470	6078156	6063470	6064839	6076787	6078156	95	6063465	6063469	6078157	6078161	6065403	6065437	-	77	---	---
chr8	6090921	6111219	6090927	6091523	6110610	6111211	95	6090915	6090920	6111220	6111225	6109666	6109683	+	77	---	---
chr8	6103115	6110625	6103125	6103980	6109789	6110610	94	6103110	6103114	6110626	6110630	6109589	6109606	+	77	6103131	6110608
chr8	6174098	6179979	6174098	6174447	6179630	6179979	86	---	---	---	---	6174480	6174494	-	86	---	---
chr8	6183736	6194562	6183736	6186085	6191978	6194562	86	---	---	---	---	6186313	6186334	-	81	---	---
chr8	6198127	6210506	6198127	6199836	6208802	6210506	86	---	---	---	---	6208428	6208455	+	89	6198134	6210502
chr8	6212698	6226727	6212698	6214439	6224958	6226727	95	---	---	---	---	6224524	6224538	+	73	6212701	6226722
chr8	6236088	6254505	6236088	6237127	6253464	6254505	96	---	---	---	---	6237849	6237897	-	71	6236088	6254495
chr8	6246040	6255132	6246040	6246674	6254499	6255132	93	---	---	---	---	---	---	0	--	---	---
chr8	6247189	6258430	6247189	6250525	6255123	6258430	89	---	---	---	---	6250734	6250755	-	86	---	---
chr8	6253462	6259685	6253462	6253734	6259413	6259685	98	---	---	---	---	6253989	6254007	-	78	6253464	6259682
chr8	6274681	6289047	6274681	6274942	6288786	6289047	96	---	---	---	---	6275519	6275536	-	72	---	---
chr8	6276490	6285414	6276490	6277727	6284153	6285414	95	---	---	---	---	6278001	6278042	-	73	6276490	6285410
chr8	6313479	6322608	6313479	6314684	6321430	6322608	93	---	---	---	---	6314909	6314961	-	73	---	---
chr8	6313479	6322360	6313479	6314437	6321430	6322360	92	---	---	---	---	6314651	6314668	-	83	---	---
chr8	6328200	6337073	6328200	6329411	6335842	6337073	96	---	---	---	---	6335571	6335603	+	78	---	---
chr8	6338005	6341987	6338005	6338850	6341136	6341987	86	---	---	---	---	6338926	6338940	-	73	---	---
chr8	6344762	6364024	6344762	6346184	6362603	6364024	99	---	---	---	---	6346981	6346998	-	72	6344763	6364022
chr8	6346504	6359355	6346514	6348010	6357835	6359347	98	6346497	6346503	6359356	6359362	6357424	6357489	+	75	6346505	6359345
chr8	6377316	6383133	6377316	6377710	6382738	6383133	98	---	---	---	---	6377801	6377823	-	86	6377316	6383131
chr8	6441247	6455608	6441247	6441857	6454995	6455608	98	---	---	---	---	6442487	6442505	-	78	---	---
chr8	6458881	6472442	6458886	6460221	6471105	6472442	95	6458876	6458880	6472443	6472447	6470672	6470686	+	73	6458886	6472440
chr8	6472662	6491497	6472662	6473938	6490187	6491497	94	---	---	---	---	6489380	6489398	+	78	6472662	6491494
chr8	6473197	6491401	6473197	6473842	6490715	6491401	92	---	---	---	---	6490199	6490227	+	82	6473201	6491386
chr8	6475000	6484474	6475000	6476330	6483187	6484474	95	---	---	---	---	6476643	6476673	-	70	6475000	6484472
chr8	6475436	6484173	6475436	6476029	6483580	6484173	98	---	---	---	---	6476288	6476317	-	83	---	---
chr8	6503760	6512721	6503760	6505019	6511482	6512721	98	---	---	---	---	6511210	6511243	+	79	6503761	6512718
chr8	6519241	6538727	6519241	6519435	6538533	6538727	96	---	---	---	---	6520173	6520186	-	78	6519241	6538721
chr8	6519284	6538711	6519284	6519419	6538576	6538711	96	---	---	---	---	6520173	6520186	-	78	6519298	6538709
chr8	6521777	6533700	6521777	6523398	6532022	6533700	96	---	---	---	---	6523761	6523796	-	75	6521777	6533697
chr8	6541896	6547094	6541896	6542274	6546715	6547093	99	6541891	6541895	6547095	6547099	6546568	6546585	+	77	6541896	6547093
chr8	6553513	6567468	6553513	6555136	6565844	6567468	97	---	---	---	---	6565412	6565426	+	73	6553516	6567465
chr8	6583401	6605211	6583401	6584084	6604536	6605211	94	---	---	---	---	6584714	6584731	-	77	6583401	6605209
chr8	6585703	6598998	6585703	6586728	6597972	6598998	95	---	---	---	---	6587231	6587245	-	73	---	---
chr8	6587090	6600045	6587090	6587432	6599703	6600045	97	---	---	---	---	6587973	6588001	-	72	6587091	6600043
chr8	6621900	6629556	6621900	6623137	6628294	6629556	97	---	---	---	---	6628037	6628053	+	94	6621900	6629554
chr8	6634743	6647876	6634743	6638018	6644575	6647876	98	---	---	---	---	6638249	6638272	-	75	6634748	6647874
chr8	6669859	6682385	6669872	6672763	6679416	6682373	86	6669854	6669858	6682386	6682390	6679153	6679176	+	91	6669868	6682373
chr8	6671301	6682483	6671301	6672873	6680906	6682483	89	---	---	---	---	6680549	6680560	+	83	---	---
chr8	6676178	6694591	6676178	6677121	6693635	6694591	85	---	---	---	---	6677816	6677839	-	87	6676194	6694575
chr8	6677926	6697950	6677926	6678083	6697790	6697950	95	---	---	---	---	6696837	6696870	+	70	---	---
chr8	6678425	6695131	6678425	6679200	6694360	6695131	95	---	---	---	---	6679832	6679843	-	75	---	---
chr8	6678828	6694967	6678828	6679033	6694763	6694967	93	---	---	---	---	6694004	6694032	+	86	---	---
chr8	6724162	6732813	6724167	6724806	6732148	6732809	93	6724157	6724161	6732814	6732818	6724982	6725008	-	92	6724172	6732805
chr8	6739203	6760264	6739203	6740931	6758542	6760264	97	---	---	---	---	6741639	6741658	-	75	6739203	6760262
chr8	6745314	6752265	6745314	6746468	6751113	6752265	99	---	---	---	---	6746595	6746618	-	79	6745314	6752246
chr8	6779321	6793363	6779321	6779941	6792746	6793363	95	---	---	---	---	6792289	6792329	+	70	6779321	6793358
chr8	6809675	6815591	6809675	6811465	6813805	6815591	90	---	---	---	---	6813768	6813784	+	76	6809680	6815589
chr8	6834915	6851703	6834915	6835573	6851045	6851703	98	---	---	---	---	6850300	6850322	+	78	6834915	6851701
chr8	6839657	6849098	6839657	6840971	6847804	6849098	98	---	---	---	---	6847486	6847497	+	91	6839659	6849095
chr8	6859833	6867110	6859833	6860913	6866031	6867110	94	6859828	6859832	6867111	6867115	6865981	6865997	+	82	6859833	6867109
chr8	6879358	6889976	6879358	6880845	6888508	6889976	98	---	---	---	---	6888124	6888163	+	72	6879358	6889974
chr8	6927489	6935726	6927489	6928015	6935198	6935726	99	---	---	---	---	6935017	6935044	+	71	---	---
chr8	6951906	6967746	6951906	6953319	6966332	6967746	98	---	---	---	---	6953919	6953938	-	70	6951907	6967744
chr8	6952315	6967252	6952315	6952823	6966745	6967252	98	---	---	---	---	6953450	6953488	-	79	6952329	6967247
chr8	6956224	6965639	6956224	6957524	6964312	6965639	97	---	---	---	---	6957831	6957842	-	91	6956224	6965637
chr8	6968931	6978302	6968931	6970180	6977051	6978302	96	---	---	---	---	6970345	6970372	-	71	6968938	6978300
chr8	6994923	7003409	6994933	6995728	7002562	7003405	90	6994918	6994922	7003410	7003414	7002247	7002275	+	75	---	---
chr8	7004096	7020526	7004096	7004689	7019933	7020526	99	---	---	---	---	7019179	7019201	+	78	7004098	7020510
chr8	7006669	7016039	7006682	7007927	7014792	7016037	99	7006662	7006668	7016040	7016046	7014474	7014485	+	91	7006682	7016035
chr8	7029636	7038541	7029636	7030581	7037532	7038541	91	---	---	---	---	7037350	7037371	+	86	---	---
chr8	7042069	7051566	7042069	7043404	7050233	7051566	99	---	---	---	---	7049921	7049932	+	91	7042069	7051564
chr8	7052228	7059582	7052228	7052872	7058938	7059582	99	---	---	---	---	7053154	7053170	-	70	7052228	7059578
chr8	7081822	7090713	7081829	7083036	7089460	7090709	94	7081817	7081821	7090714	7090718	7089187	7089220	+	82	7081822	7090710
chr8	7138874	7158558	7138874	7139708	7157707	7158558	91	---	---	---	---	7140337	7140361	-	76	---	---
chr8	7145033	7154492	7145033	7146343	7153182	7154492	99	---	---	---	---	7146647	7146658	-	91	7145033	7154489
chr8	7169492	7173747	7169492	7169846	7173393	7173747	96	---	---	---	---	7173322	7173338	+	76	---	---
chr8	7185236	7201201	7185236	7186572	7199862	7201201	93	---	---	---	---	7199331	7199355	+	76	7185240	7201199
chr8	7191548	7198428	7191548	7192146	7197830	7198428	98	---	---	---	---	7197545	7197579	+	74	7191548	7198426
chr8	7210664	7224775	7210664	7212327	7223099	7224775	97	---	---	---	---	7222663	7222677	+	73	7210664	7224773
chr8	7247449	7252633	7247449	7247885	7252197	7252633	99	---	---	---	---	7252123	7252193	+	74	7247452	7252628
chr8	7260701	7279344	7260712	7262329	7277800	7279343	93	7260696	7260700	7279345	7279349	7277212	7277240	+	72	7260712	7279341
chr8	7285780	7295008	7285780	7289695	7291095	7295008	99	---	---	---	---	7291001	7291041	+	75	7285780	7295006
chr8	7297723	7309426	7297723	7298198	7308951	7309426	99	---	---	---	---	7308680	7308725	+	73	7297723	7309424
chr8	7312992	7321338	7312992	7313511	7320839	7321338	94	---	---	---	---	7313744	7313786	-	76	7312993	7321336
chr8	7324649	7339861	7324649	7324773	7339730	7339861	88	---	---	---	---	7325504	7325521	-	83	7324665	7339855
chr8	7325561	7337679	7325561	7326870	7336359	7337679	95	---	---	---	---	7327127	7327146	-	85	7325561	7337677
chr8	7361660	7374240	7361660	7362147	7373753	7374240	94	---	---	---	---	7373264	7373284	+	71	7361660	7374227
chr8	7371325	7374475	7371325	7371569	7374231	7374475	96	---	---	---	---	7371571	7371586	-	87	7371343	7374473
chr8	7375008	7386957	7375008	7378432	7383565	7386957	97	---	---	---	---	7378644	7378665	-	77	7375008	7386955
chr8	7393920	7415328	7393920	7394638	7414610	7415328	97	---	---	---	---	7395444	7395470	-	74	7393920	7415326
chr8	7398715	7410281	7398715	7399881	7409003	7410281	90	---	---	---	---	7408576	7408625	+	82	7398719	7410278
chr8	7433121	7443228	7433121	7436446	7439900	7443228	98	---	---	---	---	7439727	7439845	+	75	---	---
chr8	7459837	7472663	7459846	7463101	7469374	7472657	95	7459832	7459836	7472664	7472668	7463391	7463415	-	88	7459844	7472655
chr8	7475760	7480631	7475760	7477578	7478812	7480631	98	---	---	---	---	7478712	7478735	+	75	7475765	7480629
chr8	7488339	7497819	7488352	7488941	7497228	7497817	99	7488333	7488338	7497820	7497825	7496995	7497022	+	75	7488345	7497814
chr8	7508418	7516645	7508418	7510366	7514750	7516645	95	---	---	---	---	7510527	7510550	-	75	7508418	7516643
chr8	7524527	7532687	7524527	7527841	7529372	7532687	98	---	---	---	---	7529272	7529319	+	72	7524528	7532673
chr8	7534166	7541569	7534166	7534874	7540861	7541569	98	---	---	---	---	7535050	7535117	-	73	7534166	7541565
chr8	7545329	7555422	7545329	7548481	7552264	7555422	99	---	---	---	---	7548612	7548640	-	75	7545332	7555419
chr8	7565763	7585252	7565763	7567514	7583455	7585252	93	---	---	---	---	7582667	7582699	+	78	---	---
chr8	7570624	7587405	7570624	7571531	7586502	7587405	86	---	---	---	---	7572214	7572234	-	85	7570626	7587397
chr8	7575844	7585950	7575844	7576504	7585278	7585950	96	---	---	---	---	7585169	7585276	+	71	---	---
chr8	7603228	7607957	7603228	7603477	7607708	7607957	98	---	---	---	---	7603554	7603574	-	71	---	---
chr8	7645512	7654477	7645518	7646769	7653220	7654469	99	7645507	7645511	7654478	7654482	7652948	7652981	+	79	7645516	7654475
chr8	7656370	7666939	7656370	7658066	7665243	7666939	98	---	---	---	---	7658336	7658354	-	73	7656378	7666937
chr8	7667905	7683849	7667905	7668944	7682792	7683849	95	---	---	---	---	7669567	7669586	-	80	---	---
chr8	7675787	7684091	7675787	7676040	7683841	7684091	96	---	---	---	---	7676382	7676399	-	77	7675793	7684086
chr8	7684777	7699210	7684777	7686688	7697129	7699210	91	---	---	---	---	7687107	7687123	-	70	7684778	7699208
chr8	7722941	7741321	7722950	7724074	7740210	7741313	92	7722936	7722940	7741322	7741326	7739499	7739523	+	76	7722958	7741311
chr8	7726060	7735350	7726066	7727321	7734076	7735335	95	7726055	7726059	7735351	7735355	7727559	7727591	-	81	7726061	7735341
chr8	7754624	7763512	7754634	7755839	7762264	7763498	91	7754619	7754623	7763513	7763517	7756128	7756161	-	73	7754626	7763507
chr8	7768565	7781318	7768580	7771841	7778110	7781307	96	7768560	7768564	7781319	7781323	7772071	7772094	-	75	7768572	7781303
chr8	7799217	7808149	7799217	7800430	7806910	7808149	94	---	---	---	---	7806587	7806610	+	70	7799217	7808146
chr8	7804743	7825555	7804743	7808149	7822164	7825555	88	---	---	---	---	7821642	7821659	+	77	7804749	7825552
chr8	7811097	7818461	7811097	7811741	7817817	7818461	99	---	---	---	---	7817774	7817795	+	81	7811097	7818459
chr8	7852766	7864504	7852766	7854456	7862814	7864504	99	---	---	---	---	7854726	7854744	-	73	7852766	7864502
chr8	7866179	7875212	7866179	7867496	7873959	7875212	94	---	---	---	---	7873663	7873719	+	77	7866179	7875207
chr8	7883542	7893436	7883547	7884015	7892954	7893422	99	7883537	7883541	7893437	7893441	7884312	7884323	-	91	7883544	7893433
chr8	7884002	7892969	7884015	7885253	7891735	7892954	97	7883997	7884001	7892970	7892974	7885492	7885527	-	80	7884017	7892952
chr8	7884051	7892954	7884051	7885253	7891771	7892954	98	---	---	---	---	7885492	7885527	-	80	---	---
chr8	7897344	7909403	7897344	7897969	7908801	7909403	92	---	---	---	---	7898340	7898364	-	72	7897344	7909401
chr8	7918785	7924087	7918785	7919257	7923605	7924077	99	7918780	7918784	7924088	7924092	7919320	7919336	-	76	7918785	7924075
chr8	7926931	7945518	7926931	7928269	7944201	7945518	95	---	---	---	---	7943518	7943536	+	73	7926947	7945516
chr8	7926998	7944936	7926998	7927688	7944268	7944936	93	---	---	---	---	7943518	7943536	+	73	---	---
chr8	7933106	7942577	7933106	7934414	7941269	7942577	96	---	---	---	---	7934719	7934730	-	91	7933106	7942575
chr8	7945932	7954620	7945932	7947525	7953026	7954620	98	---	---	---	---	7952800	7952812	+	84	7945932	7954618
chr8	7973605	7982446	7973605	7974759	7981215	7982446	90	---	---	---	---	7975034	7975067	-	73	7973605	7982444
chr8	7985363	7997231	7985363	7988721	7993830	7997219	98	7985358	7985362	7997232	7997236	7993687	7993775	+	77	7985363	7997224
chr8	8001845	8010828	8001852	8002666	8009954	8010828	91	8001840	8001844	8010829	8010833	8002987	8003031	-	71	8001852	8010822
chr8	8001852	8011300	8001852	8003138	8009954	8011300	93	---	---	---	---	8009636	8009647	+	91	8001852	8011298
chr8	8024085	8042811	8024085	8025362	8041578	8042811	91	---	---	---	---	8026070	8026088	-	78	8024085	8042809
chr8	8029429	8037957	8029429	8029807	8037579	8037957	97	---	---	---	---	8037190	8037225	+	77	---	---
chr8	8034122	8042010	8034122	8037692	8038527	8042010	88	---	---	---	---	---	---	0	--	8034137	8042004
chr8	8069120	8077880	8069120	8070308	8076735	8077880	95	---	---	---	---	8070542	8070575	-	85	8069121	8077874
chr8	8111613	8128712	8111613	8114738	8125585	8128712	99	---	---	---	---	8115247	8115270	-	75	8111618	8128693
chr8	8147161	8168620	8147162	8148413	8167340	8168618	92	8147154	8147160	8168621	8168627	8149312	8149343	-	75	8147162	8168617
chr8	8150256	8162462	8150256	8150845	8161873	8162462	99	---	---	---	---	8151184	8151233	-	70	8150256	8162460
chr8	8170541	8183491	8170541	8171172	8182860	8183491	98	---	---	---	---	8171721	8171734	-	78	8170541	8183489
chr8	8219270	8226274	8219270	8219562	8225982	8226274	99	---	---	---	---	8225754	8225790	+	75	8219278	8226272
chr8	8245083	8248758	8245083	8245903	8247920	8248758	88	---	---	---	---	8245985	8245997	-	92	8245087	8248756
chr8	8249020	8266734	8249024	8249898	8265837	8266732	90	8249015	8249019	8266735	8266739	8265066	8265079	+	92	8249026	8266728
chr8	8249024	8266765	8249024	8249931	8265837	8266765	90	---	---	---	---	8250707	8250724	-	72	8249026	8266750
chr8	8252233	8261089	8252233	8253438	8259860	8261089	95	---	---	---	---	8259557	8259576	+	85	8252233	8261087
chr8	8252844	8260913	8252844	8253262	8260471	8260913	91	---	---	---	---	8260212	8260255	+	75	---	---
chr8	8266784	8272638	8266784	8267102	8272320	8272638	95	---	---	---	---	8272097	8272113	+	76	8266798	8272635
chr8	8285689	8304539	8285689	8287254	8302918	8304539	93	---	---	---	---	8302331	8302359	+	72	---	---
chr8	8287694	8292857	8287694	8288326	8292224	8292857	98	---	---	---	---	8288401	8288422	-	81	8287694	8292852
chr8	8321722	8329283	8321722	8321895	8329110	8329283	97	---	---	---	---	8328958	8329025	+	77	8321725	8329280
chr8	8372262	8387930	8372262	8374199	8385993	8387930	93	---	---	---	---	8374723	8374768	-	78	---	---
chr8	8372375	8389581	8372375	8375855	8386106	8389581	92	---	---	---	---	8376335	8376349	-	73	8372382	8389579
chr8	8376948	8395549	8376948	8379352	8393109	8395549	94	---	---	---	---	8379941	8380026	-	89	8376962	8395546
chr8	8381125	8390475	8381125	8382311	8389249	8390475	95	---	---	---	---	8389157	8389186	+	83	8381131	8390472
chr8	8381545	8390243	8381545	8382101	8389669	8390243	94	---	---	---	---	8389340	8389360	+	76	8381545	8390236
chr8	8395548	8411150	8395548	8396525	8410168	8411150	96	---	---	---	---	8397121	8397141	-	71	---	---
chr8	8411153	8420333	8411153	8413476	8418007	8420333	89	---	---	---	---	8413491	8413506	-	75	8411164	8420321
chr8	8440770	8446013	8440770	8441155	8445628	8446013	99	---	---	---	---	8445463	8445527	+	70	8440770	8446006
chr8	8465373	8472740	8465373	8465679	8472459	8472740	85	---	---	---	---	8465934	8465947	-	78	8465375	8472737
chr8	8491709	8498814	8491709	8492024	8498499	8498814	85	---	---	---	---	8498226	8498238	+	76	8491718	8498807
chr8	8498813	8513795	8498813	8503168	8509433	8513795	98	---	---	---	---	8503465	8503481	-	76	8498813	8513792
chr8	8534809	8552405	8534809	8538101	8549115	8552405	98	---	---	---	---	8538546	8538558	-	84	8534817	8552401
chr8	8539527	8549115	8539527	8540122	8548520	8549115	98	---	---	---	---	8548100	8548123	+	75	8539527	8549113
chr8	8554489	8566523	8554489	8557643	8563213	8566523	90	---	---	---	---	8562957	8563050	+	72	8554489	8566521
chr8	8554768	8565175	8554768	8556431	8563491	8565175	95	---	---	---	---	8563405	8563429	+	80	---	---
chr8	8569252	8576705	8569252	8569926	8576002	8576705	92	---	---	---	---	8575706	8575723	+	77	8569258	8576703
chr8	8585602	8604667	8585602	8591099	8599170	8604667	94	---	---	---	---	8591165	8591180	-	81	---	---
chr8	8587940	8602882	8587940	8589311	8601508	8602882	96	---	---	---	---	8589692	8589721	-	73	---	---
chr8	8590735	8604449	8590735	8590881	8604303	8604449	93	---	---	---	---	8603639	8603655	+	76	---	---
chr8	8592353	8599097	8592353	8593668	8597753	8599097	88	---	---	---	---	8593766	8593777	-	83	8592355	8599094
chr8	8597817	8606815	8597817	8598588	8606027	8606815	91	---	---	---	---	8598939	8598960	-	72	8597824	8606804
chr8	8598222	8606763	8598222	8598536	8606430	8606763	93	---	---	---	---	8598875	8598895	-	76	---	---
chr8	8655943	8666811	8655943	8657587	8665159	8666811	95	---	---	---	---	8665146	8665157	+	91	8655953	8666809
chr8	8656492	8666408	8656492	8657185	8665714	8666408	94	---	---	---	---	8665330	8665349	+	80	8656502	8666396
chr8	8680681	8684327	8680681	8681312	8683694	8684327	97	---	---	---	---	8683590	8683636	+	74	8680681	8684322
chr8	8712160	8721558	8712160	8713453	8720266	8721558	96	---	---	---	---	8720068	8720080	+	100	8712161	8721556
chr8	8738951	8749493	8738951	8742418	8746027	8749493	99	---	---	---	---	8745871	8745969	+	77	8738952	8749490
chr8	8763218	8772263	8763233	8764433	8771182	8772258	85	8763213	8763217	8772264	8772268	8764738	8764749	-	91	---	---
chr8	8772445	8780409	8772445	8772919	8779935	8780409	99	---	---	---	---	8779629	8779676	+	81	8772446	8780407
chr8	8781062	8794031	8781062	8782371	8792722	8794031	96	---	---	---	---	8782787	8782801	-	73	8781068	8794029
chr8	8827920	8842118	8827920	8828545	8841490	8842118	99	---	---	---	---	8829177	8829193	-	76	8827920	8842116
chr8	8864886	8878344	8864886	8866146	8877060	8878344	92	---	---	---	---	8866564	8866578	-	73	8864886	8878342
chr8	8879872	8898438	8879872	8880423	8897876	8898438	95	---	---	---	---	8881247	8881262	-	81	---	---
chr8	8888470	8897876	8888470	8889761	8896587	8897876	95	---	---	---	---	8889947	8889959	-	100	8888470	8897874
chr8	8902720	8905710	8902728	8903041	8905395	8905708	98	8902715	8902719	8905711	8905715	8903140	8903158	-	84	8902730	8905706
chr8	8912212	8917309	8912212	8912356	8917164	8917309	93	---	---	---	---	8916969	8916995	+	70	---	---
chr8	8935847	8955174	8935847	8937449	8953561	8955174	99	---	---	---	---	8938230	8938255	-	76	8935863	8955172
chr8	8958067	8970784	8958072	8959554	8969302	8970784	99	8958062	8958066	8970785	8970789	8968899	8968954	+	78	8958069	8970776
chr8	8974110	8994258	8974110	8975389	8992962	8994258	94	---	---	---	---	8992137	8992167	+	70	8974113	8994253
chr8	8979738	8987546	8979738	8981118	8986262	8987546	90	---	---	---	---	8981355	8981375	-	85	8979738	8987544
chr8	9003662	9012645	9003662	9004922	9011387	9012645	99	---	---	---	---	9005159	9005192	-	82	9003662	9012642
chr8	9050328	9064170	9050328	9051946	9062441	9064170	91	---	---	---	---	9062006	9062020	+	73	9050328	9064168
chr8	9059508	9079905	9059508	9060390	9079022	9079905	86	---	---	---	---	9060892	9060909	-	77	---	---
chr8	9073633	9092988	9073633	9073924	9092697	9092988	98	---	---	---	---	9092456	9092479	+	91	9073649	9092986
chr8	9083346	9092706	9083358	9084560	9091388	9092697	91	9083341	9083345	9092707	9092711	9091071	9091082	+	91	9083358	9092703
chr8	9092988	9103609	9092988	9095216	9101383	9103609	98	---	---	---	---	9095440	9095458	-	84	9093003	9103607
chr8	9120616	9137470	9120616	9124534	9133552	9137470	95	---	---	---	---	9124553	9124568	-	81	9120616	9137455
chr8	9124599	9133552	9124599	9125602	9132549	9133552	99	---	---	---	---	---	---	0	--	---	---
chr8	9146003	9153371	9146003	9146677	9152697	9153371	99	---	---	---	---	9146958	9146975	-	72	9146006	9153368
chr8	9158516	9179709	9158516	9158802	9179423	9179709	98	---	---	---	---	9159390	9159410	-	76	9158516	9179703
chr8	9171519	9180751	9171519	9172546	9179704	9180751	97	---	---	---	---	9179435	9179463	+	82	9171522	9180749
chr8	9225557	9240843	9225557	9226273	9240128	9240843	96	---	---	---	---	9226849	9226966	-	74	9225557	9240839
chr8	9236652	9242144	9236652	9237960	9240838	9242144	96	---	---	---	---	9238087	9238103	-	76	---	---
chr8	9242576	9252046	9242576	9243908	9250756	9252046	95	---	---	---	---	9244221	9244251	-	70	9242576	9252044
chr8	9270447	9280697	9270447	9271209	9279935	9280697	96	---	---	---	---	9271628	9271642	-	73	---	---
chr8	9287038	9298767	9287038	9287517	9298289	9298767	98	---	---	---	---	9297981	9298029	+	81	9287038	9298764
chr8	9302717	9318718	9302717	9305970	9315501	9318718	98	---	---	---	---	9315150	9315173	+	75	9302731	9318700
chr8	9308685	9313463	9308685	9309940	9312203	9313463	90	---	---	---	---	9312089	9312103	+	73	9308687	9313459
chr8	9308685	9312567	9308685	9309047	9312203	9312567	87	---	---	---	---	---	---	0	--	9308687	9312565
chr8	9343298	9351434	9343298	9344566	9350191	9351434	87	---	---	---	---	9350062	9350081	+	75	---	---
chr8	9372250	9377458	9372250	9372692	9377016	9377458	99	---	---	---	---	9372796	9372816	-	71	9372250	9377456
chr8	9380566	9394288	9380566	9381273	9393583	9394288	86	---	---	---	---	9393020	9393057	+	71	9380580	9394275
chr8	9381259	9392938	9381273	9384555	9389650	9392926	98	9381254	9381258	9392939	9392943	9384788	9384810	-	73	9381273	9392923
chr8	9410652	9417871	9410667	9411305	9417227	9417865	98	9410647	9410651	9417872	9417876	9417001	9417048	+	72	9410652	9417870
chr8	9420800	9430287	9420800	9422116	9428990	9430287	97	---	---	---	---	9422421	9422432	-	91	9420806	9430285
chr8	9436340	9446749	9436340	9438893	9444195	9446749	98	---	---	---	---	9443935	9443950	+	75	9436345	9446744
chr8	9449710	9459031	9449710	9451004	9457738	9459031	93	---	---	---	---	9451311	9451328	-	83	9449710	9459026
chr8	9470569	9491976	9470569	9471157	9491388	9491976	97	---	---	---	---	9472086	9472108	-	73	9470569	9491974
chr8	9472232	9484130	9472232	9475626	9480740	9484130	98	---	---	---	---	9480564	9480610	+	80	---	---
chr8	9504078	9524723	9504078	9504556	9524245	9524723	99	---	---	---	---	9523611	9523631	+	76	9504078	9524721
chr8	9512864	9521579	9512864	9513845	9520627	9521579	96	---	---	---	---	9514117	9514139	-	86	9512864	9521576
chr8	9512864	9521884	9512864	9514151	9520627	9521884	97	---	---	---	---	9520354	9520376	+	73	9512864	9521882
chr8	9532104	9534734	9532104	9532396	9534440	9534734	91	---	---	---	---	---	---	0	--	---	---
chr8	9551745	9560189	9551745	9553114	9558802	9560189	95	---	---	---	---	9553353	9553386	-	82	9551745	9560187
chr8	9594161	9603704	9594161	9595415	9602447	9603704	96	---	---	---	---	9595705	9595722	-	77	---	---
chr8	9607706	9618801	9607706	9608066	9618431	9618801	88	---	---	---	---	9617937	9617971	+	77	---	---
chr8	9625589	9631422	9625589	9625983	9631028	9631422	99	---	---	---	---	9626073	9626095	-	86	9625589	9631419
chr8	9641652	9660093	9641666	9642356	9659378	9660079	86	9641647	9641651	9660094	9660098	9658572	9658593	+	77	---	---
chr8	9649590	9652802	9649590	9650062	9652330	9652802	94	---	---	---	---	9650121	9650148	-	85	---	---
chr8	9674400	9683311	9674400	9675635	9682071	9683311	95	---	---	---	---	9681797	9681832	+	80	9674400	9683309
chr8	9690512	9704151	9690515	9692050	9702617	9704150	95	9690507	9690511	9704152	9704156	9692465	9692479	-	73	9690515	9704145
chr8	9691162	9703992	9691162	9691892	9703263	9703992	96	---	---	---	---	9702696	9702743	+	85	---	---
chr8	9710082	9718600	9710082	9711344	9717335	9718600	98	---	---	---	---	9717063	9717096	+	85	9710082	9718595
chr8	9721567	9729005	9721567	9722236	9728336	9729005	99	---	---	---	---	9728033	9728050	+	72	9721567	9729003
chr8	9737300	9748933	9737300	9737880	9748353	9748933	98	---	---	---	---	9748047	9748069	+	82	9737301	9748931
chr8	9752229	9761531	9752241	9753476	9760304	9761525	97	9752224	9752228	9761532	9761536	9753781	9753792	-	91	9752234	9761530
chr8	9762141	9781075	9762141	9764199	9779017	9781075	92	---	---	---	---	9764655	9764675	-	71	9762148	9781066
chr8	9783323	9793552	9783323	9786637	9790254	9793552	96	---	---	---	---	9790112	9790136	+	72	9783324	9793550
chr8	9814378	9820318	9814384	9814813	9819855	9820317	92	9814372	9814377	9820319	9820324	9814897	9814919	-	86	9814382	9820308
chr8	9853485	9866334	9853485	9856728	9863101	9866334	95	---	---	---	---	9856978	9857011	-	73	9853486	9866332
chr8	9879596	9886267	9879596	9880691	9885168	9886267	94	---	---	---	---	9884997	9885014	+	77	9879596	9886265
chr8	9887632	9905492	9887639	9888821	9904348	9905485	90	9887627	9887631	9905493	9905497	9889546	9889578	-	81	9887639	9905483
chr8	9887839	9905485	9887839	9888821	9904547	9905485	89	---	---	---	---	9889546	9889578	-	81	---	---
chr8	9894104	9903006	9894104	9895344	9901765	9903006	98	---	---	---	---	9901493	9901525	+	81	9894104	9903004
chr8	9916095	9925328	9916095	9917381	9924151	9925328	87	---	---	---	---	9917709	9917720	-	83	9916095	9925326
chr8	9926066	9938028	9926066	9927524	9936738	9938028	86	---	---	---	---	9936378	9936397	+	70	---	---
chr8	9952211	9963315	9952211	9955681	9959850	9963315	99	---	---	---	---	9959688	9959716	+	79	9952211	9963313
chr8	9969380	9990677	9969380	9970029	9990028	9990677	96	---	---	---	---	9989074	9989114	+	78	9969384	9990673
chr8	9972518	9982024	9972518	9973813	9980688	9982024	96	---	---	---	---	9974116	9974127	-	91	9972518	9982019
chr8	9982022	9995686	9982022	9984488	9993220	9995686	93	---	---	---	---	9984907	9984924	-	77	9982032	9995673
chr8	9986236	9995678	9986236	9986825	9995089	9995678	98	---	---	---	---	9987027	9987054	-	78	9986236	9995673
chr8	9996410	10000665	9996410	9997700	9999417	10000665	87	---	---	---	---	---	---	0	--	---	---
chr8	10011724	10023487	10011724	10013419	10021792	10023487	99	---	---	---	---	10013689	10013707	-	73	10011731	10023485
chr8	10026426	10035996	10026429	10027662	10034731	10035982	94	10026420	10026425	10035997	10036002	10027990	10028008	-	73	10026431	10035989
chr8	10026690	10035526	10026690	10027225	10034991	10035526	95	---	---	---	---	10027466	10027489	-	100	10026700	10035521
chr8	10056103	10069169	10056103	10057305	10067797	10069169	87	---	---	---	---	10067410	10067458	+	81	10056111	10069167
chr8	10070271	10079512	10070271	10070890	10078893	10079512	98	---	---	---	---	10071095	10071122	-	78	10070272	10079509
chr8	10082329	10091732	10082329	10082900	10091161	10091732	99	---	---	---	---	10090928	10090955	+	78	10082329	10091730
chr8	10102079	10109501	10102079	10102756	10108822	10109501	98	---	---	---	---	10103040	10103058	-	73	10102084	10109498
chr8	10114962	10128706	10114962	10115294	10128376	10128706	98	---	---	---	---	10127721	10127753	+	75	10114963	10128701
chr8	10148178	10166564	10148178	10149434	10165322	10166564	90	---	---	---	---	10149943	10149967	-	72	10148179	10166555
chr8	10155063	10164547	10155070	10156382	10163241	10164537	98	10155058	10155062	10164548	10164552	10162923	10162934	+	91	10155070	10164541
chr8	10174363	10183094	10174363	10175603	10181855	10183094	98	---	---	---	---	10181547	10181588	+	73	10174363	10183091
chr8	10183301	10197036	10183311	10184933	10195405	10197027	96	10183294	10183300	10197037	10197043	10185350	10185364	-	73	10183304	10197022
chr8	10216358	10228151	10216370	10216727	10227787	10228147	95	10216352	10216357	10228152	10228157	10216954	10216976	-	82	---	---
chr8	10216731	10227012	10216731	10220064	10223676	10227012	97	---	---	---	---	10223521	10223616	+	77	10216731	10227010
chr8	10230862	10248935	10230862	10231680	10248140	10248935	88	---	---	---	---	10247396	10247413	+	83	---	---
chr8	10233711	10243056	10233711	10234299	10242468	10243056	99	---	---	---	---	10242235	10242262	+	78	10233711	10243051
chr8	10243174	10257464	10243174	10247185	10253453	10257464	88	---	---	---	---	10247244	10247261	-	77	---	---
chr8	10249999	10259301	10249999	10251300	10258034	10259301	91	---	---	---	---	10257697	10257721	+	80	10250002	10259299
chr8	10259301	10280497	10259301	10259583	10280215	10280497	93	---	---	---	---	10260453	10260497	-	73	---	---
chr8	10268453	10277983	10268464	10269791	10276652	10277980	99	10268447	10268452	10277984	10277989	10276345	10276356	+	91	10268453	10277980
chr8	10303827	10308651	10303835	10304093	10308388	10308646	97	10303822	10303826	10308652	10308656	10308302	10308348	+	72	10303835	10308645
chr8	10349895	10358810	10349895	10351140	10357585	10358810	97	---	---	---	---	10351378	10351411	-	79	10349896	10358808
chr8	10369907	10385722	10369907	10370274	10385352	10385722	87	---	---	---	---	10385072	10385120	+	71	10369917	10385705
chr8	10375324	10381544	10375324	10375502	10381366	10381544	98	---	---	---	---	10375778	10375796	-	78	---	---
chr8	10400612	10413836	10400612	10403860	10410569	10413836	98	---	---	---	---	10410323	10410346	+	75	10400622	10413817
chr8	10416501	10425931	10416501	10417818	10424616	10425931	99	---	---	---	---	10418107	10418158	-	71	10416501	10425926
chr8	10460816	10470923	10460827	10464049	10467676	10470916	99	10460811	10460815	10470924	10470928	10464149	10464210	-	72	10460818	10470914
chr8	10472593	10483512	10472600	10473219	10482886	10483506	97	10472588	10472592	10483513	10483517	10473615	10473638	-	75	10472603	10483506
chr8	10497387	10506307	10497387	10498624	10505082	10506307	97	---	---	---	---	10504809	10504842	+	82	10497388	10506305
chr8	10506437	10515879	10506437	10507749	10514567	10515879	98	---	---	---	---	10514248	10514259	+	91	10506438	10515877
chr8	10525934	10534705	10525934	10526779	10533849	10534705	92	---	---	---	---	10533654	10533679	+	88	---	---
chr8	10542924	10552487	10542924	10544268	10551143	10552487	99	---	---	---	---	10544567	10544578	-	91	10542924	10552477
chr8	10557824	10573168	10557824	10559548	10571439	10573168	94	---	---	---	---	10560101	10560129	-	79	10557827	10573167
chr8	10557896	10572960	10557896	10559343	10571511	10572960	94	---	---	---	---	10559799	10559818	-	85	10557898	10572954
chr8	10583359	10600129	10583359	10584848	10598662	10600129	97	---	---	---	---	10585456	10585481	-	76	---	---
chr8	10589165	10598662	10589165	10590476	10597330	10598662	97	---	---	---	---	10590783	10590794	-	91	10589165	10598660
chr8	10608188	10618262	10608188	10611999	10614448	10618262	96	---	---	---	---	10612093	10612122	-	83	10608189	10618260
chr8	10622670	10630033	10622675	10623314	10629392	10630028	98	10622665	10622669	10630034	10630038	10623598	10623615	-	72	10622678	10630030
chr8	10631134	10642862	10631141	10631629	10642369	10642857	98	10631129	10631133	10642863	10642867	10631967	10632016	-	70	10631140	10642855
chr8	10667838	10684923	10667847	10668172	10684584	10684910	93	10667832	10667837	10684924	10684929	10668958	10668978	-	85	---	---
chr8	10686708	10707025	10686708	10688685	10705036	10707025	87	---	---	---	---	10704378	10704411	+	73	---	---
chr8	10690293	10699269	10690307	10691570	10698005	10699268	99	10690288	10690292	10699270	10699274	10691807	10691840	-	79	10690308	10699264
chr8	10704539	10715215	10704539	10706046	10713652	10715215	93	---	---	---	---	10706303	10706322	-	90	10704539	10715213
chr8	10727218	10744256	10727221	10728276	10743193	10744248	93	10727212	10727217	10744257	10744262	10728843	10728862	-	75	10727221	10744246
chr8	10732131	10742179	10732131	10732753	10741557	10742179	96	---	---	---	---	10741324	10741351	+	75	10732131	10742177
chr8	10765099	10774590	10765099	10766423	10773304	10774590	95	---	---	---	---	10766739	10766750	-	91	---	---
chr8	10776254	10786424	10776254	10777492	10785188	10786424	98	---	---	---	---	10784912	10784931	+	90	---	---
chr8	10792399	10804344	10792399	10792825	10803915	10804344	99	---	---	---	---	10793314	10793334	-	71	10792411	10804336
chr8	10818716	10834434	10818716	10818889	10834261	10834434	94	---	---	---	---	10819624	10819658	-	74	---	---
chr8	10847224	10856675	10847224	10848545	10855350	10856671	99	10847219	10847223	10856676	10856680	10848821	10848842	-	72	10847224	10856673
chr8	10865790	10875244	10865790	10866421	10874613	10875244	97	---	---	---	---	10866620	10866647	-	75	10865802	10875242
chr8	10880960	10884467	10880960	10881188	10884239	10884467	93	---	---	---	---	10884086	10884097	+	91	---	---
chr8	10912912	10925670	10912912	10917104	10921480	10925670	98	---	---	---	---	10917108	10917134	-	77	---	---
chr8	10917106	10936051	10917120	10918093	10935072	10936043	98	10917101	10917105	10936052	10936056	10918887	10918914	-	71	---	---
chr8	10925694	10935075	10925694	10926280	10934489	10935075	99	---	---	---	---	10926485	10926512	-	78	10925694	10935073
chr8	10936030	10945006	10936041	10937305	10943737	10945001	99	10936025	10936029	10945007	10945011	10943467	10943499	+	81	10936031	10944995
chr8	10945712	10952014	10945712	10948029	10949606	10952014	91	---	---	---	---	10949539	10949562	+	75	10945726	10951995
chr8	10956684	10977888	10956684	10957300	10977276	10977888	92	---	---	---	---	10958229	10958248	-	85	10956684	10977876
chr8	10967165	10976522	10967180	10968473	10975218	10976513	94	10967160	10967164	10976523	10976527	10974880	10974902	+	78	10967180	10976511
chr8	10979522	10987851	10979522	10979989	10987379	10987851	86	---	---	---	---	10987207	10987262	+	76	10979537	10987839
chr8	10999368	11009332	10999368	11001058	11007642	11009332	99	---	---	---	---	11007353	11007371	+	73	10999368	11009330
chr8	11038749	11050508	11038749	11040440	11048817	11050508	99	---	---	---	---	11040707	11040725	-	73	11038749	11050503
chr8	11055584	11066790	11055584	11058052	11064317	11066790	98	---	---	---	---	11058342	11058366	-	84	11055584	11066788
chr8	11068376	11077455	11068376	11068960	11076871	11077455	99	---	---	---	---	11076637	11076664	+	75	11068376	11077453
chr8	11084297	11093428	11084297	11085638	11092107	11093428	98	---	---	---	---	11085945	11085960	-	81	11084297	11093423
chr8	11102737	11115541	11102737	11104360	11113860	11115541	95	---	---	---	---	11113429	11113443	+	73	11102740	11115538
chr8	11159212	11163266	11159224	11161237	11161240	11163255	97	11159207	11159211	11163267	11163271	---	---	0	--	11159216	11163255
chr8	11174986	11188515	11174993	11178613	11184889	11188509	99	11174981	11174985	11188516	11188520	11184575	11184604	+	73	11174993	11188513
chr8	11189446	11198552	11189446	11190620	11197377	11198552	92	---	---	---	---	11190947	11190958	-	83	11189449	11198549
chr8	11227039	11241822	11227039	11227679	11241182	11241822	99	---	---	---	---	11240506	11240555	+	70	11227039	11241809
chr8	11300305	11308557	11300309	11300690	11308180	11308550	91	11300300	11300304	11308558	11308562	11307913	11307936	+	75	11300305	11308553
chr8	11314590	11327528	11314590	11316199	11325917	11327528	95	---	---	---	---	11325481	11325495	+	73	---	---
chr8	11360213	11381888	11360213	11362120	11380061	11381888	86	---	---	---	---	11362999	11363017	-	73	---	---
chr8	11366645	11376475	11366645	11369869	11373250	11376475	99	---	---	---	---	11373081	11373190	+	75	11366645	11376472
chr8	11395421	11404119	11395436	11396662	11402875	11404118	97	11395416	11395420	11404120	11404124	11402603	11402636	+	82	11395436	11404115
chr8	11415698	11426968	11415698	11418550	11424122	11426968	94	---	---	---	---	11423867	11423892	+	73	11415699	11426966
chr8	11432536	11439509	11432539	11433399	11438636	11439503	93	11432528	11432535	11439510	11439517	11438387	11438424	+	76	11432539	11439502
chr8	11440871	11461271	11440871	11441212	11460930	11461271	94	---	---	---	---	11460201	11460236	+	72	---	---
chr8	11444340	11461766	11444340	11444851	11461266	11461766	92	---	---	---	---	11445597	11445615	-	73	---	---
chr8	11447939	11455289	11447939	11448669	11454562	11455289	94	---	---	---	---	11448859	11448930	-	72	11447939	11455287
chr8	11467359	11478006	11467359	11469694	11475672	11478006	98	---	---	---	---	11475555	11475595	+	78	11467376	11478004
chr8	11487874	11496832	11487874	11489136	11495573	11496832	99	---	---	---	---	11489374	11489407	-	82	11487874	11496830
chr8	11508196	11528942	11508196	11508695	11528448	11528942	93	---	---	---	---	11527540	11527558	+	89	11508196	11528937
chr8	11508889	11524989	11508889	11510081	11523799	11524989	95	---	---	---	---	11510700	11510716	-	76	---	---
chr8	11510740	11523316	11510740	11513178	11520831	11523316	95	---	---	---	---	11513466	11513483	-	72	11510748	11523314
chr8	11525374	11539704	11525377	11526306	11538802	11539703	89	11525367	11525373	11539705	11539711	11538265	11538302	+	92	---	---
chr8	11530733	11538805	11530733	11534220	11535314	11538805	99	---	---	---	---	11535221	11535260	+	77	11530733	11538800
chr8	11543199	11552457	11543199	11544428	11551228	11552457	97	---	---	---	---	11544448	11544477	-	83	---	---
chr8	11568909	11582172	11568909	11570108	11580969	11582172	94	---	---	---	---	11580443	11580479	+	70	11568913	11582170
chr8	11595137	11600122	11595137	11595702	11599535	11600122	86	---	---	---	---	11595840	11595851	-	83	11595137	11600120
chr8	11602122	11612419	11602122	11605453	11609090	11612419	99	---	---	---	---	11605511	11605635	-	77	11602127	11612416
chr8	11614505	11636074	11614516	11616266	11634361	11636068	93	11614498	11614504	11636075	11636081	11616970	11616989	-	70	11614516	11636070
chr8	11624029	11633498	11624032	11625345	11632181	11633493	99	11624024	11624028	11633499	11633503	11631985	11631997	+	100	11624029	11633491
chr8	11645130	11662272	11645130	11646816	11660585	11662272	98	---	---	---	---	11647363	11647407	-	77	11645131	11662270
chr8	11675978	11685102	11675978	11677185	11683852	11685102	90	---	---	---	---	11677489	11677514	-	80	11675978	11685098
chr8	11712108	11731245	11712108	11715689	11727662	11731245	89	---	---	---	---	11716056	11716068	-	100	11712115	11731240
chr8	11712832	11730020	11712832	11714465	11728388	11730020	87	---	---	---	---	11714876	11714902	-	74	---	---
chr8	11727433	11735751	11727433	11727715	11735469	11735751	99	---	---	---	---	11727986	11728014	-	82	11727445	11735742
chr8	11748019	11756869	11748021	11749222	11755636	11756856	96	11748013	11748018	11756870	11756875	11749510	11749538	-	82	11748021	11756866
chr8	11752447	11772711	11752449	11753075	11772088	11772711	92	11752442	11752446	11772712	11772716	11771169	11771226	+	79	11752462	11772708
chr8	11768456	11776071	11768456	11768869	11775654	11776071	96	---	---	---	---	11769143	11769209	-	74	11768458	11776069
chr8	11777414	11786512	11777421	11778045	11785881	11786506	94	11777409	11777413	11786513	11786517	11785490	11785514	+	76	11777421	11786506
chr8	11798707	11815268	11798716	11799311	11814672	11815262	89	11798702	11798706	11815269	11815273	11800046	11800064	-	73	---	---
chr8	11800487	11813391	11800487	11802039	11811841	11813391	96	---	---	---	---	11802459	11802473	-	73	---	---
chr8	11822559	11836289	11822562	11823458	11835374	11836275	94	11822553	11822558	11836290	11836295	11824017	11824045	-	79	---	---
chr8	11839811	11853531	11839811	11841319	11852024	11853531	98	---	---	---	---	11841739	11841753	-	73	11839811	11853529
chr8	11866447	11880632	11866457	11867086	11880002	11880631	99	11866442	11866446	11880633	11880637	11867537	11867551	-	80	11866448	11880629
chr8	11890587	11900139	11890587	11892011	11898846	11900139	90	---	---	---	---	11898528	11898539	+	91	11890587	11900137
chr8	11908985	11918090	11908986	11910162	11916901	11918087	88	11908979	11908984	11918091	11918096	11916572	11916597	+	80	11908987	11918085
chr8	11909389	11918087	11909389	11910162	11917303	11918087	85	---	---	---	---	11916982	11916996	+	80	11909401	11918085
chr8	11918703	11928217	11918703	11920016	11926904	11928217	95	---	---	---	---	11926589	11926600	+	91	11918706	11928213
chr8	11943498	11955564	11943498	11945893	11953171	11955564	99	---	---	---	---	11945999	11946018	-	80	11943501	11955561
chr8	11996336	12013212	11996336	11997012	12012532	12013212	97	---	---	---	---	12011814	12011837	+	91	11996343	12013210
chr8	12002586	12012059	12002586	12003922	12010722	12012059	99	12002580	12002585	12012060	12012065	12010403	12010414	+	83	12002586	12012056
chr8	12024593	12034788	12024593	12024952	12034399	12034781	89	12024588	12024592	12034789	12034793	12025361	12025376	-	81	---	---
chr8	12025604	12034399	12025604	12026935	12033069	12034399	98	---	---	---	---	12032773	12032784	+	100	12025605	12034397
chr8	12050070	12060672	12050070	12053534	12057205	12060672	99	---	---	---	---	12053613	12053718	-	74	12050070	12060666
chr8	12072911	12081088	12072911	12073838	12080157	12081088	96	---	---	---	---	12073840	12073868	-	72	12072913	12081078
chr8	12094565	12103553	12094565	12095824	12102283	12103553	98	---	---	---	---	12096063	12096096	-	79	12094566	12103551
chr8	12105192	12113656	12105192	12108564	12110285	12113656	99	---	---	---	---	12110193	12110232	+	75	12105193	12113654
chr8	12117235	12125772	12117235	12119210	12123793	12125772	98	---	---	---	---	12123593	12123616	+	75	12117235	12125765
chr8	12135518	12144647	12135518	12136287	12143877	12144647	93	---	---	---	---	12136515	12136536	-	72	---	---
chr8	12159115	12166433	12159115	12159761	12165787	12166433	99	---	---	---	---	12160041	12160057	-	70	12159115	12166427
chr8	12185929	12199844	12185929	12187727	12198103	12199844	95	---	---	---	---	12197670	12197686	+	70	12185931	12199842
chr8	12214039	12235887	12214039	12215507	12234302	12235887	89	---	---	---	---	12216064	12216092	-	72	---	---
chr8	12219944	12227921	12219948	12220212	12227657	12227921	98	12219939	12219943	12227922	12227926	12220541	12220558	-	83	---	---
chr8	12245585	12260245	12245585	12250357	12255499	12260245	92	---	---	---	---	---	---	0	--	---	---
chr8	12251670	12260288	12251670	12251937	12260011	12260288	93	---	---	---	---	12259617	12259636	+	85	---	---
chr8	12267176	12274897	12267176	12268483	12273604	12274897	96	---	---	---	---	12268622	12268637	-	87	12267176	12274895
chr8	12276808	12287208	12276808	12278154	12285878	12287208	95	---	---	---	---	12285491	12285541	+	72	12276813	12287206
chr8	12296593	12304517	12296593	12296780	12304330	12304517	98	---	---	---	---	12297132	12297157	-	73	12296593	12304514
chr8	12336919	12351475	12336919	12339404	12348992	12351475	85	---	---	---	---	12339755	12339786	-	75	12336937	12351469
chr8	12344876	12353481	12344883	12345514	12352858	12353467	91	12344870	12344875	12353482	12353487	12352699	12352765	+	79	12344878	12353475
chr8	12362039	12375398	12362039	12365644	12371828	12375398	97	---	---	---	---	12365875	12365898	-	75	12362039	12375396
chr8	12382475	12401518	12382475	12383660	12400345	12401518	85	---	---	---	---	12384072	12384107	-	75	---	---
chr8	12386623	12396037	12386623	12387956	12394722	12396037	96	---	---	---	---	12394403	12394414	+	91	12386625	12396034
chr8	12401768	12412565	12401768	12402891	12411443	12412565	95	---	---	---	---	12402969	12402997	-	86	12401773	12412561
chr8	12422418	12431358	12422418	12423661	12430116	12431358	98	---	---	---	---	12429843	12429857	+	80	12422418	12431354
chr8	12453484	12462360	12453484	12454727	12461109	12462360	91	---	---	---	---	12454997	12455047	-	72	12453484	12462358
chr8	12453543	12461897	12453543	12454266	12461168	12461897	88	---	---	---	---	12454564	12454610	-	72	12453549	12461895
chr8	12464438	12471895	12464452	12465092	12471242	12471882	99	12464433	12464437	12471896	12471900	12470941	12470958	+	77	12464442	12471886
chr8	12475991	12484963	12475991	12477338	12483628	12484963	93	---	---	---	---	12477608	12477653	-	71	12475993	12484960
chr8	12489359	12495441	12489359	12489629	12495171	12495441	98	---	---	---	---	12489782	12489812	-	74	12489359	12495440
chr8	12516562	12525599	12516562	12517743	12524504	12525599	87	---	---	---	---	12524180	12524205	+	80	---	---
chr8	12526062	12535031	12526062	12527323	12533786	12535031	97	---	---	---	---	12527589	12527622	-	73	12526065	12535029
chr8	12536833	12552768	12536833	12538146	12551455	12552768	99	---	---	---	---	12550876	12550889	+	85	12536834	12552765
chr8	12543040	12549510	12543040	12544229	12548322	12549510	99	---	---	---	---	12548117	12548131	+	73	12543045	12549508
chr8	12564446	12578725	12564454	12564627	12578544	12578718	97	12564438	12564445	12578726	12578733	12578013	12578037	+	72	---	---
chr8	12567332	12573760	12567332	12568726	12572346	12573760	97	---	---	---	---	12568856	12568894	-	79	12567332	12573757
chr8	12579985	12593429	12579985	12582091	12591336	12593429	86	---	---	---	---	12590987	12591004	+	88	12579993	12593423
chr8	12581668	12597471	12581668	12586333	12593001	12597471	87	---	---	---	---	12592769	12592817	+	77	12581680	12597469
chr8	12590053	12597471	12590053	12590719	12596802	12597471	98	---	---	---	---	12590957	12590973	-	82	12590054	12597469
chr8	12615352	12632743	12615359	12616667	12631379	12632729	94	12615346	12615351	12632744	12632749	12617316	12617333	-	72	12615352	12632730
chr8	12617575	12627009	12617575	12618886	12625697	12627009	98	---	---	---	---	12619171	12619182	-	100	12617577	12627006
chr8	12638073	12649867	12638083	12640840	12647132	12649864	98	12638068	12638072	12649868	12649872	12646817	12646841	+	84	12638083	12649864
chr8	12650815	12659965	12650830	12652187	12658603	12659961	97	12650810	12650814	12659966	12659970	12658331	12658364	+	82	12650821	12659959
chr8	12650905	12659391	12650905	12651618	12658678	12659391	97	---	---	---	---	12651783	12651825	-	76	12650911	12659384
chr8	12686635	12694440	12686635	12688579	12692500	12694440	99	---	---	---	---	12688761	12688773	-	84	12686637	12694438
chr8	12700714	12710938	12700714	12701816	12709822	12710924	98	12700709	12700713	12710939	12710943	12709422	12709436	+	86	---	---
chr8	12712014	12723645	12712014	12712487	12723172	12723645	98	---	---	---	---	12722867	12722912	+	73	12712014	12723643
chr8	12732524	12740473	12732524	12733773	12739199	12740473	92	---	---	---	---	12734009	12734044	-	83	---	---
chr8	12768130	12778268	12768130	12771382	12775015	12778268	99	---	---	---	---	12774858	12774956	+	76	12768130	12778266
chr8	12797787	12812743	12797787	12802140	12808389	12812743	99	---	---	---	---	12802432	12802453	-	72	12797788	12812740
chr8	12816538	12826789	12816550	12820109	12823204	12826775	97	12816533	12816537	12826790	12826794	12820227	12820248	-	95	12816551	12826784
chr8	12817417	12824190	12817417	12817740	12823871	12824190	94	---	---	---	---	12818007	12818031	-	72	---	---
chr8	12850345	12871509	12850345	12853794	12868064	12871509	90	---	---	---	---	12854424	12854440	-	70	12850348	12871505
chr8	12857189	12868080	12857192	12860834	12864430	12868071	99	12857184	12857188	12868081	12868085	12860887	12860985	-	77	12857190	12868078
chr8	12872674	12885553	12872674	12876065	12882210	12885553	93	---	---	---	---	12876252	12876274	-	78	12872675	12885549
chr8	12873967	12885365	12873967	12875877	12883517	12885365	91	---	---	---	---	12883483	12883515	+	72	---	---
chr8	12927752	12938270	12927752	12930791	12935231	12938270	99	---	---	---	---	12930832	12930852	-	71	12927757	12938268
chr8	12986405	12995899	12986409	12987714	12994588	12995891	99	12986400	12986404	12995900	12995904	12994269	12994280	+	91	12986406	12995891
chr8	12998999	13007826	12998999	13000191	13006599	13007826	93	---	---	---	---	13000428	13000460	-	81	12999001	13007824
chr8	13012306	13021703	13012306	13013619	13020386	13021703	95	---	---	---	---	13020069	13020100	+	87	13012307	13021701
chr8	13047761	13066333	13047761	13051451	13062826	13066333	94	---	---	---	---	13051968	13051990	-	78	13047776	13066331
chr8	13052981	13060722	13052981	13053568	13060133	13060720	99	13052976	13052980	13060723	13060727	13059887	13059906	+	85	13052982	13060721
chr8	13079711	13089257	13079711	13081047	13087921	13089257	99	---	---	---	---	13081353	13081364	-	91	13079711	13089255
chr8	13092100	13097339	13092100	13092587	13096852	13097339	98	---	---	---	---	---	---	0	--	13092100	13097334
chr8	13106473	13120329	13106473	13108156	13118702	13120329	96	---	---	---	---	13118266	13118282	+	70	13106473	13120320
chr8	13154731	13169175	13154731	13154940	13168964	13169175	92	---	---	---	---	13168263	13168288	+	73	13154737	13169167
chr8	13158528	13167531	13158543	13161940	13164124	13167521	98	13158523	13158527	13167532	13167536	13161995	13162014	-	70	13158531	13167522
chr8	13172221	13180337	13172221	13172572	13179981	13180337	94	---	---	---	---	13172890	13172908	-	78	---	---
chr8	13180652	13184064	13180663	13180927	13183788	13184055	97	13180647	13180651	13184065	13184069	13183757	13183770	+	71	13180654	13184053
chr8	13184656	13190467	13184656	13184927	13190198	13190467	98	---	---	---	---	13190075	13190090	+	87	13184656	13190465
chr8	13208088	13219285	13208088	13210932	13216058	13219285	85	---	---	---	---	13215801	13215823	+	73	13208088	13219283
chr8	13230991	13239098	13230991	13231735	13238353	13239098	98	---	---	---	---	13238028	13238057	+	73	13231003	13239095
chr8	13258190	13264124	13258190	13258457	13263857	13264124	98	---	---	---	---	13263587	13263603	+	76	13258190	13264122
chr8	13269660	13283727	13269660	13270291	13283091	13283722	97	13269655	13269659	13283728	13283732	13270865	13270884	-	70	13269660	13283722
chr8	13293891	13306435	13293891	13295591	13304736	13306435	98	---	---	---	---	13304460	13304479	+	90	13293892	13306433
chr8	13309426	13317521	13309426	13312633	13314313	13317521	98	---	---	---	---	13312686	13312726	-	73	13309426	13317519
chr8	13324773	13332354	13324773	13326009	13331121	13332354	98	---	---	---	---	13326247	13326263	-	94	13324790	13332352
chr8	13336473	13341748	13336473	13336831	13341390	13341748	97	---	---	---	---	13336941	13337017	-	71	13336473	13341744
chr8	13361431	13382730	13361432	13367351	13376804	13382727	92	13361426	13361430	13382731	13382735	13376417	13376434	+	83	---	---
chr8	13364179	13379675	13364179	13364307	13379547	13379675	99	---	---	---	---	13364976	13364992	-	82	---	---
chr8	13367621	13376187	13367627	13368949	13374871	13376177	88	13367615	13367620	13376188	13376193	13369004	13369026	-	73	13367627	13376175
chr8	13367812	13376010	13367812	13368782	13375054	13376010	87	---	---	---	---	13369004	13369026	-	73	---	---
chr8	13375197	13384054	13375197	13375922	13383329	13384054	98	---	---	---	---	13383015	13383044	+	83	---	---
chr8	13391555	13397261	13391568	13391861	13396954	13397247	99	13391549	13391554	13397262	13397267	13396781	13396794	+	85	13391560	13397258
chr8	13409319	13427392	13409319	13410379	13426406	13427392	89	---	---	---	---	13411066	13411080	-	86	---	---
chr8	13418107	13426400	13418107	13418664	13425801	13426400	88	---	---	---	---	13418954	13418985	-	87	---	---
chr8	13428251	13437389	13428251	13429462	13436199	13437389	94	---	---	---	---	13429768	13429793	-	80	13428251	13437387
chr8	13439763	13452645	13439776	13443074	13449342	13452645	99	13439757	13439762	13452646	13452651	13443364	13443388	-	84	13439776	13452643
chr8	13468914	13478335	13468914	13469504	13477745	13478335	99	---	---	---	---	13469791	13469827	-	70	13468914	13478333
chr8	13483234	13490850	13483249	13483449	13490646	13490846	98	13483229	13483233	13490851	13490855	13490350	13490361	+	91	13483234	13490844
chr8	13497671	13509281	13497671	13498145	13508807	13509281	98	---	---	---	---	13498403	13498448	-	73	13497671	13509278
chr8	13515902	13525343	13515902	13517222	13524041	13525343	98	---	---	---	---	13523723	13523734	+	91	13515902	13525341
chr8	13533309	13542616	13533309	13533971	13541953	13542616	97	---	---	---	---	13534294	13534331	-	73	13533315	13542614
chr8	13562550	13575350	13562550	13564048	13573851	13575350	99	---	---	---	---	13564394	13564459	-	75	13562551	13575347
chr8	13580328	13589252	13580331	13581491	13588027	13589251	91	13580323	13580327	13589253	13589257	13581795	13581818	-	79	---	---
chr8	13596460	13610955	13596460	13597770	13609601	13610955	94	---	---	---	---	13609184	13609201	+	77	13596460	13610953
chr8	13647700	13660369	13647700	13650890	13657148	13660369	92	---	---	---	---	13656836	13656860	+	88	---	---
chr8	13663230	13677744	13663236	13664434	13676556	13677731	94	13663225	13663229	13677745	13677749	13664980	13665004	-	80	13663236	13677728
chr8	13697735	13709172	13697735	13698054	13708888	13709172	88	---	---	---	---	13698549	13698581	-	72	13697753	13709168
chr8	13709470	13717381	13709470	13709656	13717195	13717381	96	---	---	---	---	13716820	13716840	+	80	13709470	13717378
chr8	13731553	13744829	13731555	13733250	13743126	13744820	99	13731548	13731552	13744830	13744834	13733706	13733721	-	100	13731553	13744818
chr8	13757226	13766082	13757226	13758433	13764874	13766082	99	---	---	---	---	13758671	13758704	-	79	13757226	13766080
chr8	13787312	13804911	13787312	13788085	13804139	13804911	91	---	---	---	---	13788845	13788868	-	75	13787313	13804895
chr8	13794496	13803518	13794503	13795781	13802231	13803506	99	13794490	13794495	13803519	13803524	13796021	13796054	-	79	13794503	13803504
chr8	13808093	13824591	13808093	13809290	13823416	13824591	91	---	---	---	---	13809968	13809997	-	73	13808093	13824589
chr8	13810514	13819433	13810514	13811749	13818198	13819433	99	---	---	---	---	13817924	13817957	+	82	13810515	13819431
chr8	13819518	13833568	13819518	13820005	13833075	13833562	88	13819513	13819517	13833569	13833573	13820645	13820659	-	93	---	---
chr8	13819659	13833508	13819659	13819951	13833216	13833508	90	---	---	---	---	13832700	13832717	+	72	13819668	13833499
chr8	13840895	13857182	13840895	13842645	13855432	13857182	98	---	---	---	---	13843244	13843259	-	81	13840905	13857180
chr8	13841519	13856761	13841519	13842224	13856056	13856761	97	---	---	---	---	13855491	13855542	+	82	13841520	13856748
chr8	13843888	13848710	13843888	13846295	13846304	13848710	98	---	---	---	---	---	---	0	--	---	---
chr8	13857177	13867601	13857177	13859174	13865605	13867601	96	---	---	---	---	13859408	13859430	-	78	---	---
chr8	13877561	13891263	13877561	13881598	13887226	13891263	98	---	---	---	---	13881806	13881830	-	72	13877561	13891261
chr8	13905734	13920824	13905734	13907312	13919244	13920824	99	---	---	---	---	13918878	13918891	+	71	13905737	13920817
chr8	13929629	13939204	13929629	13930281	13938552	13939204	99	---	---	---	---	13930486	13930513	-	78	13929630	13939202
chr8	13973358	13985288	13973358	13974924	13983552	13985288	89	---	---	---	---	13975181	13975200	-	90	13973358	13985286
chr8	13994405	14010741	13994405	13997543	14007578	14010741	91	---	---	---	---	14007263	14007281	+	73	13994416	14010724
chr8	14012591	14021610	14012601	14013890	14020309	14021598	99	14012586	14012590	14021611	14021615	14014156	14014189	-	73	---	---
chr8	14034365	14053174	14034365	14034601	14052938	14053174	93	14034360	14034364	14053175	14053179	14052059	14052078	+	80	14034365	14053173
chr8	14035951	14045233	14035951	14037191	14043993	14045233	99	---	---	---	---	14043682	14043693	+	91	14035951	14045231
chr8	14055247	14061154	14055247	14055607	14060787	14061154	96	---	---	---	---	14060541	14060569	+	82	---	---
chr8	14061908	14073695	14061908	14062752	14072833	14073695	90	---	---	---	---	14063197	14063212	-	75	14061925	14073685
chr8	14064445	14069460	14064445	14064584	14069321	14069460	99	---	---	---	---	14064595	14064613	-	89	14064445	14069455
chr8	14073519	14080634	14073519	14074883	14079364	14080634	91	---	---	---	---	14079195	14079212	+	77	14073522	14080632
chr8	14088043	14102482	14088043	14089756	14100776	14102482	96	---	---	---	---	14090168	14090179	-	83	14088043	14102480
chr8	14104400	14121328	14104400	14105648	14120055	14121328	90	---	---	---	---	14119524	14119548	+	72	14104400	14121325
chr8	14107246	14115252	14107246	14108463	14114020	14115252	92	---	---	---	---	14113770	14113783	+	100	14107248	14115250
chr8	14159101	14164335	14159101	14159775	14163606	14164335	88	---	---	---	---	14163514	14163531	+	72	14159101	14164332
chr8	14195452	14210000	14195452	14195740	14209712	14210000	95	---	---	---	---	14209153	14209170	+	77	---	---
chr8	14197489	14205795	14197489	14198652	14204587	14205795	92	---	---	---	---	14204530	14204544	+	80	14197489	14205791
chr8	14198738	14204587	14198738	14198924	14204401	14204587	95	---	---	---	---	14199122	14199147	-	73	14198747	14204576
chr8	14224833	14235453	14224833	14227134	14233186	14235453	95	---	---	---	---	14232883	14232896	+	71	---	---
chr8	14263651	14272628	14263651	14264925	14271352	14272628	99	---	---	---	---	14271079	14271112	+	82	14263651	14272626
chr8	14306520	14322868	14306520	14307752	14321635	14322868	98	---	---	---	---	14320986	14321000	+	86	14306521	14322865
chr8	14333699	14342684	14333703	14334963	14341427	14342684	98	14333693	14333698	14342685	14342690	14341113	14341141	+	82	14333703	14342682
chr8	14343470	14357321	14343470	14344798	14355995	14357320	96	14343465	14343469	14357322	14357326	14345216	14345230	-	73	---	---
chr8	14381968	14390224	14381973	14383503	14388757	14390224	93	14381963	14381967	14390225	14390229	14388637	14388651	+	73	14381969	14390222
chr8	14396494	14409724	14396506	14398954	14407246	14409711	87	14396488	14396493	14409725	14409730	14399216	14399249	-	85	---	---
chr8	14410711	14428395	14410711	14411323	14427773	14428395	97	---	---	---	---	14411907	14411930	-	70	14410714	14428392
chr8	14416105	14424186	14416105	14419490	14420801	14424186	99	---	---	---	---	14419510	14419522	-	76	14416105	14424184
chr8	14458458	14463420	14458458	14459630	14462247	14463420	95	---	---	---	---	14459725	14459760	-	75	14458462	14463408
chr8	14506192	14515729	14506192	14506820	14515101	14515729	97	---	---	---	---	14514868	14514895	+	75	14506193	14515727
chr8	14525602	14534508	14525602	14526863	14533281	14534508	92	---	---	---	---	14527103	14527136	-	82	14525602	14534506
chr8	14544720	14562919	14544720	14545598	14562038	14562913	94	14544715	14544719	14562920	14562924	14546273	14546293	-	80	14544720	14562904
chr8	14550290	14558304	14550290	14551489	14557107	14558304	94	---	---	---	---	14556854	14556868	+	100	14550290	14558290
chr8	14562913	14572148	14562913	14564151	14570906	14572148	89	---	---	---	---	14564466	14564489	-	79	14562913	14572145
chr8	14578456	14586562	14578459	14578930	14586076	14586549	86	14578451	14578455	14586563	14586567	14585768	14585796	+	82	14578461	14586561
chr8	14594762	14610599	14594762	14596128	14609265	14610599	92	---	---	---	---	14608654	14608709	+	71	14594764	14610597
chr8	14599429	14609106	14599429	14600058	14608477	14609106	98	---	---	---	---	14608247	14608274	+	82	14599429	14609103
chr8	14615527	14629386	14615527	14617109	14627650	14629386	89	---	---	---	---	14617526	14617540	-	73	14615528	14629381
chr8	14634239	14643193	14634239	14635470	14641935	14643189	97	14634233	14634238	14643194	14643199	14641663	14641696	+	79	14634239	14643187
chr8	14644382	14661140	14644382	14648118	14657405	14661140	99	---	---	---	---	14657212	14657225	+	78	14644388	14661127
chr8	14645878	14653341	14645878	14649556	14649666	14653341	99	---	---	---	---	---	---	0	--	---	---
chr8	14661190	14672811	14661190	14662943	14671059	14672811	99	---	---	---	---	14663230	14663246	-	76	14661192	14672808
chr8	14673877	14683300	14673889	14677777	14679405	14683297	99	14673871	14673876	14683301	14683306	14679311	14679351	+	78	14673878	14683293
chr8	14697595	14706483	14697595	14698840	14705241	14706483	95	---	---	---	---	14699069	14699104	-	77	14697595	14706480
chr8	14697864	14706028	14697864	14698366	14705507	14706028	94	---	---	---	---	14698645	14698672	-	75	14697867	14706021
chr8	14710863	14719734	14710863	14712086	14718529	14719734	97	---	---	---	---	14718258	14718291	+	82	14710863	14719732
chr8	14722358	14738809	14722358	14723256	14737911	14738809	98	---	---	---	---	14723740	14723776	-	75	---	---
chr8	14730692	14739236	14730703	14731125	14738804	14739222	97	14730687	14730691	14739237	14739241	14738742	14738755	+	85	14730707	14739226
chr8	14755002	14763972	14755016	14756280	14762690	14763957	98	14754997	14755001	14763973	14763977	14762443	14762476	+	82	14755007	14763963
chr8	14766044	14775862	14766056	14767390	14774553	14775854	95	14766038	14766043	14775863	14775868	14767573	14767585	-	100	14766057	14775849
chr8	14792462	14805724	14792462	14793808	14804378	14805724	95	---	---	---	---	14794225	14794239	-	73	14792462	14805722
chr8	14815372	14830155	14815372	14819637	14825893	14830155	95	---	---	---	---	14825622	14825646	+	72	14815372	14830144
chr8	14832446	14845983	14832446	14836078	14842351	14845983	99	---	---	---	---	14842037	14842066	+	73	14832446	14845981
chr8	14850559	14864272	14850559	14852243	14862586	14864272	94	---	---	---	---	14852565	14852578	-	78	14850559	14864270
chr8	14887115	14894505	14887129	14887772	14893852	14894495	99	14887110	14887114	14894506	14894510	14893551	14893568	+	72	14887123	14894502
chr8	14898647	14917737	14898660	14899938	14916458	14917737	93	14898641	14898646	14917738	14917743	14900713	14900741	-	72	14898648	14917735
chr8	14936333	14950385	14936348	14938102	14948738	14950384	91	14936328	14936332	14950386	14950390	14948301	14948315	+	73	14936334	14950381
chr8	14966678	14976152	14966688	14967998	14974836	14976146	99	14966673	14966677	14976153	14976157	14968184	14968196	-	100	14966688	14976144
chr8	14983338	14992232	14983338	14984625	14991048	14992232	91	---	---	---	---	14990785	14990818	+	79	14983340	14992230
chr8	15015118	15021780	15015118	15015525	15021373	15021780	99	---	---	---	---	15015527	15015566	-	85	15015118	15021778
chr8	15023990	15028628	15023990	15024774	15027849	15028628	88	---	---	---	---	15024874	15024918	-	71	---	---
chr8	15038563	15045961	15038571	15039244	15045278	15045951	99	15038558	15038562	15045962	15045966	15044982	15044999	+	72	15038567	15045946
chr8	15046059	15055073	15046059	15046869	15054244	15055073	97	---	---	---	---	15047145	15047165	-	76	15046059	15055071
chr8	15061680	15069939	15061694	15062597	15069017	15069937	97	15061675	15061679	15069940	15069944	15068745	15068778	+	79	15061694	15069937
chr8	15073617	15079918	15073623	15075021	15078519	15079916	99	15073610	15073616	15079919	15079925	15075150	15075188	-	79	15073619	15079912
chr8	15087267	15100232	15087267	15088832	15098613	15100232	93	---	---	---	---	15089251	15089265	-	73	15087270	15100230
chr8	15145421	15166471	15145421	15146448	15165445	15166471	98	---	---	---	---	15146986	15147008	-	82	---	---
chr8	15148968	15162054	15148971	15150458	15160561	15162047	95	15148963	15148967	15162055	15162059	15160129	15160143	+	73	15148974	15162045
chr8	15180359	15194664	15180369	15182166	15192801	15194661	95	15180354	15180358	15194665	15194669	15192369	15192385	+	70	15180372	15194658
chr8	15208737	15218191	15208737	15210067	15216883	15218191	97	---	---	---	---	15216565	15216576	+	91	15208737	15218189
chr8	15228932	15244355	15228932	15232339	15240949	15244355	98	---	---	---	---	15240636	15240655	+	80	15228948	15244349
chr8	15232348	15237255	15232348	15232956	15236647	15237255	98	---	---	---	---	15236567	15236592	+	88	15232353	15237254
chr8	15237484	15247316	15237485	15238949	15245837	15247304	98	15237478	15237483	15247317	15247322	15238990	15239010	-	71	15237488	15247302
chr8	15257705	15266714	15257705	15258994	15265449	15266714	97	---	---	---	---	15259260	15259293	-	73	15257716	15266712
chr8	15286964	15301707	15286964	15287530	15301141	15301707	99	---	---	---	---	15288126	15288140	-	80	15286966	15301692
chr8	15291467	15298836	15291467	15292110	15298193	15298836	99	---	---	---	---	15292394	15292411	-	72	15291467	15298834
chr8	15301707	15315355	15301707	15303298	15313931	15315355	88	---	---	---	---	15313496	15313510	+	73	15301707	15315353
chr8	15316751	15330561	15316761	15317370	15329938	15330547	96	15316746	15316750	15330562	15330566	15317783	15317824	-	71	15316757	15330548
chr8	15330784	15342250	15330784	15330960	15342074	15342250	92	---	---	---	---	15331413	15331432	-	85	15330784	15342246
chr8	15346657	15358927	15346657	15349255	15356322	15358927	99	---	---	---	---	15349539	15349555	-	76	15346660	15358925
chr8	15377338	15393943	15377338	15377608	15393671	15393943	97	---	---	---	---	15392885	15392909	+	72	15377338	15393941
chr8	15398392	15412240	15398399	15400062	15410570	15412233	98	15398385	15398391	15412241	15412247	15400482	15400496	-	73	15398399	15412231
chr8	15422035	15428691	15422044	15422231	15428494	15428679	93	15422029	15422034	15428692	15428697	15422488	15422507	-	85	---	---
chr8	15433920	15447278	15433930	15435162	15446150	15447270	87	15433915	15433919	15447279	15447283	15435553	15435572	-	70	15433922	15447273
chr8	15450758	15459698	15450758	15452015	15458437	15459698	95	---	---	---	---	15458160	15458193	+	82	15450758	15459696
chr8	15464138	15478410	15464138	15465227	15477315	15478410	91	---	---	---	---	15476881	15476895	+	73	---	---
chr8	15488353	15502705	15488353	15490140	15500796	15502705	87	---	---	---	---	15500364	15500380	+	70	15488356	15502703
chr8	15549906	15569949	15549906	15551021	15568834	15569949	96	---	---	---	---	15568007	15568037	+	70	---	---
chr8	15559013	15565344	15559013	15560370	15563967	15565344	98	---	---	---	---	15560498	15560536	-	79	15559015	15565339
chr8	15570207	15580203	15570207	15573531	15576876	15580203	99	---	---	---	---	15576734	15576748	+	73	15570222	15580201
chr8	15586136	15597801	15586136	15586614	15597323	15597801	98	---	---	---	---	15586870	15586918	-	83	15586136	15597796
chr8	15605091	15618759	15605091	15609108	15614745	15618759	99	---	---	---	---	15614514	15614540	+	70	15605091	15618757
chr8	15624706	15643590	15624706	15625020	15643277	15643590	92	---	---	---	---	15625916	15625931	-	81	15624718	15643581
chr8	15627186	15639847	15627186	15627557	15639476	15639847	96	---	---	---	---	15627966	15628045	-	70	15627186	15639838
chr8	15628587	15634742	15628587	15629864	15633432	15634742	92	---	---	---	---	15629995	15630027	-	78	---	---
chr8	15634743	15642275	15634743	15636412	15640604	15642275	95	---	---	---	---	15636530	15636552	-	91	15634759	15642272
chr8	15660612	15676283	15660612	15660727	15676168	15676283	97	---	---	---	---	15675614	15675626	+	84	---	---
chr8	15664055	15676816	15664055	15664597	15676274	15676816	94	---	---	---	---	15665142	15665170	-	72	---	---
chr8	15691560	15700497	15691560	15692794	15699243	15700497	98	---	---	---	---	15693032	15693065	-	79	15691560	15700495
chr8	15700596	15707020	15700596	15702162	15705453	15707020	98	---	---	---	---	15702258	15702319	-	83	15700598	15707018
chr8	15736251	15745861	15736251	15736856	15745256	15745861	98	---	---	---	---	15737252	15737275	-	75	15736257	15745859
chr8	15759558	15773245	15759558	15763587	15769219	15773245	99	---	---	---	---	15763792	15763816	-	72	15759558	15773242
chr8	15781591	15802688	15781591	15782834	15801429	15802683	97	15781585	15781590	15802689	15802694	15800512	15800545	+	73	15781601	15802684
chr8	15784664	15796910	15784664	15788693	15792879	15796910	99	---	---	---	---	15788758	15788778	-	76	15784664	15796907
chr8	15811862	15826705	15811870	15816155	15822419	15826705	99	15811857	15811861	15826706	15826710	15822198	15822215	+	94	15811870	15826703
chr8	15828677	15841450	15828677	15829762	15840366	15841450	96	---	---	---	---	15839990	15840004	+	73	---	---
chr8	15837998	15849781	15837998	15840375	15847365	15849781	85	---	---	---	---	15847343	15847356	+	92	---	---
chr8	15850535	15860038	15850535	15851843	15858710	15860038	97	---	---	---	---	15858392	15858403	+	91	15850535	15860033
chr8	15876776	15886292	15876776	15878117	15884970	15886292	98	---	---	---	---	15878422	15878433	-	91	15876776	15886289
chr8	15932898	15950114	15932898	15934091	15948922	15950114	93	---	---	---	---	15934623	15934640	-	72	15932898	15950111
chr8	15937752	15947902	15937752	15938381	15947274	15947902	97	---	---	---	---	15938748	15938772	-	88	15937752	15947896
chr8	15964797	15970156	15964809	15965848	15969138	15970156	86	15964792	15964796	15970157	15970161	15965992	15966013	-	72	---	---
chr8	15964797	15970156	15964809	15965848	15969138	15970156	86	15964792	15964796	15970157	15970161	15965992	15966013	-	72	---	---
chr8	15966471	15976239	15966471	15967356	15975469	15976239	85	---	---	---	---	15975063	15975080	+	83	---	---
chr8	15971694	15981432	15971694	15974656	15978457	15981432	87	---	---	---	---	15978290	15978310	+	71	---	---
chr8	15990307	15999829	15990307	15991624	15998511	15999829	99	---	---	---	---	15991944	15991968	-	76	15990308	15999827
chr8	16046968	16063456	16046968	16047424	16063042	16063456	85	---	---	---	---	16062353	16062369	+	88	16046971	16063455
chr8	16055732	16064220	16055732	16056482	16063453	16064220	92	---	---	---	---	16056792	16056817	-	80	16055744	16064218
chr8	16067228	16076118	16067228	16068328	16075019	16076118	93	---	---	---	---	16074696	16074713	+	72	---	---
chr8	16082753	16095989	16082755	16086135	16092567	16095987	98	16082748	16082752	16095990	16095994	16086419	16086435	-	76	16082766	16095985
chr8	16084744	16095987	16084744	16086135	16094596	16095987	99	---	---	---	---	16086419	16086435	-	76	---	---
chr8	16101334	16109475	16101340	16104804	16106015	16109475	99	16101329	16101333	16109476	16109480	16104856	16104895	-	72	16101340	16109472
chr8	16111809	16119672	16111812	16114643	16116845	16119672	99	16111804	16111808	16119673	16119677	16114735	16114753	-	84	16111812	16119665
chr8	16136017	16149722	16136017	16137481	16148250	16149722	95	---	---	---	---	16147826	16147840	+	73	16136027	16149720
chr8	16151008	16172723	16151015	16151544	16172192	16172721	99	16151003	16151007	16172724	16172728	16152212	16152241	-	83	16151015	16172718
chr8	16157732	16172192	16157732	16158363	16171561	16172192	99	---	---	---	---	16158920	16158939	-	70	16157733	16172190
chr8	16172721	16180777	16172721	16176145	16177353	16180777	99	---	---	---	---	16176198	16176237	-	72	16172721	16180775
chr8	16193800	16207446	16193800	16196327	16204932	16207446	98	---	---	---	---	16196710	16196749	-	72	16193801	16207442
chr8	16212962	16222134	16212962	16214163	16220922	16222134	95	---	---	---	---	16214470	16214495	-	80	16212967	16222132
chr8	16238229	16255409	16238229	16238345	16255293	16255409	99	---	---	---	---	16239158	16239171	-	78	16238229	16255390
chr8	16241622	16251211	16241622	16242258	16250575	16251211	97	---	---	---	---	16250159	16250182	+	70	16241625	16251208
chr8	16258179	16267661	16258179	16259498	16266342	16267661	99	---	---	---	---	16259806	16259817	-	91	16258179	16267659
chr8	16298652	16308729	16298652	16298846	16308535	16308729	98	---	---	---	---	16308051	16308071	+	95	16298659	16308724
chr8	16316579	16333825	16316582	16317787	16332572	16333822	90	16316573	16316578	16333826	16333831	16332004	16332028	+	80	16316586	16333823
chr8	16323676	16331139	16323682	16324348	16330473	16331139	99	16323671	16323675	16331140	16331144	16330170	16330187	+	72	16323676	16331134
chr8	16347062	16357427	16347062	16347860	16356627	16357427	96	---	---	---	---	16356402	16356429	+	71	---	---
chr8	16361338	16372212	16361338	16365288	16368262	16372212	99	---	---	---	---	16368203	16368250	+	95	16361353	16372210
chr8	16384167	16392587	16384176	16387771	16388989	16392581	99	16384162	16384166	16392588	16392592	16388896	16388935	+	77	16384168	16392579
chr8	16449198	16463176	16449198	16450881	16461494	16463176	99	---	---	---	---	16451300	16451316	-	70	16449198	16463174
chr8	16469716	16478664	16469716	16471110	16477275	16478664	94	---	---	---	---	16477018	16477041	+	75	16469716	16478657
chr8	16518906	16531715	16518906	16520892	16529662	16531715	89	---	---	---	---	16529304	16529324	+	76	16518908	16531706
chr8	16521465	16535986	16521465	16525162	16532288	16535986	93	---	---	---	---	16525501	16525517	-	76	---	---
chr8	16522684	16534746	16522691	16523913	16533514	16534737	94	16522679	16522683	16534747	16534751	16533134	16533149	+	81	16522688	16534730
chr8	16526492	16530435	16526492	16527799	16529105	16530435	89	---	---	---	---	16529006	16529027	+	77	16526493	16530432
chr8	16529105	16538648	16529105	16530438	16537316	16538648	96	---	---	---	---	16530741	16530752	-	91	16529106	16538642
chr8	16541103	16556054	16541103	16545464	16551693	16556054	99	---	---	---	---	16545657	16545674	-	94	16541103	16556043
chr8	16573507	16582823	16573507	16574742	16581587	16582823	98	---	---	---	---	16581267	16581278	+	91	16573507	16582821
chr8	16587396	16599054	16587396	16587874	16598576	16599054	97	---	---	---	---	16588129	16588177	-	81	16587396	16599048
chr8	16612779	16629765	16612779	16614008	16628672	16629765	86	16612774	16612778	16629766	16629770	16614410	16614433	-	75	16612789	16629763
chr8	16613365	16629734	16613365	16613977	16629122	16629734	98	---	---	---	---	16614410	16614433	-	75	16613366	16629729
chr8	16617022	16622356	16617022	16617193	16622185	16622356	96	---	---	---	---	16617342	16617386	-	77	16617022	16622350
chr8	16645168	16653596	16645168	16646424	16652341	16653596	99	---	---	---	---	16652070	16652103	+	82	16645168	16653589
chr8	16683673	16692959	16683673	16684217	16692415	16692959	99	---	---	---	---	16692182	16692209	+	78	16683673	16692956
chr8	16707485	16716343	16707485	16708735	16715116	16716343	95	---	---	---	---	16709017	16709036	-	80	16707485	16716340
chr8	16734873	16746264	16734883	16735921	16745165	16746260	93	16734867	16734872	16746265	16746270	16744748	16744762	+	73	---	---
chr8	16758742	16770971	16758742	16760366	16769348	16770971	99	---	---	---	---	16760785	16760801	-	70	16758742	16770969
chr8	16797499	16809253	16797499	16799187	16807564	16809253	99	---	---	---	---	16799456	16799474	-	73	16797499	16809250
chr8	16819159	16825726	16819159	16821357	16823532	16825726	93	---	---	---	---	16821422	16821439	-	83	16819159	16825712
chr8	16832432	16845249	16832440	16835657	16841932	16845249	93	16832427	16832431	16845250	16845254	16835947	16835971	-	88	16832441	16845247
chr8	16850234	16859359	16850234	16850369	16859223	16859359	96	---	---	---	---	16858843	16858867	+	80	16850250	16859357
chr8	16879612	16886053	16879615	16880578	16885060	16886050	95	16879607	16879611	16886054	16886058	16884835	16884850	+	75	16879615	16886051
chr8	16897686	16911540	16897698	16899330	16909958	16911534	95	16897681	16897685	16911541	16911545	16899745	16899761	-	70	16897691	16911529
chr8	16936219	16945407	16936232	16937439	16944214	16945400	94	16936214	16936218	16945408	16945412	16937743	16937760	-	83	16936232	16945395
chr8	16936227	16945121	16936232	16937159	16944214	16945120	93	16936221	16936226	16945122	16945127	16937401	16937423	-	86	---	---
chr8	16951087	16965175	16951102	16952773	16963542	16965160	93	16951082	16951086	16965176	16965180	16953193	16953207	-	73	16951088	16965158
chr8	16951169	16965160	16951169	16952773	16963608	16965160	93	---	---	---	---	16953193	16953207	-	73	16951171	16965158
chr8	16968587	16972362	16968587	16969407	16971542	16972362	99	---	---	---	---	16971524	16971539	+	87	16968587	16972360
chr8	16987620	16996820	16987621	16988942	16995528	16996817	95	16987615	16987619	16996821	16996825	16989228	16989249	-	72	16987621	16996817
chr8	17003441	17024561	17003441	17005721	17022281	17024561	98	---	---	---	---	17022155	17022174	+	80	17003441	17024559
chr8	17007278	17016683	17007287	17007876	17016094	17016683	98	17007273	17007277	17016684	17016688	17008078	17008105	-	78	17007283	17016678
chr8	17030759	17039231	17030771	17034286	17035718	17039231	98	17030754	17030758	17039232	17039236	17034337	17034376	-	70	---	---
chr8	17046626	17059510	17046626	17049861	17056285	17059510	99	---	---	---	---	17055963	17055982	+	80	---	---
chr8	17134535	17148210	17134537	17136224	17146567	17148197	95	17134528	17134534	17148211	17148217	17136642	17136658	-	70	17134537	17148209
chr8	17155094	17169655	17155094	17159376	17165716	17169655	91	---	---	---	---	17159579	17159596	-	94	---	---
chr8	17189509	17202433	17189509	17191077	17200864	17202433	99	---	---	---	---	17191496	17191512	-	70	17189509	17202431
chr8	17207521	17229164	17207527	17209104	17227601	17229152	87	17207516	17207520	17229165	17229169	17209895	17209913	-	73	---	---
chr8	17209415	17217997	17209415	17210356	17217095	17217997	93	---	---	---	---	17216797	17216817	+	85	17209415	17217995
chr8	17218064	17229582	17218064	17218475	17229170	17229582	95	---	---	---	---	17228897	17228985	+	82	17218078	17229579
chr8	17246435	17255786	17246435	17249698	17252337	17255786	87	---	---	---	---	17252270	17252296	+	77	17246436	17255774
chr8	17260599	17265791	17260599	17262889	17263567	17265791	89	---	---	---	---	---	---	0	--	17260607	17265782
chr8	17268386	17279117	17268386	17271925	17275570	17279117	99	---	---	---	---	17272010	17272108	-	76	17268386	17279115
chr8	17298672	17301365	17298682	17299338	17300691	17301354	94	17298666	17298671	17301366	17301371	---	---	0	--	17298673	17301363
chr8	17336460	17346119	17336473	17337146	17345421	17346109	94	17336455	17336459	17346120	17346124	17345114	17345131	+	72	17336461	17346117
chr8	17346375	17353333	17346375	17347401	17352312	17353333	88	---	---	---	---	17352066	17352084	+	84	17346382	17353328
chr8	17361529	17375187	17361529	17362662	17374055	17375187	94	---	---	---	---	17363113	17363127	-	86	17361529	17375182
chr8	17386423	17391844	17386423	17386744	17391523	17391844	98	---	---	---	---	17386774	17386802	-	72	17386423	17391842
chr8	17402993	17412493	17403002	17404323	17411160	17412481	99	17402988	17402992	17412494	17412498	17404630	17404641	-	91	17402996	17412487
chr8	17416719	17423015	17416719	17416863	17422871	17423015	98	---	---	---	---	17422710	17422766	+	80	17416729	17423013
chr8	17423261	17432585	17423261	17423961	17431885	17432585	99	---	---	---	---	17431793	17431810	+	72	---	---
chr8	17433481	17446413	17433481	17434895	17444991	17446405	99	17433476	17433480	17446414	17446418	17435388	17435400	-	100	17433481	17446403
chr8	17437352	17443814	17437352	17438766	17442389	17443807	99	17437347	17437351	17443815	17443819	17442219	17442257	+	79	---	---
chr8	17485197	17506307	17485197	17485474	17506032	17506307	97	---	---	---	---	17505023	17505059	+	75	---	---
chr8	17491765	17498273	17491765	17493215	17496821	17498273	99	---	---	---	---	17493346	17493384	-	79	17491767	17498271
chr8	17521023	17542602	17521023	17521441	17542179	17542602	94	---	---	---	---	17522400	17522424	-	72	17521024	17542596
chr8	17534016	17542179	17534016	17535946	17540250	17542179	96	---	---	---	---	17540055	17540080	+	73	17534016	17542177
chr8	17556128	17570855	17556128	17556472	17570511	17570855	99	---	---	---	---	17570263	17570288	+	73	---	---
chr8	17584374	17594773	17584374	17587766	17591381	17594773	99	---	---	---	---	17587825	17587923	-	77	17584374	17594771
chr8	17652697	17660725	17652697	17653968	17659445	17660725	93	---	---	---	---	17653978	17653993	-	75	---	---
chr8	17660963	17664415	17660965	17661733	17663633	17664401	85	17660958	17660962	17664416	17664420	17661817	17661833	-	82	---	---
chr8	17683580	17701034	17683580	17683849	17700764	17701034	94	---	---	---	---	17684612	17684632	-	76	---	---
chr8	17686095	17698062	17686095	17687578	17696592	17698062	97	---	---	---	---	17687922	17687981	-	76	17686095	17698060
chr8	17704662	17712213	17704673	17705320	17711556	17712203	96	17704657	17704661	17712214	17712218	17705601	17705618	-	72	17704665	17712198
chr8	17717861	17726968	17717861	17719026	17725787	17726968	91	---	---	---	---	17719332	17719349	-	83	17717862	17726965
chr8	17734309	17739847	17734314	17734665	17739491	17739847	97	17734304	17734308	17739848	17739852	17734717	17734740	-	70	17734315	17739842
chr8	17751046	17756075	17751046	17751209	17755913	17756075	97	---	---	---	---	---	---	0	--	---	---
chr8	17756609	17768409	17756615	17759945	17765045	17768398	97	17756604	17756608	17768410	17768414	17764860	17764985	+	77	17756615	17768398
chr8	17780342	17793864	17780356	17781422	17792795	17793855	94	17780336	17780341	17793865	17793870	17781597	17781615	-	84	17780356	17793853
chr8	17786300	17792718	17786300	17787714	17791318	17792718	96	---	---	---	---	17791151	17791189	+	79	17786303	17792716
chr8	17809270	17818648	17809270	17810581	17817330	17818642	98	17809265	17809269	17818649	17818653	17817131	17817143	+	100	17809270	17818647
chr8	17823579	17842141	17823579	17826384	17839347	17842141	96	---	---	---	---	17838741	17838764	+	87	17823579	17842139
chr8	17827894	17835299	17827907	17828574	17834620	17835287	99	17827889	17827893	17835300	17835304	17834319	17834336	+	72	17827908	17835291
chr8	17845405	17853257	17845405	17846685	17851977	17853257	98	---	---	---	---	17851759	17851803	+	71	17845408	17853252
chr8	17853432	17863018	17853432	17854790	17861679	17863018	98	---	---	---	---	17861361	17861372	+	91	17853433	17863015
chr8	17880032	17901002	17880032	17880653	17900381	17901002	98	---	---	---	---	17881517	17881565	-	85	---	---
chr8	17884824	17893069	17884824	17886070	17891721	17893069	91	---	---	---	---	17886308	17886339	-	84	17884824	17893067
chr8	17901002	17910536	17901002	17902342	17909216	17910536	98	---	---	---	---	17902643	17902654	-	91	17901002	17910529
chr8	17911479	17919628	17911484	17912746	17918356	17919619	98	17911474	17911478	17919629	17919633	17912815	17912896	-	76	---	---
chr8	17949392	17958865	17949401	17950719	17957519	17958858	94	17949387	17949391	17958866	17958870	17957203	17957214	+	91	17949394	17958859
chr8	17983601	17992543	17983601	17984868	17991296	17992543	97	---	---	---	---	17991024	17991057	+	82	17983602	17992541
chr8	17992947	18007158	17992947	17994591	18005438	18007158	91	---	---	---	---	17995012	17995026	-	73	17992947	18007156
chr8	18013686	18022572	18013686	18015330	18020929	18022572	99	---	---	---	---	18020712	18020724	+	84	18013689	18022570
chr8	18025592	18034441	18025592	18026721	18033265	18034439	89	18025587	18025591	18034442	18034446	18027037	18027048	-	83	---	---
chr8	18036868	18054316	18036868	18038169	18053022	18054316	97	---	---	---	---	18052330	18052349	+	85	18036868	18054314
chr8	18046005	18057056	18046005	18048747	18054312	18057056	98	---	---	---	---	18054034	18054052	+	73	18046020	18057054
chr8	18058066	18066255	18058066	18058600	18065723	18066255	97	---	---	---	---	18058922	18058946	-	84	---	---
chr8	18077784	18088199	18077784	18078318	18087665	18088199	98	---	---	---	---	18087198	18087238	+	75	---	---
chr8	18091109	18100668	18091124	18091771	18100016	18100663	99	18091104	18091108	18100669	18100673	18099693	18099729	+	70	18091120	18100665
chr8	18104256	18121835	18104256	18104970	18121103	18121835	92	---	---	---	---	18120397	18120414	+	72	18104258	18121831
chr8	18105392	18114802	18105398	18105986	18114211	18114799	99	18105386	18105391	18114803	18114808	18113978	18114005	+	78	18105398	18114800
chr8	18135765	18153512	18135765	18137247	18152030	18153512	99	---	---	---	---	18151332	18151360	+	86	---	---
chr8	18146234	18153654	18146248	18146390	18153507	18153649	99	18146228	18146233	18153655	18153660	18153174	18153200	+	92	18146240	18153647
chr8	18187850	18196979	18187850	18189182	18195618	18196967	96	18187845	18187849	18196980	18196984	18195347	18195379	+	81	18187850	18196969
chr8	18205925	18226427	18205925	18206588	18225767	18226427	90	---	---	---	---	18207409	18207433	-	72	18205929	18226421
chr8	18210433	18227439	18210448	18211679	18226213	18227425	94	18210428	18210432	18227440	18227444	18225641	18225665	+	80	18210438	18227438
chr8	18212089	18220382	18212089	18212579	18219868	18220382	94	---	---	---	---	18219521	18219548	+	78	---	---
chr8	18231216	18240752	18231216	18234516	18237452	18240752	99	---	---	---	---	18237305	18237396	+	77	18231219	18240749
chr8	18265934	18279733	18265934	18267615	18278078	18279733	96	---	---	---	---	18277643	18277657	+	73	18265934	18279727
chr8	18292308	18310634	18292308	18293511	18309333	18310634	90	---	---	---	---	18308910	18308933	+	75	18292308	18310632
chr8	18294793	18304179	18294793	18295390	18303584	18304179	99	---	---	---	---	18303351	18303378	+	78	18294793	18304168
chr8	18319339	18337472	18319339	18320229	18336560	18337472	92	---	---	---	---	18335861	18335885	+	80	---	---
chr8	18320510	18329918	18320510	18321095	18329333	18329918	99	---	---	---	---	18321379	18321415	-	70	18320510	18329915
chr8	18340126	18356438	18340127	18340813	18355744	18356429	97	18340121	18340125	18356439	18356443	18355080	18355097	+	83	18340127	18356429
chr8	18344317	18353222	18344327	18345558	18352005	18353217	96	18344312	18344316	18353223	18353227	18351693	18351721	+	82	18344320	18353215
chr8	18344930	18353217	18344930	18345558	18352608	18353217	94	---	---	---	---	18352369	18352453	+	70	---	---
chr8	18382583	18385803	18382583	18383151	18385235	18385803	90	---	---	---	---	18385140	18385153	+	78	---	---
chr8	18395575	18412145	18395579	18401341	18406371	18412135	91	18395570	18395574	18412146	18412150	18406246	18406284	+	82	---	---
chr8	18404935	18413879	18404935	18406188	18412625	18413879	99	---	---	---	---	18412353	18412386	+	79	18404935	18413877
chr8	18416002	18422853	18416002	18418559	18420290	18422847	99	18415997	18416001	18422854	18422858	18420277	18420288	+	91	18416002	18422845
chr8	18424195	18439745	18424206	18428900	18435057	18439743	98	18424186	18424194	18439746	18439754	18434751	18434765	+	86	18424209	18439741
chr8	18462913	18472199	18462913	18463595	18471491	18472199	95	---	---	---	---	18471098	18471125	+	75	18462913	18472197
chr8	18475921	18488594	18475921	18477368	18487156	18488594	97	---	---	---	---	18486748	18486813	+	75	18475922	18488592
chr8	18490059	18499535	18490059	18491382	18498211	18499535	99	---	---	---	---	18497899	18497910	+	91	18490065	18499533
chr8	18513043	18530451	18513050	18515505	18527938	18530440	97	18513037	18513042	18530452	18530457	18527339	18527365	+	70	18513046	18530438
chr8	18517467	18526795	18517480	18518185	18526064	18526789	89	18517462	18517466	18526796	18526800	18525671	18525698	+	75	18517472	18526779
chr8	18555390	18563824	18555390	18556705	18562490	18563824	97	---	---	---	---	18556871	18556898	-	71	18555393	18563821
chr8	18576335	18582623	18576335	18576589	18582369	18582623	98	---	---	---	---	18576865	18576877	-	92	18576335	18582621
chr8	18586342	18595473	18586342	18587504	18594284	18595473	86	---	---	---	---	18593951	18593976	+	76	18586342	18595471
chr8	18600030	18619007	18600030	18601343	18617704	18619007	87	---	---	---	---	18601974	18602003	-	73	---	---
chr8	18604880	18613158	18604890	18608393	18609648	18613149	98	18604875	18604879	18613159	18613163	18608446	18608482	-	81	18604887	18613155
chr8	18636723	18644512	18636723	18639957	18641287	18644512	97	---	---	---	---	18641201	18641238	+	71	18636725	18644509
chr8	18645247	18652647	18645247	18645912	18651982	18652647	98	---	---	---	---	18651744	18651798	+	74	18645248	18652644
chr8	18666290	18679964	18666290	18670326	18675927	18679964	99	---	---	---	---	18670531	18670555	-	72	18666294	18679961
chr8	18687874	18697220	18687874	18688893	18696201	18697220	95	---	---	---	---	18695943	18695958	+	93	---	---
chr8	18700657	18715066	18700669	18701295	18714432	18715058	97	18700652	18700656	18715067	18715071	18701847	18701867	-	71	18700667	18715056
chr8	18726812	18734297	18726815	18727491	18733615	18734291	99	18726807	18726811	18734298	18734302	18733318	18733335	+	72	18726818	18734289
chr8	18737332	18744947	18737347	18738292	18743992	18744936	97	18737327	18737331	18744948	18744952	18738544	18738563	-	90	18737336	18744934
chr8	18757560	18777518	18757560	18759064	18776025	18777518	87	---	---	---	---	18759468	18759483	-	81	18757570	18777515
chr8	18759450	18771502	18759462	18761849	18769103	18771491	99	18759445	18759449	18771503	18771507	18761955	18761974	-	80	18759456	18771489
chr8	18777513	18780613	18777513	18777659	18780467	18780613	89	---	---	---	---	18777788	18777800	-	76	---	---
chr8	18780613	18789878	18780613	18781837	18788643	18789878	97	---	---	---	---	18782140	18782151	-	91	18780613	18789876
chr8	18794182	18803970	18794182	18797410	18800496	18803970	90	---	---	---	---	18800356	18800378	+	95	18794182	18803968
chr8	18806454	18815190	18806463	18807706	18813915	18815176	96	18806448	18806453	18815191	18815196	18813604	18813628	+	80	18806459	18815178
chr8	18832231	18837442	18832231	18832696	18836983	18837442	96	---	---	---	---	18832817	18832831	-	86	18832231	18837440
chr8	18898206	18906558	18898206	18899521	18905238	18906558	91	---	---	---	---	18899759	18899772	-	100	18898210	18906556
chr8	18923665	18938020	18923665	18924294	18937391	18938020	99	---	---	---	---	18936737	18936757	+	76	18923665	18938018
chr8	18940081	18949211	18940081	18941292	18948000	18949210	97	18940075	18940080	18949212	18949217	18941520	18941572	-	71	---	---
chr8	18970555	18980979	18970555	18973753	18977785	18980979	98	---	---	---	---	18973884	18973912	-	79	18970567	18980976
chr8	18993546	18998729	18993546	18994417	18997859	18998729	97	---	---	---	---	18994559	18994575	-	70	18993546	18998727
chr8	19007074	19024390	19007074	19007240	19024224	19024390	98	---	---	---	---	19007898	19007910	-	76	19007075	19024388
chr8	19013233	19022661	19013233	19014539	19021354	19022661	99	---	---	---	---	19014725	19014737	-	100	19013233	19022659
chr8	19035127	19044649	19035127	19036449	19043327	19044649	99	---	---	---	---	19036755	19036766	-	91	19035128	19044647
chr8	19085958	19104355	19085958	19086823	19103494	19104355	97	---	---	---	---	19087582	19087600	-	78	19085967	19104353
chr8	19095295	19116941	19095308	19096456	19115807	19116941	89	19095289	19095294	19116942	19116947	19114839	19114870	+	75	---	---
chr8	19132569	19136382	19132569	19134407	19134674	19136382	91	---	---	---	---	19134610	19134622	+	76	---	---
chr8	19163524	19185341	19163524	19166323	19182555	19185341	96	---	---	---	---	19167099	19167115	-	82	19163525	19185339
chr8	19169063	19179739	19169063	19172583	19176219	19179739	99	---	---	---	---	19172683	19172744	-	72	19169063	19179737
chr8	19190074	19198913	19190074	19191359	19197671	19198913	95	---	---	---	---	19191596	19191629	-	82	19190074	19198910
chr8	19201422	19218846	19201422	19204889	19215390	19218846	98	---	---	---	---	19204935	19205007	-	75	19201424	19218837
chr8	19211033	19229783	19211037	19211871	19228936	19229771	94	19211027	19211032	19229784	19229789	19212709	19212725	-	76	19211040	19229769
chr8	19223993	19233161	19224006	19225147	19232017	19233158	94	19223988	19223992	19233162	19233166	19225264	19225286	-	86	19224006	19233154
chr8	19224006	19233288	19224006	19225277	19232017	19233288	94	---	---	---	---	19231699	19231710	+	91	19224006	19233286
chr8	19245908	19261978	19245908	19246976	19260909	19261978	91	---	---	---	---	19247226	19247243	-	83	---	---
chr8	19248598	19257792	19248598	19249852	19256611	19257792	91	---	---	---	---	19256275	19256300	+	80	19248598	19257790
chr8	19261975	19273374	19261979	19262458	19272886	19273364	95	19261968	19261974	19273375	19273381	19272526	19272575	+	70	19261981	19273373
chr8	19279780	19295300	19279780	19284462	19290654	19295300	96	---	---	---	---	19284754	19284769	-	87	19279780	19295298
chr8	19297992	19311555	19297992	19299726	19309918	19311555	92	---	---	---	---	19309659	19309677	+	89	19297995	19311553
chr8	19325614	19339565	19325614	19327342	19337831	19339565	97	---	---	---	---	19327759	19327773	-	73	19325617	19339563
chr8	19368455	19386227	19368461	19370010	19384721	19386219	91	19368447	19368454	19386228	19386235	19384117	19384132	+	81	19368467	19386226
chr8	19389561	19406549	19389561	19390808	19405299	19406549	98	---	---	---	---	19404704	19404729	+	73	19389563	19406547
chr8	19396899	19404980	19396906	19400293	19401587	19404980	99	19396891	19396898	19404981	19404988	19400345	19400366	-	72	19396899	19404977
chr8	19418970	19426025	19418970	19419507	19425487	19426025	91	---	---	---	---	19419618	19419634	-	88	19418973	19426018
chr8	19426023	19434954	19426023	19427276	19433720	19434954	98	---	---	---	---	19427511	19427544	-	82	19426024	19434950
chr8	19457720	19465769	19457720	19458720	19464768	19465769	96	---	---	---	---	19464535	19464555	+	76	19457720	19465762
chr8	19477842	19495409	19477842	19479066	19494178	19495409	96	---	---	---	---	19479710	19479728	-	73	19477843	19495407
chr8	19484820	19493504	19484825	19486442	19491928	19493491	96	19484814	19484819	19493505	19493510	19486581	19486597	-	88	19484827	19493501
chr8	19499151	19510839	19499151	19501862	19508163	19510839	98	---	---	---	---	19502152	19502176	-	84	19499151	19510837
chr8	19600773	19616733	19600773	19600980	19616525	19616733	96	---	---	---	---	19601505	19601541	-	70	19600775	19616730
chr8	19601666	19610344	19601666	19602666	19609366	19610344	96	---	---	---	---	19609098	19609131	+	79	19601671	19610338
chr8	19616733	19629359	19616733	19619892	19626164	19629359	93	---	---	---	---	19620183	19620206	-	87	19616733	19629357
chr8	19630452	19652270	19630452	19630926	19651797	19652270	97	---	---	---	---	19650781	19650808	+	75	19630454	19652263
chr8	19635553	19644060	19635567	19638850	19640757	19644046	90	19635547	19635552	19644061	19644066	19638926	19638950	-	76	19635560	19644055
chr8	19635567	19644177	19635567	19638981	19640757	19644177	90	---	---	---	---	19640688	19640711	+	100	---	---
chr8	19662252	19680928	19662254	19664213	19678964	19680923	99	19662247	19662251	19680929	19680933	19664891	19664929	-	71	---	---
chr8	19667055	19678939	19667055	19670137	19675855	19678939	99	---	---	---	---	19675623	19675650	+	78	---	---
chr8	19680910	19689727	19680923	19682557	19688088	19689721	99	19680905	19680909	19689728	19689732	19687895	19687922	+	71	19680910	19689719
chr8	19701817	19711263	19701817	19703132	19709950	19711263	99	---	---	---	---	19709752	19709764	+	100	19701817	19711261
chr8	19720803	19730347	19720803	19722033	19729133	19730347	94	---	---	---	---	19728778	19728794	+	76	19720804	19730345
chr8	19749849	19758542	19749849	19751808	19756614	19758542	96	---	---	---	---	19756375	19756416	+	71	19749865	19758540
chr8	19760581	19769712	19760582	19761794	19768529	19769709	88	19760575	19760580	19769713	19769718	19768206	19768231	+	80	19760583	19769704
chr8	19776299	19793460	19776299	19777377	19792373	19793460	93	---	---	---	---	19791704	19791749	+	86	19776302	19793456
chr8	19782598	19791810	19782600	19782969	19791432	19791804	92	19782592	19782597	19791811	19791816	19783381	19783393	-	84	---	---
chr8	19808799	19819935	19808799	19808994	19819741	19819935	93	---	---	---	---	19819390	19819401	+	91	19808815	19819932
chr8	19809038	19819742	19809038	19810303	19818496	19819742	98	---	---	---	---	19818151	19818168	+	83	19809038	19819739
chr8	19854210	19873188	19854214	19854903	19872485	19873174	98	19854205	19854209	19873189	19873193	19855632	19855654	-	78	19854213	19873169
chr8	19860861	19872485	19860861	19864123	19869226	19872485	98	---	---	---	---	19869081	19869166	+	79	19860861	19872483
chr8	19873546	19883547	19873546	19876892	19880202	19883547	99	---	---	---	---	19876983	19876997	-	80	19873551	19883531
chr8	19887539	19896471	19887539	19888793	19895257	19896471	92	---	---	---	---	19889032	19889065	-	82	19887539	19896469
chr8	19888045	19896375	19888045	19888697	19895763	19896375	87	---	---	---	---	19895614	19895700	+	70	19888049	19896358
chr8	19901580	19920576	19901580	19906863	19915033	19920576	87	---	---	---	---	19907069	19907132	-	70	---	---
chr8	19915033	19924178	19915033	19916208	19922949	19924178	89	---	---	---	---	19922616	19922641	+	80	19915033	19924176
chr8	19925101	19936614	19925101	19925456	19936259	19936614	95	---	---	---	---	19925728	19925746	-	84	19925104	19936608
chr8	19952930	19971787	19952930	19953424	19971291	19971787	89	---	---	---	---	19970572	19970603	+	90	19952934	19971780
chr8	19959194	19967412	19959194	19962962	19963643	19967412	99	---	---	---	---	19962964	19962987	-	100	19959196	19967394
chr8	19970323	19978202	19970323	19970633	19977893	19978202	94	---	---	---	---	19977801	19977825	+	88	---	---
chr8	19985901	19999605	19985901	19989939	19995570	19999605	98	---	---	---	---	19990147	19990168	-	77	19985901	19999603
chr8	20026795	20034991	20026795	20028427	20033359	20034991	99	---	---	---	---	20033199	20033226	+	71	20026795	20034989
chr8	20043441	20061375	20043441	20043800	20061021	20061375	92	---	---	---	---	20044603	20044618	-	100	20043445	20061361
chr8	20046584	20062337	20046584	20047567	20061369	20062337	93	---	---	---	---	20048212	20048232	-	71	20046584	20062335
chr8	20073432	20088367	20073438	20074109	20087692	20088363	97	20073427	20073431	20088368	20088372	20074733	20074751	-	73	20073432	20088366
chr8	20077207	20084616	20077207	20077846	20083977	20084616	99	---	---	---	---	20083675	20083692	+	72	20077207	20084614
chr8	20092397	20105027	20092397	20095442	20101982	20105027	95	---	---	---	---	20101710	20101736	+	85	20092409	20105018
chr8	20107204	20124826	20107204	20107354	20124676	20124826	94	---	---	---	---	20124244	20124271	+	71	20107217	20124824
chr8	20110060	20122223	20110060	20112936	20119213	20122223	91	---	---	---	---	20118899	20118923	+	88	20110061	20122221
chr8	20138324	20152305	20138324	20138950	20151679	20152305	99	---	---	---	---	20151120	20151140	+	71	20138326	20152303
chr8	20182126	20194781	20182126	20183797	20193166	20194781	94	---	---	---	---	20184241	20184256	-	81	20182135	20194775
chr8	20219114	20228541	20219114	20220426	20227266	20228541	96	---	---	---	---	20227068	20227080	+	100	---	---
chr8	20228766	20237737	20228776	20230036	20236469	20237733	99	20228760	20228765	20237738	20237743	20236197	20236230	+	79	20228776	20237728
chr8	20272570	20290730	20272570	20277109	20286188	20290730	88	---	---	---	---	20277506	20277522	-	76	20272574	20290728
chr8	20295878	20310908	20295878	20296032	20310754	20310908	85	---	---	---	---	20296181	20296199	-	73	20295890	20310907
chr8	20315597	20329416	20315597	20320124	20324898	20329416	94	---	---	---	---	20324659	20324686	+	71	20315601	20329412
chr8	20317214	20327462	20317214	20318161	20326515	20327462	96	---	---	---	---	20326248	20326268	+	85	20317217	20327453
chr8	20320120	20339447	20320120	20322711	20336782	20339447	90	---	---	---	---	20336294	20336311	+	88	20320135	20339445
chr8	20322710	20339449	20322710	20323915	20338225	20339449	97	---	---	---	---	20324590	20324604	-	86	---	---
chr8	20329409	20336790	20329409	20330085	20336103	20336780	99	20329404	20329408	20336791	20336795	20335809	20335826	+	72	20329415	20336782
chr8	20340832	20349144	20340839	20344145	20345829	20349136	98	20340827	20340831	20349145	20349149	20345737	20345775	+	71	20340839	20349143
chr8	20378482	20396248	20378482	20378661	20396069	20396248	91	---	---	---	---	20379385	20379418	-	70	20378489	20396242
chr8	20380616	20396028	20380627	20381093	20395555	20396020	95	20380610	20380615	20396029	20396034	20381480	20381503	-	75	20380623	20396018
chr8	20386507	20395551	20386507	20387447	20394608	20395551	94	---	---	---	---	20387744	20387771	-	75	20386510	20395545
chr8	20398823	20405913	20398823	20399960	20404789	20405913	91	---	---	---	---	20404691	20404708	+	72	20398823	20405912
chr8	20410845	20421048	20410845	20414134	20417760	20421048	99	---	---	---	---	20417603	20417701	+	78	20410845	20421046
chr8	20425137	20437124	20425137	20426670	20435577	20437124	95	---	---	---	---	20426927	20426946	-	90	20425140	20437122
chr8	20439181	20456570	20439181	20444881	20450848	20456570	90	---	---	---	---	20445083	20445101	-	84	---	---
chr8	20449263	20458252	20449263	20450540	20456976	20458252	99	---	---	---	---	20456704	20456737	+	79	20449263	20458250
chr8	20461129	20474642	20461129	20465078	20470690	20474642	97	---	---	---	---	20465287	20465308	-	81	20461129	20474640
chr8	20461163	20474572	20461163	20465008	20470724	20474572	97	---	---	---	---	20465145	20465172	-	78	20461168	20474570
chr8	20484415	20496718	20484426	20486029	20495160	20496707	94	20484410	20484414	20496719	20496723	20486446	20486462	-	70	20484424	20496705
chr8	20504966	20514682	20504966	20506058	20513563	20514682	93	---	---	---	---	20513263	20513282	+	80	20504966	20514668
chr8	20557257	20570390	20557257	20557857	20569790	20570390	99	---	---	---	---	20558249	20558272	-	75	20557257	20570384
chr8	20563916	20570732	20563916	20564261	20570385	20570732	90	---	---	---	---	20564272	20564286	-	86	---	---
chr8	20574158	20582665	20574158	20575637	20581124	20582665	93	---	---	---	---	20575801	20575828	-	71	20574159	20582663
chr8	20582894	20601842	20582902	20584215	20600516	20601829	98	20582889	20582893	20601843	20601847	20584977	20584995	-	78	20582902	20601841
chr8	20589467	20598957	20589471	20590126	20598297	20598952	99	20589462	20589466	20598958	20598962	20590331	20590358	-	78	20589473	20598956
chr8	20604676	20625721	20604676	20606664	20623735	20625721	87	---	---	---	---	20607371	20607388	-	72	---	---
chr8	20606652	20615655	20606660	20607935	20614372	20615646	99	20606645	20606651	20615656	20615662	20614099	20614132	+	79	20606660	20615654
chr8	20620059	20630068	20620059	20623251	20626875	20630068	99	---	---	---	---	20623308	20623406	-	76	20620059	20630064
chr8	20630101	20638617	20630101	20631607	20637112	20638617	99	---	---	---	---	20631773	20631800	-	75	20630107	20638615
chr8	20639098	20653257	20639098	20639722	20652633	20653257	98	---	---	---	---	20652036	20652056	+	71	20639098	20653254
chr8	20686210	20696333	20686216	20690280	20692262	20696323	95	20686205	20686209	20696334	20696338	20692209	20692220	+	91	---	---
chr8	20687712	20695418	20687712	20689374	20693755	20695418	96	---	---	---	---	20693570	20693585	+	87	20687718	20695409
chr8	20696651	20718550	20696651	20697384	20717817	20718550	94	---	---	---	---	20716903	20716941	+	82	---	---
chr8	20708001	20717818	20708001	20711373	20714436	20717818	97	---	---	---	---	20711491	20711513	-	95	20708002	20717815
chr8	20735841	20752245	20735851	20736746	20751336	20752245	97	20735833	20735840	20752246	20752253	20750694	20750709	+	87	20735849	20752232
chr8	20736887	20745309	20736887	20737994	20744202	20745309	97	---	---	---	---	20744073	20744102	+	83	20736887	20745305
chr8	20753529	20761064	20753543	20756708	20757886	20761051	99	20753524	20753528	20761065	20761069	20756761	20756807	-	74	20753534	20761058
chr8	20797122	20804486	20797122	20797767	20803841	20804486	99	---	---	---	---	20797788	20797810	-	82	20797123	20804484
chr8	20807784	20818049	20807784	20811094	20814739	20818049	98	---	---	---	---	20814556	20814679	+	76	20807784	20818046
chr8	20818598	20839647	20818598	20819912	20838313	20839647	96	---	---	---	---	20820607	20820621	-	86	20818598	20839643
chr8	20823535	20835147	20823535	20824008	20834674	20835147	98	---	---	---	---	20824267	20824318	-	76	20823535	20835145
chr8	20844941	20859096	20844941	20846626	20857477	20859096	92	---	---	---	---	20847041	20847055	-	73	20844941	20859091
chr8	20869122	20882534	20869122	20872685	20878971	20882534	99	---	---	---	---	20878657	20878688	+	71	20869122	20882532
chr8	20889012	20898198	20889012	20890251	20897002	20898198	92	---	---	---	---	20890558	20890583	-	80	20889013	20898196
chr8	20898462	20910196	20898462	20901766	20906883	20910196	97	---	---	---	---	20901998	20902021	-	75	20898462	20910193
chr8	20922420	20931022	20922422	20923782	20929644	20931017	86	20922415	20922419	20931023	20931027	20929523	20929585	+	87	---	---
chr8	20948021	20966353	20948021	20949243	20965121	20966353	94	---	---	---	---	20949751	20949775	-	76	20948022	20966349
chr8	20964011	20979670	20964011	20964583	20979110	20979670	88	---	---	---	---	20965252	20965271	-	70	20964023	20979666
chr8	20981275	20994391	20981275	20982842	20992824	20994391	98	---	---	---	---	20983260	20983276	-	70	20981275	20994389
chr8	21014644	21031384	21014644	21014877	21031151	21031384	97	---	---	---	---	21030424	21030452	+	86	21014648	21031379
chr8	21015390	21024066	21015390	21016995	21022466	21024066	96	---	---	---	---	21022313	21022328	+	87	21015391	21024064
chr8	21044539	21052839	21044539	21046467	21050912	21052839	99	---	---	---	---	21046676	21046688	-	76	21044539	21052837
chr8	21078078	21097593	21078078	21079796	21095901	21097593	88	---	---	---	---	21080428	21080442	-	86	21078085	21097587
chr8	21079795	21101135	21079795	21080564	21100388	21101135	93	---	---	---	---	21081496	21081555	-	70	21079796	21101134
chr8	21081271	21093555	21081271	21084162	21090639	21093555	91	---	---	---	---	21084428	21084452	-	84	21081275	21093553
chr8	21098230	21104729	21098230	21100580	21102355	21104729	85	---	---	---	---	21102302	21102323	+	77	21098232	21104719
chr8	21106567	21121528	21106579	21110927	21117177	21121525	98	21106561	21106566	21121529	21121534	21111126	21111142	-	94	21106580	21121520
chr8	21133424	21142048	21133424	21137054	21138416	21142048	98	---	---	---	---	21137107	21137147	-	73	21133424	21142046
chr8	21143532	21157435	21143532	21144168	21156799	21157435	96	---	---	---	---	21144725	21144742	-	83	21143537	21157433
chr8	21179241	21184927	21179241	21179629	21184539	21184927	99	---	---	---	---	21184317	21184333	+	76	---	---
chr8	21204734	21211769	21204734	21205262	21211239	21211769	99	---	---	---	---	21211073	21211085	+	84	21204749	21211767
chr8	21255634	21262985	21255639	21256302	21262321	21262984	99	21255629	21255633	21262986	21262990	21256546	21256559	-	78	21255639	21262979
chr8	21290297	21305635	21290297	21291377	21304594	21305635	93	---	---	---	---	21291963	21291987	-	80	21290298	21305633
chr8	21306255	21319027	21306255	21307708	21317570	21319027	97	---	---	---	---	21317185	21317199	+	80	---	---
chr8	21310444	21327242	21310444	21313697	21323935	21327242	88	---	---	---	---	21313962	21313981	-	80	21310451	21327237
chr8	21338255	21347249	21338260	21339516	21345965	21347238	98	21338250	21338254	21347250	21347254	21339782	21339815	-	73	21338258	21347248
chr8	21350055	21357467	21350055	21350243	21357280	21357467	97	---	---	---	---	21357135	21357171	+	83	21350056	21357465
chr8	21395640	21416395	21395640	21396514	21415520	21416395	96	---	---	---	---	21397441	21397465	-	80	21395642	21416389
chr8	21397784	21407182	21397784	21398366	21406600	21407182	99	---	---	---	---	21398572	21398599	-	78	21397784	21407180
chr8	21410499	21414273	21410499	21411319	21413453	21414273	98	---	---	---	---	21413363	21413380	+	72	21410499	21414271
chr8	21455604	21466351	21455604	21458678	21463281	21466351	99	---	---	---	---	---	---	0	--	---	---
chr8	21470143	21478998	21470143	21471319	21477822	21478998	99	---	---	---	---	21471555	21471588	-	79	---	---
chr8	21480976	21489999	21480976	21482234	21488757	21489999	97	---	---	---	---	21488485	21488518	+	82	21480976	21489993
chr8	21521374	21530868	21521381	21522698	21529563	21530860	97	21521369	21521373	21530869	21530873	21529246	21529257	+	91	21521378	21530862
chr8	21545732	21559627	21545732	21547038	21558322	21559627	97	---	---	---	---	21547562	21547581	-	85	21545735	21559625
chr8	21562661	21571678	21562661	21563939	21570397	21571676	99	21562656	21562660	21571679	21571683	21564176	21564209	-	79	21562661	21571672
chr8	21571875	21589345	21571875	21573567	21587654	21589345	99	---	---	---	---	21587067	21587104	+	81	21571875	21589342
chr8	21575950	21582794	21575950	21578507	21580237	21582794	99	---	---	---	---	21580224	21580235	+	91	21575950	21582792
chr8	21606726	21614942	21606726	21608695	21613006	21614942	97	---	---	---	---	21608805	21608834	-	73	21606726	21614939
chr8	21621787	21629279	21621787	21622406	21628660	21629279	99	---	---	---	---	21622691	21622702	-	100	21621792	21629277
chr8	21645219	21648946	21645219	21645759	21648407	21648946	99	---	---	---	---	21648356	21648385	+	73	21645219	21648943
chr8	21681284	21693225	21681284	21681800	21692710	21693225	99	---	---	---	---	21682169	21682191	-	82	---	---
chr8	21699310	21707119	21699310	21700020	21706410	21707119	97	---	---	---	---	21706395	21706408	+	92	---	---
chr8	21713080	21722497	21713080	21714370	21721189	21722497	97	---	---	---	---	21720990	21721002	+	100	21713080	21722495
chr8	21752033	21765794	21752033	21753636	21764358	21765794	88	---	---	---	---	21763841	21763871	+	80	21752042	21765792
chr8	21765914	21773373	21765914	21766637	21772650	21773373	99	---	---	---	---	21766915	21766931	-	70	21765914	21773369
chr8	21803525	21824960	21803536	21804407	21824082	21824955	91	21803520	21803524	21824961	21824965	21805368	21805391	-	75	21803528	21824956
chr8	21804532	21820863	21804532	21808488	21816920	21820863	94	---	---	---	---	21808814	21808832	-	84	21804537	21820861
chr8	21806950	21820149	21806950	21807774	21819326	21820149	95	---	---	---	---	21819161	21819181	+	85	---	---
chr8	21815980	21824427	21815980	21816799	21823626	21824427	96	---	---	---	---	21823427	21823439	+	100	---	---
chr8	21842014	21863503	21842014	21843871	21861690	21863503	92	---	---	---	---	21844277	21844313	-	72	21842024	21863500
chr8	21848062	21866796	21848076	21851360	21863502	21866784	93	21848057	21848061	21866797	21866801	21851595	21851613	-	84	---	---
chr8	21852187	21861692	21852201	21853507	21860383	21861690	99	21852182	21852186	21861693	21861697	21860065	21860076	+	91	21852201	21861688
chr8	21855093	21875998	21855093	21858831	21872260	21875998	94	---	---	---	---	21871706	21871722	+	76	21855108	21875996
chr8	21869387	21878837	21869388	21870700	21877530	21878823	98	21869382	21869386	21878838	21878842	21877215	21877226	+	91	21869388	21878826
chr8	21896507	21902914	21896507	21897904	21901496	21902914	95	---	---	---	---	21898035	21898073	-	79	21896507	21902912
chr8	21906284	21913699	21906284	21906927	21913056	21913699	99	---	---	---	---	21912754	21912771	+	72	21906284	21913697
chr8	21922332	21940483	21922332	21922905	21939910	21940483	97	---	---	---	---	21939123	21939151	+	82	21922333	21940481
chr8	21924500	21934335	21924500	21925087	21933748	21934335	99	---	---	---	---	21925483	21925506	-	70	21924500	21934333
chr8	21951648	21963935	21951648	21954674	21960947	21963935	97	---	---	---	---	21954901	21954924	-	75	21951648	21963929
chr8	21967834	21977498	21967834	21968574	21976771	21977498	93	---	---	---	---	21976495	21976510	+	75	---	---
chr8	21968903	21976297	21968909	21969977	21975216	21976286	95	21968898	21968902	21976298	21976302	21970211	21970239	-	72	21968909	21976296
chr8	21995768	22008857	21995768	21999207	22005418	22008857	98	---	---	---	---	21999460	21999481	-	81	21995771	22008845
chr8	22013934	22028759	22013934	22014505	22028188	22028759	97	---	---	---	---	22027555	22027572	+	88	---	---
chr8	22033285	22046328	22033285	22036746	22042907	22046328	95	---	---	---	---	22036970	22036983	-	71	---	---
chr8	22056181	22074051	22056181	22056906	22073335	22074051	86	---	---	---	---	22057454	22057479	-	80	22056194	22074050
chr8	22062725	22072129	22062725	22063310	22071544	22072129	99	---	---	---	---	22071311	22071338	+	78	22062725	22072126
chr8	22081854	22099718	22081854	22083134	22098416	22099718	94	---	---	---	---	22083698	22083727	-	80	---	---
chr8	22100519	22107869	22100530	22101803	22106589	22107865	93	22100513	22100518	22107870	22107875	---	---	0	--	22100525	22107867
chr8	22136284	22145289	22136284	22137653	22143942	22145289	96	---	---	---	---	22143674	22143707	+	82	22136289	22145287
chr8	22147586	22156555	22147601	22148849	22155285	22156554	97	22147581	22147585	22156556	22156560	22149084	22149117	-	85	22147596	22156552
chr8	22175524	22187583	22175532	22176953	22186119	22187579	96	22175519	22175523	22187584	22187588	22185759	22185800	+	73	22175525	22187570
chr8	22193737	22202476	22193737	22195364	22200874	22202476	95	---	---	---	---	22200680	22200707	+	71	22193737	22202471
chr8	22193752	22201806	22193752	22194686	22200889	22201806	94	---	---	---	---	22200680	22200707	+	71	---	---
chr8	22203959	22213064	22203959	22205284	22211718	22213064	97	---	---	---	---	22211447	22211479	+	81	22203959	22213062
chr8	22216555	22226794	22216555	22220848	22222499	22226794	99	---	---	---	---	22220901	22220947	-	78	22216555	22226792
chr8	22234599	22246866	22234599	22238554	22242913	22246866	99	---	---	---	---	22242715	22242726	+	75	22234600	22246857
chr8	22257749	22263345	22257749	22259120	22261997	22263345	96	---	---	---	---	22261854	22261883	+	76	22257750	22263341
chr8	22257749	22262954	22257749	22258728	22261997	22262954	96	---	---	---	---	22261854	22261883	+	76	---	---
chr8	22270921	22277541	22270921	22271286	22277176	22277541	95	---	---	---	---	22276943	22277004	+	79	---	---
chr8	22291037	22300821	22291037	22291544	22300312	22300821	98	---	---	---	---	22299873	22300306	+	74	---	---
chr8	22309885	22319332	22309898	22311217	22318035	22319332	97	22309880	22309884	22319333	22319337	22317718	22317729	+	91	22309896	22319326
chr8	22322105	22342714	22322105	22324129	22340666	22342714	98	---	---	---	---	22340541	22340560	+	80	22322113	22342711
chr8	22328193	22336949	22328208	22329828	22335325	22336945	96	22328188	22328192	22336950	22336954	22330010	22330030	-	80	22328198	22336945
chr8	22358018	22374569	22358018	22360073	22372501	22374569	98	---	---	---	---	22360266	22360283	-	72	---	---
chr8	22369599	22374981	22369612	22370014	22374564	22374966	97	22369594	22369598	22374982	22374986	22370201	22370230	-	76	---	---
chr8	22394230	22407152	22394239	22399266	22402118	22407140	99	22394225	22394229	22407153	22407157	22399397	22399408	-	83	22394230	22407138
chr8	22411538	22431610	22411538	22414096	22429052	22431610	92	---	---	---	---	22428704	22428748	+	80	---	---
chr8	22432840	22451009	22432840	22434081	22449809	22451009	95	---	---	---	---	22449022	22449043	+	77	22432840	22451006
chr8	22434805	22443737	22434813	22436054	22442478	22443737	97	22434799	22434804	22443738	22443743	22442206	22442239	+	79	22434811	22443734
chr8	22466490	22486246	22466495	22469264	22483472	22486241	97	22466485	22466489	22486247	22486251	22482761	22482777	+	70	---	---
chr8	22473955	22483225	22473970	22475050	22482144	22483224	99	22473950	22473954	22483226	22483230	22481909	22481944	+	86	---	---
chr8	22530196	22539215	22530208	22531502	22537932	22539206	94	22530189	22530195	22539216	22539222	22537678	22537710	+	81	---	---
chr8	22549015	22559012	22549015	22549202	22558821	22559012	85	---	---	---	---	22558340	22558360	+	76	22549015	22559009
chr8	22563070	22583774	22563084	22563865	22582992	22583773	95	22563064	22563069	22583775	22583780	22564464	22564483	-	75	22563084	22583769
chr8	22566149	22571551	22566149	22567344	22570352	22571551	98	---	---	---	---	22567442	22567495	-	81	---	---
chr8	22571552	22584433	22571552	22572216	22583768	22584433	96	---	---	---	---	22572778	22572794	-	76	---	---
chr8	22620085	22633930	22620085	22621748	22632324	22633930	92	---	---	---	---	22622168	22622182	-	73	22620085	22633928
chr8	22654480	22663425	22654480	22655742	22662165	22663425	99	---	---	---	---	22655972	22655996	-	88	22654480	22663424
chr8	22665060	22673187	22665061	22668289	22669956	22673175	99	22665055	22665059	22673188	22673192	22669862	22669902	+	73	22665061	22673181
chr8	22683312	22690892	22683312	22686029	22688173	22690892	98	---	---	---	---	22688080	22688119	+	77	---	---
chr8	22683341	22690398	22683341	22685536	22688202	22690398	98	---	---	---	---	22688080	22688119	+	77	---	---
chr8	22690891	22699248	22690891	22694444	22695695	22699248	99	---	---	---	---	22694497	22694536	-	72	22690892	22699246
chr8	22702928	22711772	22702940	22706385	22708324	22711768	99	22702923	22702927	22711773	22711777	22708230	22708270	+	73	22702940	22711771
chr8	22722122	22734884	22722122	22725019	22731977	22734884	98	---	---	---	---	22725251	22725274	-	75	22722132	22734882
chr8	22745382	22764655	22745382	22749359	22760668	22764655	95	---	---	---	---	22760165	22760204	+	75	22745383	22764653
chr8	22745837	22764354	22745837	22749057	22761122	22764354	95	---	---	---	---	22749528	22749590	-	82	---	---
chr8	22750372	22759192	22750382	22751593	22758032	22759190	90	22750367	22750371	22759193	22759197	22757760	22757793	+	79	22750372	22759188
chr8	22765629	22774791	22765629	22766264	22774152	22774791	96	---	---	---	---	22773774	22773794	+	76	22765644	22774789
chr8	22784305	22792045	22784305	22785532	22790819	22792045	98	---	---	---	---	22785705	22785749	-	71	22784322	22792040
chr8	22815252	22828634	22815266	22818814	22825082	22828630	98	22815247	22815251	22828635	22828639	22819097	22819128	-	71	22815254	22828621
chr8	22837771	22851891	22837771	22839500	22850049	22851891	90	---	---	---	---	22839922	22839936	-	73	22837774	22851890
chr8	22895538	22907162	22895553	22897943	22904762	22907152	99	22895533	22895537	22907163	22907167	22904464	22904525	+	80	22895542	22907154
chr8	22920074	22926471	22920074	22921473	22925072	22926471	99	---	---	---	---	22924908	22924946	+	79	22920080	22926469
chr8	22938963	22946427	22938963	22939616	22945762	22946415	96	22938958	22938962	22946428	22946432	22939901	22939918	-	77	22938963	22946426
chr8	22955400	22964025	22955400	22958619	22960806	22964025	98	---	---	---	---	22960696	22960712	+	76	22955400	22964022
chr8	22964557	22972963	22964561	22968133	22969370	22972949	99	22964552	22964556	22972964	22972968	22968186	22968226	-	78	22964561	22972947
chr8	22981165	22989928	22981176	22982181	22988922	22989928	99	22981159	22981164	22989929	22989934	22982442	22982503	-	80	---	---
chr8	22994527	23014837	22994527	22996351	23012997	23014837	97	---	---	---	---	22997134	22997156	-	73	---	---
chr8	22999375	23008389	22999375	23000633	23007116	23008380	98	22999370	22999374	23008390	23008394	23000896	23000957	-	80	22999380	23008381
chr8	23014760	23020435	23014760	23016968	23018283	23020435	95	---	---	---	---	23018196	23018211	+	81	---	---
chr8	23037103	23054769	23037103	23038298	23053563	23054769	89	---	---	---	---	23038848	23038872	-	80	23037104	23054767
chr8	23043275	23051240	23043275	23044801	23049712	23051240	98	---	---	---	---	23044914	23044937	-	70	23043283	23051237
chr8	23065488	23086661	23065488	23066161	23085991	23086661	87	---	---	---	---	23085216	23085236	+	85	---	---
chr8	23080076	23087704	23080087	23081139	23086654	23087698	85	23080071	23080075	23087705	23087709	23081388	23081413	-	84	---	---
chr8	23081880	23090408	23081880	23082892	23089319	23090408	87	---	---	---	---	23089161	23089181	+	85	---	---
chr8	23119400	23134915	23119412	23119876	23134426	23134911	91	23119395	23119399	23134916	23134920	23133790	23133818	+	72	23119410	23134911
chr8	23125936	23133319	23125944	23126592	23132668	23133316	99	23125931	23125935	23133320	23133324	23132369	23132386	+	77	23125947	23133312
chr8	23138755	23148171	23138755	23140065	23146882	23148171	97	---	---	---	---	23140370	23140381	-	91	23138755	23148168
chr8	23168267	23178872	23168267	23172211	23174870	23178872	96	23168262	23168266	23178873	23178877	23174774	23174802	+	75	23168267	23178870
chr8	23185632	23200871	23185632	23186451	23200076	23200871	90	---	---	---	---	23186971	23186995	-	76	---	---
chr8	23189831	23195579	23189831	23189981	23195429	23195579	98	---	---	---	---	23195156	23195310	+	74	---	---
chr8	23202003	23215342	23202003	23203584	23213666	23215342	90	---	---	---	---	23203947	23203982	-	75	23202003	23215340
chr8	23237357	23246678	23237357	23238584	23245451	23246678	99	---	---	---	---	23245133	23245164	+	87	23237358	23246668
chr8	23248944	23261777	23248944	23252124	23258593	23261777	99	---	---	---	---	23252415	23252448	-	70	23248953	23261765
chr8	23262275	23273189	23262279	23262915	23272554	23273186	98	23262270	23262274	23273190	23273194	23272074	23272090	+	88	23262290	23273183
chr8	23279487	23288432	23279487	23280740	23287183	23288432	99	---	---	---	---	23281029	23281063	-	71	23279488	23288430
chr8	23289517	23295975	23289517	23289791	23295702	23295975	97	---	---	---	---	23289881	23289913	-	75	23289523	23295973
chr8	23300654	23314452	23300654	23300982	23314125	23314452	96	---	---	---	---	23314103	23314118	+	81	23300668	23314450
chr8	23303592	23314125	23303592	23304444	23313272	23314125	98	---	---	---	---	23304812	23304824	-	100	23303597	23314123
chr8	23316739	23326654	23316746	23318130	23325346	23326651	91	23316733	23316738	23326655	23326660	23324999	23325016	+	83	23316746	23326649
chr8	23336391	23345854	23336404	23337713	23344555	23345840	97	23336385	23336390	23345855	23345860	23344356	23344368	+	100	23336398	23345842
chr8	23398416	23407480	23398416	23399620	23406300	23407480	92	---	---	---	---	23399925	23399950	-	76	23398416	23407476
chr8	23407661	23416798	23407661	23408855	23415582	23416798	95	---	---	---	---	23415247	23415272	+	80	23407662	23416794
chr8	23421833	23434005	23421833	23422250	23433588	23434005	97	---	---	---	---	23433074	23433088	+	73	---	---
chr8	23477468	23485618	23477468	23477608	23485478	23485618	98	---	---	---	---	23477911	23477922	-	91	23477475	23485614
chr8	23487396	23496322	23487396	23488668	23495086	23496322	94	---	---	---	---	23488907	23488938	-	81	23487400	23496320
chr8	23499512	23509128	23499512	23500129	23508511	23509128	98	---	---	---	---	23508091	23508114	+	75	23499512	23509126
chr8	23526745	23542634	23526756	23528027	23541383	23542634	96	23526740	23526744	23542635	23542639	23540735	23540761	+	85	23526745	23542629
chr8	23528598	23535468	23528598	23529071	23534995	23535468	97	---	---	---	---	23534764	23534775	+	75	23528598	23535466
chr8	23560333	23564961	23560337	23560671	23564620	23564955	89	23560328	23560332	23564962	23564966	23564452	23564478	+	77	23560347	23564955
chr8	23571260	23584554	23571269	23572615	23583198	23584544	96	23571254	23571259	23584555	23584560	23573037	23573051	-	73	23571267	23584542
chr8	23588090	23594100	23588090	23589496	23592685	23594100	95	---	---	---	---	23589618	23589629	-	91	---	---
chr8	23609692	23615908	23609692	23610709	23614882	23615908	88	---	---	---	---	23610748	23610765	-	94	23609695	23615891
chr8	23623030	23634976	23623030	23624278	23633727	23634976	99	---	---	---	---	23633346	23633364	+	73	---	---
chr8	23648506	23654624	23648517	23648663	23654467	23654613	97	23648501	23648505	23654625	23654629	23648704	23648727	-	83	23648508	23654612
chr8	23663045	23673033	23663045	23666092	23669988	23673033	96	---	---	---	---	23666149	23666268	-	77	23663057	23673030
chr8	23682167	23702303	23682167	23682646	23701824	23702303	97	---	---	---	---	23683560	23683575	-	81	23682167	23702301
chr8	23692647	23701506	23692647	23693842	23700255	23701506	93	23692640	23692646	23701507	23701513	23699934	23699968	+	74	23692647	23701504
chr8	23747754	23756717	23747765	23749043	23755467	23756704	92	23747748	23747753	23756718	23756723	23749325	23749344	-	80	23747766	23756716
chr8	23774660	23782316	23774660	23776315	23780781	23782316	91	---	---	---	---	23776389	23776409	-	85	23774668	23782314
chr8	23803526	23811935	23803529	23804987	23810469	23811928	94	23803521	23803525	23811936	23811940	23805092	23805107	-	87	23803529	23811933
chr8	23827011	23839368	23827015	23828512	23837885	23839359	97	23827005	23827010	23839369	23839374	23837474	23837536	+	76	23827015	23839357
chr8	23864359	23875192	23864359	23867330	23872221	23875192	99	---	---	---	---	23872124	23872151	+	78	---	---
chr8	23902710	23909706	23902710	23905378	23907038	23909706	97	---	---	---	---	23907025	23907036	+	91	23902710	23909704
chr8	23919803	23931609	23919803	23920280	23931132	23931609	98	---	---	---	---	23930861	23930906	+	73	23919803	23931603
chr8	23939227	23951782	23939227	23940345	23950673	23951782	96	---	---	---	---	23950158	23950199	+	71	23939227	23951769
chr8	23963672	23977682	23963672	23966886	23974458	23977682	99	---	---	---	---	23974123	23974136	+	85	23963673	23977680
chr8	23981370	23998117	23981370	23981968	23997519	23998117	98	---	---	---	---	23982553	23982576	-	70	23981372	23998115
chr8	23983359	23992167	23983364	23984967	23990561	23992164	99	23983354	23983358	23992168	23992172	23985131	23985158	-	75	23983364	23992164
chr8	24007592	24015068	24007592	24008289	24014371	24015068	98	---	---	---	---	24014116	24014132	+	76	24007592	24015066
chr8	24031843	24040214	24031843	24032462	24039594	24040214	97	---	---	---	---	24039264	24039326	+	76	24031846	24040200
chr8	24052701	24064173	24052701	24053530	24063344	24064173	98	---	---	---	---	24062966	24063005	+	70	---	---
chr8	24074013	24083601	24074013	24074579	24083035	24083601	98	---	---	---	---	24082613	24082638	+	73	---	---
chr8	24089633	24105607	24089633	24090762	24104475	24105607	98	---	---	---	---	24091336	24091350	-	86	24089645	24105604
chr8	24137535	24153436	24137538	24138170	24152798	24153431	96	24137530	24137534	24153437	24153441	24152173	24152193	+	71	24137538	24153429
chr8	24144344	24146658	24144344	24144461	24146541	24146658	97	---	---	---	---	---	---	0	--	---	---
chr8	24180601	24196320	24180601	24181228	24195693	24196320	99	---	---	---	---	24195022	24195041	+	70	24180601	24196313
chr8	24206303	24214622	24206303	24209923	24210999	24214622	99	---	---	---	---	24210905	24210945	+	78	24206303	24214619
chr8	24219335	24228730	24219335	24219917	24228148	24228730	99	---	---	---	---	24227914	24227941	+	78	24219335	24228728
chr8	24236750	24241503	24236750	24236969	24241282	24241503	95	24236745	24236749	24241504	24241508	24241214	24241242	+	79	24236751	24241501
chr8	24248292	24253816	24248292	24249552	24252543	24253816	93	---	---	---	---	24249585	24249601	-	88	24248298	24253814
chr8	24262850	24270165	24262859	24263890	24269133	24270164	95	24262840	24262849	24270166	24270175	24264113	24264132	-	85	24262859	24270160
chr8	24287777	24308590	24287777	24288648	24307720	24308590	95	---	---	---	---	24289495	24289514	-	85	---	---
chr8	24292276	24301929	24292276	24295761	24298451	24301929	98	---	---	---	---	24295825	24295854	-	73	24292276	24301927
chr8	24311641	24330819	24311641	24311781	24330679	24330819	99	---	---	---	---	24329800	24329817	+	77	24311659	24330817
chr8	24319706	24329396	24319706	24320139	24328963	24329396	99	---	---	---	---	24320529	24320542	-	78	---	---
chr8	24362879	24380879	24362879	24365666	24378154	24380879	94	---	---	---	---	24377576	24377607	+	75	24362886	24380877
chr8	24365127	24375776	24365127	24365666	24375232	24375776	93	---	---	---	---	24365856	24365874	-	73	24365128	24375774
chr8	24366999	24374387	24366999	24367672	24373714	24374387	99	---	---	---	---	24367957	24367970	-	78	24366999	24374382
chr8	24375217	24380887	24375232	24375776	24380336	24380879	96	24375212	24375216	24380888	24380892	24380131	24380147	+	70	24375233	24380877
chr8	24397499	24409265	24397499	24399186	24407578	24409265	99	---	---	---	---	24407289	24407307	+	73	24397499	24409263
chr8	24414598	24427434	24414598	24417863	24424144	24427434	98	---	---	---	---	24418153	24418177	-	84	24414598	24427432
chr8	24428156	24434669	24428156	24428364	24434460	24434669	89	---	---	---	---	24428457	24428478	-	77	24428169	24434657
chr8	24440668	24458255	24440675	24442986	24456072	24458245	93	24440663	24440667	24458256	24458260	24443089	24443108	-	80	24440677	24458240
chr8	24446137	24452400	24446137	24447470	24451064	24452400	96	---	---	---	---	24450898	24450930	+	78	24446137	24452396
chr8	24470344	24479370	24470344	24471547	24478186	24479370	96	---	---	---	---	24471851	24471876	-	80	24470344	24479368
chr8	24491463	24503157	24491475	24494534	24500095	24503148	97	24491458	24491462	24503158	24503162	24494800	24494812	-	84	---	---
chr8	24508349	24521239	24508349	24508804	24520784	24521239	93	---	---	---	---	24509385	24509403	-	73	24508351	24521236
chr8	24535721	24542159	24535721	24535906	24541974	24542159	95	---	---	---	---	24541696	24541712	+	76	24535721	24542140
chr8	24577409	24595246	24577417	24580110	24592542	24595237	96	24577404	24577408	24595247	24595251	24591937	24591969	+	75	---	---
chr8	24589400	24593692	24589400	24590729	24592275	24593692	90	---	---	---	---	24592175	24592196	+	72	---	---
chr8	24607139	24615666	24607139	24608945	24613860	24615666	99	---	---	---	---	24613846	24613857	+	75	24607141	24615664
chr8	24618795	24627737	24618795	24620040	24626490	24627737	97	---	---	---	---	24626219	24626252	+	79	24618796	24627735
chr8	24649633	24654007	24649646	24650024	24653635	24654004	94	24649626	24649632	24654008	24654014	24650111	24650127	-	76	---	---
chr8	24688573	24698050	24688573	24689155	24697468	24698050	99	---	---	---	---	24689436	24689472	-	70	24688574	24698047
chr8	24753960	24773840	24753960	24754599	24773228	24773840	90	---	---	---	---	24772486	24772517	+	87	---	---
chr8	24757002	24774947	24757002	24757576	24774374	24774947	90	---	---	---	---	24758069	24758080	-	75	24757010	24774931
chr8	24769175	24776905	24769175	24770813	24775262	24776897	91	24769170	24769174	24776906	24776910	24770953	24770969	-	82	---	---
chr8	24769211	24777179	24769211	24771095	24775298	24777179	92	---	---	---	---	24775109	24775122	+	78	24769222	24777162
chr8	24771744	24788075	24771757	24773025	24786795	24788068	89	24771739	24771743	24788076	24788080	24773610	24773649	-	85	24771751	24788067
chr8	24771757	24787961	24771757	24772918	24786795	24787961	89	---	---	---	---	24773411	24773430	-	75	24771767	24787957
chr8	24777844	24786797	24777844	24779105	24785552	24786797	95	---	---	---	---	24785280	24785312	+	78	24777846	24786793
chr8	24791092	24798363	24791092	24791277	24798178	24798363	99	---	---	---	---	24797835	24797854	+	80	24791093	24798361
chr8	24808427	24828442	24808427	24809723	24827145	24828442	96	---	---	---	---	24826418	24826432	+	86	24808432	24828440
chr8	24860535	24877102	24860535	24861188	24876463	24877102	90	---	---	---	---	24861495	24861515	-	71	---	---
chr8	24912493	24920399	24912508	24915880	24917029	24920398	99	24912488	24912492	24920400	24920404	24916938	24916977	+	77	24912510	24920396
chr8	24938378	24948922	24938378	24939224	24948103	24948922	86	---	---	---	---	24939393	24939413	-	80	---	---
chr8	24940906	24949379	24940906	24941371	24948916	24949379	93	---	---	---	---	24941703	24941724	-	77	24940910	24949365
chr8	24949436	24964633	24949436	24950068	24964004	24964633	96	---	---	---	---	24963435	24963469	+	74	24949444	24964631
chr8	24956093	24964004	24956093	24957597	24962500	24964004	98	---	---	---	---	24962308	24962335	+	71	24956095	24964002
chr8	24980613	24994374	24980613	24981242	24993745	24994374	94	---	---	---	---	24981658	24981699	-	71	24980613	24994371
chr8	24999192	25016049	24999207	24999437	25015814	25016044	98	24999187	24999191	25016050	25016054	25015154	25015172	+	73	24999197	25016042
chr8	25001586	25015359	25001586	25006756	25010231	25015359	88	---	---	---	---	25006913	25006930	-	83	---	---
chr8	25006066	25016196	25006066	25007600	25014670	25016196	87	---	---	---	---	25007613	25007624	-	83	25006066	25016195
chr8	25008742	25017075	25008742	25009428	25016385	25017075	96	---	---	---	---	25009739	25009763	-	84	25008751	25017071
chr8	25040313	25044861	25040313	25042562	25042683	25044861	92	---	---	---	---	25042566	25042578	-	84	25040316	25044859
chr8	25046911	25050224	25046918	25047270	25049872	25050224	97	25046906	25046910	25050225	25050229	25047300	25047324	-	84	25046916	25050222
chr8	25053816	25062718	25053816	25054728	25061873	25062718	85	---	---	---	---	25061515	25061530	+	81	---	---
chr8	25067291	25077330	25067291	25070510	25074104	25077330	98	---	---	---	---	25070569	25070641	-	80	25067292	25077328
chr8	25102418	25109842	25102433	25103105	25109159	25109830	99	25102413	25102417	25109843	25109847	25103389	25103406	-	72	25102418	25109835
chr8	25132566	25143999	25132566	25133044	25143521	25143999	98	---	---	---	---	25133269	25133319	-	80	25132566	25143997
chr8	25154908	25164220	25154908	25156208	25162961	25164220	93	---	---	---	---	25162625	25162650	+	80	25154914	25164218
chr8	25189793	25197794	25189793	25190388	25197200	25197794	95	---	---	---	---	25190555	25190599	-	77	---	---
chr8	25197899	25203720	25197899	25198300	25203319	25203720	96	---	---	---	---	25198391	25198413	-	86	25197904	25203718
chr8	25207686	25218054	25207686	25208163	25217578	25218054	97	---	---	---	---	25217198	25217236	+	74	---	---
chr8	25208152	25217106	25208162	25209404	25215844	25217106	97	25208146	25208151	25217107	25217112	25215522	25215556	+	71	25208163	25217102
chr8	25222154	25231082	25222154	25223390	25229846	25231082	99	25222149	25222153	25231083	25231087	25229574	25229607	+	82	25222154	25231081
chr8	25237155	25245435	25237155	25238392	25244199	25245435	99	---	---	---	---	25243931	25243946	+	75	25237166	25245433
chr8	25265033	25274518	25265033	25266355	25273196	25274518	99	---	---	---	---	25266541	25266553	-	100	25265033	25274516
chr8	25280717	25288955	25280717	25284237	25285440	25288955	99	---	---	---	---	25285347	25285386	+	72	25280717	25288953
chr8	25297961	25300861	25297961	25298727	25300095	25300861	94	---	---	---	---	---	---	0	--	25297961	25300859
chr8	25320437	25327713	25320437	25321698	25326431	25327713	94	---	---	---	---	25321748	25321784	-	83	---	---
chr8	25329632	25338627	25329632	25330908	25337371	25338627	94	---	---	---	---	25331145	25331178	-	73	25329635	25338624
chr8	25341398	25353305	25341398	25345958	25348742	25353305	99	---	---	---	---	25348634	25348657	+	70	25341399	25353295
chr8	25362634	25375445	25362634	25366163	25372189	25375445	87	---	---	---	---	25366312	25366330	-	78	25362640	25375442
chr8	25376211	25386722	25376222	25379656	25383266	25386707	98	25376206	25376210	25386723	25386727	25379713	25379811	-	76	25376212	25386719
chr8	25400075	25410084	25400075	25400552	25409607	25410084	95	---	---	---	---	25409154	25409194	+	73	25400085	25410081
chr8	25416136	25429807	25416136	25417698	25428239	25429807	97	---	---	---	---	25427806	25427820	+	73	25416139	25429805
chr8	25435029	25448730	25435029	25436536	25447217	25448730	95	---	---	---	---	25436954	25436968	-	73	25435029	25448725
chr8	25450922	25463654	25450922	25451205	25463371	25463654	90	---	---	---	---	25451716	25451776	-	70	25450925	25463653
chr8	25453601	25461298	25453601	25454104	25460811	25461298	86	---	---	---	---	25454312	25454342	-	83	25453611	25461288
chr8	25469799	25488260	25469799	25470841	25487177	25488260	94	---	---	---	---	25486478	25486492	+	86	---	---
chr8	25469799	25488092	25469799	25470673	25487177	25488092	93	---	---	---	---	25486478	25486492	+	86	---	---
chr8	25471634	25480217	25471634	25472150	25479699	25480217	90	---	---	---	---	25479332	25479347	+	81	25471641	25480214
chr8	25480215	25488482	25480215	25480442	25488254	25488482	96	---	---	---	---	25480781	25480798	-	77	25480230	25488476
chr8	25498706	25507018	25498706	25502013	25503711	25507018	99	---	---	---	---	25503618	25503657	+	75	25498706	25507012
chr8	25540060	25558305	25540060	25541021	25557323	25558305	95	---	---	---	---	25556526	25556545	+	90	25540062	25558300
chr8	25545976	25555294	25545988	25546578	25554691	25555281	99	25545971	25545975	25555295	25555299	25546780	25546807	-	78	25545977	25555282
chr8	25558302	25571899	25558302	25559161	25571043	25571899	90	---	---	---	---	25559404	25559419	-	81	25558311	25571884
chr8	25582736	25590183	25582736	25583426	25589492	25590183	98	---	---	---	---	25583710	25583727	-	77	25582738	25590181
chr8	25609789	25623503	25609789	25613833	25619456	25623503	99	---	---	---	---	25614033	25614059	-	70	25609789	25623497
chr8	25635561	25656037	25635561	25635869	25655727	25656037	93	---	---	---	---	25636714	25636734	-	71	25635561	25656030
chr8	25636025	25643837	25636029	25637299	25642563	25643832	98	25636017	25636024	25643838	25643845	25637474	25637518	-	71	25636029	25643829
chr8	25656857	25662063	25656857	25657607	25661321	25662063	93	---	---	---	---	25661219	25661235	+	70	---	---
chr8	25668613	25682681	25668613	25670305	25680982	25682671	98	25668608	25668612	25682682	25682686	25670723	25670737	-	73	25668619	25682674
chr8	25690420	25704111	25690420	25691959	25702630	25704109	91	25690415	25690419	25704112	25704116	25692378	25692392	-	73	25690420	25704106
chr8	25720905	25735130	25720905	25722359	25733626	25735130	91	---	---	---	---	25722775	25722789	-	73	25720916	25735125
chr8	25756636	25770213	25756636	25759337	25767458	25770213	95	---	---	---	---	25759717	25759729	-	84	25756648	25770210
chr8	25772384	25781867	25772384	25773701	25780550	25781867	99	---	---	---	---	25774002	25774013	-	91	25772389	25781865
chr8	25793422	25802434	25793422	25794485	25801307	25802434	91	---	---	---	---	25800965	25800980	+	81	25793431	25802432
chr8	25803753	25812604	25803753	25804971	25811393	25812604	94	---	---	---	---	25805254	25805273	-	85	25803756	25812602
chr8	25829545	25851196	25829546	25832526	25848147	25851189	92	25829537	25829544	25851197	25851204	25833114	25833128	-	86	25829546	25851194
chr8	25833138	25842491	25833138	25834408	25841202	25842491	93	---	---	---	---	25834716	25834727	-	91	25833138	25842489
chr8	25862237	25877110	25862237	25862767	25876596	25877110	89	---	---	---	---	25863431	25863456	-	80	25862242	25877108
chr8	25872487	25882622	25872487	25875589	25879442	25882622	89	---	---	---	---	25875596	25875663	-	72	---	---
chr8	25885246	25903012	25885251	25888368	25899883	25903001	98	25885241	25885245	25903013	25903017	25899408	25899452	+	77	---	---
chr8	25895790	25903457	25895790	25896258	25902992	25903457	98	---	---	---	---	25902655	25902718	+	76	---	---
chr8	25903454	25913915	25903454	25905374	25911995	25913915	98	---	---	---	---	25911702	25911738	+	75	25903457	25913912
chr8	25932320	25944965	25932320	25933824	25943522	25944965	93	---	---	---	---	25943109	25943168	+	76	25932323	25944963
chr8	25945551	25950506	25945551	25945840	25950209	25950506	91	---	---	---	---	25950063	25950080	+	88	25945551	25950504
chr8	25970338	25992090	25970338	25973495	25988854	25992090	91	---	---	---	---	25974248	25974263	-	75	25970338	25992088
chr8	25979919	25988645	25979919	25980715	25987806	25988645	92	---	---	---	---	25987465	25987486	+	86	25979930	25988643
chr8	26000194	26009149	26000195	26001436	26007883	26009144	97	26000185	26000193	26009150	26009158	26007560	26007594	+	71	26000195	26009145
chr8	26000912	26008940	26000912	26001232	26008618	26008940	98	---	---	---	---	26008248	26008285	+	73	26000918	26008936
chr8	26010803	26017149	26010803	26011333	26016639	26017149	87	---	---	---	---	26011501	26011540	-	72	26010808	26017147
chr8	26033384	26041884	26033384	26037148	26038122	26041884	98	---	---	---	---	26037201	26037241	-	75	---	---
chr8	26046758	26056329	26046758	26047384	26055703	26056328	98	26046753	26046757	26056330	26056334	26047592	26047619	-	75	26046758	26056325
chr8	26060187	26069376	26060199	26061402	26068170	26069368	95	26060182	26060186	26069377	26069381	26061699	26061724	-	80	26060199	26069373
chr8	26074513	26082612	26074513	26076026	26081099	26082612	97	---	---	---	---	26080961	26080984	+	70	26074513	26082603
chr8	26110001	26118333	26110013	26110267	26118066	26118320	98	26109995	26110000	26118334	26118339	26117790	26117809	+	90	26110010	26118329
chr8	26119307	26127704	26119307	26123003	26124007	26127704	99	---	---	---	---	26123018	26123035	-	72	---	---
chr8	26162260	26171706	26162272	26163559	26170388	26171695	97	26162254	26162259	26171707	26171712	26163878	26163901	-	70	26162263	26171701
chr8	26188158	26202416	26188158	26188785	26201789	26202416	97	---	---	---	---	26189364	26189384	-	71	26188165	26202414
chr8	26203635	26213135	26203639	26204968	26211833	26213121	96	26203629	26203634	26213136	26213141	26211517	26211528	+	91	26203639	26213127
chr8	26226556	26239455	26226556	26227178	26238835	26239455	94	---	---	---	---	26227532	26227571	-	75	---	---
chr8	26243126	26259997	26243126	26244819	26258306	26259997	96	---	---	---	---	26257765	26257778	+	78	26243126	26259991
chr8	26245032	26257333	26245032	26246732	26255648	26257333	96	---	---	---	---	26246996	26247023	-	92	26245046	26257324
chr8	26263278	26275881	26263293	26266403	26272796	26275869	94	26263273	26263277	26275882	26275886	26266694	26266723	-	86	26263284	26275867
chr8	26263678	26275148	26263684	26265670	26273182	26275136	92	26263673	26263677	26275149	26275153	26272904	26272950	+	80	---	---
chr8	26284367	26298061	26284378	26290377	26292056	26298055	99	26284362	26284366	26298062	26298066	26290417	26290437	-	71	26284375	26298052
chr8	26320692	26330131	26320692	26321290	26329526	26330124	99	26320687	26320691	26330132	26330136	26321575	26321611	-	70	26320692	26330122
chr8	26333357	26346918	26333357	26334816	26345402	26346918	95	---	---	---	---	26344959	26344978	+	90	26333370	26346916
chr8	26347925	26359583	26347925	26349293	26358158	26359583	95	---	---	---	---	26357732	26357746	+	73	26347929	26359581
chr8	26358111	26366378	26358111	26358450	26366039	26366378	89	---	---	---	---	26358790	26358814	-	76	---	---
chr8	26372914	26386341	26372914	26374460	26384796	26386341	98	---	---	---	---	26374796	26374815	-	90	26372914	26386338
chr8	26401260	26410371	26401267	26402435	26409190	26410362	89	26401254	26401259	26410372	26410377	26402745	26402770	-	76	26401267	26410359
chr8	26420145	26429751	26420151	26420751	26429142	26429742	98	26420139	26420144	26429752	26429757	26421147	26421170	-	75	26420156	26429740
chr8	26451311	26460697	26451319	26453663	26458342	26460685	99	26451306	26451310	26460698	26460702	26458209	26458231	+	73	26451319	26460688
chr8	26475631	26487937	26475631	26475879	26487689	26487937	97	---	---	---	---	26487310	26487326	+	76	---	---
chr8	26489432	26496053	26489432	26490420	26495066	26496053	95	---	---	---	---	26490510	26490522	-	76	26489432	26496049
chr8	26497459	26508829	26497459	26498182	26508106	26508829	96	---	---	---	---	26498532	26498551	-	70	---	---
chr8	26497503	26508409	26497509	26497757	26508156	26508404	93	26497497	26497502	26508410	26508415	26498253	26498268	-	87	---	---
chr8	26512999	26522523	26512999	26514322	26521200	26522523	99	---	---	---	---	26520856	26520907	+	71	26512999	26522521
chr8	26529279	26541046	26529279	26531642	26538701	26541046	97	---	---	---	---	26538387	26538481	+	71	26529279	26541044
chr8	26547385	26557581	26547385	26551450	26553512	26557581	99	---	---	---	---	26551538	26551554	-	76	26547387	26557578
chr8	26562777	26573700	26562777	26564471	26572006	26573700	99	---	---	---	---	26571720	26571738	+	73	26562778	26573695
chr8	26579065	26589260	26579065	26582350	26585973	26589260	99	---	---	---	---	26585791	26585918	+	76	26579065	26589255
chr8	26591043	26602742	26591043	26594341	26599445	26602742	99	---	---	---	---	26599283	26599311	+	79	26591043	26602740
chr8	26629977	26643936	26629977	26634335	26639578	26643936	99	---	---	---	---	26639360	26639377	+	94	26629980	26643934
chr8	26654596	26664006	26654596	26655185	26663417	26664006	99	---	---	---	---	26663095	26663131	+	70	26654596	26663996
chr8	26664676	26673625	26664685	26665945	26672361	26673624	99	26664671	26664675	26673626	26673630	26672089	26672121	+	81	26664685	26673621
chr8	26688166	26699668	26688168	26690234	26697609	26699654	98	26688160	26688165	26699669	26699674	26690452	26690550	-	71	26688168	26699658
chr8	26708699	26722673	26708699	26713198	26718687	26722673	88	---	---	---	---	26718484	26718497	+	85	26708712	26722671
chr8	26722675	26731038	26722675	26723252	26730482	26731038	94	---	---	---	---	26730180	26730205	+	88	26722683	26731036
chr8	26747004	26756768	26747004	26748196	26755532	26756768	89	---	---	---	---	26748518	26748539	-	72	26747004	26756766
chr8	26750088	26771523	26750089	26750976	26770624	26771522	87	26750083	26750087	26771524	26771528	26751727	26751745	-	73	---	---
chr8	26750342	26771484	26750342	26750938	26770883	26771484	89	---	---	---	---	26769949	26769981	+	93	---	---
chr8	26767458	26788053	26767458	26768744	26786787	26788053	95	---	---	---	---	26786130	26786148	+	73	26767459	26788048
chr8	26773025	26784693	26773025	26775704	26782005	26784693	99	---	---	---	---	26781690	26781714	+	84	26773026	26784691
chr8	26789330	26798390	26789330	26790206	26797550	26798390	92	---	---	---	---	26790473	26790501	-	79	26789330	26798380
chr8	26808755	26818279	26808755	26810081	26816953	26818279	99	---	---	---	---	26816748	26816760	+	100	26808758	26818277
chr8	26839789	26846349	26839793	26840324	26845809	26846340	98	26839784	26839788	26846350	26846354	26845553	26845601	+	85	---	---
chr8	26846335	26858537	26846335	26847487	26857426	26858537	94	---	---	---	---	26856929	26856955	+	81	26846347	26858535
chr8	26884494	26893668	26884494	26885069	26893076	26893668	94	---	---	---	---	26892715	26892752	+	78	26884494	26893659
chr8	26914866	26923670	26914866	26916432	26922034	26923670	95	---	---	---	---	26921796	26921808	+	92	26914866	26923668
chr8	26927482	26934827	26927482	26928150	26934172	26934827	94	---	---	---	---	26933913	26933949	+	75	26927482	26934825
chr8	26943700	26957215	26943700	26945254	26955720	26957215	93	---	---	---	---	26945675	26945689	-	73	26943700	26957213
chr8	26974484	26993254	26974484	26976129	26991636	26993254	93	---	---	---	---	26976817	26976844	-	71	---	---
chr8	26976129	26983404	26976129	26977393	26982142	26983404	99	---	---	---	---	26977518	26977553	-	80	26976129	26983401
chr8	26996393	27005903	26996393	26997701	27004573	27005903	97	---	---	---	---	26997887	26997899	-	100	26996394	27005901
chr8	27018800	27027686	27018800	27020029	27026459	27027686	95	---	---	---	---	27020266	27020299	-	76	27018801	27027683
chr8	27046418	27056027	27046418	27047009	27055426	27056024	94	27046412	27046417	27056028	27056033	27047213	27047240	-	75	27046419	27056022
chr8	27062306	27083885	27062306	27062446	27083745	27083885	99	---	---	---	---	27063456	27063511	-	71	27062306	27083882
chr8	27062445	27073557	27062445	27064265	27071878	27073557	87	---	---	---	---	27064461	27064487	-	70	27062445	27073554
chr8	27074896	27085101	27074896	27076100	27083878	27085101	94	---	---	---	---	27083490	27083506	+	94	27074903	27085096
chr8	27086579	27099192	27086588	27090624	27095155	27099191	99	27086574	27086578	27099193	27099197	27090831	27090851	-	76	27086583	27099189
chr8	27102920	27116683	27102920	27104611	27114997	27116683	97	---	---	---	---	27105029	27105043	-	73	27102920	27116679
chr8	27117414	27127086	27117414	27119049	27125452	27127086	97	---	---	---	---	27125242	27125257	+	75	---	---
chr8	27137071	27144420	27137071	27137753	27143738	27144420	97	---	---	---	---	27138033	27138051	-	73	27137071	27144414
chr8	27147130	27157500	27147138	27150504	27154129	27157499	99	27147125	27147129	27157501	27157505	27150562	27150660	-	77	27147138	27157496
chr8	27163088	27171888	27163088	27164006	27171002	27171888	92	---	---	---	---	27164333	27164355	-	78	27163089	27171886
chr8	27172398	27186790	27172398	27172555	27186632	27186790	90	---	---	---	---	27173236	27173255	-	80	27172400	27186774
chr8	27172567	27185799	27172567	27173754	27184445	27185799	85	---	---	---	---	27174137	27174156	-	70	27172567	27185789
chr8	27206937	27219930	27206937	27210964	27215900	27219930	98	---	---	---	---	27211027	27211054	-	78	27206937	27219924
chr8	27221903	27234354	27221903	27225013	27231282	27234354	89	---	---	---	---	27225305	27225327	-	86	27221903	27234352
chr8	27251952	27273790	27251959	27254516	27271207	27273777	93	27251946	27251951	27273791	27273796	27270740	27270758	+	89	27251959	27273789
chr8	27257923	27269055	27257935	27261609	27265426	27269055	97	27257916	27257922	27269056	27269062	27261785	27261799	-	80	27257927	27269053
chr8	27276060	27285613	27276060	27276678	27284988	27285613	96	---	---	---	---	27284757	27284784	+	75	27276063	27285609
chr8	27289704	27303279	27289704	27291136	27301847	27303279	95	---	---	---	---	27291555	27291569	-	73	27289711	27303277
chr8	27315508	27323450	27315508	27316686	27322272	27323450	98	---	---	---	---	27316934	27316966	-	72	27315513	27323448
chr8	27335062	27343324	27335062	27336165	27342219	27343324	99	---	---	---	---	27342000	27342031	+	84	---	---
chr8	27362290	27369320	27362290	27363350	27368259	27369318	93	27362284	27362289	27369321	27369326	27368209	27368225	+	88	---	---
chr8	27406373	27415344	27406373	27407622	27414092	27415344	99	---	---	---	---	27413819	27413852	+	79	27406373	27415342
chr8	27424700	27436940	27424704	27427374	27434309	27436940	93	27424695	27424699	27436941	27436945	27434054	27434077	+	75	27424701	27436930
chr8	27436938	27445620	27436938	27440606	27441950	27445620	99	---	---	---	---	27441860	27441897	+	76	27436939	27445618
chr8	27446310	27467203	27446317	27447781	27465749	27467202	94	27446305	27446309	27467204	27467208	27465211	27465228	+	77	27446319	27467199
chr8	27455385	27464699	27455385	27456626	27463458	27464699	98	---	---	---	---	27456932	27456943	-	91	27455388	27464697
chr8	27480220	27492693	27480235	27483337	27489622	27492693	94	27480215	27480219	27492694	27492698	27483627	27483651	-	88	27480222	27492691
chr8	27499477	27504369	27499492	27500012	27503826	27504367	92	27499472	27499476	27504370	27504374	27500125	27500159	-	85	27499486	27504359
chr8	27514533	27527418	27514533	27517867	27524143	27527418	97	---	---	---	---	27523888	27523919	+	71	27514534	27527416
chr8	27532519	27540055	27532519	27533184	27539379	27540055	94	---	---	---	---	27533265	27533345	-	75	27532530	27540053
chr8	27546608	27567193	27546608	27548022	27565778	27567193	90	---	---	---	---	27565069	27565087	+	78	---	---
chr8	27546887	27566918	27546887	27547747	27566057	27566918	90	---	---	---	---	27548635	27548650	-	93	---	---
chr8	27550223	27558262	27550232	27550845	27557597	27558257	88	27550218	27550222	27558263	27558267	27557356	27557435	+	70	---	---
chr8	27563531	27572989	27563544	27564828	27571704	27572987	99	27563526	27563530	27572990	27572994	27565135	27565146	-	91	---	---
chr8	27595956	27601730	27595956	27596062	27601624	27601730	99	---	---	---	---	27601353	27601398	+	71	27595959	27601729
chr8	27617853	27622618	27617853	27618269	27622202	27622618	91	---	---	---	---	27618272	27618310	-	71	27617857	27622612
chr8	27623305	27644095	27623309	27625968	27641463	27644080	95	27623300	27623304	27644096	27644100	27626561	27626572	-	91	27623310	27644077
chr8	27626230	27635163	27626230	27627485	27633906	27635163	96	---	---	---	---	27627722	27627755	-	85	27626230	27635161
chr8	27646564	27662550	27646564	27646803	27662333	27662550	87	---	---	---	---	27647534	27647547	-	78	---	---
chr8	27657479	27663004	27657479	27657940	27662542	27663004	93	---	---	---	---	27658123	27658170	-	70	---	---
chr8	27684152	27701558	27684163	27684792	27700920	27701549	98	27684147	27684151	27701559	27701563	27700188	27700240	+	71	27684157	27701546
chr8	27717016	27720228	27717016	27717306	27719938	27720228	97	---	---	---	---	27717323	27717336	-	71	27717019	27720226
chr8	27736614	27743724	27736628	27736986	27743354	27743712	99	27736609	27736613	27743725	27743729	27743053	27743069	+	70	27736615	27743722
chr8	27780837	27800594	27780837	27780991	27800440	27800594	98	---	---	---	---	27781765	27781778	-	85	27780847	27800591
chr8	27788118	27800441	27788129	27789909	27798657	27800438	97	27788112	27788117	27800442	27800447	27790168	27790187	-	90	27788129	27800438
chr8	27816452	27833636	27816456	27818837	27831246	27833628	99	27816447	27816451	27833637	27833641	27830647	27830682	+	72	27816470	27833623
chr8	27867450	27880881	27867450	27869463	27878833	27880881	97	---	---	---	---	27878589	27878630	+	85	27867461	27880880
chr8	27887041	27898658	27887041	27887799	27897889	27898658	94	---	---	---	---	27897484	27897517	+	82	---	---
chr8	27902730	27917339	27902730	27903965	27916042	27917339	90	---	---	---	---	27915439	27915455	+	70	---	---
chr8	27903376	27916708	27903386	27903507	27916585	27916704	86	27903370	27903375	27916709	27916714	27915961	27916002	+	88	---	---
chr8	27919829	27928620	27919829	27921028	27927433	27928620	90	---	---	---	---	27921310	27921349	-	70	27919838	27928617
chr8	27928612	27943558	27928619	27929566	27942608	27943551	95	27928606	27928611	27943559	27943564	27929810	27929867	-	82	27928625	27943555
chr8	27930501	27939651	27930501	27931710	27938465	27939651	93	---	---	---	---	27938128	27938153	+	76	27930501	27939649
chr8	27944717	27956390	27944717	27945202	27955905	27956390	98	---	---	---	---	27955635	27955685	+	80	27944724	27956388
chr8	27960449	27974155	27960449	27961786	27972781	27974155	90	---	---	---	---	27962252	27962265	-	100	27960449	27974152
chr8	27963869	27971227	27963869	27964553	27970543	27971227	98	---	---	---	---	27964840	27964853	-	71	27963869	27971225
chr8	27974248	27983761	27974248	27974848	27983164	27983761	96	---	---	---	---	27975230	27975253	-	70	27974249	27983757
chr8	28001908	28010867	28001908	28003148	28009592	28010867	96	---	---	---	---	28009320	28009353	+	82	28001908	28010865
chr8	28011428	28020473	28011428	28012567	28019306	28020473	94	---	---	---	---	28012882	28012904	-	78	28011428	28020470
chr8	28021185	28030084	28021185	28022408	28028836	28030084	96	---	---	---	---	28022645	28022677	-	81	---	---
chr8	28037885	28049418	28037885	28040536	28046804	28049418	98	---	---	---	---	28040820	28040849	-	83	28037885	28049416
chr8	28050932	28059826	28050932	28052193	28058591	28059826	97	---	---	---	---	28058317	28058350	+	79	28050941	28059823
chr8	28072475	28085857	28072479	28073092	28085235	28085848	96	28072470	28072474	28085858	28085862	28084729	28084748	+	90	28072480	28085853
chr8	28123741	28132160	28123741	28127353	28128548	28132160	98	---	---	---	---	28127403	28127443	-	73	28123741	28132155
chr8	28137919	28146791	28137919	28139150	28145520	28146791	92	---	---	---	---	28145231	28145246	+	75	28137920	28146789
chr8	28155850	28174283	28155859	28157483	28172716	28174272	93	28155843	28155849	28174284	28174290	28158038	28158066	-	75	28155856	28174266
chr8	28178958	28188264	28178958	28180196	28187023	28188264	98	---	---	---	---	28180501	28180512	-	91	28178959	28188260
chr8	28188701	28197577	28188701	28190333	28195944	28197577	99	---	---	---	---	28195749	28195776	+	71	28188701	28197572
chr8	28207234	28216383	28207234	28208419	28215213	28216383	91	---	---	---	---	28214880	28214905	+	80	28207236	28216380
chr8	28237670	28250966	28237678	28239014	28249600	28250953	92	28237665	28237669	28250967	28250971	28239457	28239470	-	100	28237688	28250958
chr8	28241873	28249050	28241887	28243128	28247804	28249045	99	28241868	28241872	28249051	28249055	28243288	28243330	-	76	28241876	28249043
chr8	28260583	28264037	28260592	28260727	28263899	28264034	89	28260577	28260582	28264038	28264043	---	---	0	--	28260586	28264035
chr8	28272328	28288628	28272328	28273774	28287181	28288628	95	---	---	---	---	28286591	28286619	+	79	---	---
chr8	28281920	28285418	28281930	28282556	28284789	28285416	98	28281913	28281919	28285419	28285425	28284751	28284767	+	88	28281923	28285414
chr8	28295444	28304602	28295444	28297944	28302093	28304602	97	---	---	---	---	28298052	28298074	-	73	28295445	28304600
chr8	28326218	28343818	28326228	28328643	28341461	28343815	91	28326213	28326217	28343819	28343823	28341187	28341202	+	81	28326235	28343809
chr8	28352995	28373694	28353004	28353655	28373025	28373683	93	28352990	28352994	28373695	28373699	28354584	28354610	-	70	28352999	28373680
chr8	28356515	28367460	28356515	28356847	28367128	28367460	99	---	---	---	---	28357073	28357089	-	82	28356524	28367458
chr8	28374893	28383103	28374895	28376143	28381840	28383088	99	28374888	28374892	28383104	28383108	28381555	28381601	+	82	28374895	28383086
chr8	28384822	28392196	28384822	28385479	28391539	28392196	99	---	---	---	---	28385763	28385780	-	72	28384824	28392193
chr8	28394407	28406628	28394407	28397556	28403497	28406628	92	---	---	---	---	28403232	28403253	+	72	---	---
chr8	28408831	28422285	28408831	28410282	28420834	28422285	97	---	---	---	---	28410539	28410558	-	85	28408831	28422283
chr8	28423379	28440497	28423379	28424162	28439714	28440497	97	---	---	---	---	28439296	28439319	+	70	28423379	28440493
chr8	28441118	28451448	28441118	28442110	28450465	28451448	93	---	---	---	---	28442376	28442400	-	80	28441127	28451446
chr8	28454322	28461437	28454322	28454955	28460768	28461437	87	---	---	---	---	28454975	28454992	-	77	28454328	28461434
chr8	28486208	28494741	28486208	28488650	28492345	28494741	94	---	---	---	---	28488717	28488745	-	75	28486212	28494739
chr8	28500254	28521777	28500254	28502243	28519824	28521777	85	---	---	---	---	28503074	28503087	-	78	---	---
chr8	28510234	28521057	28510234	28510383	28520908	28521057	96	---	---	---	---	28520437	28520461	+	80	28510239	28521052
chr8	28523161	28533369	28523161	28526466	28530068	28533369	98	---	---	---	---	28526524	28526617	-	79	28523162	28533367
chr8	28546164	28555063	28546164	28547413	28553837	28555063	95	---	---	---	---	28553571	28553604	+	82	28546170	28555061
chr8	28589378	28603697	28589378	28589988	28603087	28603697	99	28589364	28589377	28603698	28603711	28590542	28590562	-	71	28589378	28603692
chr8	28603723	28615948	28603723	28604862	28614810	28615948	99	---	---	---	---	28605272	28605283	-	83	---	---
chr8	28623320	28640412	28623320	28623651	28640079	28640412	94	---	---	---	---	28624123	28624147	-	92	---	---
chr8	28624269	28633190	28624273	28625560	28631957	28633179	92	28624264	28624268	28633191	28633195	28631638	28631685	+	72	28624276	28633177
chr8	28649179	28664027	28649179	28653436	28659767	28664027	98	---	---	---	---	28653726	28653751	-	73	28649186	28664019
chr8	28680754	28699381	28680754	28681956	28698171	28699381	93	---	---	---	---	28682225	28682253	-	79	---	---
chr8	28683418	28695016	28683424	28683945	28694488	28695009	91	28683408	28683417	28695017	28695026	28694220	28694247	+	85	28683424	28695007
chr8	28708305	28716835	28708305	28708511	28716629	28716835	97	---	---	---	---	28708746	28708780	-	71	28708321	28716821
chr8	28739602	28751304	28739617	28740085	28750823	28751298	97	28739597	28739601	28751305	28751309	28750513	28750563	+	80	28739613	28751296
chr8	28785484	28792822	28785484	28786143	28792164	28792822	96	---	---	---	---	28786321	28786402	-	70	28785490	28792820
chr8	28798523	28812574	28798523	28802937	28808544	28812574	85	---	---	---	---	28808445	28808477	+	75	28798524	28812569
chr8	28817999	28828030	28817999	28821373	28824699	28828030	98	---	---	---	---	28824572	28824586	+	80	---	---
chr8	28833011	28850481	28833026	28834323	28849199	28850478	97	28833006	28833010	28850482	28850486	28848561	28848580	+	95	28833018	28850476
chr8	28850925	28862190	28850925	28853774	28859331	28862190	98	---	---	---	---	28853968	28853981	-	85	28850926	28862188
chr8	28864139	28873145	28864139	28865453	28871850	28873145	96	---	---	---	---	28871581	28871614	+	82	28864142	28873143
chr8	28882891	28891350	28882902	28886505	28887734	28891338	97	28882886	28882890	28891351	28891355	28887647	28887686	+	72	28882893	28891343
chr8	28896029	28910865	28896029	28900335	28906517	28910865	96	---	---	---	---	28906207	28906233	+	77	28896029	28910863
chr8	28912303	28924843	28912303	28915056	28922035	28924843	94	---	---	---	---	28915280	28915298	-	84	28912308	28924841
chr8	28934084	28943393	28934084	28935707	28941714	28943393	94	---	---	---	---	28935964	28935983	-	90	28934086	28943391
chr8	28946132	28954198	28946145	28947684	28952634	28954189	85	28946127	28946131	28954199	28954203	28947899	28947915	-	88	28946139	28954189
chr8	28970459	28983985	28970459	28973357	28981087	28983985	95	---	---	---	---	28973659	28973686	-	71	28970459	28983982
chr8	28989426	28999545	28989426	28989904	28999055	28999533	96	28989420	28989425	28999546	28999551	28998778	28998810	+	81	---	---
chr8	29014259	29021421	29014259	29014929	29020746	29021416	95	29014253	29014258	29021422	29021427	29020509	29020543	+	71	29014259	29021414
chr8	29021720	29032622	29021720	29023411	29030931	29032622	99	---	---	---	---	29023680	29023698	-	73	29021723	29032619
chr8	29036220	29046326	29036220	29039366	29043181	29046326	99	---	---	---	---	29039424	29039522	-	77	29036220	29046324
chr8	29064015	29073536	29064015	29065335	29072216	29073536	99	---	---	---	---	29065626	29065678	-	71	29064015	29073533
chr8	29074735	29090921	29074735	29075392	29090267	29090921	95	---	---	---	---	29089542	29089557	+	81	29074744	29090919
chr8	29078104	29085024	29078104	29079776	29083359	29085024	97	---	---	---	---	29079907	29079945	-	82	29078104	29085022
chr8	29111117	29119662	29111117	29114740	29116050	29119662	98	---	---	---	---	29115956	29115996	+	78	29111117	29119659
chr8	29125299	29134573	29125299	29126566	29133293	29134573	96	---	---	---	---	29126880	29126903	-	83	29125301	29134569
chr8	29137476	29146953	29137481	29138792	29145631	29146942	99	29137471	29137475	29146954	29146958	29145432	29145444	+	100	29137478	29146946
chr8	29137723	29146810	29137723	29138660	29145873	29146810	99	---	---	---	---	29145643	29145672	+	83	---	---
chr8	29147625	29160442	29147625	29151646	29156422	29160442	99	---	---	---	---	29156193	29156219	+	70	29147626	29160440
chr8	29181705	29196207	29181714	29185331	29192579	29196201	97	29181700	29181704	29196208	29196212	29185650	29185694	-	84	---	---
chr8	29201306	29217038	29201306	29201518	29216826	29217038	97	---	---	---	---	29202209	29202223	-	86	29201317	29217036
chr8	29207610	29214991	29207610	29208295	29214306	29214991	98	---	---	---	---	29208580	29208595	-	75	29207610	29214989
chr8	29246776	29268146	29246778	29247763	29267144	29268131	94	29246771	29246775	29268147	29268151	29248716	29248731	-	75	29246778	29268141
chr8	29249732	29263674	29249732	29251315	29262140	29263674	95	---	---	---	---	29261743	29261779	+	75	29249735	29263656
chr8	29274145	29283209	29274145	29275373	29282095	29283209	85	---	---	---	---	29275678	29275703	-	76	29274145	29283207
chr8	29274634	29282776	29274634	29274942	29282467	29282776	92	---	---	---	---	29275220	29275271	-	76	29274640	29282770
chr8	29310746	29322889	29310746	29315218	29318417	29322889	98	---	---	---	---	29315258	29315278	-	76	---	---
chr8	29329108	29336513	29329122	29329792	29335843	29336513	97	29329103	29329107	29336514	29336518	29330077	29330095	-	78	29329109	29336511
chr8	29348768	29367817	29348768	29352302	29364288	29367817	95	---	---	---	---	29363853	29363866	+	78	29348785	29367815
chr8	29369573	29386633	29369573	29370021	29386190	29386633	89	---	---	---	---	29385429	29385445	+	76	29369583	29386631
chr8	29387961	29402339	29387961	29388343	29401954	29402339	90	---	---	---	---	29401292	29401306	+	86	29387964	29402337
chr8	29392987	29401961	29392987	29394256	29400705	29401961	97	---	---	---	---	29394524	29394557	-	73	29392987	29401952
chr8	29407182	29412480	29407182	29407547	29412111	29412480	98	---	---	---	---	29407675	29407696	-	72	29407182	29412478
chr8	29418938	29429365	29418938	29421709	29426594	29429365	99	---	---	---	---	29421873	29421954	-	71	29418938	29429363
chr8	29433147	29440543	29433147	29433848	29439872	29440543	90	---	---	---	---	29439618	29439654	+	75	29433151	29440540
chr8	29445845	29462669	29445845	29447130	29461367	29462669	93	---	---	---	---	29460655	29460685	+	70	29445845	29462659
chr8	29449791	29457299	29449791	29450467	29456623	29457299	99	---	---	---	---	29450704	29450718	-	86	29449791	29457294
chr8	29462649	29481596	29462660	29463236	29481002	29481583	95	29462644	29462648	29481597	29481601	29480211	29480230	+	80	29462664	29481581
chr8	29464955	29474148	29464964	29466181	29472944	29474141	94	29464949	29464954	29474149	29474154	29472623	29472640	+	83	29464964	29474145
chr8	29489383	29498843	29489383	29490690	29497533	29498843	98	---	---	---	---	29490996	29491007	-	91	29489383	29498841
chr8	29502485	29510366	29502485	29503191	29509623	29510366	90	---	---	---	---	29503412	29503444	-	78	29502494	29510357
chr8	29520157	29532870	29520166	29520988	29532034	29532861	88	29520152	29520156	29532871	29532875	29521516	29521534	-	84	---	---
chr8	29520505	29532585	29520505	29520714	29532377	29532585	90	---	---	---	---	29532223	29532261	+	89	29520514	29532578
chr8	29534264	29551756	29534264	29536064	29549962	29551756	88	---	---	---	---	29536246	29536266	-	80	29534266	29551746
chr8	29537417	29555296	29537427	29538344	29554370	29555288	91	29537410	29537416	29555297	29555303	29553587	29553603	+	88	---	---
chr8	29538481	29547484	29538481	29539767	29546215	29547484	98	---	---	---	---	29540006	29540039	-	79	29538482	29547482
chr8	29538786	29547412	29538786	29539695	29546519	29547412	97	---	---	---	---	29540006	29540037	-	78	29538791	29547410
chr8	29566220	29579195	29566220	29567470	29577964	29579195	96	---	---	---	---	29577460	29577474	+	73	29566220	29579193
chr8	29566455	29578751	29566455	29567026	29578199	29578751	94	---	---	---	---	29577693	29577726	+	82	---	---
chr8	29568215	29574228	29568215	29570223	29572206	29574228	85	---	---	---	---	29572106	29572124	+	78	---	---
chr8	29592474	29601124	29592476	29593206	29600405	29601115	94	29592469	29592473	29601125	29601129	29600045	29600091	+	76	29592479	29601113
chr8	29605473	29613144	29605473	29608688	29609929	29613144	99	---	---	---	---	29609836	29609875	+	70	29605473	29613142
chr8	29620011	29629119	29620014	29621363	29627788	29629117	90	29620003	29620010	29629120	29629127	29621637	29621656	-	75	29620014	29629112
chr8	29629262	29641632	29629262	29632329	29638581	29641632	90	---	---	---	---	29638268	29638294	+	81	29629262	29641630
chr8	29656736	29673827	29656736	29658236	29672338	29673827	92	---	---	---	---	29671633	29671653	+	76	29656753	29673825
chr8	29658641	29668101	29658641	29659953	29666790	29668101	98	---	---	---	---	29666473	29666484	+	91	29658641	29668096
chr8	29681641	29700226	29681641	29684294	29697575	29700226	96	---	---	---	---	29684864	29684878	-	86	29681648	29700223
chr8	29689059	29696579	29689059	29689678	29695957	29696579	96	---	---	---	---	29689865	29689881	-	70	29689059	29696577
chr8	29700872	29709446	29700876	29701798	29708537	29709439	91	29700867	29700871	29709447	29709451	29708271	29708293	+	86	---	---
chr8	29731077	29743647	29731077	29732029	29742698	29743647	92	---	---	---	---	29732530	29732549	-	85	29731081	29743645
chr8	29744870	29754260	29744870	29745456	29753667	29754253	99	29744863	29744869	29754261	29754267	29753434	29753461	+	78	29744870	29754254
chr8	29759278	29776688	29759278	29760498	29775477	29776688	92	---	---	---	---	29761030	29761083	-	72	29759280	29776685
chr8	29760524	29768082	29760524	29761190	29767415	29768081	97	29760519	29760523	29768083	29768087	29761467	29761484	-	77	29760524	29768078
chr8	29793225	29812521	29793225	29793983	29811765	29812521	96	---	---	---	---	29810912	29810927	+	75	29793225	29812502
chr8	29793984	29802891	29793984	29795612	29801296	29802891	97	---	---	---	---	29801102	29801129	+	71	29793984	29802889
chr8	29802897	29815099	29802897	29805476	29812523	29815099	95	---	---	---	---	29805764	29805777	-	85	29802904	29815088
chr8	29815101	29827872	29815101	29818360	29824628	29827872	98	---	---	---	---	29818650	29818674	-	84	29815101	29827870
chr8	29829857	29848792	29829857	29833212	29845435	29848777	98	29829852	29829856	29848793	29848797	29844936	29844994	+	74	29829858	29848779
chr8	29836093	29844667	29836099	29837605	29843155	29844662	99	29836088	29836092	29844668	29844672	29842923	29842935	+	84	29836099	29844663
chr8	29850532	29859969	29850532	29851841	29858660	29859969	98	---	---	---	---	29858343	29858354	+	91	29850532	29859967
chr8	29881301	29896230	29881301	29885632	29891899	29896230	98	---	---	---	---	29885837	29885854	-	94	29881301	29896228
chr8	29923979	29943251	29923979	29924383	29942855	29943251	88	---	---	---	---	29942326	29942344	+	89	---	---
chr8	29938134	29947220	29938134	29938919	29946433	29947220	92	---	---	---	---	29946138	29946199	+	70	---	---
chr8	29947417	29956316	29947417	29948641	29955074	29956316	94	---	---	---	---	29948877	29948908	-	81	29947417	29956312
chr8	29978852	29987912	29978858	29980023	29986738	29987899	90	29978847	29978851	29987913	29987917	29980324	29980349	-	80	29978855	29987907
chr8	30001726	30018082	30001726	30004266	30015527	30018082	98	---	---	---	---	30004815	30004827	-	76	30001728	30018079
chr8	30005226	30014778	30005227	30005813	30014183	30014766	99	30005221	30005225	30014779	30014783	30013949	30013976	+	78	30005227	30014773
chr8	30022147	30027584	30022159	30022606	30027129	30027573	93	30022142	30022146	30027585	30027589	30027050	30027066	+	76	30022157	30027579
chr8	30041127	30050984	30041127	30041435	30050655	30050984	86	---	---	---	---	30050486	30050508	+	78	---	---
chr8	30046942	30050450	30046942	30047811	30049581	30050450	99	---	---	---	---	30047820	30047863	-	79	---	---
chr8	30050984	30068192	30050984	30051607	30067569	30068192	95	30050979	30050983	30068193	30068197	30052349	30052393	-	71	---	---
chr8	30077422	30085774	30077422	30078065	30085131	30085774	99	---	---	---	---	30078302	30078343	-	78	30077424	30085773
chr8	30092037	30105329	30092037	30095540	30101825	30105329	99	---	---	---	---	30095823	30095854	-	71	30092037	30105327
chr8	30117433	30124160	30117433	30118979	30122593	30124160	97	---	---	---	---	30119111	30119142	-	75	30117433	30124158
chr8	30124204	30130977	30124204	30124852	30130355	30130977	87	---	---	---	---	30130080	30130101	+	77	30124204	30130975
chr8	30157755	30164302	30157755	30158554	30163503	30164302	94	---	---	---	---	30163308	30163338	+	87	30157766	30164300
chr8	30185426	30197605	30185426	30186340	30196662	30197605	91	---	---	---	---	30186774	30186811	-	92	---	---
chr8	30187497	30196662	30187497	30188682	30195429	30196662	90	---	---	---	---	30188992	30189009	-	83	30187498	30196660
chr8	30205492	30222560	30205504	30207861	30220207	30222554	95	30205487	30205491	30222561	30222565	30208410	30208439	-	73	30205508	30222543
chr8	30211166	30218621	30211166	30211840	30217946	30218621	95	---	---	---	---	30212127	30212144	-	72	30211166	30218619
chr8	30251946	30257559	30251959	30252614	30256899	30257553	98	30251941	30251945	30257560	30257564	30252812	30252829	-	83	30251957	30257547
chr8	30259816	30269962	30259829	30260455	30269331	30269957	97	30259811	30259815	30269963	30269967	30260827	30260850	-	70	30259822	30269955
chr8	30270362	30277215	30270362	30271044	30276533	30277215	98	---	---	---	---	30276291	30276313	+	73	30270363	30277213
chr8	30282591	30291014	30282591	30284047	30289533	30291014	93	---	---	---	---	30284237	30284264	-	71	30282592	30290998
chr8	30297008	30314648	30297008	30298216	30313417	30314648	88	---	---	---	---	30312715	30312754	+	82	30297008	30314633
chr8	30298204	30307344	30298209	30299541	30306033	30307340	92	30298198	30298203	30307345	30307350	30299827	30299846	-	85	30298208	30307338
chr8	30307789	30317648	30307789	30310352	30315085	30317648	96	---	---	---	---	30310491	30310516	-	76	---	---
chr8	30350259	30362593	30350259	30353275	30359544	30362593	91	---	---	---	---	30353565	30353589	-	88	30350261	30362591
chr8	30362615	30371791	30362615	30363816	30370564	30371791	91	---	---	---	---	30370226	30370247	+	72	30362615	30371788
chr8	30381008	30386956	30381008	30381217	30386731	30386956	89	---	---	---	---	30381311	30381328	-	83	30381015	30386937
chr8	30420381	30433562	30420388	30425602	30428241	30433553	85	30420376	30420380	30433563	30433567	30425661	30425685	-	80	---	---
chr8	30426035	30433552	30426035	30426701	30432885	30433552	99	---	---	---	---	30432589	30432606	+	72	30426040	30433550
chr8	30435731	30443429	30435731	30436618	30442539	30443429	95	---	---	---	---	30436869	30436913	-	71	30435731	30443427
chr8	30446630	30455073	30446630	30447100	30454604	30455073	94	---	---	---	---	30447439	30447456	-	83	---	---
chr8	30486969	30501418	30486969	30488722	30499665	30501418	99	---	---	---	---	30499197	30499257	+	75	30486969	30501416
chr8	30494710	30502976	30494711	30496265	30501411	30502965	99	30494705	30494709	30502977	30502981	30496397	30496425	-	75	30494724	30502966
chr8	30504153	30511712	30504153	30505010	30510851	30511712	96	---	---	---	---	30510559	30510584	+	88	30504164	30511709
chr8	30528660	30537486	30528660	30529813	30536273	30537486	90	---	---	---	---	30530122	30530134	-	92	30528660	30537484
chr8	30579855	30601529	30579855	30580586	30600798	30601529	96	---	---	---	---	30599935	30599957	+	78	30579855	30601526
chr8	30584865	30597178	30584867	30585307	30596728	30597169	95	30584857	30584864	30597179	30597186	30585725	30585739	-	73	---	---
chr8	30604217	30616795	30604217	30605646	30615369	30616795	96	---	---	---	---	30614982	30615015	+	70	---	---
chr8	30629464	30644562	30629464	30629763	30644262	30644562	94	---	---	---	---	30643723	30643743	+	85	30629464	30644548
chr8	30634994	30641821	30634994	30635665	30641149	30641820	97	30634989	30634993	30641822	30641826	30635845	30635900	-	75	30634994	30641820
chr8	30641822	30657768	30641822	30644885	30654674	30657768	88	---	---	---	---	30645179	30645193	-	73	---	---
chr8	30661500	30676076	30661500	30662629	30674959	30676076	94	---	---	---	---	30663219	30663238	-	80	30661513	30676073
chr8	30663040	30674315	30663049	30664294	30673062	30674307	94	30663029	30663039	30674316	30674326	30664694	30664713	-	85	30663046	30674312
chr8	30697687	30714459	30697688	30698528	30713615	30714455	98	30697681	30697686	30714460	30714465	30699032	30699089	-	77	30697688	30714443
chr8	30703845	30718126	30703845	30707579	30714450	30718126	95	---	---	---	---	30714122	30714140	+	84	30703848	30718124
chr8	30703924	30718126	30703924	30707579	30714529	30718126	95	---	---	---	---	30714181	30714208	+	78	30703925	30718124
chr8	30729321	30751020	30729321	30729941	30750399	30751020	94	---	---	---	---	30749819	30749832	+	71	30729323	30751012
chr8	30730271	30742385	30730271	30731895	30740761	30742385	98	---	---	---	---	30740324	30740340	+	70	30730271	30742379
chr8	30752246	30760028	30752246	30754595	30757675	30760028	91	---	---	---	---	30754658	30754685	-	78	30752249	30760023
chr8	30769612	30778552	30769612	30770884	30777301	30778552	93	---	---	---	---	30776982	30777018	+	72	30769612	30778550
chr8	30801716	30818493	30801716	30803038	30817176	30818493	94	---	---	---	---	30816566	30816591	+	80	30801716	30818488
chr8	30806761	30814123	30806761	30807428	30813456	30814123	97	---	---	---	---	30807714	30807729	-	75	30806761	30814120
chr8	30823966	30831156	30823966	30824567	30830568	30831156	94	---	---	---	---	30824631	30824643	-	76	30823966	30831154
chr8	30846782	30860362	30846782	30848341	30858861	30860362	92	---	---	---	---	30848761	30848775	-	73	30846782	30860360
chr8	30905975	30917631	30905975	30906452	30917154	30917631	98	---	---	---	---	30906711	30906756	-	73	30905977	30917629
chr8	30927103	30940799	30927103	30931131	30936771	30940799	98	---	---	---	---	30936541	30936562	+	77	30927103	30940797
chr8	31022025	31032621	31022025	31024295	31030332	31032621	90	---	---	---	---	31030076	31030101	+	76	---	---
chr8	31046780	31053237	31046793	31047564	31052463	31053232	92	31046775	31046779	31053238	31053242	31047769	31047781	-	76	31046796	31053225
chr8	31052235	31074132	31052235	31053232	31073135	31074132	97	---	---	---	---	31072373	31072402	+	76	31052235	31074129
chr8	31063506	31077505	31063506	31066885	31074125	31077505	96	---	---	---	---	31067174	31067186	-	84	---	---
chr8	31083977	31091280	31083991	31084157	31091103	31091269	95	31083972	31083976	31091281	31091285	31090766	31090783	+	83	31083982	31091276
chr8	31092273	31106249	31092288	31095625	31102898	31106236	97	31092268	31092272	31106250	31106254	31102535	31102569	+	74	---	---
chr8	31112295	31127897	31112306	31112946	31127247	31127888	96	31112290	31112294	31127898	31127902	31127027	31127042	+	75	31112312	31127895
chr8	31140481	31152461	31140481	31140962	31151974	31152455	96	31140476	31140480	31152462	31152466	31141184	31141234	-	82	31140481	31152449
chr8	31155507	31170122	31155507	31156341	31169279	31170122	87	---	---	---	---	31168651	31168663	+	76	---	---
chr8	31185770	31193208	31185770	31186353	31192625	31193208	95	---	---	---	---	31186606	31186619	-	85	---	---
chr8	31193982	31210228	31193995	31194786	31209441	31210228	94	31193977	31193981	31210229	31210233	31195292	31195349	-	75	31193990	31210221
chr8	31194780	31202063	31194786	31195458	31201382	31202054	97	31194775	31194779	31202064	31202068	31195702	31195718	-	70	31194786	31202059
chr8	31207446	31211814	31207446	31207715	31211561	31211814	88	---	---	---	---	31211428	31211442	+	80	31207446	31211812
chr8	31225178	31246836	31225178	31227163	31244878	31246836	92	---	---	---	---	31228023	31228047	-	72	---	---
chr8	31264671	31277664	31264671	31265951	31276335	31277664	85	---	---	---	---	31275928	31275955	+	78	31264673	31277662
chr8	31280159	31296284	31280159	31282742	31293627	31296284	96	---	---	---	---	31283213	31283269	-	71	31280162	31296281
chr8	31305857	31325259	31305857	31307065	31324050	31325259	94	---	---	---	---	31323288	31323314	+	77	31305874	31325256
chr8	31319447	31326061	31319447	31320262	31325242	31326061	94	---	---	---	---	31320361	31320424	-	84	---	---
chr8	31329316	31336813	31329321	31329993	31336129	31336801	96	31329311	31329315	31336814	31336818	31335825	31335842	+	77	31329321	31336802
chr8	31346356	31368148	31346356	31347296	31367208	31368148	98	---	---	---	---	31347884	31347919	-	72	---	---
chr8	31347946	31358303	31347946	31349633	31356615	31358303	99	---	---	---	---	31349903	31349921	-	73	31347946	31358301
chr8	31358657	31367214	31358665	31360006	31365870	31367211	99	31358652	31358656	31367215	31367219	31365596	31365612	+	82	31358667	31367207
chr8	31385470	31402830	31385470	31386694	31401605	31402830	94	---	---	---	---	31400859	31400876	+	72	31385471	31402822
chr8	31387075	31392587	31387083	31387584	31392081	31392581	98	31387070	31387074	31392588	31392592	31387767	31387786	-	75	---	---
chr8	31393112	31405795	31393112	31396074	31402833	31405795	95	---	---	---	---	31396141	31396169	-	86	31393114	31405793
chr8	31409001	31425347	31409001	31409584	31424763	31425347	96	---	---	---	---	31424140	31424159	+	70	31409019	31425345
chr8	31415756	31424766	31415756	31416114	31424408	31424766	96	---	---	---	---	31416311	31416338	-	75	31415757	31424762
chr8	31465360	31473172	31465360	31468666	31469875	31473172	99	---	---	---	---	31469775	31469821	+	76	31465360	31473170
chr8	31482058	31491660	31482058	31482669	31491048	31491660	96	---	---	---	---	31490816	31490843	+	75	31482058	31491655
chr8	31491827	31499334	31491827	31492501	31498662	31499334	95	---	---	---	---	31498358	31498375	+	77	31491830	31499332
chr8	31501073	31517960	31501073	31501743	31517291	31517960	96	---	---	---	---	31516643	31516660	+	83	31501073	31517957
chr8	31507128	31516066	31507128	31508378	31514815	31516066	98	---	---	---	---	31508616	31508649	-	82	31507128	31516064
chr8	31525276	31536814	31525276	31527642	31534511	31536814	90	---	---	---	---	31534199	31534223	+	88	---	---
chr8	31538081	31550852	31538081	31541246	31547666	31550852	93	---	---	---	---	31541436	31541463	-	78	31538083	31550850
chr8	31559012	31567911	31559012	31560113	31566886	31567911	89	---	---	---	---	31560217	31560237	-	85	31559014	31567906
chr8	31587624	31599365	31587624	31591750	31595216	31599365	95	---	---	---	---	31595060	31595099	+	82	---	---
chr8	31604722	31622346	31604722	31606361	31620513	31622346	88	---	---	---	---	31606941	31606980	-	80	31604738	31622329
chr8	31609933	31619082	31609933	31612427	31616588	31619082	99	---	---	---	---	31616457	31616479	+	73	31609933	31619080
chr8	31626399	31639364	31626399	31626873	31638890	31639364	97	---	---	---	---	31627323	31627357	-	74	---	---
chr8	31626873	31638558	31626873	31627348	31638083	31638558	98	---	---	---	---	31627607	31627655	-	81	31626873	31638556
chr8	31654520	31666007	31654532	31657491	31663035	31666002	96	31654513	31654519	31666008	31666014	31657523	31657564	-	83	31654532	31666004
chr8	31681401	31688696	31681401	31682080	31688026	31688696	92	---	---	---	---	31687760	31687796	+	75	---	---
chr8	31701772	31714443	31701772	31703856	31712367	31714443	97	---	---	---	---	31711969	31712007	+	87	---	---
chr8	32136755	32147652	32136755	32140051	32144335	32147652	94	---	---	---	---	32140240	32140251	-	91	---	---
chr8	32172050	32183214	32172050	32172681	32182583	32183214	98	---	---	---	---	32182177	32182193	+	70	32172050	32183213
chr8	32187193	32192882	32187193	32187383	32192692	32192882	96	---	---	---	---	32192427	32192448	+	86	32187193	32192873
chr8	32194126	32204389	32194135	32196930	32201590	32204388	99	32194116	32194125	32204390	32204399	32201357	32201426	+	70	32194136	32204385
chr8	32256385	32275598	32256385	32257340	32274648	32275598	92	---	---	---	---	32273910	32273933	+	70	32256392	32275587
chr8	32258431	32271241	32258431	32259684	32269989	32271241	93	---	---	---	---	32269488	32269502	+	80	32258431	32271239
chr8	32284349	32303804	32284349	32288815	32299347	32303804	94	---	---	---	---	32298889	32298913	+	72	32284351	32303802
chr8	32289795	32297249	32289795	32290464	32296580	32297249	98	---	---	---	---	32290751	32290768	-	72	32289795	32297247
chr8	32304017	32311059	32304017	32304385	32310691	32311059	97	---	---	---	---	32310474	32310489	+	87	32304017	32311049
chr8	32311817	32321333	32311817	32313110	32320022	32321333	96	---	---	---	---	32313434	32313447	-	78	32311817	32321331
chr8	32544129	32553426	32544129	32545390	32552122	32553426	92	---	---	---	---	32545701	32545726	-	80	32544129	32553425
chr8	32568458	32583002	32568458	32568710	32582749	32583002	89	---	---	---	---	32582088	32582107	+	70	32568476	32582984
chr8	32570706	32580254	32570706	32573922	32576985	32580254	93	---	---	---	---	32576846	32576868	+	95	32570706	32580252
chr8	32584871	32593331	32584871	32586576	32591640	32593331	89	---	---	---	---	32591392	32591405	+	78	---	---
chr8	32650010	32661780	32650021	32654027	32657630	32661772	93	32650005	32650009	32661781	32661785	32657474	32657513	+	82	---	---
chr8	32663799	32673195	32663813	32665113	32671873	32673194	95	32663794	32663798	32673196	32673200	32665357	32665400	-	72	32663802	32673192
chr8	32673967	32683439	32673967	32674552	32682854	32683439	99	---	---	---	---	32674757	32674784	-	78	32673967	32683436
chr8	32703611	32720659	32703611	32704226	32720043	32720659	97	---	---	---	---	32719448	32719471	+	75	32703613	32720655
chr8	32709869	32715885	32709869	32710125	32715642	32715885	88	---	---	---	---	32710305	32710323	-	78	---	---
chr8	32737050	32756148	32737050	32737986	32755205	32756148	95	---	---	---	---	32754447	32754470	+	70	32737057	32756137
chr8	32739077	32751855	32739077	32740330	32750602	32751855	93	---	---	---	---	32750103	32750117	+	80	32739077	32751853
chr8	32771016	32778436	32771016	32771699	32777750	32778436	95	---	---	---	---	32777448	32777465	+	77	32771016	32778434
chr8	32780831	32785197	32780831	32781880	32784147	32785197	94	---	---	---	---	---	---	0	--	32780831	32785194
chr8	32786798	32802898	32786798	32787846	32801851	32802898	94	32786793	32786797	32802899	32802903	32801177	32801195	+	73	---	---
chr8	32791748	32800958	32791748	32794048	32798661	32800958	98	32791741	32791747	32800959	32800965	32794155	32794177	-	73	32791748	32800956
chr8	32837422	32849140	32837422	32837715	32848847	32849140	96	---	---	---	---	32838251	32838270	-	75	---	---
chr8	32837759	32847260	32837774	32838389	32846637	32847252	96	32837754	32837758	32847261	32847265	32846224	32846247	+	70	32837763	32847247
chr8	32856807	32870301	32856807	32857983	32869085	32870301	92	---	---	---	---	32858509	32858528	-	85	32856808	32870299
chr8	32872386	32882167	32872386	32874101	32880437	32882167	95	---	---	---	---	32874337	32874374	-	73	32872402	32882151
chr8	32909882	32917277	32909882	32910609	32916549	32917277	99	---	---	---	---	32910884	32910900	-	70	32909882	32917269
chr8	32931834	32944052	32931834	32932726	32943159	32944050	96	32931827	32931833	32944053	32944059	32933225	32933248	-	83	32931834	32944044
chr8	32954494	32971897	32954501	32957809	32968565	32971894	95	32954489	32954493	32971898	32971902	32958244	32958264	-	76	32954499	32971894
chr8	32978465	32985894	32978465	32979146	32985213	32985894	97	---	---	---	---	32979431	32979448	-	72	32978466	32985892
chr8	32990658	33000862	32990671	32993228	32998287	33000847	99	32990653	32990657	33000863	33000867	32998110	32998147	+	73	32990664	33000848
chr8	33025176	33032663	33025188	33025878	33031974	33032663	97	33025171	33025175	33032664	33032668	33026005	33026017	-	84	33025177	33032658
chr8	33049496	33057166	33049496	33049717	33056945	33057166	97	---	---	---	---	33050034	33050079	-	80	---	---
chr8	33063066	33071732	33063066	33064340	33070459	33071732	99	---	---	---	---	33064606	33064646	-	73	33063068	33071730
chr8	33085273	33095379	33085273	33085490	33095162	33095379	95	---	---	---	---	33094885	33094909	+	72	33085276	33095377
chr8	33111088	33129329	33111088	33112251	33128182	33129329	90	---	---	---	---	33113017	33113048	-	84	---	---
chr8	33118370	33127480	33118370	33119560	33126353	33127479	88	33118365	33118369	33127481	33127485	33119870	33119895	-	76	---	---
chr8	33134037	33152261	33134037	33136320	33149906	33152261	94	---	---	---	---	33149352	33149382	+	74	33134040	33152258
chr8	33145450	33163757	33145450	33146714	33162493	33163757	93	---	---	---	---	33161783	33161800	+	72	---	---
chr8	33151257	33161905	33151257	33152261	33160893	33161905	92	---	---	---	---	33152537	33152554	-	72	33151262	33161902
chr8	33179200	33193093	33179200	33182434	33189859	33193093	99	---	---	---	---	33189823	33189837	+	93	---	---
chr8	33255940	33269948	33255950	33257684	33268093	33269941	92	33255935	33255939	33269949	33269953	33258105	33258119	-	73	33255942	33269945
chr8	33283017	33304907	33283017	33283727	33304196	33304907	95	---	---	---	---	33284582	33284605	-	91	33283026	33304905
chr8	33284363	33293910	33284363	33285707	33292585	33293910	98	---	---	---	---	33286013	33286024	-	91	33284363	33293908
chr8	33338685	33354302	33338691	33339227	33353752	33354295	96	33338680	33338684	33354303	33354307	33353387	33353409	+	73	---	---
chr8	33344424	33346890	33344432	33344806	33346508	33346882	98	33344419	33344423	33346891	33346895	33346441	33346452	+	75	33344434	33346880
chr8	33350174	33358275	33350174	33350319	33358125	33358275	85	---	---	---	---	33357840	33357854	+	73	---	---
chr8	33366255	33375597	33366255	33367555	33374318	33375597	96	---	---	---	---	33373979	33374003	+	80	33366257	33375594
chr8	33393721	33414350	33393721	33396434	33411633	33414350	97	---	---	---	---	33397171	33397182	-	100	33393727	33414349
chr8	33402133	33410412	33402133	33405410	33407134	33410412	99	---	---	---	---	33407040	33407079	+	75	33402133	33410411
chr8	33428379	33437225	33428379	33428499	33437105	33437225	96	---	---	---	---	33436719	33436736	+	77	33428379	33437215
chr8	33478139	33488679	33478139	33481610	33485222	33488679	95	---	---	---	---	33481668	33481763	-	78	33478140	33488677
chr8	33541631	33559871	33541645	33542345	33559174	33559868	93	33541625	33541630	33559872	33559877	33558333	33558367	+	71	33541645	33559866
chr8	33546976	33555911	33546976	33548213	33554652	33555911	97	---	---	---	---	33554379	33554412	+	79	33546976	33555901
chr8	33564715	33573926	33564719	33565941	33572715	33573915	93	33564710	33564714	33573927	33573931	33572386	33572411	+	80	33564723	33573925
chr8	33581864	33601461	33581864	33582334	33600991	33601461	97	---	---	---	---	33583214	33583239	-	76	33581864	33601459
chr8	33606344	33615921	33606344	33606663	33615600	33615921	89	---	---	---	---	33615266	33615284	+	73	---	---
chr8	33630683	33633115	33630683	33631550	33632258	33633115	93	---	---	---	---	33632198	33632243	+	82	33630700	33633110
chr8	33636846	33644171	33636846	33637535	33643482	33644171	95	---	---	---	---	33643231	33643256	+	76	33636846	33644166
chr8	33652056	33663532	33652056	33653394	33662138	33663532	92	---	---	---	---	33653648	33653667	-	85	33652059	33663527
chr8	33682087	33698208	33682087	33683132	33697155	33698200	94	33682076	33682086	33698209	33698219	33683701	33683737	-	70	33682088	33698202
chr8	33686428	33695569	33686437	33687617	33694387	33695565	92	33686423	33686427	33695570	33695574	33687923	33687940	-	83	33686440	33695562
chr8	33686495	33695565	33686495	33687617	33694445	33695565	92	---	---	---	---	33687923	33687940	-	83	33686508	33695562
chr8	33698754	33707947	33698754	33699964	33706711	33707947	94	---	---	---	---	33700267	33700292	-	80	33698754	33707941
chr8	33710201	33725450	33710201	33710444	33725207	33725450	97	---	---	---	---	33711078	33711091	-	71	---	---
chr8	33710543	33717263	33710543	33711652	33716173	33717263	91	---	---	---	---	33711684	33711700	-	88	33710543	33717261
chr8	33735039	33744017	33735039	33736292	33742743	33744017	98	---	---	---	---	33742471	33742504	+	79	33735039	33744013
chr8	33764050	33773010	33764050	33765322	33771738	33773010	99	---	---	---	---	33771429	33771462	+	73	33764050	33773008
chr8	33774493	33787113	33774493	33777649	33783925	33787113	94	---	---	---	---	33777922	33777963	-	71	33774493	33787108
chr8	33788821	33804863	33788821	33791433	33802404	33804863	86	---	---	---	---	33802072	33802098	+	77	33788837	33804861
chr8	33823760	33844840	33823775	33826424	33842296	33844838	90	33823755	33823759	33844841	33844845	33826998	33827016	-	84	33823775	33844823
chr8	33838865	33845911	33838865	33839943	33844832	33845911	97	---	---	---	---	33840111	33840172	-	79	33838870	33845907
chr8	33848560	33862740	33848560	33849694	33861550	33862737	87	33848554	33848559	33862741	33862746	33850246	33850262	-	76	---	---
chr8	33853956	33859069	33853965	33854700	33858330	33859065	99	33853950	33853955	33859070	33859075	33854758	33854862	-	79	33853965	33859067
chr8	33867234	33881910	33867234	33868114	33881032	33881910	93	---	---	---	---	33880605	33880654	+	74	33867235	33881898
chr8	33872694	33878407	33872694	33873649	33877451	33878407	98	---	---	---	---	33873721	33873732	-	83	33872710	33878404
chr8	33887133	33901282	33887148	33887777	33900641	33901270	97	33887128	33887132	33901283	33901287	33900067	33900089	+	73	33887139	33901270
chr8	33913535	33932114	33913535	33914975	33930661	33932110	95	33913530	33913534	33932115	33932119	33915317	33915376	-	76	33913535	33932108
chr8	33944172	33947380	33944187	33944456	33947106	33947376	96	33944167	33944171	33947381	33947385	33944484	33944509	-	73	33944186	33947374
chr8	33959381	33979930	33959381	33959859	33979452	33979930	98	---	---	---	---	33978511	33978526	+	87	33959381	33979928
chr8	33964107	33973324	33964110	33964217	33973205	33973314	87	33964102	33964106	33973325	33973329	33964548	33964559	-	91	33964109	33973307
chr8	33964638	33973150	33964638	33965480	33972307	33973150	95	---	---	---	---	33972243	33972305	+	74	33964650	33973147
chr8	33980387	33984810	33980391	33981117	33984074	33984801	97	33980380	33980386	33984811	33984817	33983927	33983945	+	73	33980393	33984800
chr8	33995054	34010275	33995054	33997830	34007496	34010275	99	---	---	---	---	33997832	33997844	-	76	---	---
chr8	34002865	34012989	34002865	34005584	34010270	34012989	99	---	---	---	---	34010085	34010101	+	70	34002875	34012985
chr8	34018087	34030935	34018087	34018591	34030415	34030935	88	---	---	---	---	34029859	34029883	+	72	34018087	34030933
chr8	34034854	34055887	34034869	34035521	34055220	34055877	86	34034849	34034853	34055888	34055892	34036486	34036506	-	80	34034861	34055882
chr8	34037319	34050883	34037319	34037936	34050266	34050883	94	---	---	---	---	34049776	34049803	+	78	34037319	34050880
chr8	34058552	34073379	34058555	34060038	34072031	34073378	86	34058547	34058551	34073380	34073384	34060596	34060624	-	75	34058553	34073376
chr8	34074792	34079396	34074792	34075373	34078794	34079396	91	---	---	---	---	---	---	0	--	34074792	34079394
chr8	34087075	34097424	34087075	34090304	34093920	34097424	88	---	---	---	---	34090354	34090452	-	78	34087075	34097412
chr8	34103722	34114265	34103727	34104202	34113780	34114255	98	34103717	34103721	34114266	34114270	34113477	34113522	+	73	34103724	34114263
chr8	34124846	34138521	34124846	34125478	34137889	34138521	99	---	---	---	---	34126006	34126025	-	70	34124847	34138519
chr8	34138537	34155897	34138537	34139739	34154692	34155897	96	---	---	---	---	34153967	34153988	+	72	---	---
chr8	34139739	34154714	34139739	34144049	34150379	34154714	93	---	---	---	---	34144336	34144365	-	80	34139739	34154706
chr8	34160632	34177538	34160645	34161734	34176358	34177530	87	34160627	34160631	34177539	34177543	34162396	34162420	-	80	34160634	34177525
chr8	34163217	34171090	34163223	34164459	34169851	34171083	94	34163212	34163216	34171091	34171095	34164697	34164710	-	100	34163223	34171080
chr8	34177523	34192731	34177530	34179261	34191055	34192729	93	34177518	34177522	34192732	34192736	34190467	34190495	+	72	34177530	34192729
chr8	34198791	34206460	34198791	34199713	34205503	34206460	92	---	---	---	---	34199986	34200003	-	72	34198793	34206458
chr8	34215329	34217734	34215329	34215436	34217631	34217734	92	---	---	---	---	---	---	0	--	34215330	34217724
chr8	34221650	34230702	34221650	34222980	34229384	34230702	91	---	---	---	---	34229100	34229119	+	75	34221650	34230700
chr8	34257146	34262053	34257146	34257561	34261637	34262053	92	---	---	---	---	34257715	34257726	-	83	---	---
chr8	34267000	34283268	34267000	34268238	34282048	34283268	97	---	---	---	---	34281511	34281526	+	81	34267000	34283267
chr8	34267283	34283268	34267283	34268238	34282332	34283268	96	---	---	---	---	34281627	34281646	+	70	34267287	34283267
chr8	34268779	34277036	34268779	34272221	34273593	34277036	99	---	---	---	---	34273499	34273539	+	75	34268779	34277034
chr8	34279337	34286490	34279337	34282585	34283261	34286490	85	---	---	---	---	34282605	34282622	-	72	---	---
chr8	34307742	34315905	34307755	34307871	34315777	34315893	98	34307737	34307741	34315906	34315910	34308176	34308187	-	91	34307758	34315904
chr8	34317503	34324353	34317503	34320064	34321790	34324353	96	---	---	---	---	---	---	0	--	34317503	34324351
chr8	34338533	34341313	34338536	34339800	34340035	34341304	96	34338526	34338532	34341314	34341320	34339970	34339982	+	84	---	---
chr8	34351475	34371471	34351475	34352014	34370952	34371471	89	---	---	---	---	34352717	34352767	-	82	---	---
chr8	34363692	34371918	34363692	34364143	34371466	34371918	94	---	---	---	---	34364459	34364483	-	84	34363708	34371913
chr8	34380286	34401189	34380286	34380863	34400608	34401189	91	---	---	---	---	34381797	34381851	-	70	34380286	34401187
chr8	34387962	34397346	34387962	34389246	34396026	34397346	94	---	---	---	---	34389562	34389585	-	79	34387962	34397344
chr8	34417300	34436551	34417300	34420365	34433494	34436551	98	---	---	---	---	34420815	34420849	-	74	34417300	34436541
chr8	34431998	34436787	34432002	34432242	34436546	34436786	97	34431993	34431997	34436788	34436792	34432338	34432397	-	83	34432006	34436783
chr8	34452564	34462446	34452564	34453187	34461823	34462446	99	---	---	---	---	34453393	34453410	-	77	34452564	34462444
chr8	34467489	34481743	34467489	34470124	34479120	34481743	98	---	---	---	---	34478856	34478872	+	88	34467494	34481741
chr8	34518868	34537093	34518868	34520172	34535770	34537093	92	---	---	---	---	34520748	34520774	-	70	---	---
chr8	34524459	34533579	34524459	34525618	34532356	34533579	92	---	---	---	---	34532019	34532042	+	75	34524462	34533577
chr8	34537130	34542526	34537143	34537448	34542219	34542525	88	34537123	34537129	34542527	34542533	34537544	34537606	-	77	34537134	34542523
chr8	34544769	34558718	34544769	34545426	34558065	34558718	90	---	---	---	---	34546034	34546057	-	70	---	---
chr8	34567938	34588198	34567938	34570078	34586046	34588198	97	---	---	---	---	34585248	34585269	+	72	34567949	34588197
chr8	34570759	34577595	34570759	34573315	34575040	34577595	99	---	---	---	---	---	---	0	--	34570759	34577593
chr8	34594815	34604308	34594815	34595469	34603653	34604308	93	---	---	---	---	34595664	34595691	-	75	34594817	34604306
chr8	34630713	34638379	34630713	34631481	34637599	34638379	95	---	---	---	---	34631763	34631780	-	77	34630713	34638375
chr8	34643257	34660523	34643266	34644525	34659305	34660519	90	34643249	34643256	34660524	34660531	34645028	34645052	-	72	34643266	34660521
chr8	34646175	34653027	34646175	34646752	34652450	34653027	99	---	---	---	---	34652166	34652200	+	77	34646175	34653025
chr8	34660506	34669014	34660516	34661375	34668143	34669001	93	34660500	34660505	34669015	34669020	34667834	34667871	+	78	34660508	34669012
chr8	34685684	34692284	34685684	34686064	34691909	34692284	86	---	---	---	---	34691755	34691817	+	82	34685688	34692278
chr8	34698881	34708419	34698881	34699500	34707798	34708419	96	---	---	---	---	34699707	34699734	-	71	34698884	34708415
chr8	34724254	34736785	34724254	34727092	34733885	34736785	93	---	---	---	---	34733591	34733605	+	80	---	---
chr8	34736778	34751541	34736784	34737466	34750849	34751528	97	34736771	34736777	34751542	34751548	34738110	34738127	-	83	34736779	34751536
chr8	34739761	34747168	34739761	34740430	34746492	34747161	98	34739755	34739760	34747169	34747174	34746190	34746207	+	72	34739761	34747165
chr8	34742881	34751090	34742881	34746727	34747244	34751090	92	---	---	---	---	---	---	0	--	34742892	34751088
chr8	34765223	34783009	34765223	34765873	34782366	34783009	96	---	---	---	---	34781731	34781755	+	80	---	---
chr8	34765505	34782855	34765505	34765717	34782648	34782855	95	---	---	---	---	34766532	34766559	-	75	34765507	34782847
chr8	34767642	34774610	34767642	34769307	34772940	34774610	90	---	---	---	---	34769473	34769489	-	70	34767652	34774599
chr8	34770434	34779683	34770447	34771678	34778421	34779671	94	34770427	34770433	34779684	34779690	34778088	34778113	+	80	34770438	34779681
chr8	34770772	34779652	34770772	34771659	34778744	34779652	94	---	---	---	---	34778433	34778454	+	86	34770776	34779633
chr8	34776067	34782235	34776067	34778350	34779948	34782235	85	---	---	---	---	34779891	34779917	+	77	---	---
chr8	34776467	34781846	34776467	34777964	34780345	34781846	85	---	---	---	---	---	---	0	--	34776480	34781843
chr8	34784883	34794175	34784884	34786134	34792935	34794161	94	34784878	34784882	34794176	34794180	34786369	34786402	-	79	34784884	34794174
chr8	34808934	34817886	34808934	34810200	34816619	34817886	99	---	---	---	---	34810433	34810466	-	79	34808934	34817879
chr8	34829932	34838848	34829932	34830154	34838628	34838848	94	---	---	---	---	34838260	34838276	+	76	---	---
chr8	34856392	34866528	34856392	34856991	34865895	34866528	93	---	---	---	---	34865665	34865695	+	77	34856408	34866514
chr8	34871355	34877775	34871355	34872771	34876357	34877775	98	---	---	---	---	34876186	34876224	+	76	34871355	34877770
chr8	34889193	34900460	34889193	34890547	34899047	34900460	90	---	---	---	---	34898649	34898688	+	77	34889193	34900454
chr8	34902269	34913552	34902269	34902466	34913354	34913552	92	---	---	---	---	34913235	34913255	+	76	---	---
chr8	34919317	34931102	34919317	34922062	34928360	34931102	99	---	---	---	---	34922352	34922376	-	84	34919320	34931100
chr8	34939389	34947845	34939398	34942904	34944222	34947836	95	34939384	34939388	34947846	34947850	34942957	34942997	-	78	34939399	34947844
chr8	34951148	34962544	34951148	34951641	34962050	34962544	95	---	---	---	---	34951872	34951903	-	87	34951148	34962525
chr8	34971892	34983695	34971892	34974647	34980940	34983695	99	---	---	---	---	34980625	34980657	+	81	34971893	34983693
chr8	34984038	34992903	34984038	34985068	34991869	34992903	90	---	---	---	---	34991622	34991643	+	86	---	---
chr8	34994917	35012665	34994917	34995536	35012070	35012665	88	---	---	---	---	35011414	35011429	+	81	34994918	35012663
chr8	35001172	35006266	35001172	35002166	35005272	35006266	96	---	---	---	---	---	---	0	--	35001172	35006264
chr8	35015241	35021954	35015241	35016324	35020799	35021954	93	---	---	---	---	35016379	35016390	-	83	35015243	35021950
chr8	35029892	35041844	35029896	35030371	35041358	35041833	99	35029885	35029891	35041845	35041851	35030709	35030758	-	70	35029896	35041838
chr8	35042738	35051340	35042738	35044254	35049818	35051340	99	---	---	---	---	35044420	35044447	-	78	35042738	35051338
chr8	35058267	35067637	35058273	35058891	35067017	35067635	93	35058262	35058266	35067638	35067642	35066709	35066727	+	78	35058276	35067633
chr8	35073790	35094588	35073790	35074431	35093940	35094588	93	---	---	---	---	35074994	35075007	-	71	35073792	35094586
chr8	35078027	35089206	35078027	35080841	35086416	35089206	94	---	---	---	---	35086160	35086191	+	75	35078027	35089201
chr8	35098959	35112998	35098959	35102402	35109588	35112998	94	---	---	---	---	35102603	35102622	-	80	---	---
chr8	35132320	35146217	35132322	35134121	35144472	35146213	96	35132315	35132319	35146218	35146222	35144038	35144054	+	70	35132324	35146216
chr8	35155785	35168455	35155785	35158944	35165269	35168455	96	---	---	---	---	35159164	35159255	-	71	---	---
chr8	35194682	35216016	35194682	35195739	35214959	35216016	91	---	---	---	---	35196598	35196610	-	100	35194690	35215997
chr8	35225122	35240137	35225137	35229503	35235762	35240128	99	35225117	35225121	35240138	35240142	35229703	35229720	-	94	35225127	35240135
chr8	35243137	35253478	35243151	35243699	35252916	35253464	97	35243132	35243136	35253479	35253483	35244014	35244040	-	77	35243152	35253460
chr8	35255722	35266535	35255722	35256195	35266062	35266535	98	---	---	---	---	35265752	35265802	+	76	35255722	35266533
chr8	35281804	35289617	35281804	35285120	35286302	35289617	99	---	---	---	---	35285170	35285210	-	75	35281804	35289614
chr8	35289858	35301619	35289858	35291548	35299930	35301619	98	---	---	---	---	35291817	35291835	-	73	35289858	35301616
chr8	35304819	35316331	35304819	35306064	35315089	35316331	98	---	---	---	---	35306453	35306483	-	70	35304819	35316320
chr8	35322543	35329996	35322543	35323230	35329313	35329996	97	---	---	---	---	35323396	35323450	-	70	35322544	35329993
chr8	35358016	35376429	35358016	35359066	35375398	35376429	92	---	---	---	---	35374660	35374684	+	80	35358029	35376427
chr8	35358311	35376208	35358311	35358843	35375697	35376208	90	---	---	---	---	35374878	35374895	+	77	35358317	35376200
chr8	35381308	35389326	35381308	35384714	35385940	35389326	94	---	---	---	---	35384767	35384806	-	72	---	---
chr8	35402552	35423891	35402552	35403167	35423328	35423891	87	---	---	---	---	35404058	35404091	-	76	35402552	35423889
chr8	35404228	35411621	35404228	35404855	35410955	35411621	89	---	---	---	---	35405139	35405156	-	83	35404231	35411617
chr8	35425242	35428879	35425242	35426389	35427711	35428879	92	---	---	---	---	35426440	35426460	-	71	35425253	35428874
[truncated: 8,068 more rows]
