# Supplementary material for: LtrDetector: A tool-suite for detecting long terminal repeat retrotransposons de-novo
Source: BMC Genomics. 2019 Jun 3;20:450. doi: 10.1186/s12864-019-5796-9 (PMC6547461; doi:10.1186/s12864-019-5796-9)
Supplement: Supplementary file 9 — LTR retrotransposons found by LtrDetector in Zea mays. This compressed file (.tar.gz) includes the LTR retrotransposons found by LtrDetector in BED format. (TAR.GZ 4278 kb) [file 12864_2019_5796_MOESM9_ESM.gz › zmays/chr1Detector.bed]

SeqID	Retrotransposon	Left_LTR	Right_LTR		Left_TSD	Right_TSD	Polypurine Tract		TG	CA
	Start	End	Start	End	Start	End	ID	Start	End	Start	End	Start	End	Strand	Purine%	Start	End
chr1	1803	18419	1803	2375	17847	18419	98	---	---	---	---	3113	3148	-	72	1804	18400
chr1	21518	24149	21518	21926	23735	24149	96	---	---	---	---	23671	23703	+	72	21524	24130
chr1	70290	79757	70290	71612	78452	79757	98	---	---	---	---	78110	78159	+	70	70290	79755
chr1	83298	89982	83312	84462	88944	89979	88	83292	83297	89983	89988	84676	84687	-	75	83310	89977
chr1	122981	128278	122981	123123	128136	128278	99	---	---	---	---	123176	123374	-	75	122982	128273
chr1	139728	153156	139728	145605	147280	153156	99	---	---	---	---	145646	145666	-	71	139733	153154
chr1	161642	171167	161642	162964	169845	171167	99	---	---	---	---	163269	163280	-	91	161642	171164
chr1	172198	177565	172198	172444	177319	177565	95	---	---	---	---	177187	177220	+	73	172214	177563
chr1	183609	193330	183609	186711	190218	193330	99	---	---	---	---	190068	190086	+	78	183614	193325
chr1	229806	241466	229806	232481	238768	241466	97	---	---	---	---	238454	238478	+	84	229807	241463
chr1	243769	251247	243769	244472	250544	251247	99	---	---	---	---	244748	244764	-	70	243769	251241
chr1	282107	289582	282121	283620	288069	289568	99	282102	282106	289583	289587	283831	283843	-	84	282121	289566
chr1	291326	303208	291326	293131	301411	303208	96	---	---	---	---	293134	293148	-	73	---	---
chr1	311985	321506	311985	313325	320183	321506	97	---	---	---	---	313511	313523	-	100	311995	321504
chr1	352932	362864	352932	356304	359472	362864	99	---	---	---	---	356369	356386	-	72	352932	362855
chr1	380786	401748	380786	384566	397920	401748	98	---	---	---	---	384845	384859	-	80	380797	401746
chr1	388455	397920	388455	389762	396592	397920	97	---	---	---	---	389948	389960	-	100	388455	397918
chr1	420866	426269	420866	421016	426117	426269	98	---	---	---	---	425915	425981	+	73	420871	426267
chr1	433152	442574	433152	434478	441247	442574	94	---	---	---	---	434664	434688	-	80	433152	442572
chr1	450439	453961	450439	451852	452556	453961	99	---	---	---	---	452529	452548	+	80	---	---
chr1	460721	464309	460721	461470	463544	464309	96	---	---	---	---	461550	461574	-	72	---	---
chr1	473884	494599	473898	474935	493552	494588	97	473879	473883	494600	494604	475828	475847	-	90	---	---
chr1	484076	491547	484076	487238	488388	491547	99	---	---	---	---	487291	487331	-	73	484076	491545
chr1	494589	502022	494589	495301	501311	502022	99	---	---	---	---	495581	495597	-	70	494589	502020
chr1	514130	523481	514130	514717	522894	523481	98	---	---	---	---	522664	522691	+	71	514133	523479
chr1	525080	532203	525080	525780	531502	532203	93	---	---	---	---	531415	531426	+	75	525088	532197
chr1	543252	555685	543252	543450	555486	555685	97	---	---	---	---	544018	544031	-	85	---	---
chr1	565614	572252	565615	565835	572017	572237	90	565609	565613	572253	572257	571732	571748	+	88	565615	572235
chr1	595567	613390	595567	596798	612216	613390	90	---	---	---	---	611791	611814	+	75	595567	613388
chr1	597488	606481	597495	598762	605207	606476	99	597483	597487	606482	606486	604942	604975	+	85	597502	606474
chr1	659436	668340	659436	660690	667112	668340	90	---	---	---	---	660927	660942	-	100	659448	668338
chr1	677343	686505	677349	678658	685189	686490	95	677338	677342	686506	686510	684881	684902	+	72	677349	686496
chr1	717771	737618	717771	718251	737138	737618	95	---	---	---	---	736236	736251	+	81	717771	737616
chr1	719846	728296	719846	720475	727668	728296	99	---	---	---	---	720732	720751	-	80	719846	728294
chr1	738559	743276	738564	738835	743003	743274	94	738554	738558	743277	743281	---	---	0	--	738561	743273
chr1	751683	761474	751683	753602	759552	761474	99	---	---	---	---	759340	759360	+	76	---	---
chr1	761456	775225	761468	763215	773642	775218	88	761450	761455	775226	775231	763633	763649	-	70	761471	775216
chr1	777451	790888	777458	781040	787311	790888	99	777446	777450	790889	790893	781323	781354	-	71	777458	790886
chr1	794554	801962	794554	795225	801308	801962	94	---	---	---	---	795405	795483	-	72	794557	801959
chr1	810937	831114	810937	811429	830643	831114	86	---	---	---	---	812315	812329	-	86	---	---
chr1	824362	836658	824362	824850	836170	836658	96	---	---	---	---	825388	825415	-	75	---	---
chr1	838704	848217	838718	839316	847610	848208	99	838699	838703	848218	848222	839522	839549	-	75	838706	848210
chr1	878600	899969	878600	879129	899440	899969	96	---	---	---	---	898425	898449	+	72	878600	899968
chr1	879354	889362	879354	882682	885983	889362	95	---	---	---	---	882803	882817	-	80	---	---
chr1	889615	904092	889615	893252	900448	904092	96	---	---	---	---	893584	893610	-	88	889617	904090
chr1	912265	926624	912279	912905	925995	926621	98	912260	912264	926625	926629	925401	925420	+	70	912279	926619
chr1	936123	947570	936123	939115	944576	947570	99	---	---	---	---	944367	944388	+	77	936125	947552
chr1	947570	957175	947570	948077	956668	957175	99	---	---	---	---	956249	956272	+	70	947570	957159
chr1	984025	996974	984025	985142	995853	996974	97	---	---	---	---	985666	985678	-	76	---	---
chr1	1045288	1054154	1045288	1046509	1052913	1054154	97	---	---	---	---	1052644	1052676	+	84	1045289	1054152
chr1	1073805	1087940	1073805	1074069	1087674	1087940	91	---	---	---	---	1074387	1074403	-	70	1073808	1087928
chr1	1075335	1081765	1075335	1075488	1081612	1081765	95	---	---	---	---	1075773	1075790	-	72	1075345	1081762
chr1	1087937	1097729	1087942	1089040	1096511	1097726	86	1087932	1087936	1097730	1097734	1089330	1089341	-	91	1087940	1097728
chr1	1099640	1107369	1099647	1100258	1106754	1107365	95	1099635	1099639	1107370	1107374	1100462	1100489	-	71	1099645	1107363
chr1	1108049	1116570	1108064	1108653	1115972	1116561	99	1108044	1108048	1116571	1116575	1108859	1108886	-	75	1108057	1116559
chr1	1129061	1144634	1129061	1133749	1139941	1144634	99	---	---	---	---	1134041	1134056	-	87	1129061	1144631
chr1	1168767	1180365	1168767	1169640	1179494	1180365	88	---	---	---	---	1170022	1170048	-	85	1168778	1180363
chr1	1182893	1191796	1182893	1184136	1190575	1191796	96	---	---	---	---	1190260	1190288	+	82	1182893	1191793
chr1	1200218	1205158	1200221	1200466	1204906	1205151	99	1200212	1200217	1205159	1205164	1200484	1200603	-	71	1200231	1205156
chr1	1220559	1226426	1220568	1221024	1225926	1226411	90	1220554	1220558	1226427	1226431	1225819	1225841	+	86	---	---
chr1	1240644	1248262	1240644	1243577	1245320	1248262	96	---	---	---	---	1243579	1243625	-	89	1240644	1248247
chr1	1260726	1270271	1260726	1261307	1269690	1270271	99	---	---	---	---	1261703	1261726	-	70	1260726	1270269
chr1	1272439	1278270	1272439	1272832	1277878	1278270	98	---	---	---	---	1272923	1272945	-	86	1272439	1278268
chr1	1279676	1293684	1279676	1280307	1293053	1293684	95	---	---	---	---	1280722	1280762	-	70	1279677	1293681
chr1	1308691	1322370	1308698	1310265	1320801	1322368	97	1308686	1308690	1322371	1322375	1310687	1310701	-	73	1308698	1322362
chr1	1325271	1339754	1325271	1325900	1339126	1339754	98	---	---	---	---	1338530	1338549	+	70	1325271	1339752
chr1	1346286	1355089	1346286	1347500	1353913	1355089	89	---	---	---	---	1347738	1347752	-	100	1346286	1355087
chr1	1357415	1369266	1357416	1359040	1367644	1369260	98	1357408	1357414	1369267	1369273	1367243	1367279	+	75	1357416	1369265
chr1	1391557	1397431	1391557	1392717	1396274	1397431	98	---	---	---	---	1396173	1396199	+	70	---	---
chr1	1406733	1422648	1406743	1407988	1421436	1422641	92	1406728	1406732	1422649	1422653	1408501	1408525	-	72	1406743	1422636
chr1	1413380	1420821	1413380	1414050	1420151	1420821	99	---	---	---	---	1419849	1419866	+	72	1413380	1420819
chr1	1428823	1436366	1428834	1429514	1435682	1436355	96	1428816	1428822	1436367	1436373	1429794	1429811	-	77	1428832	1436350
chr1	1439331	1449996	1439331	1439972	1449355	1449996	96	---	---	---	---	1448899	1448940	+	71	1439332	1449995
chr1	1458957	1473503	1458957	1459575	1472885	1473503	98	---	---	---	---	1472307	1472326	+	75	1458960	1473501
chr1	1476157	1483794	1476157	1477028	1482923	1483794	97	---	---	---	---	1482629	1482679	+	70	1476159	1483792
chr1	1550489	1560013	1550494	1551074	1559432	1560013	96	1550483	1550488	1560014	1560019	1559040	1559057	+	77	1550489	1560010
chr1	1586555	1604658	1586555	1588338	1602873	1604658	94	---	---	---	---	1588784	1588795	-	83	1586557	1604656
chr1	1590886	1602883	1590891	1592524	1601186	1602873	95	1590881	1590885	1602884	1602888	1600909	1600928	+	90	1590888	1602871
chr1	1615596	1628715	1615596	1618816	1625522	1628715	92	---	---	---	---	1618940	1618956	-	82	---	---
chr1	1629103	1636438	1629103	1629747	1635794	1636438	99	---	---	---	---	1630029	1630046	-	72	1629103	1636434
chr1	1638194	1645145	1638194	1639406	1643888	1645145	94	---	---	---	---	1643717	1643734	+	77	1638194	1645143
chr1	1651752	1656137	1651752	1652609	1655274	1656137	85	---	---	---	---	1652717	1652742	-	73	1651752	1656135
chr1	1668075	1680016	1668088	1671501	1676603	1680016	99	1668070	1668074	1680017	1680021	1676441	1676469	+	79	1668079	1680014
chr1	1694114	1703770	1694114	1697410	1700460	1703770	93	---	---	---	---	1697528	1697550	-	95	1694114	1703767
chr1	1723341	1732273	1723341	1724492	1731127	1732273	93	---	---	---	---	1724758	1724774	-	82	1723358	1732262
chr1	1740254	1759025	1740267	1740972	1758281	1759017	88	1740248	1740253	1759026	1759031	1757457	1757484	+	78	1740260	1759023
chr1	1744264	1754057	1744264	1747625	1750697	1754057	99	---	---	---	---	1750675	1750694	+	70	1744271	1754055
chr1	1762753	1772126	1762761	1763394	1771480	1772113	95	1762747	1762752	1772127	1772132	1763598	1763625	-	75	1762753	1772124
chr1	1790713	1799642	1790722	1791971	1798404	1799631	97	1790706	1790712	1799643	1799649	1792208	1792241	-	79	1790722	1799636
chr1	1808596	1813481	1808596	1808716	1813363	1813481	85	---	---	---	---	1808762	1808808	-	72	1808600	1813469
chr1	1845258	1851760	1845258	1845527	1851490	1851760	91	---	---	---	---	1851217	1851235	+	78	1845259	1851758
chr1	1852881	1858796	1852893	1853164	1858514	1858785	94	1852875	1852880	1858797	1858802	1853417	1853432	-	75	1852894	1858793
chr1	1900764	1912436	1900764	1903450	1909726	1912436	97	---	---	---	---	1903740	1903764	-	84	1900764	1912434
chr1	1944639	1955778	1944654	1950129	1950305	1955776	99	1944634	1944638	1955779	1955783	1950145	1950168	-	70	1944652	1955772
chr1	1973405	1980333	1973405	1974078	1979660	1980333	96	---	---	---	---	1974160	1974171	-	91	1973405	1980328
chr1	1973649	1980061	1973652	1973793	1979907	1980048	97	1973644	1973648	1980062	1980066	1973878	1973892	-	86	1973667	1980059
chr1	1982622	1998878	1982627	1983091	1998412	1998873	87	1982617	1982621	1998879	1998883	1997663	1997688	+	76	1982627	1998864
chr1	1983778	1993414	1983778	1984375	1992817	1993414	99	---	---	---	---	1992405	1992428	+	70	1983780	1993411
chr1	1999313	2010212	1999327	2001978	2007553	2010207	92	1999307	1999312	2010213	2010218	2007342	2007355	+	92	1999315	2010203
chr1	2010838	2017125	2010850	2012188	2015753	2017113	93	2010831	2010837	2017126	2017132	2015592	2015624	+	78	2010840	2017124
chr1	2038202	2052551	2038202	2042077	2048686	2052551	88	---	---	---	---	2048463	2048492	+	73	2038204	2052544
chr1	2047927	2056771	2047937	2049175	2055533	2056769	90	2047921	2047926	2056772	2056777	2049454	2049482	-	82	2047928	2056767
chr1	2061401	2069177	2061411	2062685	2067891	2069163	99	2061396	2061400	2069178	2069182	2062861	2062905	-	71	2061402	2069170
chr1	2070733	2080149	2070733	2073952	2077042	2080149	91	---	---	---	---	2074070	2074092	-	95	2070733	2080148
chr1	2097947	2104226	2097956	2098225	2103948	2104217	97	2097941	2097946	2104227	2104232	2103676	2103693	+	77	2097956	2104215
chr1	2123203	2136944	2123203	2124777	2135365	2136944	96	---	---	---	---	2125288	2125302	-	73	---	---
chr1	2137376	2144050	2137376	2138203	2143222	2144050	98	---	---	---	---	2138347	2138363	-	88	2137376	2144033
chr1	2173835	2180506	2173835	2174459	2179872	2180506	93	---	---	---	---	2174533	2174549	-	82	---	---
chr1	2174450	2195195	2174450	2175551	2194092	2195195	93	---	---	---	---	2176003	2176018	-	87	2174457	2195193
chr1	2180506	2194096	2180506	2182133	2192540	2194096	94	---	---	---	---	2182554	2182570	-	70	2180506	2194094
chr1	2197252	2209107	2197267	2198308	2208086	2209094	88	2197247	2197251	2209108	2209112	2198704	2198727	-	70	---	---
chr1	2216942	2228468	2216942	2217427	2227983	2228468	98	---	---	---	---	2227685	2227733	+	81	2216952	2228466
chr1	2246384	2258947	2246384	2247618	2257717	2258947	93	---	---	---	---	2257613	2257633	+	85	2246388	2258944
chr1	2256859	2275425	2256859	2260455	2271830	2275425	93	---	---	---	---	2260966	2260984	-	100	---	---
chr1	2268912	2278338	2268912	2270220	2277046	2278338	97	---	---	---	---	2270525	2270536	-	91	2268912	2278335
chr1	2328073	2339511	2328073	2329343	2338186	2339511	93	---	---	---	---	2337828	2337847	+	70	---	---
chr1	2340559	2357300	2340559	2341800	2356041	2357300	96	---	---	---	---	2342325	2342349	-	72	2340561	2357298
chr1	2345968	2353443	2345968	2346880	2352501	2353443	92	---	---	---	---	2352251	2352280	+	73	2345974	2353436
chr1	2350873	2354558	2350873	2351787	2353644	2354558	95	---	---	---	---	2351835	2351853	-	73	---	---
chr1	2359514	2378066	2359515	2359716	2377853	2378054	95	2359509	2359513	2378067	2378071	2360559	2360584	-	73	---	---
chr1	2363474	2378801	2363474	2364226	2378048	2378801	95	---	---	---	---	2377501	2377520	+	85	2363490	2378796
chr1	2369340	2377854	2369340	2370561	2376610	2377854	96	---	---	---	---	2376324	2376357	+	82	2369341	2377852
chr1	2388791	2408217	2388791	2389453	2407552	2408217	90	---	---	---	---	2390070	2390087	-	77	2388793	2408215
chr1	2411164	2414037	2411164	2411278	2413923	2414037	92	---	---	---	---	2411317	2411350	-	73	2411176	2414034
chr1	2442733	2451014	2442733	2444681	2449039	2451014	94	---	---	---	---	2448844	2448856	+	92	2442733	2451011
chr1	2442988	2450258	2442999	2443923	2449305	2450251	91	2442983	2442987	2450259	2450263	2449082	2449114	+	75	---	---
chr1	2454467	2461922	2454467	2455121	2461268	2461922	97	---	---	---	---	2461225	2461246	+	77	2454467	2461919
chr1	2501162	2521909	2501162	2502384	2520670	2521909	96	---	---	---	---	2502904	2502928	-	72	2501163	2521905
chr1	2503463	2515329	2503463	2505768	2513067	2515329	97	---	---	---	---	2512755	2512828	+	79	2503463	2515325
chr1	2533254	2542494	2533254	2534331	2541436	2542494	97	---	---	---	---	2541221	2541249	+	82	---	---
chr1	2567352	2581142	2567360	2567996	2580491	2581127	95	2567347	2567351	2581143	2581147	2579955	2579973	+	84	---	---
chr1	2582157	2590610	2582157	2583600	2589113	2590610	92	---	---	---	---	2583758	2583785	-	71	2582157	2590608
chr1	2606826	2615272	2606826	2607560	2614540	2615272	99	---	---	---	---	2607866	2607909	-	75	2606826	2615254
chr1	2615267	2624562	2615269	2616508	2623331	2624551	97	2615261	2615266	2624563	2624568	2616694	2616706	-	100	2615268	2624549
chr1	2636948	2650778	2636958	2638641	2649091	2650774	99	2636943	2636947	2650779	2650783	2639048	2639064	-	70	2636958	2650774
chr1	2666790	2676239	2666790	2668104	2674928	2676239	99	---	---	---	---	2668285	2668297	-	100	2666792	2676235
chr1	2679657	2688756	2679657	2680873	2687520	2688756	96	---	---	---	---	2687249	2687282	+	82	---	---
chr1	2697224	2710967	2697224	2698510	2709681	2710967	94	---	---	---	---	2698759	2698778	-	80	2697226	2710961
chr1	2711460	2732003	2711460	2711941	2731522	2732003	97	---	---	---	---	2712524	2712567	-	72	2711463	2732001
chr1	2714122	2723063	2714127	2715379	2721813	2723063	99	2714116	2714121	2723064	2723069	2715617	2715650	-	82	2714127	2723061
chr1	2737698	2744082	2737698	2739094	2742685	2744082	98	---	---	---	---	2739224	2739262	-	79	2737699	2744079
chr1	2751137	2760683	2751137	2751803	2760018	2760683	99	---	---	---	---	2752008	2752035	-	78	2751149	2760681
chr1	2762020	2771551	2762020	2763353	2770237	2771551	97	---	---	---	---	2770039	2770051	+	100	2762020	2771549
chr1	2786021	2796019	2786021	2786794	2795290	2796019	91	---	---	---	---	2787188	2787206	-	89	2786028	2796017
chr1	2789117	2804861	2789117	2792570	2801407	2804861	91	---	---	---	---	2792899	2792944	-	78	---	---
chr1	2789609	2804495	2789609	2792204	2801902	2804495	91	---	---	---	---	2801417	2801439	+	82	2789621	2804490
chr1	2799049	2807208	2799060	2800379	2805881	2807199	96	2799044	2799048	2807209	2807213	2800544	2800571	-	71	2799060	2807206
chr1	2799530	2807130	2799532	2800301	2806354	2807121	94	2799524	2799529	2807131	2807136	2800544	2800571	-	71	2799540	2807127
chr1	2836323	2858292	2836323	2839229	2855396	2858292	88	---	---	---	---	2839946	2839962	-	82	2836325	2858287
chr1	2841921	2860898	2841921	2843250	2859590	2860898	97	---	---	---	---	2844015	2844029	-	86	2841921	2860896
chr1	2842603	2860898	2842603	2843250	2860272	2860898	95	---	---	---	---	2859602	2859631	+	83	2842607	2860896
chr1	2845937	2855396	2845937	2847246	2854077	2855396	96	---	---	---	---	2853762	2853773	+	91	2845937	2855394
chr1	2845937	2855078	2845937	2846920	2854077	2855068	96	2845931	2845936	2855079	2855084	2847205	2847233	-	82	2845937	2855071
chr1	2862656	2869525	2862671	2863863	2868345	2869515	96	2862651	2862655	2869526	2869530	2863921	2863932	-	83	2862666	2869513
chr1	2872628	2875221	2872628	2872774	2875073	2875218	97	2872623	2872627	2875222	2875226	---	---	0	--	2872631	2875213
chr1	2900362	2921225	2900362	2900986	2920602	2921225	95	---	---	---	---	2901906	2901925	-	85	---	---
chr1	2905966	2914632	2905978	2906958	2913643	2914632	93	2905960	2905965	2914633	2914638	2907199	2907219	-	85	2905968	2914622
chr1	2925712	2943707	2925712	2929252	2940145	2943707	95	---	---	---	---	2929644	2929661	-	77	---	---
chr1	2931866	2937335	2931866	2932951	2936250	2937335	96	---	---	---	---	2933018	2933098	-	74	---	---
chr1	2931866	2937335	2931866	2932951	2936250	2937335	96	---	---	---	---	2933018	2933098	-	74	---	---
chr1	2947324	2956773	2947324	2948637	2955460	2956773	99	---	---	---	---	2955261	2955273	+	100	2947324	2956769
chr1	2962195	2966546	2962195	2962386	2966355	2966546	99	---	---	---	---	2962485	2962524	-	77	2962196	2966544
chr1	2983881	2989611	2983891	2984288	2989212	2989609	98	2983876	2983880	2989612	2989616	2984359	2984382	-	75	2983891	2989607
chr1	3019907	3029544	3019907	3021020	3028504	3029544	89	---	---	---	---	3028189	3028234	+	71	---	---
chr1	3023560	3029644	3023560	3023664	3029540	3029644	97	---	---	---	---	3029248	3029276	+	82	---	---
chr1	3040220	3048156	3040222	3040367	3048006	3048152	94	3040214	3040219	3048157	3048162	3040438	3040461	-	91	---	---
chr1	3072208	3081151	3072208	3073459	3079920	3081151	97	---	---	---	---	3073698	3073731	-	79	3072208	3081149
chr1	3082110	3089392	3082110	3082786	3088716	3089392	99	---	---	---	---	3088427	3088444	+	72	3082116	3089390
chr1	3156940	3162095	3156940	3158291	3160733	3162095	95	---	---	---	---	3158377	3158397	-	76	3156941	3162079
chr1	3212449	3221906	3212449	3213777	3220577	3221906	99	---	---	---	---	3214082	3214093	-	91	3212449	3221904
chr1	3234946	3256453	3234946	3236200	3255195	3256453	94	---	---	---	---	3254254	3254287	+	73	3234956	3256451
chr1	3238832	3250138	3238846	3241703	3247265	3250129	98	3238827	3238831	3250139	3250143	3241897	3241910	-	85	3238846	3250127
chr1	3260169	3269652	3260179	3261492	3268338	3269650	99	3260164	3260168	3269653	3269657	3261678	3261690	-	100	3260180	3269648
chr1	3311700	3320220	3311702	3312612	3319286	3320215	97	3311695	3311699	3320221	3320225	3312850	3312883	-	82	---	---
chr1	3329293	3347063	3329293	3329918	3346423	3347048	99	3329288	3329292	3347064	3347068	3330727	3330743	-	70	3329294	3347056
chr1	3334289	3354299	3334289	3335632	3352956	3354299	92	---	---	---	---	3352145	3352202	+	79	3334296	3354281
chr1	3334808	3353813	3334808	3335146	3353475	3353813	92	---	---	---	---	3336015	3336031	-	76	3334817	3353798
chr1	3338895	3347732	3338895	3339605	3347042	3347732	96	---	---	---	---	3346961	3346974	+	71	---	---
chr1	3342836	3361514	3342836	3343385	3360965	3361514	89	---	---	---	---	3344042	3344062	-	80	---	---
chr1	3347736	3365215	3347736	3348375	3364547	3365215	89	---	---	---	---	3348475	3348504	-	86	3347736	3365212
chr1	3357534	3365692	3357534	3357809	3365419	3365692	96	---	---	---	---	3365218	3365230	+	84	---	---
chr1	3400067	3420836	3400067	3400959	3419943	3420836	99	---	---	---	---	3401889	3401908	-	90	3400075	3420823
chr1	3405107	3416853	3405107	3405737	3416223	3416853	98	---	---	---	---	3406193	3406212	-	90	3405107	3416851
chr1	3427347	3437593	3427347	3428104	3436827	3437593	85	---	---	---	---	3428494	3428505	-	91	---	---
chr1	3428234	3437596	3428234	3429535	3436294	3437596	98	---	---	---	---	3429851	3429873	-	78	3428234	3437591
chr1	3428234	3437596	3428234	3429535	3436294	3437596	98	---	---	---	---	3429851	3429873	-	78	3428234	3437591
chr1	3455593	3465113	3455593	3456921	3463763	3465113	94	---	---	---	---	3457226	3457237	-	91	3455593	3465111
chr1	3465158	3474612	3465158	3466461	3473291	3474612	98	---	---	---	---	3472972	3472983	+	91	3465158	3474610
chr1	3503593	3520829	3503593	3504046	3520376	3520829	98	---	---	---	---	3504826	3504841	-	87	3503609	3520819
chr1	3506726	3525415	3506726	3510910	3521258	3525415	85	---	---	---	---	3511366	3511405	-	75	---	---
chr1	3511637	3520376	3511637	3513239	3518751	3520376	97	---	---	---	---	3513376	3513392	-	88	3511640	3520374
chr1	3550819	3554776	3550819	3550992	3554603	3554776	98	---	---	---	---	3554422	3554459	+	71	3550824	3554769
chr1	3560191	3568721	3560191	3561674	3567218	3568721	98	---	---	---	---	3561898	3561910	-	92	3560191	3568718
chr1	3577468	3587407	3577468	3580907	3583936	3587407	97	---	---	---	---	3583836	3583878	+	72	3577469	3587401
chr1	3588244	3607474	3588244	3591601	3604114	3607474	97	---	---	---	---	3603501	3603531	+	70	3588250	3607466
chr1	3597666	3606784	3597666	3598941	3605486	3606784	96	---	---	---	---	3605235	3605249	+	93	3597666	3606779
chr1	3599922	3607980	3599922	3600417	3607470	3607980	93	---	---	---	---	3600545	3600562	-	72	3599927	3607977
chr1	3622337	3641196	3622337	3622493	3641040	3641196	90	---	---	---	---	3640112	3640128	+	70	3622345	3641192
chr1	3634741	3644046	3634741	3635958	3642832	3644046	90	---	---	---	---	3642488	3642505	+	83	3634742	3644041
chr1	3680780	3702003	3680780	3681297	3701485	3702003	85	---	---	---	---	3700476	3700496	+	90	3680781	3701999
chr1	3702004	3710908	3702004	3703212	3709607	3710908	88	---	---	---	---	3709313	3709332	+	85	3702004	3710906
chr1	3714582	3724713	3714586	3715557	3723741	3724712	91	3714576	3714581	3724714	3724719	3715749	3715770	-	86	---	---
chr1	3731443	3752362	3731443	3732655	3751158	3752362	93	---	---	---	---	3733427	3733454	-	85	---	---
chr1	3746529	3755942	3746529	3747841	3754661	3755942	96	---	---	---	---	3748145	3748156	-	91	3746529	3755940
chr1	3747129	3755779	3747129	3747678	3755259	3755779	92	---	---	---	---	3748005	3748032	-	75	---	---
chr1	3755942	3769289	3755942	3757013	3768218	3769289	98	---	---	---	---	3767705	3767752	+	83	3755948	3769287
chr1	3785180	3794605	3785180	3786491	3793315	3794605	98	---	---	---	---	3793118	3793130	+	100	3785182	3794603
chr1	3816519	3825338	3816526	3818148	3823703	3825325	99	3816514	3816518	3825339	3825343	3823511	3823538	+	71	3816527	3825337
chr1	3828326	3837308	3828326	3829597	3836058	3837308	98	---	---	---	---	3835787	3835820	+	79	3828326	3837305
chr1	3861260	3881213	3861260	3862271	3880170	3881213	93	---	---	---	---	3862803	3862829	-	88	3861262	3881203
chr1	3864975	3874607	3864975	3865562	3874020	3874607	99	---	---	---	---	3873786	3873813	+	75	3864975	3874605
chr1	3885318	3894827	3885318	3886620	3893506	3894827	98	---	---	---	---	3886912	3886964	-	71	3885318	3894825
chr1	3899846	3911750	3899848	3902268	3909371	3911739	95	3899841	3899845	3911751	3911755	3909061	3909154	+	70	3899846	3911745
chr1	3934362	3949962	3934362	3935000	3949323	3949962	99	---	---	---	---	3935645	3935717	-	71	3934363	3949952
chr1	4009597	4022829	4009604	4011873	4020507	4022821	96	4009591	4009596	4022830	4022835	4011876	4011890	-	93	4009601	4022812
chr1	4034332	4041431	4034332	4034803	4040960	4041431	95	---	---	---	---	4040935	4040958	+	79	4034343	4041430
chr1	4047422	4056348	4047425	4048659	4055090	4056338	98	4047417	4047421	4056349	4056353	4054819	4054852	+	82	4047426	4056345
chr1	4077320	4085805	4077320	4078106	4085020	4085805	99	---	---	---	---	4084705	4084733	+	82	4077320	4085802
chr1	4078101	4089918	4078101	4078562	4089438	4089918	95	---	---	---	---	4088894	4088920	+	70	4078118	4089915
chr1	4081117	4095821	4081117	4085504	4091434	4095821	95	---	---	---	---	4085712	4085739	-	75	4081118	4095818
chr1	4081927	4094230	4081942	4083900	4092259	4094220	92	4081922	4081926	4094231	4094235	4084072	4084096	-	76	---	---
chr1	4164306	4186028	4164306	4170165	4180167	4186027	99	4164301	4164305	4186029	4186033	4170550	4170640	-	71	4164314	4186022
chr1	4199872	4212063	4199872	4201669	4210211	4212063	94	---	---	---	---	4209814	4209850	+	75	4199875	4212058
chr1	4200263	4211200	4200263	4200861	4210602	4211200	97	---	---	---	---	4210115	4210142	+	75	4200267	4211186
chr1	4299403	4317489	4299403	4300556	4316336	4317489	94	---	---	---	---	4315644	4315660	+	70	4299417	4317487
chr1	4311012	4327763	4311012	4313868	4324904	4327763	87	---	---	---	---	4314376	4314392	-	76	4311017	4327762
chr1	4321152	4334118	4321162	4321403	4333868	4334109	85	4321146	4321151	4334119	4334124	4321998	4322012	-	73	4321160	4334099
chr1	4322247	4329296	4322247	4323328	4328213	4329296	94	---	---	---	---	4328102	4328131	+	83	---	---
chr1	4365781	4370934	4365782	4367087	4369626	4370929	98	4365774	4365780	4370935	4370941	4369499	4369575	+	90	4365794	4370929
chr1	4375471	4395787	4375471	4378464	4392797	4395787	89	---	---	---	---	4379061	4379085	-	72	---	---
chr1	4375979	4396695	4375979	4379371	4393305	4396695	89	---	---	---	---	4392842	4392862	+	85	---	---
chr1	4389278	4398187	4389278	4390518	4396948	4398187	99	---	---	---	---	4390754	4390787	-	79	4389281	4398183
chr1	4409548	4413838	4409548	4410213	4413173	4413838	98	---	---	---	---	4413079	4413096	+	72	4409548	4413836
chr1	4433815	4444238	4433815	4435389	4442663	4444238	99	---	---	---	---	4442387	4442406	+	90	4433816	4444230
chr1	4449549	4466482	4449549	4451537	4464521	4466482	88	---	---	---	---	4452144	4452187	-	75	4449551	4466466
chr1	4461808	4470657	4461822	4463044	4469415	4470656	94	4461803	4461807	4470658	4470662	4469096	4469143	+	75	4461819	4470656
chr1	4472266	4492983	4472266	4473802	4491391	4492983	93	---	---	---	---	4474426	4474454	-	72	4472266	4492978
chr1	4472674	4492455	4472674	4473274	4491799	4492455	87	---	---	---	---	4474124	4474143	-	85	---	---
chr1	4486123	4508089	4486124	4487878	4506317	4508074	92	4486118	4486122	4508090	4508094	4488703	4488727	-	76	---	---
chr1	4501570	4519902	4501570	4502274	4519200	4519902	99	---	---	---	---	4518371	4518392	+	81	---	---
chr1	4508659	4518012	4508659	4509904	4516690	4518012	91	---	---	---	---	4510211	4510222	-	91	4508659	4518010
chr1	4519902	4531429	4519902	4522532	4528805	4531429	99	---	---	---	---	4522817	4522846	-	83	4519902	4531427
chr1	4545163	4558852	4545165	4546709	4557353	4558847	91	4545158	4545162	4558853	4558857	4556924	4556938	+	73	4545165	4558845
chr1	4564161	4573102	4564172	4565458	4571846	4573092	95	4564153	4564160	4573103	4573110	4571574	4571606	+	81	4564172	4573097
chr1	4627490	4644012	4627490	4628333	4643134	4644012	95	---	---	---	---	4629006	4629025	-	75	---	---
chr1	4644516	4657419	4644516	4645768	4656167	4657419	94	---	---	---	---	4646254	4646268	-	80	4644529	4657417
chr1	4675751	4692064	4675751	4676909	4690903	4692064	97	---	---	---	---	4677535	4677608	-	71	4675751	4692060
chr1	4676909	4686722	4676909	4680224	4683419	4686722	98	---	---	---	---	4680265	4680278	-	71	4676909	4686715
chr1	4687013	4694622	4687013	4689619	4692059	4694622	96	---	---	---	---	4689715	4689741	-	85	4687030	4694620
chr1	4695034	4708577	4695034	4696538	4707016	4708576	94	4695029	4695033	4708578	4708582	4696960	4696974	-	73	4695034	4708576
chr1	4756693	4771030	4756693	4757322	4770401	4771030	98	---	---	---	---	4769747	4769769	+	73	4756693	4771028
chr1	4785118	4794577	4785118	4786432	4793262	4794577	99	---	---	---	---	4786618	4786630	-	100	4785121	4794575
chr1	4799837	4806713	4799837	4802348	4804205	4806713	98	---	---	---	---	4804115	4804151	+	78	4799837	4806712
chr1	4813221	4822739	4813221	4814639	4821376	4822734	94	4813216	4813220	4822740	4822744	4814949	4814974	-	76	4813221	4822738
chr1	4823094	4832452	4823094	4823659	4831887	4832452	97	---	---	---	---	4831514	4831537	+	70	---	---
chr1	4859963	4873862	4859963	4861519	4872292	4873862	97	---	---	---	---	4871857	4871871	+	73	4859963	4873854
chr1	4927441	4935331	4927441	4930740	4932032	4935331	99	---	---	---	---	4931938	4931978	+	78	4927441	4935326
chr1	4939473	4948998	4939473	4940801	4947670	4948998	99	---	---	---	---	4941106	4941117	-	91	4939476	4948994
chr1	4960100	4967276	4960100	4961467	4965911	4967276	98	---	---	---	---	4961679	4961690	-	83	4960100	4967274
chr1	4998187	5007725	4998187	4999529	5006401	5007725	98	---	---	---	---	4999821	4999873	-	71	4998187	5007723
chr1	5016256	5030349	5016270	5016898	5029719	5030347	97	5016251	5016255	5030350	5030354	5029124	5029144	+	71	5016273	5030345
chr1	5030409	5037009	5030409	5031002	5036416	5037009	96	---	---	---	---	5031179	5031191	-	84	---	---
chr1	5038170	5050755	5038170	5039545	5049391	5050755	95	---	---	---	---	5048932	5048991	+	76	5038174	5050753
chr1	5064414	5074100	5064414	5065003	5073511	5074100	99	---	---	---	---	5065209	5065236	-	75	5064415	5074098
chr1	5136805	5142437	5136810	5137102	5142129	5142429	94	5136800	5136804	5142438	5142442	5137303	5137344	-	80	---	---
chr1	5145036	5153031	5145039	5146505	5151569	5153025	97	5145029	5145035	5153032	5153038	5146717	5146733	-	70	5145039	5153028
chr1	5162952	5167798	5162952	5163176	5167580	5167798	96	---	---	---	---	5167496	5167537	+	85	5162952	5167797
chr1	5176186	5192545	5176186	5176855	5191876	5192545	95	---	---	---	---	5177447	5177497	-	84	---	---
chr1	5192641	5201637	5192641	5193953	5200294	5201637	96	---	---	---	---	5200025	5200058	+	82	5192641	5201635
chr1	5215595	5235928	5215595	5217192	5234331	5235928	95	---	---	---	---	5218030	5218049	-	85	---	---
chr1	5223953	5244526	5223953	5224430	5244049	5244526	99	---	---	---	---	5225389	5225410	-	72	5223953	5244522
chr1	5231411	5240368	5231411	5232689	5239113	5240368	97	---	---	---	---	5232925	5232958	-	76	5231413	5240367
chr1	5254876	5263841	5254876	5256144	5262577	5263841	96	---	---	---	---	5256382	5256415	-	79	5254876	5263839
chr1	5277219	5290900	5277226	5280874	5287212	5290897	98	5277214	5277218	5290901	5290905	5286896	5286927	+	71	5277227	5290895
chr1	5292107	5301034	5292107	5293358	5299783	5301034	99	---	---	---	---	5299516	5299549	+	79	5292112	5301032
chr1	5314158	5324735	5314158	5317100	5321795	5324735	96	---	---	---	---	5317315	5317328	-	100	5314162	5324733
chr1	5340881	5360876	5340881	5344353	5357396	5360876	98	---	---	---	---	5344988	5345006	-	78	---	---
chr1	5347758	5355942	5347758	5351263	5352437	5355942	99	---	---	---	---	5351314	5351354	-	78	5347758	5355938
chr1	5361215	5379098	5361215	5365309	5375152	5379098	86	---	---	---	---	5365733	5365756	-	79	5361219	5379092
chr1	5365119	5380590	5365130	5366800	5378920	5380589	94	5365112	5365118	5380591	5380597	5378692	5378712	+	85	5365119	5380587
chr1	5375150	5384129	5375150	5376147	5383079	5384129	85	---	---	---	---	5376350	5376378	-	86	---	---
chr1	5386253	5400007	5386253	5387820	5398339	5400007	89	---	---	---	---	5388240	5388254	-	73	---	---
chr1	5400999	5408410	5401011	5402072	5407321	5408406	91	5400994	5400998	5408411	5408415	5402292	5402308	-	70	5401006	5408404
chr1	5447620	5457110	5447620	5448971	5455782	5457110	97	---	---	---	---	5455472	5455483	+	91	---	---
chr1	5501407	5515026	5501407	5502090	5514332	5515026	95	---	---	---	---	5513799	5513848	+	70	---	---
chr1	5504676	5513598	5504685	5505920	5512363	5513598	98	5504671	5504675	5513599	5513603	5512096	5512129	+	82	5504680	5513596
chr1	5542655	5562965	5542655	5543671	5561949	5562965	99	---	---	---	---	5544372	5544388	-	82	---	---
chr1	5555989	5561950	5555989	5556584	5561354	5561949	99	5555984	5555988	5561951	5561955	5561243	5561280	+	71	5555997	5561947
chr1	5566653	5583301	5566653	5572015	5577940	5583301	92	---	---	---	---	5577662	5577686	+	76	---	---
chr1	5575965	5584924	5575965	5577223	5583668	5584923	98	5575960	5575964	5584925	5584929	5583396	5583429	+	79	---	---
chr1	5575965	5584398	5575965	5576694	5583668	5584398	98	---	---	---	---	5576818	5576859	-	76	5575965	5584393
chr1	5616820	5625712	5616820	5618034	5624474	5625712	93	---	---	---	---	5624153	5624188	+	72	5616821	5625710
chr1	5643377	5651599	5643377	5643680	5651271	5651599	87	---	---	---	---	5650937	5650949	+	76	5643377	5651598
chr1	5668203	5677341	5668203	5669387	5676133	5677341	91	---	---	---	---	5675805	5675822	+	83	5668203	5677338
chr1	5681135	5692747	5681135	5681611	5692271	5692747	98	---	---	---	---	5691964	5692012	+	81	5681135	5692744
chr1	5732952	5746194	5732952	5733318	5745801	5746194	88	---	---	---	---	5745548	5745566	+	78	---	---
chr1	5770385	5779924	5770385	5771601	5778750	5779924	92	---	---	---	---	5778394	5778408	+	73	5770385	5779918
chr1	5779924	5788868	5779924	5781195	5787596	5788868	99	---	---	---	---	5781430	5781463	-	79	5779924	5788864
chr1	5794279	5799853	5794279	5794403	5799726	5799843	89	5794274	5794278	5799854	5799858	5799481	5799709	+	71	5794279	5799852
chr1	5834910	5853421	5834925	5836181	5852145	5853414	94	5834905	5834909	5853422	5853426	5836693	5836717	-	76	5834928	5853419
chr1	5839639	5849161	5839639	5840961	5847840	5849161	99	---	---	---	---	5841253	5841305	-	71	5839640	5849159
chr1	5839821	5848425	5839821	5840224	5848022	5848425	100	---	---	---	---	5840570	5840597	-	89	5839829	5848414
chr1	5856226	5876928	5856226	5857914	5875239	5876928	98	---	---	---	---	5874522	5874535	+	78	5856226	5876925
chr1	5863799	5872764	5863814	5865073	5871515	5872755	97	5863794	5863798	5872765	5872769	5865310	5865343	-	82	5863802	5872760
chr1	5897943	5903266	5897944	5898397	5902812	5903265	99	5897937	5897942	5903267	5903272	5898456	5898472	-	76	5897944	5903260
chr1	5915572	5924485	5915572	5917207	5922851	5924485	99	---	---	---	---	5917419	5917431	-	84	5915573	5924482
chr1	5926357	5938739	5926357	5927984	5937112	5938739	99	---	---	---	---	5936692	5936708	+	70	5926360	5938737
chr1	5966074	5976992	5966074	5968371	5974697	5976992	98	---	---	---	---	5974575	5974589	+	86	---	---
chr1	5978116	5985482	5978116	5978787	5984811	5985482	99	---	---	---	---	5979069	5979086	-	72	5978116	5985479
chr1	6001384	6019153	6001384	6002627	6017952	6019153	95	---	---	---	---	6017526	6017549	+	75	6001384	6019151
chr1	6001707	6018958	6001707	6002432	6018276	6018958	92	---	---	---	---	6017526	6017549	+	75	6001714	6018953
chr1	6006147	6015038	6006147	6007366	6013822	6015038	97	---	---	---	---	6013552	6013583	+	81	6006147	6015036
chr1	6036775	6050031	6036775	6036985	6049821	6050031	97	---	---	---	---	6049345	6049382	+	71	6036785	6050028
chr1	6039502	6046448	6039502	6040039	6045906	6046448	97	---	---	---	---	6040067	6040085	-	73	---	---
chr1	6051456	6060449	6051456	6052737	6059184	6060449	98	---	---	---	---	6053026	6053060	-	71	6051456	6060447
chr1	6089530	6105400	6089539	6090834	6104130	6105386	96	6089525	6089529	6105401	6105405	6091354	6091378	-	72	6089535	6105397
chr1	6109467	6114614	6109471	6109901	6114174	6114601	98	6109461	6109466	6114615	6114620	6110005	6110025	-	71	6109471	6114599
chr1	6120195	6124465	6120199	6120727	6123960	6124463	85	6120188	6120194	6124466	6124472	6123799	6123818	+	70	6120200	6124460
chr1	6171517	6180998	6171517	6174736	6177765	6180998	95	---	---	---	---	6177627	6177649	+	91	---	---
chr1	6193834	6203431	6193843	6194430	6202833	6203420	99	6193828	6193833	6203432	6203437	6194636	6194663	-	78	6193845	6203423
chr1	6213987	6230686	6214001	6215207	6229452	6230681	94	6213982	6213986	6230687	6230691	6215809	6215835	-	88	6213995	6230682
chr1	6217487	6224934	6217487	6218144	6224277	6224934	99	---	---	---	---	6223974	6223991	+	72	6217487	6224932
chr1	6255686	6261976	6255686	6255956	6261706	6261976	96	---	---	---	---	6256210	6256228	-	78	6255687	6261974
chr1	6277685	6289320	6277685	6281001	6286005	6289320	97	---	---	---	---	6285830	6285891	+	72	6277689	6289319
chr1	6333986	6345539	6333986	6338494	6341031	6345539	99	---	---	---	---	6338584	6338596	-	84	---	---
chr1	6386672	6391235	6386672	6386909	6391004	6391235	94	---	---	---	---	6390871	6390890	+	75	6386677	6391228
chr1	6394856	6404124	6394856	6396183	6402795	6404124	98	---	---	---	---	6402476	6402487	+	91	6394856	6404122
chr1	6412840	6417702	6412851	6413078	6417474	6417701	99	6412835	6412839	6417703	6417707	6413158	6413176	-	73	---	---
chr1	6441904	6463573	6441912	6443613	6461864	6463562	97	6441898	6441903	6463574	6463579	6444291	6444304	-	78	---	---
chr1	6447802	6458387	6447802	6451279	6454907	6458387	99	---	---	---	---	6454725	6454840	+	75	---	---
chr1	6464577	6472933	6464577	6466510	6470986	6472933	97	6464571	6464576	6472934	6472939	6466694	6466706	-	92	6464577	6472920
chr1	6483688	6493138	6483688	6484999	6491846	6493138	98	---	---	---	---	6485185	6485197	-	100	6483688	6493136
chr1	6500058	6515378	6500058	6504761	6510668	6515378	99	---	---	---	---	6510388	6510402	+	73	6500058	6515375
chr1	6565139	6573880	6565139	6565487	6573527	6573870	85	6565133	6565138	6573881	6573886	6573125	6573276	+	73	6565143	6573871
chr1	6579535	6590857	6579535	6582415	6587977	6590857	96	---	---	---	---	6582603	6582616	-	85	6579535	6590849
chr1	6612921	6631405	6612921	6614158	6630150	6631405	98	---	---	---	---	6629612	6629636	+	72	6612921	6631402
chr1	6617358	6626886	6617358	6618681	6625564	6626886	99	---	---	---	---	6618973	6619025	-	71	6617358	6626884
chr1	6643354	6664607	6643361	6646210	6661691	6664596	86	6643349	6643353	6664608	6664612	6646941	6646959	-	78	---	---
chr1	6658529	6667709	6658529	6659846	6666334	6667709	92	---	---	---	---	6660073	6660096	-	100	6658529	6667696
chr1	6668096	6677171	6668096	6669251	6676035	6677171	93	---	---	---	---	6669530	6669582	-	71	---	---
chr1	6668096	6676987	6668096	6669070	6676035	6676987	93	---	---	---	---	6669274	6669297	-	83	---	---
chr1	6688196	6700653	6688196	6689603	6699242	6700653	94	---	---	---	---	6698804	6698818	+	73	6688196	6700651
chr1	6719524	6728975	6719539	6720862	6727658	6728968	96	6719519	6719523	6728976	6728980	6721168	6721179	-	91	6719540	6728973
chr1	6746762	6756733	6746762	6747132	6756362	6756733	95	---	---	---	---	6747428	6747464	-	70	6746762	6756720
chr1	6775317	6784609	6775321	6776598	6783321	6784598	96	6775312	6775316	6784610	6784614	6782985	6783004	+	80	6775321	6784597
chr1	6789953	6797320	6789967	6790621	6796679	6797308	95	6789948	6789952	6797321	6797325	6796379	6796396	+	72	6789956	6797306
chr1	6806884	6818406	6806894	6808951	6816367	6818405	97	6806878	6806883	6818407	6818412	6816051	6816148	+	71	6806887	6818400
chr1	6842868	6860552	6842868	6843329	6860049	6860552	88	---	---	---	---	6859349	6859363	+	100	6842868	6860540
chr1	6846041	6854947	6846045	6846760	6854219	6854939	87	6846036	6846040	6854948	6854952	6853893	6853937	+	80	---	---
chr1	6862210	6871143	6862210	6863465	6869888	6871143	88	---	---	---	---	6869644	6869658	+	100	6862220	6871140
chr1	6875530	6890226	6875542	6876896	6888880	6890221	94	6875525	6875529	6890227	6890231	6877455	6877483	-	79	6875533	6890219
chr1	6892569	6901996	6892569	6893882	6900703	6901996	97	---	---	---	---	6894178	6894189	-	91	6892569	6901990
chr1	6920995	6930528	6920995	6922322	6929203	6930528	99	---	---	---	---	6928887	6928898	+	91	6920998	6930526
chr1	6941791	6950728	6941791	6943060	6949480	6950728	97	---	---	---	---	6943296	6943331	-	77	6941791	6950726
chr1	6951550	6968068	6951550	6951796	6967822	6968068	97	---	---	---	---	6967173	6967247	+	88	---	---
chr1	6956278	6965951	6956278	6956865	6965364	6965951	99	---	---	---	---	6957071	6957098	-	75	6956278	6965949
chr1	6968063	6980359	6968063	6968990	6979437	6980359	94	---	---	---	---	6969427	6969443	-	70	---	---
chr1	6990592	6995971	6990592	6991126	6995433	6995971	95	---	---	---	---	6991184	6991195	-	75	6990593	6995969
chr1	6997437	7009039	6997437	7000102	7006380	7009039	99	---	---	---	---	7000392	7000416	-	84	6997437	7009037
chr1	7013991	7022578	7013991	7015331	7021243	7022578	90	---	---	---	---	7020949	7020968	+	70	7013992	7022576
chr1	7046043	7056874	7046043	7051454	7051464	7056874	99	---	---	---	---	---	---	0	--	---	---
chr1	7084893	7095776	7084893	7086182	7094478	7095776	95	---	---	---	---	7094068	7094087	+	90	7084893	7095769
chr1	7112115	7130489	7112115	7113448	7129167	7130489	97	---	---	---	---	7128528	7128552	+	72	7112117	7130487
chr1	7116866	7125558	7116868	7118118	7124290	7125557	98	7116861	7116865	7125559	7125563	7124017	7124050	+	79	7116866	7125551
chr1	7131093	7139993	7131102	7132345	7138779	7139988	95	7131087	7131092	7139994	7139999	7138506	7138540	+	80	7131102	7139986
chr1	7155186	7164247	7155200	7156508	7162932	7164233	98	7155180	7155185	7164248	7164253	7156814	7156829	-	81	7155191	7164233
chr1	7166093	7174993	7166093	7167301	7173781	7174993	94	---	---	---	---	7167584	7167603	-	85	7166094	7174991
chr1	7166226	7174887	7166226	7167200	7173914	7174887	93	---	---	---	---	7173611	7173627	+	82	7166226	7174874
chr1	7195309	7206555	7195309	7196024	7205840	7206555	100	---	---	---	---	7196048	7196062	-	86	7195312	7206544
chr1	7218241	7235705	7218241	7219338	7234613	7235705	88	---	---	---	---	7233882	7233923	+	73	7218258	7235695
chr1	7239923	7251296	7239923	7240315	7250905	7251296	97	---	---	---	---	7250462	7250481	+	85	7239927	7251294
chr1	7244333	7250067	7244333	7244473	7249927	7250067	97	---	---	---	---	7244650	7244690	-	80	7244334	7250062
chr1	7264935	7272364	7264935	7265603	7271685	7272364	96	---	---	---	---	7265732	7265744	-	84	7264935	7272362
chr1	7273317	7291536	7273317	7274799	7290055	7291536	94	---	---	---	---	7289467	7289495	+	79	7273317	7291534
chr1	7321090	7335434	7321090	7321713	7334811	7335434	99	---	---	---	---	7334156	7334179	+	75	7321091	7335432
chr1	7362724	7373775	7362724	7364753	7371726	7373775	98	---	---	---	---	7364971	7365069	-	71	7362727	7373773
chr1	7376351	7386224	7376362	7379653	7382848	7386212	97	7376345	7376350	7386225	7386230	7379688	7379705	-	72	7376363	7386220
chr1	7377110	7383934	7377110	7377388	7383656	7383934	98	---	---	---	---	7377690	7377702	-	76	---	---
chr1	7430349	7438989	7430349	7431606	7437746	7438989	97	---	---	---	---	7437480	7437513	+	82	7430356	7438986
chr1	7442483	7453761	7442483	7445338	7450899	7453761	98	---	---	---	---	7445532	7445545	-	85	7442483	7453759
chr1	7460897	7482630	7460899	7462867	7480666	7482630	92	7460892	7460896	7482631	7482635	7463658	7463679	-	77	7460901	7482628
chr1	7464185	7476210	7464185	7465650	7474722	7476209	97	7464179	7464184	7476211	7476216	7474268	7474283	+	100	7464185	7476207
chr1	7499533	7510651	7499533	7500748	7509415	7510651	97	---	---	---	---	7509030	7509054	+	80	7499533	7510647
chr1	7521529	7533753	7521529	7525549	7529731	7533753	99	---	---	---	---	7525626	7525640	-	100	7521529	7533749
chr1	7536467	7545351	7536467	7538098	7543720	7545351	99	---	---	---	---	7538263	7538290	-	71	7536467	7545347
chr1	7577795	7596581	7577795	7578007	7596369	7596581	97	---	---	---	---	7578797	7578821	-	72	---	---
chr1	7579130	7588128	7579130	7580411	7586850	7588128	99	---	---	---	---	7586580	7586613	+	79	7579132	7588125
chr1	7615544	7625177	7615544	7615695	7625026	7625177	98	---	---	---	---	7624645	7624670	+	76	7615546	7625175
chr1	7627987	7637267	7627996	7628581	7636670	7637255	99	7627982	7627986	7637268	7637272	7628787	7628814	-	75	7627997	7637253
chr1	7647788	7655234	7647788	7648460	7654562	7655234	96	---	---	---	---	7648745	7648762	-	77	7647791	7655232
chr1	7666775	7675540	7666775	7668380	7673936	7675540	99	---	---	---	---	7668515	7668536	-	86	7666775	7675536
chr1	7690307	7695490	7690307	7690543	7695254	7695490	93	---	---	---	---	7690561	7690641	-	75	7690313	7695488
chr1	7720616	7731101	7720616	7724475	7727247	7731101	98	---	---	---	---	7724536	7724556	-	80	---	---
chr1	7746645	7758277	7746645	7746778	7758144	7758277	99	---	---	---	---	7747200	7747214	-	73	7746646	7758275
chr1	7785211	7805500	7785211	7786739	7803902	7805500	94	---	---	---	---	7787459	7787495	-	78	7785211	7805494
chr1	7786919	7797726	7786919	7790489	7794140	7797726	98	---	---	---	---	7790544	7790672	-	75	7786919	7797724
chr1	7806816	7815210	7806816	7807147	7814901	7815210	91	---	---	---	---	7807524	7807535	-	83	7806822	7815206
chr1	7811784	7831183	7811784	7814566	7828401	7831183	100	---	---	---	---	7815193	7815206	-	85	7811785	7831179
chr1	7814901	7823806	7814901	7815210	7823485	7823806	88	---	---	---	---	7815548	7815614	-	77	7814904	7823802
chr1	7834096	7843363	7834096	7835372	7842109	7843363	96	---	---	---	---	7841801	7841823	+	95	7834096	7843361
chr1	7852066	7863937	7852066	7854350	7861632	7863937	97	---	---	---	---	7861318	7861411	+	71	7852066	7863935
chr1	7867717	7875044	7867717	7868392	7874367	7875044	97	---	---	---	---	7868676	7868691	-	75	7867717	7875041
chr1	7904461	7913901	7904461	7905767	7912595	7913901	98	---	---	---	---	7912278	7912289	+	91	7904461	7913899
chr1	7906308	7927269	7906308	7910254	7923328	7927269	91	---	---	---	---	7922837	7922876	+	77	---	---
chr1	7907992	7926303	7907994	7909275	7925011	7926289	92	7907987	7907991	7926304	7926308	7924283	7924307	+	84	7908004	7926301
chr1	7912595	7922692	7912595	7913812	7921473	7922692	85	---	---	---	---	7914104	7914123	-	75	---	---
chr1	7921468	7930859	7921473	7922784	7929568	7930855	97	7921463	7921467	7930860	7930864	7922970	7922982	-	100	7921473	7930853
chr1	7939714	7958564	7939729	7940358	7957923	7958552	97	7939709	7939713	7958565	7958569	7941048	7941146	-	71	7939722	7958550
chr1	7998307	8015346	7998315	7999560	8014099	8015341	95	7998302	7998306	8015347	8015351	8000074	8000098	-	72	7998313	8015337
chr1	8003026	8012008	8003026	8004293	8010741	8012008	96	---	---	---	---	8010441	8010474	+	70	8003026	8012006
chr1	8022259	8032365	8022259	8025492	8029136	8032365	99	---	---	---	---	8025545	8025667	-	75	8022260	8032363
chr1	8059975	8062108	8059977	8060093	8061985	8062101	97	8059970	8059974	8062109	8062113	8060167	8060193	-	81	---	---
chr1	8075811	8079674	8075813	8076647	8078838	8079670	98	8075806	8075810	8079675	8079679	---	---	0	--	8075817	8079666
chr1	8079664	8088625	8079664	8080927	8087363	8088625	99	---	---	---	---	8081165	8081198	-	85	8079670	8088623
chr1	8132004	8151781	8132004	8133735	8150219	8151781	88	---	---	---	---	8134439	8134458	-	75	8132004	8151779
chr1	8138748	8146650	8138751	8142142	8143255	8146650	98	8138743	8138747	8146651	8146655	8142195	8142235	-	73	8138751	8146648
chr1	8170719	8179632	8170719	8171954	8178394	8179632	98	---	---	---	---	8172182	8172223	-	76	8170719	8179630
chr1	8186509	8195401	8186509	8187265	8194614	8195401	94	---	---	---	---	8187601	8187629	-	82	---	---
chr1	8200302	8220824	8200309	8201920	8219203	8220822	95	8200297	8200301	8220825	8220829	8202764	8202785	-	90	8200309	8220823
chr1	8251043	8264925	8251046	8251242	8264714	8264910	97	8251038	8251042	8264926	8264930	8264279	8264300	+	72	---	---
chr1	8253081	8262574	8253082	8254395	8261236	8262569	97	8253076	8253080	8262575	8262579	8261037	8261049	+	100	8253082	8262567
chr1	8264910	8274436	8264910	8266243	8273125	8274436	97	---	---	---	---	8272805	8272817	+	92	8264910	8274434
chr1	8321686	8331767	8321690	8325059	8328388	8331759	99	8321679	8321685	8331768	8331774	8328271	8328285	+	80	8321693	8331757
chr1	8345709	8354147	8345709	8346285	8353561	8354147	97	---	---	---	---	8346510	8346529	-	80	8345709	8354142
chr1	8362482	8371366	8362482	8364853	8368990	8371366	97	---	---	---	---	---	---	0	--	8362491	8371356
chr1	8379386	8388763	8379386	8380678	8387490	8388763	98	---	---	---	---	8380980	8380991	-	91	8379391	8388761
chr1	8405949	8413354	8405949	8406621	8412691	8413354	97	---	---	---	---	8412437	8412453	+	82	8405950	8413352
chr1	8429352	8438303	8429352	8430602	8437054	8438303	99	---	---	---	---	8436781	8436814	+	79	8429352	8438301
chr1	8469176	8483009	8469176	8470921	8481320	8483009	95	---	---	---	---	8481043	8481062	+	90	8469176	8483002
chr1	8502124	8511432	8502124	8503369	8510190	8511432	97	---	---	---	---	8510140	8510168	+	82	---	---
chr1	8517040	8525522	8517040	8517578	8525007	8525522	93	---	---	---	---	8524718	8524748	+	90	---	---
chr1	8527912	8536894	8527923	8529196	8535641	8536892	97	8527903	8527911	8536895	8536903	8535368	8535401	+	79	8527916	8536893
chr1	8538802	8550196	8538802	8541264	8547736	8550196	99	---	---	---	---	8541502	8541535	-	82	8538807	8550194
chr1	8558107	8571973	8558122	8559861	8570226	8571965	99	8558102	8558106	8571974	8571978	8569866	8569882	+	70	8558111	8571963
chr1	8586703	8590319	8586711	8586841	8590175	8590305	99	8586697	8586702	8590320	8590325	8586989	8587007	-	73	---	---
chr1	8601894	8610846	8601894	8603158	8609593	8610846	94	---	---	---	---	8603396	8603429	-	79	8601897	8610843
chr1	8623008	8632134	8623014	8624227	8630931	8632122	90	8623003	8623007	8632135	8632139	8630614	8630631	+	77	8623014	8632124
chr1	8623490	8631869	8623490	8623952	8631408	8631869	87	---	---	---	---	8631035	8631081	+	74	8623490	8631854
chr1	8635127	8644578	8635127	8636449	8643271	8644578	98	---	---	---	---	8642951	8642962	+	91	8635127	8644576
chr1	8635347	8644236	8635347	8636107	8643491	8644236	97	---	---	---	---	8636407	8636436	-	83	8635356	8644227
chr1	8647378	8659156	8647385	8649072	8657462	8659147	98	8647373	8647377	8659157	8659161	8649342	8649360	-	73	8647385	8659145
chr1	8687182	8699737	8687196	8687522	8699414	8699736	96	8687177	8687181	8699738	8699742	8698924	8698961	+	71	8687199	8699736
chr1	8688100	8695214	8688100	8689099	8694216	8695214	96	---	---	---	---	8689132	8689147	-	87	---	---
chr1	8710218	8727726	8710218	8710850	8727093	8727726	97	---	---	---	---	8726344	8726442	+	71	8710221	8727723
chr1	8711510	8717985	8711510	8714747	8714749	8717985	99	---	---	---	---	---	---	0	--	8711510	8717983
chr1	8729464	8736795	8729464	8730141	8736110	8736795	97	---	---	---	---	8735811	8735825	+	73	8729464	8736793
chr1	8737901	8746788	8737901	8739120	8745549	8746788	91	---	---	---	---	8745229	8745264	+	75	8737903	8746784
chr1	8747174	8757595	8747186	8748287	8756481	8757581	93	8747169	8747173	8757596	8757600	8748520	8748538	-	84	---	---
chr1	8759312	8772899	8759323	8762965	8769226	8772894	98	8759306	8759311	8772900	8772905	8768972	8768995	+	75	8759317	8772891
chr1	8782100	8789800	8782100	8785272	8786628	8789800	99	---	---	---	---	8785325	8785365	-	73	8782100	8789798
chr1	8805243	8813099	8805250	8808533	8809815	8813088	99	8805237	8805242	8813100	8813105	8809715	8809761	+	78	8805250	8813085
chr1	8836617	8845592	8836627	8837887	8844322	8845578	98	8836612	8836616	8845593	8845597	8838126	8838159	-	79	8836622	8845576
chr1	8857332	8872062	8857332	8858874	8870650	8872062	88	---	---	---	---	8870062	8870090	+	72	8857332	8872057
chr1	8887233	8896459	8887233	8890587	8893128	8896459	98	---	---	---	---	8890615	8890632	-	72	---	---
chr1	8900758	8912263	8900758	8903600	8909421	8912263	97	---	---	---	---	8903827	8903844	-	72	8900760	8912257
chr1	8937694	8956124	8937694	8938560	8955270	8956124	86	---	---	---	---	8939345	8939363	-	73	---	---
chr1	8938807	8946306	8938807	8939487	8945628	8946306	98	---	---	---	---	8945326	8945343	+	72	8938808	8946304
chr1	8956128	8964977	8956128	8957337	8963748	8964977	95	---	---	---	---	8957622	8957657	-	75	8956137	8964975
chr1	8988778	9002267	8988778	8990016	9000972	9002267	95	---	---	---	---	9000558	9000577	+	70	8988781	9002265
chr1	9021249	9036973	9021249	9022404	9035821	9036973	86	---	---	---	---	9035289	9035306	+	72	9021261	9036957
chr1	9022588	9044061	9022588	9024136	9042462	9044061	90	---	---	---	---	9025033	9025053	-	85	---	---
chr1	9022728	9043978	9022728	9024053	9042603	9043978	89	---	---	---	---	9024507	9024527	-	71	9022730	9043976
chr1	9030169	9042275	9030169	9031074	9041362	9042275	92	---	---	---	---	9031528	9031545	-	83	9030169	9042268
chr1	9055810	9069837	9055821	9059579	9066087	9069836	93	9055803	9055809	9069838	9069844	9059642	9059659	-	83	---	---
chr1	9062000	9071332	9062003	9063195	9070157	9071329	97	9061995	9061999	9071333	9071337	9063288	9063317	-	83	9062003	9071330
chr1	9081485	9093399	9081487	9081856	9093013	9093393	87	9081480	9081484	9093400	9093404	9092751	9092776	+	80	9081495	9093397
chr1	9086244	9093016	9086250	9087359	9091909	9093014	92	9086239	9086243	9093017	9093021	9087501	9087514	-	78	9086250	9093012
chr1	9129346	9134387	9129346	9130332	9133401	9134387	95	---	---	---	---	9130405	9130425	-	71	---	---
chr1	9135367	9152607	9135367	9136122	9151852	9152607	90	---	---	---	---	9136844	9136870	-	85	---	---
chr1	9165827	9175267	9165834	9166671	9174389	9175253	93	9165822	9165826	9175268	9175272	9166900	9166916	-	76	9165838	9175260
chr1	9185488	9202920	9185488	9186496	9201931	9202920	96	---	---	---	---	9187058	9187084	-	88	9185497	9202918
chr1	9192365	9201124	9192365	9194008	9199485	9201124	99	---	---	---	---	9199253	9199265	+	84	9192365	9201121
chr1	9210789	9223387	9210789	9212357	9221872	9223387	95	---	---	---	---	9212774	9212790	-	70	9210789	9223385
chr1	9236668	9255130	9236680	9237304	9254495	9255119	97	9236663	9236667	9255131	9255135	9253886	9253909	+	70	9236680	9255117
chr1	9244177	9252989	9244177	9245397	9251800	9252989	96	---	---	---	---	9245561	9245575	-	93	---	---
chr1	9271651	9277790	9271651	9271920	9277521	9277790	99	---	---	---	---	9277281	9277318	+	71	9271651	9277788
chr1	9292169	9309102	9292169	9294022	9307256	9309102	86	---	---	---	---	9294562	9294575	-	71	---	---
chr1	9297823	9307256	9297823	9299117	9305944	9307256	98	---	---	---	---	9305625	9305636	+	91	9297823	9307254
chr1	9313790	9323137	9313794	9315048	9321919	9323134	94	9313785	9313789	9323138	9323142	9321668	9321680	+	100	---	---
chr1	9358455	9366107	9358470	9358638	9365927	9366095	98	9358450	9358454	9366108	9366112	9358871	9358892	-	81	9358470	9366104
chr1	9370065	9389985	9370065	9370237	9389813	9389985	95	---	---	---	---	9388853	9388865	+	84	9370068	9389978
chr1	9372591	9380018	9372592	9373246	9379363	9380017	99	9372586	9372590	9380019	9380023	9373531	9373548	-	72	9372592	9380015
chr1	9389970	9399448	9389982	9391294	9398132	9399441	99	9389965	9389969	9399449	9399453	9391480	9391492	-	100	9389982	9399442
chr1	9413739	9422131	9413739	9414573	9421302	9422131	92	---	---	---	---	9414875	9414900	-	73	9413745	9422126
chr1	9430724	9446475	9430724	9433855	9443341	9446475	99	---	---	---	---	9434264	9434276	-	92	---	---
chr1	9439635	9444799	9439635	9441307	9443140	9444799	91	---	---	---	---	---	---	0	--	---	---
chr1	9455866	9468541	9455866	9457312	9467101	9468541	96	---	---	---	---	9466666	9466680	+	73	9455866	9468539
chr1	9468744	9475571	9468744	9469830	9474483	9475571	94	---	---	---	---	9469863	9469879	-	88	9468750	9475569
chr1	9518364	9527297	9518364	9519632	9526069	9527297	95	---	---	---	---	9519917	9519952	-	75	9518364	9527295
chr1	9528868	9537343	9528868	9531507	9534694	9537343	98	---	---	---	---	9534591	9534623	+	84	9528871	9537341
chr1	9538061	9543653	9538061	9538431	9543284	9543653	98	---	---	---	---	9543136	9543166	+	74	9538075	9543651
chr1	9557009	9564361	9557009	9557182	9564182	9564361	91	9557004	9557008	9564362	9564366	9557368	9557396	-	75	9557009	9564360
chr1	9558491	9563623	9558491	9558596	9563520	9563623	96	---	---	---	---	9563374	9563497	+	70	9558495	9563622
chr1	9566514	9572011	9566514	9567070	9571455	9572011	98	---	---	---	---	9567130	9567146	-	76	9566514	9572008
chr1	9585080	9590428	9585080	9585334	9590179	9590428	96	---	---	---	---	9589998	9590014	+	76	9585080	9590426
chr1	9630545	9635919	9630554	9630840	9635618	9635907	98	9630539	9630544	9635920	9635925	9635539	9635550	+	75	9630548	9635905
chr1	9648352	9651980	9648352	9648763	9651569	9651980	89	---	---	---	---	9648860	9648871	-	91	9648353	9651965
chr1	9657358	9665794	9657358	9660928	9662228	9665794	99	---	---	---	---	9662138	9662177	+	72	9657361	9665792
chr1	9666749	9675697	9666749	9668021	9674463	9675697	95	---	---	---	---	9674192	9674225	+	82	9666751	9675692
chr1	9684395	9697731	9684395	9685930	9696252	9697731	93	---	---	---	---	9686389	9686403	-	73	---	---
chr1	9704551	9716570	9704551	9705365	9715776	9716570	91	---	---	---	---	9705829	9705855	-	85	9704551	9716567
chr1	9708908	9711452	9708908	9709430	9710929	9711452	93	---	---	---	---	9709490	9709509	-	85	9708910	9711450
chr1	9721060	9741213	9721060	9723673	9738639	9741213	88	---	---	---	---	9737913	9737954	+	71	---	---
chr1	9734677	9743556	9734677	9735898	9742301	9743556	96	---	---	---	---	9736135	9736168	-	82	9734677	9743554
chr1	9754264	9768598	9754269	9754377	9768486	9768596	96	9754259	9754263	9768599	9768603	9767801	9767828	+	71	9754271	9768591
chr1	9757825	9766760	9757825	9759079	9765505	9766760	99	---	---	---	---	9759308	9759341	-	79	9757825	9766753
chr1	9786917	9796039	9786918	9788138	9794840	9796030	92	9786912	9786916	9796040	9796044	9788462	9788474	-	76	9786920	9796025
chr1	9894252	9903124	9894263	9895489	9901886	9903115	95	9894247	9894251	9903125	9903129	9895770	9895798	-	82	9894253	9903123
chr1	9905473	9914331	9905473	9906680	9913104	9914331	91	---	---	---	---	9906915	9906929	-	93	9905476	9914327
chr1	9923792	9943385	9923792	9924288	9942894	9943385	97	---	---	---	---	9925085	9925106	-	81	9923797	9943383
chr1	9931495	9942894	9931495	9934016	9940284	9942894	96	---	---	---	---	9934301	9934330	-	83	9931495	9942892
chr1	9951349	9972088	9951352	9952020	9971406	9972074	97	9951343	9951348	9972089	9972094	9952967	9952986	-	70	9951352	9972079
chr1	9955586	9964959	9955586	9956054	9964492	9964959	98	---	---	---	---	9964259	9964286	+	75	9955586	9964948
chr1	10001833	10019661	10001833	10002936	10018555	10019661	95	---	---	---	---	10003599	10003623	-	80	---	---
chr1	10001908	10019137	10001908	10002412	10018630	10019137	93	---	---	---	---	10003015	10003036	-	86	10001918	10019135
chr1	10005192	10014047	10005192	10006358	10012786	10014047	91	---	---	---	---	10012524	10012557	+	79	10005192	10014045
chr1	10037829	10056798	10037832	10038667	10055951	10056791	93	10037823	10037828	10056799	10056804	10055165	10055189	+	72	---	---
chr1	10043012	10053129	10043025	10044255	10051906	10053118	94	10043005	10043011	10053130	10053136	10051561	10051578	+	83	10043016	10053123
chr1	10068510	10082415	10068510	10069141	10081784	10082415	98	---	---	---	---	10069673	10069731	-	72	10068511	10082412
chr1	10094780	10104190	10094784	10095370	10103595	10104181	99	10094775	10094779	10104191	10104195	10103362	10103389	+	71	10094781	10104177
chr1	10110755	10124627	10110755	10111108	10124274	10124627	99	---	---	---	---	10111473	10111506	-	73	10110755	10124621
chr1	10128150	10141679	10128150	10129769	10140115	10141679	94	---	---	---	---	10139683	10139697	+	73	10128152	10141677
chr1	10174746	10181523	10174746	10174855	10181414	10181523	97	---	---	---	---	10181111	10181127	+	70	10174755	10181514
chr1	10187002	10193499	10187002	10187256	10193246	10193499	98	---	---	---	---	10193085	10193107	+	73	10187002	10193497
chr1	10199081	10208541	10199085	10200381	10207224	10208539	97	10199076	10199080	10208542	10208546	10206919	10206930	+	91	10199092	10208536
chr1	10215248	10235873	10215258	10219572	10231424	10235863	88	10215240	10215247	10235874	10235881	10231176	10231201	+	73	10215252	10235863
chr1	10221406	10229074	10221413	10221726	10228760	10229073	98	10221400	10221405	10229075	10229080	10228581	10228610	+	83	10221417	10229069
chr1	10236175	10245147	10236175	10237437	10243904	10245147	98	---	---	---	---	10237712	10237745	-	73	10236175	10245145
chr1	10267712	10281776	10267712	10267821	10281667	10281776	98	---	---	---	---	10268081	10268114	-	76	10267726	10281774
chr1	10283758	10295807	10283758	10285225	10294354	10295807	95	---	---	---	---	10285649	10285664	-	100	10283758	10295805
chr1	10299683	10314030	10299683	10300017	10313700	10314030	95	---	---	---	---	10300678	10300702	-	72	10299684	10314028
chr1	10301585	10310552	10301585	10302858	10309278	10310552	95	---	---	---	---	10309022	10309055	+	82	10301591	10310544
chr1	10351752	10357610	10351752	10352151	10357211	10357610	97	---	---	---	---	10352242	10352264	-	86	10351757	10357608
chr1	10365112	10386360	10365118	10366970	10384555	10386350	96	10365102	10365111	10386361	10386370	10367675	10367694	-	75	10365118	10386358
chr1	10368988	10377909	10368988	10370249	10376627	10377909	97	---	---	---	---	10376356	10376389	+	85	10368989	10377907
chr1	10438599	10450625	10438599	10442687	10446537	10450625	99	---	---	---	---	10442702	10442731	-	73	---	---
chr1	10474621	10488179	10474632	10476137	10486672	10488176	98	10474616	10474620	10488180	10488184	10476556	10476570	-	73	10474623	10488173
chr1	10474632	10487972	10474632	10475933	10486672	10487972	98	---	---	---	---	10476289	10476303	-	73	---	---
chr1	10517628	10522224	10517641	10517756	10522098	10522213	96	10517622	10517627	10522225	10522230	10517889	10517935	-	70	10517640	10522211
chr1	10578397	10590499	10578400	10580753	10588142	10590497	99	10578392	10578396	10590500	10590504	10580992	10581064	-	78	10578402	10590494
chr1	10601665	10613433	10601673	10604015	10611043	10613426	97	10601659	10601664	10613434	10613439	10610892	10610911	+	80	---	---
chr1	10627651	10640410	10627656	10627799	10640265	10640406	87	10627645	10627650	10640411	10640416	10628392	10628416	-	80	---	---
chr1	10627809	10640248	10627809	10629532	10638488	10640248	95	---	---	---	---	10638295	10638314	+	90	10627816	10640242
chr1	10640888	10650977	10640888	10644256	10647618	10650977	99	---	---	---	---	10647466	10647480	+	80	10640893	10650975
chr1	10643130	10650116	10643130	10643400	10649846	10650116	100	---	---	---	---	10649757	10649813	+	70	---	---
chr1	10654371	10672790	10654371	10655613	10671570	10672790	97	---	---	---	---	10671030	10671054	+	72	10654371	10672789
chr1	10658476	10668005	10658476	10659799	10666682	10668005	99	---	---	---	---	10666363	10666374	+	91	10658476	10668003
chr1	10704483	10723373	10704483	10708203	10719655	10723373	99	---	---	---	---	10719268	10719286	+	73	10704500	10723356
chr1	10764829	10768654	10764829	10765015	10768467	10768654	86	---	---	---	---	10768428	10768450	+	73	10764830	10768635
chr1	10769331	10781789	10769331	10771181	10779939	10781789	97	---	---	---	---	10779539	10779583	+	73	10769343	10781781
chr1	10781791	10796711	10781791	10786122	10792372	10796702	98	10781786	10781790	10796712	10796716	10792148	10792167	+	95	10781791	10796700
chr1	10799199	10817303	10799199	10799494	10817009	10817303	95	---	---	---	---	10800354	10800370	-	88	10799203	10817301
chr1	10800404	10809626	10800404	10800694	10809335	10809626	95	---	---	---	---	10801047	10801060	-	78	10800404	10809621
chr1	10818420	10833950	10818420	10820192	10832279	10833950	92	---	---	---	---	10820705	10820716	-	83	---	---
chr1	10864901	10873820	10864901	10866530	10872191	10873820	99	---	---	---	---	10871954	10871966	+	92	10864902	10873818
chr1	10880418	10899187	10880430	10880928	10898664	10899186	91	10880413	10880417	10899188	10899192	10881685	10881704	-	75	10880421	10899182
chr1	10889852	10899954	10889852	10890624	10899178	10899954	85	---	---	---	---	10890919	10890937	-	94	---	---
chr1	10899952	10907381	10899952	10900634	10906699	10907381	98	---	---	---	---	10906395	10906414	+	70	10899954	10907379
chr1	10913079	10932275	10913079	10916909	10928446	10932275	87	---	---	---	---	10928069	10928108	+	75	10913096	10932274
chr1	10926696	10940256	10926696	10927813	10939140	10940256	95	---	---	---	---	10928192	10928218	-	81	10926702	10940253
chr1	10944624	10960643	10944624	10945477	10959765	10960643	91	---	---	---	---	10946090	10946114	-	84	---	---
chr1	10947405	10957673	10947405	10950635	10954443	10957673	98	---	---	---	---	10950759	10950778	-	75	---	---
chr1	10972872	10982052	10972886	10974097	10980851	10982044	94	10972867	10972871	10982053	10982057	10980523	10980548	+	80	---	---
chr1	11019781	11033127	11019781	11020884	11032024	11033127	94	---	---	---	---	11031625	11031639	+	73	---	---
chr1	11051872	11061098	11051886	11053127	11059840	11061084	97	11051867	11051871	11061099	11061103	11059504	11059529	+	80	---	---
chr1	11079419	11096923	11079419	11080601	11095724	11096923	90	---	---	---	---	11095152	11095197	+	73	11079422	11096919
chr1	11084639	11092986	11084639	11088154	11089470	11092986	98	---	---	---	---	11089377	11089416	+	75	11084639	11092984
chr1	11104873	11120650	11104875	11105579	11119964	11120646	91	11104868	11104872	11120651	11120655	11106265	11106291	-	81	11104880	11120643
chr1	11112339	11119739	11112339	11112984	11119094	11119739	99	---	---	---	---	11118793	11118810	+	72	11112340	11119737
chr1	11175972	11184886	11175972	11177190	11183628	11184886	94	---	---	---	---	11177427	11177459	-	84	11175975	11184884
chr1	11187309	11196647	11187320	11188517	11195459	11196634	97	11187304	11187308	11196648	11196652	11195332	11195364	+	84	11187318	11196646
chr1	11209229	11220921	11209229	11211947	11218220	11220921	98	---	---	---	---	11212179	11212202	-	75	11209229	11220919
chr1	11253705	11266607	11253705	11257348	11262932	11266607	95	---	---	---	---	11257592	11257628	-	72	11253715	11266603
chr1	11274946	11284393	11274955	11276246	11283082	11284393	98	11274939	11274945	11284394	11284400	11276551	11276563	-	92	11274949	11284391
chr1	11305675	11323318	11305675	11305792	11323201	11323318	97	---	---	---	---	11322330	11322367	+	71	---	---
chr1	11335605	11347607	11335605	11337981	11345252	11347607	98	---	---	---	---	11338088	11338107	-	80	11335605	11347605
chr1	11377023	11396956	11377033	11377303	11396672	11396942	99	11377018	11377022	11396957	11396961	11395736	11395756	+	85	11377025	11396940
chr1	11381411	11393339	11381411	11383043	11391709	11393339	99	---	---	---	---	11383459	11383475	-	70	---	---
chr1	11419072	11428368	11419072	11420368	11427109	11428368	93	---	---	---	---	11420676	11420701	-	80	11419073	11428362
chr1	11448318	11462565	11448318	11449930	11460954	11462565	97	---	---	---	---	11450343	11450354	-	91	11448321	11462563
chr1	11476441	11487730	11476441	11476920	11487251	11487730	95	---	---	---	---	11477165	11477197	-	81	11476441	11487728
chr1	11497187	11506048	11497187	11498110	11505135	11506048	93	---	---	---	---	11498382	11498416	-	85	11497187	11506029
chr1	11524599	11543904	11524599	11525398	11543086	11543904	92	---	---	---	---	11526218	11526259	-	80	11524599	11543903
chr1	11525396	11535763	11525396	11528773	11532434	11535763	97	---	---	---	---	11532252	11532376	+	79	11525398	11535760
chr1	11535784	11544384	11535784	11536270	11543899	11544384	98	---	---	---	---	11536635	11536652	-	83	---	---
chr1	11571726	11581146	11571726	11573012	11579839	11581146	96	---	---	---	---	11579621	11579633	+	100	11571729	11581144
chr1	11610536	11632507	11610540	11613047	11630013	11632505	90	11610531	11610535	11632508	11632512	11613502	11613515	-	78	---	---
chr1	11616427	11627853	11616427	11617004	11627276	11627853	93	---	---	---	---	11626831	11626855	+	72	---	---
chr1	11627340	11636554	11627340	11628007	11635908	11636554	94	---	---	---	---	11635526	11635563	+	76	11627356	11636552
chr1	11648138	11657456	11648138	11649360	11656234	11657456	99	---	---	---	---	11656006	11656018	+	100	11648148	11657454
chr1	11673874	11676170	11673874	11673996	11676045	11676170	95	---	---	---	---	11676027	11676043	+	76	11673886	11676169
chr1	11680642	11689601	11680645	11681917	11688349	11689586	95	11680637	11680641	11689602	11689606	11682157	11682190	-	82	11680647	11689584
chr1	11694374	11710442	11694374	11694478	11710339	11710442	96	---	---	---	---	11695254	11695270	-	82	11694377	11710440
chr1	11702828	11710339	11702828	11703489	11709678	11710339	99	---	---	---	---	11709377	11709394	+	72	11702828	11710337
chr1	11728974	11736490	11728974	11729841	11735623	11736490	95	---	---	---	---	11735375	11735412	+	73	---	---
chr1	11748395	11766452	11748409	11749619	11765243	11766449	91	11748390	11748394	11766453	11766457	11764524	11764541	+	72	11748400	11766450
chr1	11754753	11762694	11754753	11755926	11761522	11762694	99	---	---	---	---	11761243	11761273	+	74	11754753	11762692
chr1	11770559	11775646	11770559	11771217	11774986	11775646	96	---	---	---	---	11771363	11771374	-	75	11770559	11775629
chr1	11796426	11803827	11796426	11797110	11803141	11803827	96	---	---	---	---	11797195	11797206	-	91	11796428	11803824
chr1	11812274	11825908	11812277	11816280	11821875	11825896	95	11812268	11812273	11825909	11825914	11816358	11816386	-	86	11812281	11825904
chr1	11827311	11836409	11827325	11828545	11835232	11836408	91	11827306	11827310	11836410	11836414	11834904	11834929	+	80	11827312	11836406
chr1	11845958	11857666	11845958	11846436	11857188	11857666	98	---	---	---	---	11846661	11846711	-	80	11845958	11857664
chr1	11866693	11874809	11866707	11867989	11873548	11874809	97	11866688	11866692	11874810	11874814	11868228	11868261	-	82	11866707	11874807
chr1	11905888	11915296	11905888	11907179	11913985	11915296	97	---	---	---	---	11913650	11913668	+	89	11905891	11915294
chr1	11916843	11923840	11916855	11916959	11923724	11923830	93	11916838	11916842	11923841	11923845	11917085	11917096	-	100	---	---
chr1	11925982	11946751	11925982	11926876	11945856	11946751	95	---	---	---	---	11927720	11927745	-	76	11925982	11946740
chr1	11937309	11947143	11937309	11937703	11946746	11947143	94	---	---	---	---	11946446	11946458	+	76	11937314	11947141
chr1	11970198	11973458	11970201	11970494	11973150	11973444	87	11970192	11970197	11973459	11973464	11973040	11973053	+	71	---	---
chr1	11989217	11998030	11989217	11990411	11996871	11998030	88	---	---	---	---	11990688	11990707	-	80	11989229	11998028
chr1	12008128	12017256	12008141	12009474	12015889	12017245	95	12008123	12008127	12017257	12017261	12015570	12015623	+	75	12008141	12017244
chr1	12008620	12016973	12008620	12009202	12016375	12016973	93	---	---	---	---	12016016	12016050	+	71	---	---
chr1	12029006	12035633	12029007	12030088	12034548	12035633	93	12029001	12029005	12035634	12035638	12034325	12034337	+	76	---	---
chr1	12046043	12054881	12046043	12047221	12053706	12054881	96	---	---	---	---	12047458	12047471	-	100	12046043	12054879
chr1	12056134	12065676	12056141	12056770	12065032	12065661	97	12056129	12056133	12065677	12065681	12056975	12057002	-	75	12056136	12065659
chr1	12077359	12098291	12077359	12077912	12097717	12098291	95	---	---	---	---	12078604	12078631	-	89	12077367	12098284
chr1	12084915	12097612	12084918	12086392	12096118	12097604	98	12084910	12084914	12097613	12097617	12095708	12095773	+	75	12084918	12097610
chr1	12114764	12120583	12114764	12115155	12120189	12120583	97	---	---	---	---	12115246	12115268	-	86	12114764	12120581
chr1	12121573	12131190	12121573	12122854	12129909	12131190	99	---	---	---	---	12129568	12129620	+	71	---	---
chr1	12153653	12170526	12153653	12155119	12169062	12170526	99	---	---	---	---	12155562	12155605	-	75	12153654	12170524
chr1	12156265	12165757	12156266	12157596	12164465	12165752	96	12156258	12156264	12165758	12165764	12164145	12164156	+	91	12156266	12165754
chr1	12186953	12195892	12186953	12188192	12194637	12195892	96	---	---	---	---	12188426	12188459	-	82	12186953	12195886
chr1	12212408	12221530	12212408	12213537	12220383	12221530	94	---	---	---	---	12213807	12213859	-	71	---	---
chr1	12225485	12234528	12225485	12225932	12234091	12234528	95	---	---	---	---	12233706	12233734	+	75	---	---
chr1	12238321	12251558	12238321	12241793	12248083	12251558	97	---	---	---	---	12242010	12242086	-	72	12238322	12251552
chr1	12272349	12278534	12272349	12272612	12278271	12278534	98	---	---	---	---	12272851	12272894	-	72	---	---
chr1	12301154	12310959	12301154	12301742	12310371	12310959	99	---	---	---	---	12302138	12302161	-	70	12301154	12310957
chr1	12316579	12325586	12316579	12317840	12324326	12325586	99	---	---	---	---	12318111	12318144	-	79	12316579	12325584
chr1	12411026	12430084	12411041	12412392	12428794	12430080	94	12411021	12411025	12430085	12430089	12413155	12413171	-	82	12411039	12430078
chr1	12416769	12426286	12416769	12418095	12424960	12426286	99	---	---	---	---	12418383	12418435	-	71	12416769	12426280
chr1	12451239	12462812	12451245	12451718	12462333	12462807	98	12451234	12451238	12462813	12462817	12462057	12462107	+	80	12451245	12462805
chr1	12469006	12490126	12469008	12470684	12488476	12490118	89	12469001	12469005	12490127	12490131	12471554	12471571	-	83	12469008	12490122
chr1	12472510	12480457	12472510	12472889	12480079	12480457	92	---	---	---	---	12473225	12473249	-	76	---	---
chr1	12493544	12500970	12493544	12494198	12500316	12500970	99	---	---	---	---	12494483	12494500	-	72	12493544	12500968
chr1	12515923	12525038	12515923	12517263	12523696	12525038	91	---	---	---	---	12523397	12523416	+	85	12515927	12525035
chr1	12570642	12579949	12570642	12571885	12578708	12579949	99	---	---	---	---	12578509	12578521	+	100	12570642	12579945
chr1	12595735	12609573	12595748	12597372	12607945	12609569	97	12595730	12595734	12609574	12609578	12597792	12597806	-	73	12595748	12609571
chr1	12617279	12635023	12617279	12617405	12634896	12635023	91	---	---	---	---	12618259	12618278	-	70	---	---
chr1	12646769	12656321	12646769	12649959	12653131	12656321	99	---	---	---	---	12653089	12653107	+	73	12646772	12656319
chr1	12661401	12670888	12661416	12662719	12669576	12670881	98	12661396	12661400	12670889	12670893	12669256	12669267	+	91	12661416	12670879
chr1	12718790	12736358	12718790	12719872	12735276	12736358	93	---	---	---	---	12734620	12734645	+	73	12718790	12736356
chr1	12720061	12731576	12720061	12721733	12729883	12731576	98	---	---	---	---	12722003	12722021	-	73	12720068	12731574
chr1	12743033	12760970	12743033	12744339	12759690	12760970	94	---	---	---	---	12759147	12759173	+	70	12743033	12760968
chr1	12746852	12755808	12746859	12748096	12754537	12755798	97	12746845	12746851	12755809	12755815	12754267	12754302	+	77	12746857	12755804
chr1	12778940	12787247	12778950	12780286	12785884	12787239	93	12778935	12778939	12787248	12787252	12785604	12785620	+	76	12778952	12787246
chr1	12779145	12787239	12779145	12780286	12786084	12787239	93	---	---	---	---	12785897	12785921	+	88	12779146	12787236
chr1	12795674	12800953	12795674	12795856	12800757	12800953	91	---	---	---	---	12796067	12796084	-	77	12795674	12800951
chr1	12802162	12810137	12802162	12803335	12808964	12810137	98	---	---	---	---	12808682	12808715	+	73	12802162	12810135
chr1	12818102	12838930	12818102	12819450	12837584	12838930	93	---	---	---	---	12820250	12820271	-	81	12818102	12838928
chr1	12821579	12833356	12821588	12822063	12832876	12833351	99	12821574	12821578	12833357	12833361	12832570	12832618	+	81	12821581	12833349
chr1	12862932	12872314	12862932	12864233	12870975	12872314	94	---	---	---	---	12864546	12864571	-	80	12862932	12872309
chr1	12896271	12909722	12896278	12899860	12906131	12909713	99	12896266	12896270	12909723	12909727	12900143	12900174	-	71	12896278	12909719
chr1	12935943	12956955	12935947	12937277	12955613	12956946	94	12935938	12935942	12956956	12956960	12954728	12954782	+	70	---	---
chr1	12948256	12955613	12948263	12948920	12954956	12955613	99	12948251	12948255	12955614	12955618	12954660	12954677	+	72	12948269	12955611
chr1	12964358	12975970	12964358	12967022	12973323	12975970	98	---	---	---	---	12973008	12973032	+	84	12964358	12975968
chr1	12997369	13017087	12997369	12999137	13015319	13017087	94	---	---	---	---	12999906	12999947	-	83	---	---
chr1	13001461	13012393	13001461	13002562	13011275	13012393	87	---	---	---	---	13010907	13010918	+	75	13001472	13012391
chr1	13011091	13020521	13011091	13012393	13019219	13020521	99	---	---	---	---	13012700	13012711	-	91	13011091	13020519
chr1	13028168	13031832	13028168	13028512	13031478	13031832	89	---	---	---	---	13028560	13028573	-	78	13028175	13031816
chr1	13037469	13046550	13037469	13038516	13045460	13046550	94	---	---	---	---	13038663	13038691	-	82	13037469	13046543
chr1	13077377	13086264	13077377	13078268	13085395	13086264	94	---	---	---	---	13078521	13078539	-	94	13077380	13086259
chr1	13080221	13099198	13080236	13081210	13098211	13099189	93	13080216	13080220	13099199	13099203	13081884	13081920	-	78	13080230	13099187
chr1	13086250	13095236	13086263	13087532	13093985	13095233	98	13086243	13086249	13095237	13095243	13087770	13087795	-	76	13086250	13095233
chr1	13086535	13095241	13086537	13087532	13094260	13095233	97	13086530	13086534	13095242	13095246	13087770	13087795	-	76	13086542	13095233
chr1	13095623	13104590	13095623	13096642	13103549	13104590	94	---	---	---	---	13096947	13096958	-	91	13095639	13104588
chr1	13116438	13125876	13116438	13117753	13124565	13125876	99	---	---	---	---	13118045	13118066	-	72	13116439	13125874
chr1	13146201	13157911	13146202	13146565	13157536	13157899	99	13146193	13146200	13157912	13157919	13146836	13146856	-	71	13146202	13157910
chr1	13146565	13151919	13146565	13146850	13151634	13151919	99	---	---	---	---	13151538	13151615	+	73	13146565	13151917
chr1	13189188	13198692	13189188	13190505	13197357	13198692	97	---	---	---	---	13197039	13197050	+	91	13189188	13198686
chr1	13204937	13216562	13204937	13207116	13214382	13216562	99	---	---	---	---	13207222	13207241	-	80	13204938	13216560
chr1	13218201	13229104	13218209	13219031	13228300	13229099	94	13218196	13218200	13229105	13229109	13227836	13227862	+	77	13218209	13229099
chr1	13220559	13227604	13220559	13221744	13226441	13227604	97	---	---	---	---	13221951	13221978	-	75	13220565	13227595
chr1	13263694	13267818	13263694	13263826	13267684	13267818	89	---	---	---	---	13263985	13264019	-	71	---	---
chr1	13277615	13288444	13277615	13278489	13287584	13288444	89	---	---	---	---	13278836	13278847	-	83	13277630	13288441
chr1	13293970	13306352	13293980	13295663	13304659	13306341	97	13293963	13293969	13306353	13306359	13304226	13304240	+	73	13293974	13306346
chr1	13308532	13318261	13308532	13311270	13315521	13318261	96	---	---	---	---	13311352	13311365	-	78	13308536	13318259
chr1	13324635	13335930	13324635	13327504	13333065	13335930	98	---	---	---	---	13327754	13327767	-	78	13324635	13335927
chr1	13355010	13367129	13355010	13358219	13363927	13367129	89	---	---	---	---	13363899	13363921	+	78	---	---
chr1	13370141	13390637	13370142	13373361	13387366	13390627	97	13370136	13370140	13390638	13390642	13373652	13373681	-	70	---	---
chr1	13392020	13404865	13392020	13393522	13403362	13404865	99	---	---	---	---	13402959	13403014	+	78	13392020	13404855
chr1	13415909	13426756	13415913	13418074	13424524	13426748	91	13415904	13415908	13426757	13426761	13418260	13418275	-	87	---	---
chr1	13457888	13461455	13457888	13459241	13460113	13461455	89	---	---	---	---	13460073	13460100	+	71	---	---
chr1	13494181	13506675	13494181	13494717	13506139	13506675	96	---	---	---	---	13505590	13505604	+	73	13494182	13506673
chr1	13516688	13526576	13516688	13517605	13525639	13526576	92	---	---	---	---	13517985	13518007	-	82	---	---
chr1	13537222	13546232	13537222	13538317	13545098	13546232	94	---	---	---	---	13544929	13544957	+	82	13537234	13546230
chr1	13547207	13556042	13547207	13549676	13553647	13556042	92	---	---	---	---	13549803	13549821	-	73	13547219	13556039
chr1	13601138	13614531	13601138	13601318	13614351	13614531	94	---	---	---	---	13601875	13601903	-	79	---	---
chr1	13632928	13646778	13632928	13634548	13645272	13646778	91	---	---	---	---	13634967	13634981	-	73	13632928	13646776
chr1	13655805	13677105	13655805	13656340	13676570	13677105	97	---	---	---	---	13657242	13657274	-	75	13655807	13677087
chr1	13658986	13666066	13658986	13660303	13664749	13666066	99	---	---	---	---	13664526	13664537	+	83	13658986	13666064
chr1	13666179	13682076	13666179	13666418	13681845	13682076	85	---	---	---	---	13667065	13667084	-	85	13666196	13682064
chr1	13683334	13687360	13683334	13684280	13686415	13687360	99	---	---	---	---	13684352	13684369	-	72	13683334	13687358
chr1	13696984	13716494	13696984	13697266	13716208	13716494	96	---	---	---	---	13715487	13715506	+	70	---	---
chr1	13704790	13711333	13704790	13705264	13710859	13711333	98	---	---	---	---	---	---	0	--	13704790	13711331
chr1	13716485	13724010	13716492	13717192	13723305	13724005	99	13716474	13716484	13724011	13724021	13723005	13723022	+	72	13716494	13724003
chr1	13737471	13751788	13737471	13738104	13751155	13751788	98	---	---	---	---	13738672	13738691	-	70	13737471	13751782
chr1	13762496	13772020	13762497	13765698	13768799	13772008	98	13762491	13762495	13772021	13772025	---	---	0	--	13762497	13772015
chr1	13773340	13777507	13773343	13773907	13776952	13777494	91	13773335	13773339	13777508	13777512	13776799	13776825	+	70	13773343	13777496
chr1	13786254	13791239	13786254	13786824	13790692	13791239	88	---	---	---	---	13786826	13786839	-	85	13786256	13791237
chr1	13795932	13808403	13795932	13797731	13806659	13808403	96	---	---	---	---	13806228	13806244	+	70	13795936	13808401
chr1	13832160	13849847	13832161	13833289	13848717	13849845	98	13832155	13832159	13849848	13849852	13833924	13833948	-	72	---	---
chr1	13834927	13842007	13834931	13836631	13840281	13841999	88	13834922	13834926	13842008	13842012	13840151	13840170	+	85	13834933	13841996
chr1	13837536	13846443	13837536	13838755	13845185	13846443	95	---	---	---	---	13839044	13839072	-	79	13837539	13846441
chr1	13837864	13846074	13837864	13838390	13845513	13846074	92	---	---	---	---	13845157	13845206	+	70	---	---
chr1	13844009	13848407	13844024	13844875	13847550	13848398	93	13844004	13844008	13848408	13848412	13847502	13847528	+	70	13844022	13848400
chr1	13849845	13858858	13849845	13851111	13857591	13858858	99	---	---	---	---	13857318	13857351	+	79	13849845	13858856
chr1	13878619	13892697	13878619	13880331	13890920	13892697	93	---	---	---	---	13880726	13880740	-	73	13878620	13892695
chr1	13916933	13926497	13916939	13918273	13925135	13926490	97	13916928	13916932	13926498	13926502	13924819	13924830	+	91	13916933	13926493
chr1	13919390	13935339	13919390	13923881	13930852	13935339	95	---	---	---	---	13930590	13930629	+	70	---	---
chr1	13920586	13933858	13920586	13922394	13932050	13933858	95	---	---	---	---	13922708	13922728	-	80	13920591	13933847
chr1	13925135	13929738	13925135	13926490	13928426	13929738	90	---	---	---	---	13928412	13928424	+	84	13925135	13929733
chr1	13925190	13929023	13925190	13925751	13928480	13929023	87	---	---	---	---	13928412	13928440	+	79	13925204	13929010
chr1	13928533	13937575	13928533	13929409	13936680	13937575	96	---	---	---	---	13929693	13929722	-	83	13928533	13937570
chr1	13940463	13954276	13940476	13942101	13952591	13954274	94	13940457	13940462	13954277	13954282	13952156	13952170	+	73	13940476	13954272
chr1	13970330	13979780	13970338	13971649	13978468	13979780	96	13970324	13970329	13979781	13979786	13978150	13978161	+	91	13970336	13979777
chr1	13986795	13999528	13986795	13989828	13996498	13999528	91	---	---	---	---	13996258	13996275	+	83	---	---
chr1	13990701	13993557	13990701	13992013	13992226	13993557	86	---	---	---	---	13992030	13992050	-	71	13990704	13993555
chr1	13992221	14001749	13992226	13993559	14000434	14001748	97	13992216	13992220	14001750	14001754	13993862	13993873	-	91	13992229	14001744
chr1	14004849	14011958	14004849	14005276	14011531	14011958	99	---	---	---	---	14005416	14005427	-	83	---	---
chr1	14036698	14054846	14036712	14037021	14054523	14054832	94	14036693	14036697	14054847	14054851	14037876	14037895	-	75	14036702	14054840
chr1	14059155	14073438	14059155	14059586	14072998	14073438	94	---	---	---	---	14060206	14060239	-	73	14059156	14073436
chr1	14060994	14070101	14060994	14062158	14068913	14070101	95	---	---	---	---	14068578	14068603	+	80	14060995	14070097
chr1	14073976	14078618	14073976	14074565	14078030	14078618	96	---	---	---	---	14077909	14077927	+	73	---	---
chr1	14096844	14109480	14096844	14097619	14108705	14109480	97	---	---	---	---	14098020	14098031	-	75	14096847	14109472
chr1	14113846	14118575	14113846	14114199	14118208	14118561	86	14113841	14113845	14118576	14118580	---	---	0	--	---	---
chr1	14121357	14134487	14121357	14122585	14133256	14134487	98	---	---	---	---	14122988	14123011	-	75	14121357	14134485
chr1	14147394	14156887	14147394	14148718	14155562	14156887	99	---	---	---	---	14149025	14149036	-	91	14147394	14156885
chr1	14157059	14170299	14157073	14158394	14168961	14170291	95	14157054	14157058	14170300	14170304	14168534	14168548	+	73	14157073	14170289
chr1	14177045	14183743	14177045	14177649	14183139	14183743	98	---	---	---	---	14177852	14177879	-	78	14177046	14183738
chr1	14190897	14199641	14190910	14192064	14198479	14199636	93	14190890	14190896	14199642	14199648	14198214	14198247	+	79	14190897	14199634
chr1	14215073	14224493	14215073	14216389	14223200	14224493	96	---	---	---	---	14216673	14216694	-	72	14215073	14224489
chr1	14225661	14247501	14225661	14226328	14246833	14247501	95	14225655	14225660	14247502	14247507	14227259	14227278	-	75	14225661	14247499
chr1	14227921	14242308	14227921	14228555	14241674	14242308	99	---	---	---	---	14229132	14229151	-	70	14227922	14242306
chr1	14256772	14265306	14256779	14258257	14263826	14265306	93	14256767	14256771	14265307	14265311	14263812	14263824	+	100	14256779	14265304
chr1	14276001	14289679	14276001	14277626	14287998	14289679	94	---	---	---	---	14278046	14278060	-	73	14276001	14289677
chr1	14292072	14303949	14292072	14294351	14301653	14303949	98	---	---	---	---	14294536	14294561	-	76	14292077	14303948
chr1	14345901	14355289	14345901	14347190	14353979	14355289	98	---	---	---	---	14353783	14353795	+	100	14345904	14355286
chr1	14378379	14387426	14378379	14380982	14384846	14387426	98	---	---	---	---	14381063	14381084	-	95	14378384	14387417
chr1	14400307	14413600	14400307	14401745	14412161	14413600	99	---	---	---	---	14402235	14402264	-	70	14400311	14413598
chr1	14425564	14435052	14425570	14426884	14433751	14435046	98	14425550	14425563	14435053	14435066	14427066	14427078	-	100	14425571	14435051
chr1	14438477	14445629	14438481	14439096	14445000	14445616	92	14438472	14438476	14445630	14445634	14439353	14439364	-	83	14438482	14445628
chr1	14464108	14475883	14464117	14466861	14473135	14475874	99	14464103	14464107	14475884	14475888	14472821	14472848	+	82	14464117	14475879
chr1	14479532	14493352	14479532	14480199	14492651	14493352	85	---	---	---	---	14492300	14492332	+	75	---	---
chr1	14481320	14490235	14481335	14481815	14489740	14490220	91	14481315	14481319	14490236	14490240	14489402	14489415	+	78	---	---
chr1	14487550	14491737	14487556	14489061	14490212	14491726	91	14487545	14487549	14491738	14491742	14490131	14490142	+	75	14487550	14491736
chr1	14506429	14521261	14506438	14507867	14519817	14521246	95	14506424	14506428	14521262	14521266	14519235	14519263	+	79	14506438	14521258
chr1	14535726	14545122	14535726	14537021	14543807	14545122	97	---	---	---	---	14537326	14537337	-	91	14535732	14545120
chr1	14554156	14566489	14554156	14556436	14564229	14566489	96	---	---	---	---	14564102	14564124	+	73	14554159	14566472
chr1	14588589	14592964	14588589	14588737	14592817	14592964	88	---	---	---	---	14592663	14592679	+	94	---	---
chr1	14620000	14629444	14620000	14621308	14628135	14629444	99	---	---	---	---	14627793	14627842	+	70	14620000	14629442
chr1	14630042	14640683	14630042	14630624	14640101	14640683	92	---	---	---	---	14630884	14630895	-	91	14630053	14640669
chr1	14630192	14640598	14630192	14630539	14640251	14640598	94	---	---	---	---	14639765	14639781	+	76	14630206	14640591
chr1	14630624	14640104	14630624	14631926	14638793	14640104	98	---	---	---	---	14632109	14632121	-	100	14630624	14640099
chr1	14712580	14724354	14712592	14714283	14722661	14724349	99	14712574	14712579	14724355	14724360	14722372	14722390	+	73	14712584	14724350
chr1	14737896	14747294	14737896	14739187	14745983	14747294	97	---	---	---	---	14739492	14739503	-	91	14737899	14747291
chr1	14765321	14774752	14765321	14766611	14773445	14774752	97	---	---	---	---	14766916	14766927	-	91	14765321	14774750
chr1	14775123	14785486	14775130	14776686	14783924	14785483	97	14775118	14775122	14785487	14785491	14776943	14776962	-	90	14775130	14785481
chr1	14785599	14790105	14785599	14786763	14788982	14790105	86	---	---	---	---	14786766	14786778	-	100	14785615	14790095
chr1	14799655	14817587	14799657	14800193	14817041	14817578	96	14799650	14799654	14817588	14817592	14800993	14801005	-	92	---	---
chr1	14800182	14809662	14800192	14801529	14808356	14809650	96	14800177	14800181	14809663	14809667	14808039	14808050	+	91	14800184	14809647
chr1	14809744	14830088	14809753	14810304	14829500	14830075	87	14809739	14809743	14830089	14830093	14810999	14811013	-	86	14809755	14830071
chr1	14817619	14829439	14817619	14819086	14827931	14829439	95	---	---	---	---	14827488	14827503	+	100	14817619	14829436
chr1	14834393	14840582	14834393	14834652	14840330	14840582	95	---	---	---	---	14840275	14840328	+	72	---	---
chr1	14847349	14861487	14847364	14847609	14861227	14861472	87	14847344	14847348	14861488	14861492	14848002	14848022	-	71	---	---
chr1	14850645	14856319	14850645	14851438	14855523	14856319	96	---	---	---	---	14855477	14855521	+	73	14850656	14856317
chr1	14852578	14858014	14852578	14852940	14857640	14858014	95	---	---	---	---	14853114	14853139	-	73	14852588	14858000
chr1	14862281	14871505	14862281	14863516	14870270	14871505	96	---	---	---	---	14863823	14863840	-	83	14862281	14871503
chr1	14871921	14881216	14871921	14873190	14879948	14881215	94	14871916	14871920	14881217	14881221	14879610	14879631	+	77	14871921	14881213
chr1	14893610	14902180	14893610	14893793	14901997	14902180	94	---	---	---	---	14894129	14894146	-	77	14893612	14902178
chr1	14932855	14954500	14932855	14933333	14954022	14954500	97	---	---	---	---	14953419	14953439	+	80	14932855	14954498
chr1	14933607	14943900	14933607	14936249	14941286	14943900	97	---	---	---	---	14941034	14941120	+	72	14933607	14943897
chr1	14972591	14986573	14972594	14973386	14985784	14986566	93	14972586	14972590	14986574	14986578	14985354	14985365	+	83	14972592	14986565
chr1	14999161	15005339	14999161	15000041	15004486	15005338	88	14999156	14999160	15005340	15005344	15004435	15004464	+	73	---	---
chr1	15006117	15011759	15006119	15006269	15011599	15011749	95	15006112	15006116	15011760	15011764	15006457	15006487	-	70	15006119	15011747
chr1	15024554	15042440	15024554	15024950	15042042	15042440	91	---	---	---	---	15041760	15041792	+	90	15024561	15042432
chr1	15029533	15036834	15029533	15030571	15035859	15036834	89	---	---	---	---	15030796	15030815	-	85	15029533	15036832
chr1	15039109	15053884	15039112	15040440	15052559	15053882	94	15039104	15039108	15053885	15053889	15051954	15051999	+	73	15039110	15053880
chr1	15081423	15099729	15081427	15082646	15098480	15099716	97	15081418	15081422	15099730	15099734	15097792	15097825	+	82	15081427	15099714
chr1	15085201	15093643	15085201	15085941	15092903	15093643	99	---	---	---	---	15092768	15092809	+	76	15085209	15093628
chr1	15101839	15110769	15101839	15102628	15109980	15110769	99	---	---	---	---	15102834	15102863	-	83	---	---
chr1	15133468	15152643	15133468	15134692	15151380	15152643	94	---	---	---	---	15135454	15135472	-	78	15133469	15152639
chr1	15138008	15147554	15138020	15139348	15146226	15147554	99	15138002	15138007	15147555	15147560	15139654	15139665	-	91	15138022	15147551
chr1	15165567	15174979	15165577	15166162	15174390	15174975	97	15165562	15165566	15174980	15174984	15166367	15166394	-	71	15165578	15174973
chr1	15181011	15185790	15181011	15181751	15185072	15185790	96	---	---	---	---	15181877	15181889	-	84	15181011	15185788
chr1	15200667	15209033	15200680	15204189	15205498	15209020	98	15200661	15200666	15209034	15209039	15204242	15204282	-	78	15200677	15209018
chr1	15211436	15220407	15211446	15212715	15219151	15220399	97	15211431	15211435	15220408	15220412	15218878	15218911	+	79	15211436	15220400
chr1	15222790	15232297	15222804	15223386	15231700	15232282	99	15222785	15222789	15232298	15232302	15231467	15231494	+	78	15222792	15232290
chr1	15242184	15259185	15242184	15243030	15258313	15259185	94	---	---	---	---	15257574	15257618	+	71	15242186	15259181
chr1	15243732	15254236	15243732	15246806	15251162	15254236	98	---	---	---	---	15246991	15247012	-	77	---	---
chr1	15263366	15284663	15263366	15265773	15282243	15284663	95	---	---	---	---	15265871	15265890	-	80	15263371	15284652
chr1	15268470	15277401	15268471	15271652	15274187	15277398	96	15268465	15268469	15277402	15277406	15271749	15271779	-	80	---	---
chr1	15284780	15292504	15284780	15286060	15291224	15292504	99	---	---	---	---	15291008	15291052	+	71	15284785	15292501
chr1	15325983	15335130	15325983	15327196	15333957	15335130	92	---	---	---	---	15333632	15333649	+	83	15325986	15335128
chr1	15346841	15355331	15346841	15347229	15354943	15355331	90	---	---	---	---	15347580	15347597	-	72	15346848	15355319
chr1	15348499	15359397	15348499	15350671	15357222	15359397	95	---	---	---	---	15356973	15356988	+	93	---	---
chr1	15353200	15362155	15353200	15354464	15360912	15362155	97	---	---	---	---	15360640	15360673	+	79	15353200	15362152
chr1	15379829	15387569	15379829	15383044	15384353	15387569	99	---	---	---	---	15384259	15384299	+	78	15379829	15387567
chr1	15420386	15428870	15420386	15421678	15427537	15428870	89	---	---	---	---	15427275	15427294	+	80	15420386	15428863
chr1	15440896	15453588	15440896	15441593	15452892	15453588	96	---	---	---	---	15441840	15441851	-	91	---	---
chr1	15460234	15474202	15460234	15460863	15473574	15474202	97	---	---	---	---	15473042	15473057	+	87	15460234	15474201
chr1	15494457	15499408	15494457	15494665	15499188	15499408	90	---	---	---	---	15494667	15494678	-	91	---	---
chr1	15520204	15529695	15520218	15521530	15528354	15529685	97	15520198	15520203	15529696	15529701	15528036	15528048	+	92	15520212	15529694
chr1	15545715	15554568	15545722	15546914	15553349	15554560	96	15545710	15545714	15554569	15554573	15547154	15547188	-	82	15545719	15554558
chr1	15560077	15570924	15560077	15560764	15570234	15570924	96	---	---	---	---	15570008	15570020	+	92	---	---
chr1	15576411	15581514	15576414	15577013	15580904	15581503	99	15576406	15576410	15581515	15581519	15580768	15580787	+	80	15576411	15581501
chr1	15589201	15608908	15589201	15589797	15608312	15608908	98	---	---	---	---	15607703	15607726	+	70	15589201	15608906
chr1	15593708	15603845	15593708	15596963	15600589	15603845	99	---	---	---	---	15600427	15600508	+	75	15593708	15603843
chr1	15615505	15624380	15615505	15616741	15623183	15624380	95	---	---	---	---	15616979	15617011	-	81	15615505	15624378
chr1	15628697	15637592	15628698	15630335	15635948	15637585	99	15628690	15628696	15637593	15637599	15630501	15630528	-	71	15628698	15637583
chr1	15646632	15655504	15646644	15647887	15654271	15655500	96	15646624	15646631	15655505	15655512	15648119	15648152	-	82	15646644	15655503
chr1	15658685	15677576	15658685	15661969	15674304	15677576	87	---	---	---	---	15662458	15662479	-	72	15658692	15677566
chr1	15665968	15674721	15665968	15667291	15673407	15674721	85	---	---	---	---	15673158	15673175	+	77	15665968	15674719
chr1	15673407	15682901	15673407	15674724	15681565	15682901	98	---	---	---	---	15674980	15675001	-	72	15673407	15682896
chr1	15697206	15704211	15697206	15697626	15703808	15704200	86	15697201	15697205	15704212	15704216	15697905	15697929	-	72	15697207	15704209
chr1	15698845	15706496	15698845	15699879	15705467	15706496	96	---	---	---	---	15705189	15705210	+	77	---	---
chr1	15701410	15711477	15701410	15704844	15708029	15711477	94	---	---	---	---	15704984	15705004	-	71	15701412	15711471
chr1	15703820	15710769	15703824	15704166	15710423	15710769	95	15703813	15703819	15710770	15710776	15710169	15710181	+	92	---	---
chr1	15714100	15732621	15714100	15714411	15732308	15732621	99	---	---	---	---	15731484	15731505	+	81	15714100	15732605
chr1	15724885	15733576	15724899	15725859	15732616	15733576	99	15724880	15724884	15733577	15733581	15726099	15726132	-	82	15724888	15733574
chr1	15732229	15749141	15732243	15736469	15745128	15749136	88	15732224	15732228	15749142	15749146	15736777	15736795	-	73	---	---
chr1	15733576	15738336	15733576	15733774	15738138	15738336	97	---	---	---	---	15733946	15733967	-	72	---	---
chr1	15738515	15746390	15738515	15739512	15745372	15746390	96	---	---	---	---	15739669	15739699	-	77	15738528	15746387
chr1	15773466	15782386	15773467	15774686	15781122	15782381	95	15773460	15773465	15782387	15782392	15774967	15774995	-	82	15773467	15782383
chr1	15794499	15811337	15794499	15794805	15811029	15811337	93	---	---	---	---	15810217	15810264	+	72	15794501	15811336
chr1	15797981	15806333	15797981	15798663	15805670	15806333	96	---	---	---	---	15798948	15798976	-	86	---	---
chr1	15812423	15831565	15812423	15813512	15830469	15831565	94	---	---	---	---	15814282	15814298	-	76	15812431	15831562
chr1	15819326	15830410	15819326	15820770	15828961	15830410	95	---	---	---	---	15821086	15821105	-	85	15819332	15830398
chr1	15835157	15843277	15835157	15835762	15842672	15843277	94	---	---	---	---	15842368	15842393	+	73	---	---
chr1	15856740	15875720	15856740	15858042	15874419	15875720	98	---	---	---	---	15858750	15858768	-	78	15856742	15875718
chr1	15859349	15868961	15859349	15859952	15868358	15868961	99	---	---	---	---	15860348	15860373	-	73	15859349	15868959
chr1	15876202	15896753	15876202	15877431	15895499	15896753	95	---	---	---	---	15878070	15878088	-	73	15876202	15896751
chr1	15880607	15892214	15880607	15881081	15891740	15892214	98	---	---	---	---	15891433	15891480	+	81	15880607	15892212
chr1	15913506	15923169	15913506	15914094	15922581	15923169	99	---	---	---	---	15914299	15914326	-	75	15913506	15923166
chr1	15938997	15958726	15938997	15940630	15957085	15958718	99	15938992	15938996	15958727	15958731	15941332	15941351	-	75	15938998	15958723
chr1	15945612	15952992	15945615	15946259	15952336	15952980	99	15945606	15945611	15952993	15952998	15952035	15952052	+	72	15945616	15952985
chr1	15976581	15991821	15976591	15976775	15991625	15991809	96	15976576	15976580	15991822	15991826	15990953	15990973	+	71	---	---
chr1	15982016	15990955	15982016	15983267	15989701	15990955	99	---	---	---	---	15983508	15983541	-	82	15982016	15990952
chr1	15991808	16000783	15991808	15993076	15999516	16000783	99	---	---	---	---	15993342	15993375	-	73	15991808	16000781
chr1	16026505	16035471	16026515	16028155	16033805	16035464	98	16026500	16026504	16035472	16035476	16033606	16033633	+	71	16026515	16035461
chr1	16064167	16078151	16064167	16066007	16076365	16078151	95	---	---	---	---	16066427	16066441	-	73	16064167	16078149
chr1	16087609	16099222	16087609	16088085	16098746	16099222	98	---	---	---	---	16098436	16098486	+	76	16087609	16099220
chr1	16111436	16125055	16111436	16112960	16123535	16125055	94	---	---	---	---	16113376	16113390	-	73	16111443	16125050
chr1	16129596	16136624	16129596	16130677	16135543	16136624	95	---	---	---	---	16135301	16135321	+	80	16129596	16136622
chr1	16156497	16165968	16156497	16157082	16165383	16165968	99	---	---	---	---	16157287	16157314	-	78	16156497	16165966
chr1	16181733	16192290	16181747	16184175	16189844	16192276	99	16181728	16181732	16192291	16192295	16189741	16189759	+	78	16181739	16192274
chr1	16204217	16224775	16204223	16207475	16221521	16224773	98	16204212	16204216	16224776	16224780	16220878	16220893	+	87	16204224	16224771
chr1	16209091	16218056	16209091	16210349	16216820	16218056	95	---	---	---	---	16210594	16210627	-	82	16209098	16218054
chr1	16243776	16259620	16243776	16244467	16258915	16259620	92	---	---	---	---	16245172	16245189	-	77	16243780	16259612
chr1	16245426	16254711	16245426	16246656	16253480	16254711	97	---	---	---	---	16253416	16253445	+	83	16245441	16254709
chr1	16260048	16278249	16260054	16261057	16277325	16278247	89	16260042	16260047	16278250	16278255	16261625	16261641	-	94	---	---
chr1	16262502	16271885	16262502	16263087	16271300	16271885	98	---	---	---	---	16263292	16263319	-	78	16262503	16271883
chr1	16288664	16295811	16288664	16288841	16295632	16295809	98	16288659	16288663	16295812	16295816	16289123	16289139	-	82	16288665	16295810
chr1	16310714	16320221	16310714	16312032	16318902	16320221	99	---	---	---	---	16312218	16312230	-	100	16310723	16320219
chr1	16338398	16347304	16338413	16339685	16346029	16347301	99	16338393	16338397	16347305	16347309	16339861	16339905	-	71	16338410	16347299
chr1	16369247	16374264	16369247	16369849	16373643	16374264	87	---	---	---	---	16369983	16369994	-	75	16369247	16374259
chr1	16376318	16385195	16376318	16377290	16384223	16385195	87	---	---	---	---	16384015	16384034	+	85	---	---
chr1	16388483	16409993	16388483	16391348	16407190	16409993	94	---	---	---	---	16391980	16391994	-	80	---	---
chr1	16391347	16400236	16391347	16392609	16399033	16400235	89	16391342	16391346	16400237	16400241	16398711	16398758	+	72	16391347	16400224
chr1	16400237	16411154	16400237	16401394	16409987	16411154	94	---	---	---	---	16409634	16409659	+	76	16400238	16411152
chr1	16424955	16434287	16424955	16426226	16433003	16434282	93	16424950	16424954	16434288	16434292	16426551	16426565	-	80	16424955	16434286
chr1	16439271	16444070	16439271	16439467	16443873	16444070	98	---	---	---	---	16439545	16439585	-	70	16439272	16444068
chr1	16449022	16465892	16449030	16449707	16465203	16465880	98	16449015	16449021	16465893	16465899	16450440	16450462	-	78	16449022	16465877
chr1	16453800	16463273	16453800	16455116	16461956	16463273	99	---	---	---	---	16461639	16461650	+	91	16453801	16463268
chr1	16465871	16487874	16465879	16466901	16486850	16487873	91	16465866	16465870	16487875	16487879	16485958	16485972	+	93	16465886	16487871
chr1	16472845	16486708	16472845	16474871	16484680	16486708	97	---	---	---	---	16475205	16475229	-	88	16472860	16486699
chr1	16484167	16490447	16484180	16484768	16489850	16490438	89	16484162	16484166	16490448	16490452	16489740	16489774	+	80	---	---
chr1	16493560	16507157	16493560	16493700	16507016	16507157	92	---	---	---	---	16494114	16494131	-	77	16493560	16507145
chr1	16512554	16524134	16512554	16514597	16521952	16524134	91	---	---	---	---	16514884	16514900	-	82	---	---
chr1	16531558	16546956	16531558	16536163	16542351	16546956	99	---	---	---	---	16542043	16542058	+	87	16531558	16546953
chr1	16587649	16608935	16587649	16588971	16607632	16608935	98	---	---	---	---	16589872	16589886	-	86	16587649	16608931
chr1	16592647	16604482	16592657	16595413	16601712	16604469	99	16592642	16592646	16604483	16604487	16595703	16595727	-	84	16592659	16604477
chr1	16613072	16622018	16613072	16614328	16620764	16622018	99	---	---	---	---	16620492	16620525	+	82	16613072	16622014
chr1	16613100	16621499	16613100	16613808	16620792	16621499	99	---	---	---	---	16613922	16613961	-	77	16613112	16621497
chr1	16622255	16631922	16622255	16622860	16631315	16631922	95	---	---	---	---	16630892	16630925	+	73	16622272	16631918
chr1	16638653	16657020	16638653	16638777	16656896	16657020	96	---	---	---	---	16639640	16639683	-	72	---	---
chr1	16646105	16657516	16646105	16646606	16657015	16657516	97	---	---	---	---	16647057	16647074	-	77	---	---
chr1	16647898	16660887	16647907	16651317	16657510	16660887	95	16647893	16647897	16660888	16660892	16651597	16651611	-	80	---	---
chr1	16661021	16667829	16661021	16661299	16667552	16667829	96	---	---	---	---	16667271	16667302	+	71	16661026	16667827
chr1	16673043	16686759	16673043	16676922	16683207	16686759	90	---	---	---	---	16677208	16677237	-	73	16673043	16686755
chr1	16695774	16704979	16695774	16697135	16703623	16704979	92	---	---	---	---	16697365	16697398	-	82	16695774	16704978
chr1	16732751	16741693	16732751	16733494	16740950	16741693	99	---	---	---	---	16733816	16733845	-	83	---	---
chr1	16733019	16741592	16733028	16733382	16741227	16741581	99	16733014	16733018	16741593	16741597	16733706	16733756	-	76	16733034	16741586
chr1	16754396	16775411	16754396	16755699	16774130	16775411	96	---	---	---	---	16756255	16756279	-	80	16754396	16775409
chr1	16756305	16767956	16756305	16756778	16767483	16767956	98	---	---	---	---	16757037	16757088	-	76	16756305	16767954
chr1	16781192	16798680	16781192	16781796	16798076	16798680	87	---	---	---	---	16797262	16797290	+	72	16781195	16798675
chr1	16782799	16790251	16782812	16783493	16789560	16790241	98	16782794	16782798	16790252	16790256	16783731	16783747	-	76	16782800	16790246
chr1	16790343	16806132	16790349	16795780	16800673	16806124	88	16790337	16790342	16806133	16806138	16795895	16795915	-	76	16790357	16806123
chr1	16797169	16806121	16797169	16798442	16804848	16806121	99	---	---	---	---	16804575	16804608	+	79	16797169	16806119
chr1	16815002	16834534	16815002	16815662	16833875	16834534	95	---	---	---	---	16816530	16816560	-	74	16815002	16834530
chr1	16820692	16830723	16820692	16824050	16827357	16830723	99	---	---	---	---	16827255	16827298	+	70	---	---
chr1	16821550	16828502	16821550	16821833	16828219	16828502	100	---	---	---	---	16821850	16821906	-	70	---	---
chr1	16852193	16859041	16852193	16853304	16857905	16859041	92	---	---	---	---	16857857	16857872	+	87	16852194	16859037
chr1	16873873	16881993	16873873	16875789	16880079	16881993	98	---	---	---	---	16875900	16875929	-	73	16873878	16881991
chr1	16904191	16925700	16904191	16904477	16925414	16925700	96	---	---	---	---	16905321	16905352	-	78	16904191	16925684
chr1	16904473	16913389	16904473	16905714	16912147	16913389	99	---	---	---	---	16905993	16906036	-	70	16904488	16913386
chr1	16913594	16927033	16913594	16914783	16925900	16927033	92	---	---	---	---	16925506	16925553	+	85	---	---
chr1	16932136	16940520	16932136	16933414	16939260	16940520	98	---	---	---	---	16933653	16933685	-	81	16932136	16940518
chr1	16982481	16992464	16982493	16983783	16991148	16992458	94	16982476	16982480	16992465	16992469	16983969	16983981	-	100	16982482	16992456
chr1	17004307	17016102	17004307	17004786	17015623	17016102	99	---	---	---	---	17005045	17005093	-	83	17004307	17016099
chr1	17019585	17029400	17019585	17020289	17028695	17029400	98	---	---	---	---	17020638	17020666	-	86	17019601	17029397
chr1	17019730	17029189	17019730	17020078	17028840	17029189	97	---	---	---	---	17020449	17020477	-	82	---	---
chr1	17073316	17082236	17073316	17074576	17080974	17082236	99	---	---	---	---	17080701	17080735	+	80	17073316	17082234
chr1	17085142	17097067	17085142	17086676	17095645	17097067	91	---	---	---	---	17095219	17095235	+	70	---	---
chr1	17099586	17116602	17099586	17100189	17115996	17116602	97	---	---	---	---	17100915	17100944	-	76	17099586	17116595
chr1	17104966	17115105	17104966	17108218	17111851	17115105	99	---	---	---	---	17111677	17111796	+	77	17104970	17115092
chr1	17171636	17183877	17171640	17173269	17182247	17183875	99	17171631	17171635	17183878	17183882	17173688	17173704	-	70	17171637	17183876
chr1	17203497	17221017	17203497	17208186	17216301	17221017	88	---	---	---	---	17208238	17208258	-	80	---	---
chr1	17210301	17227755	17210301	17210889	17227165	17227755	89	---	---	---	---	17211683	17211703	-	71	17210312	17227738
chr1	17215521	17227806	17215521	17215786	17227540	17227806	97	---	---	---	---	17226960	17227000	+	73	---	---
chr1	17232574	17240406	17232574	17235864	17237118	17240406	99	---	---	---	---	17235914	17235953	-	77	17232577	17240403
chr1	17241983	17255382	17241983	17247363	17249980	17255382	98	---	---	---	---	17247365	17247376	-	83	---	---
chr1	17257801	17267327	17257814	17258405	17266726	17267317	99	17257796	17257800	17267328	17267332	17258690	17258726	-	70	17257815	17267318
chr1	17290375	17304499	17290375	17290988	17303887	17304499	97	---	---	---	---	17291460	17291474	-	86	---	---
chr1	17327839	17345856	17327839	17329159	17344517	17345856	97	---	---	---	---	17329723	17329739	-	94	17327839	17345854
chr1	17331620	17341983	17331620	17334922	17338679	17341983	89	---	---	---	---	17338522	17338542	+	85	17331623	17341979
chr1	17382437	17390078	17382437	17384111	17388383	17390078	95	---	---	---	---	17388193	17388205	+	92	17382441	17390076
chr1	17391629	17406318	17391644	17392274	17405682	17406312	98	17391624	17391628	17406319	17406323	17405011	17405051	+	70	17391645	17406312
chr1	17413257	17427216	17413257	17413887	17426576	17427206	97	17413252	17413256	17427217	17427221	17414420	17414478	-	72	17413257	17427206
chr1	17443907	17455431	17443907	17444988	17454173	17455431	85	---	---	---	---	17453713	17453772	+	81	---	---
chr1	17458940	17468117	17458954	17460169	17466909	17468104	95	17458935	17458939	17468118	17468122	17466573	17466598	+	80	17458954	17468102
chr1	17484828	17498640	17484828	17486379	17497087	17498640	95	---	---	---	---	17496649	17496663	+	73	17484828	17498629
chr1	17485274	17498184	17485274	17485924	17497534	17498184	95	---	---	---	---	17486316	17486346	-	83	17485274	17498176
chr1	17503587	17511029	17503587	17504259	17510365	17511029	97	---	---	---	---	17504544	17504561	-	72	17503590	17511027
chr1	17514061	17530906	17514061	17515374	17529629	17530906	96	---	---	---	---	17528917	17528930	+	85	17514061	17530904
chr1	17516227	17523644	17516230	17516905	17522955	17523631	99	17516222	17516226	17523645	17523649	17522653	17522666	+	78	17516227	17523636
chr1	17543000	17548315	17543000	17543428	17547871	17548315	89	---	---	---	---	17543576	17543592	-	76	17543009	17548313
chr1	17557164	17565620	17557178	17557700	17565074	17565615	91	17557159	17557163	17565621	17565625	17557953	17557983	-	90	17557171	17565607
chr1	17558554	17576900	17558554	17560597	17574875	17576900	85	---	---	---	---	17561278	17561293	-	75	---	---
chr1	17558830	17576417	17558830	17560111	17575152	17576417	85	---	---	---	---	17574415	17574439	+	92	---	---
chr1	17578480	17585840	17578480	17579124	17585196	17585840	99	---	---	---	---	17579408	17579425	-	72	17578482	17585838
chr1	17587535	17605884	17587540	17588345	17605025	17605872	92	17587529	17587534	17605885	17605890	17589136	17589167	-	78	---	---
chr1	17590400	17599778	17590400	17591594	17598584	17599778	99	---	---	---	---	17598483	17598512	+	83	---	---
chr1	17594488	17603970	17594488	17597562	17600895	17603970	91	---	---	---	---	17597704	17597727	-	83	---	---
chr1	17594664	17603760	17594668	17597343	17601075	17603751	91	17594658	17594663	17603761	17603766	17597480	17597496	-	76	---	---
chr1	17633145	17641329	17633145	17633728	17640709	17641329	87	---	---	---	---	17640437	17640486	+	72	17633154	17641326
chr1	17655926	17665296	17655926	17657170	17664052	17665296	99	---	---	---	---	17663991	17664020	+	83	---	---
chr1	17685541	17695549	17685541	17687217	17693800	17695549	88	---	---	---	---	17687410	17687423	-	92	17685555	17695547
chr1	17710173	17719824	17710173	17712482	17717475	17719824	95	---	---	---	---	17712521	17712532	-	75	17710182	17719815
chr1	17726730	17735635	17726736	17727927	17734370	17735635	92	17726724	17726729	17735636	17735641	17734102	17734135	+	79	17726740	17735633
chr1	17763792	17773618	17763792	17766172	17771232	17773618	98	---	---	---	---	17766315	17766352	-	76	17763793	17773615
chr1	17778196	17789637	17778196	17778402	17789428	17789635	92	17778191	17778195	17789638	17789642	17778857	17778880	-	75	---	---
chr1	17781173	17789428	17781173	17781521	17789080	17789428	95	---	---	---	---	17781887	17781899	-	76	---	---
chr1	17790989	17800480	17791002	17792313	17799163	17800474	99	17790984	17790988	17800481	17800485	17792595	17792606	-	91	17791002	17800475
chr1	17851053	17863858	17851053	17852534	17862430	17863858	91	---	---	---	---	17853016	17853028	-	76	17851053	17863856
chr1	17855109	17872926	17855109	17857536	17870539	17872926	92	---	---	---	---	17858059	17858085	-	77	17855125	17872911
chr1	17872921	17881344	17872921	17873602	17880723	17881344	87	---	---	---	---	17873926	17873957	-	84	17872926	17881337
chr1	17873182	17881844	17873182	17874102	17880965	17881844	91	---	---	---	---	17880714	17880742	+	86	17873184	17881827
chr1	17895149	17916048	17895149	17896008	17915189	17916048	97	---	---	---	---	17914307	17914349	+	79	17895149	17916045
chr1	17897195	17905804	17897202	17900780	17902223	17905802	99	17897190	17897194	17905805	17905809	17902152	17902173	+	72	---	---
chr1	17909680	17917206	17909680	17910871	17916020	17917206	97	---	---	---	---	17911051	17911063	-	92	17909680	17917202
chr1	17932644	17939283	17932644	17933092	17938835	17939283	99	---	---	---	---	17938649	17938678	+	70	17932644	17939281
chr1	18022165	18029993	18022165	18022360	18029805	18029993	93	---	---	---	---	18022665	18022710	-	71	18022165	18029986
chr1	18031303	18038610	18031303	18032732	18037181	18038610	99	---	---	---	---	18037150	18037170	+	71	18031303	18038608
chr1	18059549	18069011	18059549	18060877	18067704	18069010	97	18059544	18059548	18069012	18069016	18067387	18067398	+	91	---	---
chr1	18091957	18106036	18091957	18092585	18105408	18106036	99	---	---	---	---	18104942	18104956	+	80	18091957	18106034
chr1	18106032	18118784	18106032	18106386	18118431	18118784	96	---	---	---	---	18117877	18117889	+	84	18106037	18118782
chr1	18118785	18127583	18118785	18119535	18126839	18127583	91	---	---	---	---	18126495	18126515	+	76	18118788	18127581
chr1	18137587	18144886	18137587	18138061	18144415	18144886	93	---	---	---	---	18138340	18138359	-	80	18137588	18144884
chr1	18163092	18172247	18163092	18164304	18171057	18172247	92	---	---	---	---	18170719	18170734	+	81	---	---
chr1	18172533	18184887	18172539	18174158	18183265	18184883	97	18172527	18172532	18184888	18184893	18182830	18182844	+	73	18172537	18184881
chr1	18197009	18212846	18197009	18197755	18212115	18212846	97	---	---	---	---	18198309	18198323	-	73	18197015	18212843
chr1	18202670	18212127	18202681	18203265	18211531	18212115	99	18202664	18202669	18212128	18212133	18211297	18211324	+	78	18202677	18212124
chr1	18217090	18226025	18217090	18218343	18224772	18226025	99	---	---	---	---	18218585	18218618	-	79	18217090	18226023
chr1	18244661	18251175	18244661	18244782	18251054	18251175	91	---	---	---	---	18244988	18245001	-	85	18244661	18251173
chr1	18255707	18269799	18255715	18256343	18269158	18269787	99	18255702	18255706	18269800	18269804	18268609	18268628	+	70	18255713	18269798
chr1	18312726	18318137	18312726	18313226	18317637	18318137	99	---	---	---	---	18317526	18317567	+	76	18312728	18318135
chr1	18332281	18346261	18332281	18332521	18346021	18346261	97	---	---	---	---	18345376	18345409	+	76	---	---
chr1	18332517	18346040	18332521	18335119	18343581	18346025	92	18332512	18332516	18346041	18346045	18335307	18335330	-	79	---	---
chr1	18351411	18372479	18351411	18354230	18369665	18372468	98	18351404	18351410	18372480	18372486	18369082	18369096	+	80	18351412	18372466
chr1	18355015	18364863	18355015	18358172	18361709	18364863	99	---	---	---	---	18358332	18358348	-	88	18355015	18364860
chr1	18382393	18391700	18382393	18383108	18391006	18391700	96	---	---	---	---	18390613	18390640	+	75	18382393	18391698
chr1	18399200	18409155	18399200	18402304	18406144	18409155	96	---	---	---	---	18402404	18402465	-	70	18399204	18409153
chr1	18412538	18421914	18412538	18413117	18421335	18421914	99	---	---	---	---	18413322	18413349	-	78	18412538	18421912
chr1	18425716	18437291	18425716	18426191	18436816	18437291	97	---	---	---	---	18426449	18426499	-	80	18425716	18437289
chr1	18476225	18494723	18476225	18477477	18493473	18494723	96	---	---	---	---	18478043	18478071	-	89	18476225	18494720
chr1	18478093	18487658	18478105	18479447	18486330	18487653	98	18478088	18478092	18487659	18487663	18485985	18486037	+	71	18478098	18487651
chr1	18504260	18511678	18504261	18504931	18510999	18511669	97	18504255	18504259	18511679	18511683	18505216	18505233	-	72	18504261	18511667
chr1	18536542	18544753	18536557	18537660	18543654	18544742	93	18536537	18536541	18544754	18544758	18543411	18543429	+	84	18536551	18544744
chr1	18547840	18556191	18547840	18548522	18555531	18556191	96	---	---	---	---	18555315	18555354	+	80	---	---
chr1	18566757	18583623	18566757	18568054	18582346	18583623	95	---	---	---	---	18568621	18568645	-	76	18566757	18583620
chr1	18567055	18582969	18567055	18567400	18582624	18582969	96	---	---	---	---	18568013	18568040	-	82	18567067	18582967
chr1	18573814	18581277	18573814	18574479	18580612	18581277	99	---	---	---	---	18574765	18574782	-	72	18573814	18581275
chr1	18588794	18596027	18588794	18589574	18595244	18596027	96	---	---	---	---	18589725	18589739	-	73	18588806	18596025
chr1	18606243	18615122	18606243	18606423	18614931	18615122	89	---	---	---	---	18614562	18614586	+	80	18606248	18615112
chr1	18606484	18612059	18606484	18606797	18611746	18612059	97	---	---	---	---	18606965	18606984	-	70	18606484	18612057
chr1	18635632	18647518	18635632	18636105	18647045	18647518	98	---	---	---	---	18646774	18646819	+	71	18635632	18647516
chr1	18651657	18670151	18651657	18652290	18669519	18670151	97	---	---	---	---	18652873	18652896	-	70	18651660	18670149
chr1	18654222	18663082	18654222	18655432	18661873	18663082	93	---	---	---	---	18655718	18655753	-	75	18654222	18663080
chr1	18674629	18691388	18674629	18675139	18690916	18691388	87	---	---	---	---	18675898	18675914	-	82	18674629	18691385
chr1	18679418	18686266	18679418	18680006	18685678	18686266	99	---	---	---	---	18685431	18685450	+	85	18679418	18686262
chr1	18692678	18701553	18692687	18693896	18700297	18701550	93	18692672	18692677	18701554	18701559	18699977	18700023	+	72	18692688	18701546
chr1	18705510	18715417	18705510	18708973	18711977	18715417	92	---	---	---	---	18711888	18711918	+	70	18705510	18715415
chr1	18706106	18713223	18706114	18706764	18712581	18713214	85	18706101	18706105	18713224	18713228	18707023	18707051	-	75	---	---
chr1	18716994	18724315	18716994	18717634	18723675	18724315	99	---	---	---	---	18723378	18723395	+	72	18716998	18724313
chr1	18742099	18751374	18742099	18743324	18750164	18751374	97	---	---	---	---	18743561	18743586	-	88	18742100	18751371
chr1	18771919	18790496	18771919	18772458	18789959	18790496	90	---	---	---	---	18789325	18789342	+	88	18771932	18790483
chr1	18774990	18786509	18774990	18777609	18783890	18786509	99	---	---	---	---	18777839	18777862	-	75	18774990	18786505
chr1	18805357	18818315	18805361	18806585	18817099	18818300	90	18805352	18805356	18818316	18818320	18816633	18816659	+	74	---	---
chr1	18840492	18846876	18840494	18841888	18845485	18846868	98	18840487	18840491	18846877	18846881	18845315	18845353	+	79	18840494	18846866
chr1	18856791	18872166	18856791	18861385	18867572	18872166	99	---	---	---	---	18861677	18861692	-	87	18856793	18872164
chr1	18874020	18893173	18874020	18874725	18892469	18893173	96	---	---	---	---	18875581	18875597	-	70	---	---
chr1	18894781	18903245	18894787	18895339	18902685	18903235	91	18894776	18894780	18903246	18903250	18902402	18902426	+	96	18894782	18903239
chr1	18920466	18939097	18920466	18923587	18935963	18939097	86	---	---	---	---	18923603	18923618	-	87	18920467	18939086
chr1	18924225	18942990	18924225	18924801	18942415	18942990	96	---	---	---	---	18941534	18941549	+	81	---	---
chr1	18932997	18942413	18932997	18934308	18941125	18942413	97	---	---	---	---	18934637	18934648	-	83	18932999	18942411
chr1	18987036	18995386	18987036	18990280	18992140	18995386	99	---	---	---	---	18990333	18990369	-	78	18987037	18995384
chr1	18995865	19003366	18995865	18996634	19002576	19003366	95	---	---	---	---	18996915	18996932	-	83	18995873	19003363
chr1	19006615	19020906	19006615	19008488	19019115	19020906	89	---	---	---	---	19018681	19018695	+	73	19006615	19020902
chr1	19030077	19051488	19030077	19030707	19050859	19051488	98	---	---	---	---	19031653	19031679	-	70	19030089	19051486
chr1	19036002	19047912	19036014	19036489	19047427	19047902	98	19035996	19036001	19047913	19047918	19047120	19047167	+	81	19036004	19047908
chr1	19058444	19070179	19058453	19060138	19068489	19070172	94	19058439	19058443	19070180	19070184	19068153	19068166	+	78	19058456	19070177
chr1	19058550	19069307	19058560	19059272	19068596	19069304	92	19058545	19058549	19069308	19069312	19059620	19059640	-	71	19058568	19069289
chr1	19092772	19104573	19092772	19095029	19102224	19104573	91	---	---	---	---	19095370	19095388	-	78	---	---
chr1	19115100	19121467	19115100	19116090	19120571	19121467	89	---	---	---	---	19116297	19116312	-	75	19115100	19121464
chr1	19122782	19142633	19122782	19123092	19142324	19142633	88	---	---	---	---	19123785	19123829	-	71	---	---
chr1	19128092	19140814	19128092	19130144	19138781	19140814	95	---	---	---	---	19138432	19138464	+	81	19128093	19140802
chr1	19135773	19141945	19135773	19136908	19140811	19141945	96	---	---	---	---	19137022	19137034	-	84	---	---
chr1	19143977	19152637	19143977	19147629	19148986	19152637	99	---	---	---	---	19147682	19147719	-	78	19143977	19152635
chr1	19175978	19184837	19175978	19177199	19183598	19184823	97	19175973	19175977	19184838	19184842	19177436	19177469	-	82	19175983	19184830
chr1	19187106	19207983	19187106	19187736	19207353	19207983	97	---	---	---	---	19188673	19188695	-	73	19187106	19207982
chr1	19236279	19251187	19236279	19240618	19246850	19251187	98	---	---	---	---	19246538	19246562	+	76	19236279	19251184
chr1	19260046	19268313	19260049	19261681	19266706	19268302	96	19260041	19260045	19268314	19268318	19261847	19261874	-	71	19260054	19268307
chr1	19274394	19282829	19274394	19275406	19281837	19282829	94	---	---	---	---	19281710	19281730	+	85	---	---
chr1	19339498	19348439	19339511	19340779	19347155	19348425	99	19339492	19339497	19348440	19348445	19346882	19346915	+	79	19339511	19348437
chr1	19367625	19385625	19367633	19368888	19384368	19385621	99	19367620	19367624	19385626	19385630	19383717	19383735	+	73	19367629	19385623
chr1	19373751	19382779	19373751	19375035	19381494	19382779	99	---	---	---	---	19381224	19381257	+	82	19373752	19382777
chr1	19373751	19382779	19373751	19375035	19381494	19382779	99	---	---	---	---	19381224	19381257	+	82	19373752	19382777
chr1	19379873	19384945	19379873	19382100	19382779	19384945	91	---	---	---	---	19382145	19382163	-	73	---	---
chr1	19444162	19462005	19444170	19444765	19461405	19462000	98	19444156	19444161	19462006	19462011	19460797	19460820	+	79	19444166	19461998
chr1	19447571	19455923	19447571	19448843	19454689	19455923	96	---	---	---	---	19454420	19454453	+	82	19447573	19455921
chr1	19476799	19485974	19476799	19477901	19484872	19485974	97	---	---	---	---	19478068	19478096	-	82	---	---
chr1	19503777	19525508	19503777	19504334	19524951	19525508	97	---	---	---	---	19505294	19505318	-	72	19503785	19525493
chr1	19515947	19524951	19515947	19517214	19523664	19524951	97	---	---	---	---	19517480	19517513	-	73	19515947	19524949
chr1	19527889	19547991	19527889	19531186	19544697	19547991	99	---	---	---	---	19531689	19531700	-	83	---	---
chr1	19536908	19544280	19536908	19537606	19543582	19544280	99	---	---	---	---	19537888	19537905	-	72	19536908	19544278
chr1	19548154	19558048	19548158	19551543	19554658	19558042	90	19548148	19548153	19558049	19558054	19554502	19554528	+	92	19548161	19558046
chr1	19552111	19561537	19552111	19553420	19560228	19561537	98	---	---	---	---	19553605	19553617	-	100	19552111	19561534
chr1	19608668	19620465	19608668	19611419	19617717	19620465	99	---	---	---	---	19611709	19611733	-	84	19608669	19620463
chr1	19646562	19654538	19646562	19647789	19653313	19654538	98	---	---	---	---	19653043	19653076	+	82	19646563	19654533
chr1	19672457	19688565	19672457	19673050	19687972	19688565	96	---	---	---	---	19687411	19687425	+	80	19672460	19688563
chr1	19673224	19682196	19673224	19674496	19680925	19682196	98	---	---	---	---	19674734	19674767	-	79	19673228	19682194
chr1	19705536	19724048	19705536	19706866	19722711	19724048	93	---	---	---	---	19707583	19707597	-	86	19705539	19724046
chr1	19708889	19717923	19708902	19710186	19716629	19717916	99	19708882	19708888	19717924	19717930	19716357	19716390	+	82	19708903	19717921
chr1	19733463	19747665	19733463	19739156	19741971	19747665	99	---	---	---	---	---	---	0	--	19733474	19747656
chr1	19749648	19758655	19749655	19750619	19757685	19758650	97	19749642	19749647	19758656	19758661	19757357	19757385	+	86	19749657	19758647
chr1	19757223	19767599	19757230	19757615	19767202	19767588	87	19757218	19757222	19767600	19767604	19766795	19766810	+	75	19757237	19767583
chr1	19775468	19787743	19775473	19776271	19786944	19787739	93	19775463	19775467	19787744	19787748	19786546	19786573	+	82	---	---
chr1	19794281	19808736	19794281	19794542	19808497	19808736	85	---	---	---	---	19795146	19795162	-	88	19794281	19808730
chr1	19797991	19806667	19797991	19798820	19805805	19806667	93	---	---	---	---	19799125	19799169	-	73	---	---
chr1	19822002	19831873	19822002	19823119	19830813	19831873	88	---	---	---	---	19823474	19823488	-	73	19822002	19831871
chr1	19822798	19832097	19822798	19823343	19831552	19832097	90	---	---	---	---	19823539	19823599	-	80	---	---
chr1	19824442	19827688	19824442	19825566	19826559	19827688	95	---	---	---	---	---	---	0	--	19824457	19827684
chr1	19837277	19849715	19837277	19839888	19847094	19849715	93	---	---	---	---	19840180	19840196	-	76	---	---
chr1	19866124	19877444	19866124	19867613	19875948	19877444	98	---	---	---	---	19867904	19867920	-	76	---	---
chr1	19896074	19905475	19896074	19897364	19904185	19905475	99	---	---	---	---	19903868	19903879	+	91	19896076	19905472
chr1	19920787	19927893	19920787	19922117	19926563	19927893	99	---	---	---	---	19922328	19922340	-	84	19920787	19927891
chr1	19948208	19958255	19948208	19948479	19957984	19958255	96	---	---	---	---	19948683	19948707	-	72	19948216	19958245
chr1	19948862	19957723	19948862	19950056	19956508	19957723	96	---	---	---	---	19956214	19956233	+	85	19948876	19957717
chr1	19981166	19988967	19981173	19982685	19987409	19988958	94	19981159	19981165	19988968	19988974	19987213	19987251	+	76	---	---
chr1	19996713	20006152	19996715	19998044	20004864	20006152	96	19996708	19996712	20006153	20006157	19998343	19998354	-	91	19996715	20006150
chr1	20010940	20018844	20010940	20011223	20018560	20018844	98	---	---	---	---	20011568	20011589	-	77	20010940	20018835
chr1	20047266	20056618	20047266	20047847	20056037	20056618	99	---	---	---	---	20055805	20055832	+	78	20047267	20056615
chr1	20058906	20070371	20058910	20061475	20067743	20070359	95	20058900	20058905	20070372	20070377	20061766	20061789	-	87	20058910	20070357
chr1	20070696	20079704	20070696	20071970	20078412	20079704	97	---	---	---	---	20072208	20072241	-	79	20070696	20079702
chr1	20080561	20093788	20080561	20084132	20090217	20093788	98	---	---	---	---	20089923	20089937	+	80	---	---
chr1	20110491	20126647	20110491	20110627	20126511	20126647	89	---	---	---	---	20126188	20126212	+	88	20110491	20126645
chr1	20110828	20115949	20110828	20111240	20115542	20115949	96	---	---	---	---	20115440	20115459	+	75	20110837	20115946
chr1	20117049	20126434	20117049	20118345	20125133	20126434	97	---	---	---	---	20124814	20124825	+	91	20117049	20126432
chr1	20132622	20139336	20132622	20133026	20138932	20139336	96	---	---	---	---	20138731	20138748	+	77	---	---
chr1	20144063	20161873	20144063	20144775	20161139	20161873	95	---	---	---	---	20145335	20145351	-	94	20144071	20161870
chr1	20151742	20161139	20151742	20153035	20159846	20161139	99	---	---	---	---	20159647	20159659	+	100	20151742	20161137
chr1	20164133	20183278	20164133	20164763	20182648	20183278	98	---	---	---	---	20165442	20165540	-	71	20164134	20183276
chr1	20206344	20214668	20206344	20206634	20214372	20214668	95	---	---	---	---	20206978	20206995	-	77	20206353	20214666
chr1	20223795	20229150	20223795	20224171	20228772	20229150	96	---	---	---	---	20228685	20228706	+	77	20223800	20229147
chr1	20242514	20259935	20242514	20242728	20259721	20259935	99	---	---	---	---	20259053	20259071	+	73	---	---
chr1	20252197	20260986	20252197	20253252	20259929	20260986	99	---	---	---	---	20253527	20253560	-	73	20252198	20260984
chr1	20270628	20279780	20270629	20271815	20278615	20279780	96	20270623	20270627	20279781	20279785	20278275	20278304	+	70	20270629	20279778
chr1	20282901	20289028	20282901	20283579	20288350	20289028	96	---	---	---	---	20288111	20288179	+	71	20282901	20289025
chr1	20325949	20334048	20325949	20327004	20333012	20334048	95	---	---	---	---	20332711	20332728	+	77	---	---
chr1	20335289	20346733	20335289	20337337	20344679	20346733	97	---	---	---	---	20337561	20337650	-	73	20335289	20346731
chr1	20360902	20369566	20360902	20361575	20368893	20369566	98	---	---	---	---	20368637	20368717	+	70	20360905	20369563
chr1	20377349	20389930	20377349	20378958	20388251	20389930	92	---	---	---	---	20379364	20379378	-	73	20377354	20389928
chr1	20441716	20451767	20441716	20444938	20448545	20451767	99	---	---	---	---	20448392	20448485	+	78	20441716	20451765
chr1	20453484	20461359	20453484	20456776	20458067	20461359	99	---	---	---	---	20456829	20456869	-	73	20453484	20461357
chr1	20466106	20483617	20466106	20467367	20482371	20483617	96	---	---	---	---	20481824	20481848	+	72	20466109	20483615
chr1	20478051	20495901	20478055	20480808	20493116	20495886	91	20478046	20478050	20495902	20495906	20481355	20481373	-	78	---	---
chr1	20490538	20512065	20490538	20491836	20510811	20512065	93	---	---	---	---	20492735	20492768	-	73	20490540	20512061
chr1	20496604	20509193	20496611	20498326	20507498	20509192	96	20496599	20496603	20509194	20509198	20507237	20507250	+	71	---	---
chr1	20515964	20527096	20515964	20516356	20526704	20527096	95	---	---	---	---	20516696	20516728	-	81	---	---
chr1	20566403	20573055	20566403	20568722	20570724	20573055	85	---	---	---	---	20570657	20570680	+	70	20566407	20573044
chr1	20570159	20579036	20570159	20571376	20577806	20579036	97	---	---	---	---	20571613	20571644	-	81	20570159	20579033
chr1	20581126	20602649	20581126	20582677	20601042	20602649	95	---	---	---	---	20600181	20600195	+	86	20581126	20602646
chr1	20581740	20602124	20581744	20582140	20601717	20602113	98	20581734	20581739	20602125	20602130	20600873	20600887	+	73	---	---
chr1	20592790	20600829	20592799	20594040	20599583	20600827	99	20592782	20592789	20600830	20600837	20599319	20599352	+	79	20592796	20600825
chr1	20618501	20621522	20618501	20618930	20621099	20621522	91	---	---	---	---	20621026	20621062	+	70	20618515	20621506
chr1	20628989	20637952	20628989	20630232	20636690	20637952	97	---	---	---	---	20630470	20630502	-	81	20628989	20637950
chr1	20640140	20656830	20640144	20640819	20656149	20656826	98	20640135	20640139	20656831	20656835	20641550	20641572	-	78	20640144	20656820
chr1	20641844	20651185	20641851	20642438	20650599	20651185	98	20641839	20641843	20651186	20651190	20650366	20650393	+	78	20641851	20651182
chr1	20656822	20665393	20656822	20657237	20664977	20665393	98	---	---	---	---	20664916	20664928	+	84	20656826	20665391
chr1	20680831	20702307	20680831	20681521	20701675	20702307	88	---	---	---	---	20700730	20700763	+	73	---	---
chr1	20686843	20699988	20686843	20692350	20694483	20699988	99	---	---	---	---	20692416	20692446	-	74	20686843	20699985
chr1	20707934	20727641	20707934	20709118	20726408	20727641	90	---	---	---	---	20709644	20709668	-	72	20707935	20727635
chr1	20708181	20727200	20708181	20708678	20726681	20727200	87	---	---	---	---	20725845	20725870	+	84	---	---
chr1	20711552	20721691	20711552	20712142	20721101	20721691	96	---	---	---	---	20720683	20720706	+	70	20711552	20721689
chr1	20728267	20737120	20728267	20729470	20735900	20737120	96	---	---	---	---	20729699	20729731	-	81	20728267	20737118
chr1	20747214	20764959	20747214	20748879	20763276	20764959	93	---	---	---	---	20762637	20762664	+	75	20747218	20764942
chr1	20749953	20759039	20749968	20751243	20757753	20759030	99	20749948	20749952	20759040	20759044	20751476	20751509	-	82	20749957	20759036
chr1	20775067	20785360	20775067	20778397	20782032	20785360	99	---	---	---	---	20778455	20778579	-	76	20775068	20785358
chr1	20798207	20807474	20798207	20799434	20806247	20807474	97	---	---	---	---	20799738	20799774	-	70	---	---
chr1	20808191	20819899	20808191	20808675	20819415	20819899	98	---	---	---	---	20819036	20819085	+	70	20808200	20819897
chr1	20825601	20833603	20825601	20825950	20833255	20833603	96	---	---	---	---	20833099	20833113	+	86	20825604	20833599
chr1	20839609	20843766	20839609	20839762	20843613	20843766	96	---	---	---	---	20843539	20843562	+	75	20839618	20843764
chr1	20863681	20869741	20863681	20864853	20868548	20869741	96	---	---	---	---	20868387	20868419	+	78	---	---
chr1	20879350	20900791	20879362	20881300	20898841	20900779	99	20879343	20879349	20900792	20900798	20898373	20898388	+	93	---	---
chr1	20881885	20894126	20881885	20883099	20892804	20894126	90	---	---	---	---	20892318	20892359	+	80	20881888	20894123
chr1	20894125	20902433	20894125	20895761	20900774	20902433	97	---	---	---	---	20900558	20900602	+	73	20894139	20902430
chr1	20894438	20901726	20894438	20895062	20901087	20901726	96	---	---	---	---	20900800	20900819	+	75	20894451	20901716
chr1	20941345	20955121	20941345	20942963	20953452	20955121	94	---	---	---	---	20953017	20953031	+	73	20941345	20955119
chr1	20955765	20959507	20955767	20956080	20959183	20959498	94	20955760	20955764	20959508	20959512	20959080	20959113	+	88	20955766	20959503
chr1	20988152	20994462	20988152	20988987	20993627	20994462	97	---	---	---	---	20993425	20993502	+	70	20988159	20994460
chr1	21023027	21043097	21023030	21023416	21042713	21043093	96	21023019	21023026	21043098	21043105	21023933	21024258	-	75	21023030	21043080
chr1	21023416	21035402	21023416	21026280	21032554	21035402	98	---	---	---	---	21026570	21026594	-	84	21023416	21035400
chr1	21035486	21043973	21035486	21036292	21043172	21043973	92	---	---	---	---	21043063	21043108	+	78	21035490	21043966
chr1	21035577	21043834	21035577	21036153	21043263	21043834	89	---	---	---	---	21043063	21043108	+	78	21035581	21043826
chr1	21060754	21076936	21060754	21061249	21076441	21076936	98	---	---	---	---	21061977	21062000	-	87	---	---
chr1	21069089	21076442	21069089	21069754	21075777	21076442	99	---	---	---	---	21075475	21075492	+	72	21069090	21076440
chr1	21077961	21085338	21077961	21078627	21084672	21085338	99	---	---	---	---	21084370	21084387	+	72	21077961	21085336
chr1	21087127	21107790	21087141	21087616	21107315	21107790	99	21087122	21087126	21107791	21107795	21106374	21106389	+	87	21087141	21107788
chr1	21091623	21100527	21091623	21092855	21099295	21100527	99	---	---	---	---	21093092	21093125	-	79	21091625	21100523
chr1	21118054	21125844	21118054	21120863	21123037	21125844	99	---	---	---	---	21120936	21120947	-	83	21118058	21125842
chr1	21143055	21156304	21143055	21146818	21152539	21156304	92	---	---	---	---	21152325	21152342	+	72	21143059	21156300
chr1	21151797	21170411	21151797	21152225	21169983	21170411	98	---	---	---	---	21152942	21152975	-	73	21151797	21170410
chr1	21156308	21167824	21156308	21158945	21165218	21167824	97	---	---	---	---	21159176	21159199	-	75	21156309	21167821
chr1	21176021	21183440	21176021	21176691	21182771	21183440	97	---	---	---	---	21182467	21182485	+	78	21176022	21183438
chr1	21184079	21187310	21184079	21185242	21186134	21187310	90	---	---	---	---	21185277	21185320	-	79	21184086	21187308
chr1	21206638	21215139	21206638	21208256	21213506	21215139	92	---	---	---	---	21208422	21208449	-	71	21206638	21215137
chr1	21217210	21231769	21217210	21219806	21229173	21231769	99	---	---	---	---	21219944	21219961	-	72	---	---
chr1	21246084	21253544	21246084	21246745	21252883	21253544	98	---	---	---	---	21252577	21252594	+	72	21246086	21253542
chr1	21255256	21275557	21255256	21257145	21273644	21275557	85	---	---	---	---	21272872	21272892	+	85	21255261	21275543
chr1	21257145	21268874	21257145	21259861	21266155	21268874	99	---	---	---	---	21265840	21265871	+	81	21257145	21268872
chr1	21272859	21281316	21272859	21274101	21280109	21281316	96	---	---	---	---	21274338	21274370	-	81	21272861	21281314
chr1	21273407	21281286	21273412	21274060	21280662	21281275	92	21273402	21273406	21281287	21281291	21274338	21274370	-	81	21273408	21281275
chr1	21298569	21308229	21298569	21299336	21307489	21308229	91	---	---	---	---	21299635	21299683	-	71	21298579	21308213
chr1	21319216	21328656	21319216	21320531	21327358	21328656	97	---	---	---	---	21320837	21320848	-	91	21319221	21328654
chr1	21336925	21345740	21336931	21338134	21344485	21345729	92	21336917	21336924	21345741	21345748	21344168	21344215	+	72	21336936	21345738
chr1	21355069	21373338	21355069	21356701	21371722	21373338	91	---	---	---	---	21371424	21371440	+	76	21355082	21373337
chr1	21358522	21366864	21358533	21362080	21363323	21366864	98	21358517	21358521	21366865	21366869	21363230	21363269	+	77	21358522	21366861
chr1	21380373	21387584	21380373	21381758	21386203	21387584	99	---	---	---	---	21385980	21385992	+	84	21380373	21387580
chr1	21404850	21411626	21404850	21405166	21411309	21411626	85	---	---	---	---	21405431	21405456	-	80	---	---
chr1	21411901	21428234	21411901	21412572	21427550	21428234	96	---	---	---	---	21413218	21413235	-	83	21411902	21428230
chr1	21415211	21424210	21415211	21416439	21422965	21424210	97	---	---	---	---	21422693	21422726	+	82	21415211	21424208
chr1	21437874	21446592	21437874	21438684	21445822	21446592	92	---	---	---	---	21438857	21438878	-	86	---	---
chr1	21468867	21486403	21468879	21469707	21485537	21486396	89	21468862	21468866	21486404	21486408	21485037	21485056	+	85	21468870	21486400
chr1	21472093	21481257	21472093	21473345	21480073	21481257	91	---	---	---	---	21479742	21479767	+	80	21472095	21481255
chr1	21472518	21481243	21472518	21473331	21480496	21481243	89	---	---	---	---	21480172	21480224	+	81	---	---
chr1	21505494	21511188	21505494	21505634	21511048	21511188	98	---	---	---	---	21510909	21511022	+	78	21505494	21511186
chr1	21532927	21541479	21532927	21533472	21540914	21541479	85	---	---	---	---	21533775	21533801	-	92	---	---
chr1	21572635	21585001	21572635	21572918	21584718	21585001	90	---	---	---	---	21573405	21573420	-	81	21572641	21585000
chr1	21597089	21608496	21597089	21599050	21606380	21608496	87	---	---	---	---	21599282	21599305	-	75	21597092	21608494
chr1	21629794	21641026	21629808	21630143	21640686	21641023	98	21629789	21629793	21641027	21641031	21630581	21630595	-	80	21629800	21641021
chr1	21649316	21664393	21649316	21651531	21662180	21664393	92	---	---	---	---	21662004	21662020	+	76	---	---
chr1	21664891	21677716	21664891	21668953	21673573	21677716	89	---	---	---	---	21673446	21673461	+	75	21664900	21677711
chr1	21665890	21677115	21665890	21668354	21674572	21677115	88	---	---	---	---	---	---	0	--	---	---
chr1	21696096	21709063	21696107	21697397	21707770	21709061	94	21696089	21696095	21709064	21709070	21707270	21707284	+	80	21696098	21709061
chr1	21720775	21739660	21720790	21722070	21738371	21739650	96	21720770	21720774	21739661	21739665	21722783	21722797	-	86	21720779	21739658
chr1	21730999	21748220	21730999	21734877	21744325	21748220	86	---	---	---	---	21744048	21744065	+	77	21731000	21748208
chr1	21742368	21752448	21742368	21743496	21751301	21752448	94	---	---	---	---	21743868	21743887	-	80	---	---
chr1	21810943	21828770	21810943	21812251	21827443	21828770	97	---	---	---	---	21812867	21812891	-	76	21810943	21828768
chr1	21815890	21824257	21815890	21817135	21822988	21824257	97	---	---	---	---	21817373	21817405	-	78	21815890	21824254
chr1	21845146	21856907	21845160	21845479	21856578	21856897	92	21845140	21845145	21856908	21856913	21856080	21856101	+	77	21845148	21856901
chr1	21863354	21881461	21863354	21864499	21880304	21881461	93	---	---	---	---	21879680	21879704	+	80	---	---
chr1	21863650	21881216	21863650	21864254	21880599	21881216	91	---	---	---	---	21865007	21865026	-	85	21863652	21881214
chr1	21867677	21876530	21867684	21868831	21875406	21876516	95	21867672	21867676	21876531	21876535	21869068	21869101	-	82	21867690	21876513
chr1	21867922	21876264	21867922	21868579	21875645	21876264	92	---	---	---	---	21875393	21875422	+	73	21867925	21876262
chr1	21890343	21899356	21890351	21891652	21898099	21899354	95	21890338	21890342	21899357	21899361	21891920	21891953	-	73	21890343	21899348
chr1	21890522	21898829	21890522	21891128	21898270	21898829	91	---	---	---	---	21891246	21891289	-	77	21890522	21898823
chr1	21909140	21911537	21909140	21909976	21910686	21911537	88	---	---	---	---	---	---	0	--	21909141	21911536
chr1	21913528	21922961	21913528	21914864	21921631	21922961	98	---	---	---	---	21921364	21921385	+	72	21913528	21922959
chr1	21952454	21970968	21952454	21953714	21969707	21970968	98	---	---	---	---	21969114	21969141	+	89	21952454	21970966
chr1	21956024	21965585	21956037	21957374	21964248	21965585	99	21956018	21956023	21965586	21965591	21957681	21957692	-	91	21956030	21965583
chr1	22021378	22030263	22021378	22022591	22029012	22030263	95	---	---	---	---	22022876	22022911	-	75	22021378	22030261
chr1	22040844	22050271	22040844	22042156	22048981	22050271	93	---	---	---	---	22048666	22048677	+	91	22040844	22050269
chr1	22075073	22086819	22075073	22078393	22083504	22086819	98	---	---	---	---	22083351	22083444	+	77	22075073	22086817
chr1	22105387	22112775	22105387	22106062	22112100	22112775	99	---	---	---	---	22111804	22111821	+	72	22105392	22112773
chr1	22118763	22133452	22118763	22120271	22131890	22133452	94	---	---	---	---	22120822	22120836	-	73	22118763	22133450
chr1	22146001	22167207	22146001	22149021	22164165	22167207	86	---	---	---	---	22149724	22149759	-	77	22146018	22167200
chr1	22150043	22168052	22150043	22151148	22167022	22168052	90	---	---	---	---	22151788	22151806	-	73	22150057	22168050
chr1	22151933	22161271	22151933	22153229	22159954	22161271	95	---	---	---	---	22153524	22153549	-	80	22151933	22161264
chr1	22194331	22211935	22194338	22194533	22211723	22211920	86	22194326	22194330	22211936	22211940	22211218	22211245	+	71	---	---
chr1	22236745	22249242	22236745	22237585	22248419	22249242	94	---	---	---	---	22238088	22238102	-	80	---	---
chr1	22276809	22288414	22276809	22279466	22285735	22288414	95	---	---	---	---	22285421	22285445	+	84	22276810	22288412
chr1	22294317	22303759	22294317	22295628	22302448	22303759	99	---	---	---	---	22302130	22302141	+	91	22294317	22303757
chr1	22312896	22321801	22312896	22314172	22320563	22321801	96	---	---	---	---	22320298	22320331	+	82	22312903	22321799
chr1	22327312	22341153	22327312	22329008	22339538	22341153	89	---	---	---	---	22339105	22339119	+	73	22327315	22341151
chr1	22348736	22366185	22348736	22350707	22364214	22366185	100	---	---	---	---	22363597	22363649	+	75	22348745	22366178
chr1	22383803	22398776	22383803	22388151	22394407	22398776	99	---	---	---	---	22394188	22394205	+	94	22383804	22398774
chr1	22411518	22418901	22411518	22412188	22418231	22418901	99	---	---	---	---	22412471	22412488	-	72	22411518	22418899
chr1	22427612	22444787	22427612	22429560	22442825	22444787	97	---	---	---	---	22442207	22442228	+	77	22427612	22444785
chr1	22433110	22442059	22433110	22434367	22440805	22442059	99	---	---	---	---	22434602	22434635	-	79	22433111	22442054
chr1	22444814	22452873	22444814	22445180	22452508	22452873	92	---	---	---	---	22445360	22445421	-	72	22444818	22452871
chr1	22458376	22467655	22458391	22459644	22466364	22467646	94	22458371	22458375	22467656	22467660	22459957	22459980	-	79	22458382	22467641
chr1	22469669	22483741	22469669	22471391	22482071	22483741	95	---	---	---	---	22481638	22481652	+	73	22469672	22483739
chr1	22505997	22519001	22506000	22508969	22516018	22518991	97	22505992	22505996	22519002	22519006	22515892	22515911	+	80	22506000	22518998
chr1	22520499	22530424	22520514	22523965	22526996	22530420	96	22520494	22520498	22530425	22530429	22524081	22524103	-	95	22520507	22530418
chr1	22531379	22545360	22531379	22533156	22543645	22545360	94	---	---	---	---	22543213	22543227	+	73	22531383	22545354
chr1	22531811	22544629	22531811	22532420	22544077	22544629	88	---	---	---	---	22532951	22532965	-	73	22531815	22544622
chr1	22548124	22555404	22548124	22548347	22555181	22555404	94	---	---	---	---	22548572	22548607	-	75	---	---
chr1	22556269	22565738	22556269	22556871	22565149	22565729	94	22556264	22556268	22565739	22565743	22564736	22564759	+	70	22556269	22565727
chr1	22574572	22583769	22574572	22575799	22582560	22583763	95	22574567	22574571	22583770	22583774	22576109	22576134	-	80	22574573	22583761
chr1	22586457	22596140	22586471	22587094	22595508	22596131	98	22586452	22586456	22596141	22596145	22587299	22587326	-	75	22586460	22596129
chr1	22626068	22635037	22626068	22627324	22633746	22635037	97	---	---	---	---	22627561	22627594	-	79	22626068	22635034
chr1	22626113	22635045	22626114	22627324	22633792	22635037	97	22626106	22626112	22635046	22635052	22627561	22627594	-	79	---	---
chr1	22646003	22655450	22646003	22647339	22654135	22655450	96	---	---	---	---	22647616	22647637	-	72	22646010	22655448
chr1	22681957	22698225	22681957	22683537	22696658	22698225	96	---	---	---	---	22696044	22696059	+	81	---	---
chr1	22684488	22698226	22684502	22684794	22697932	22698224	97	22684483	22684487	22698227	22698231	22697314	22697326	+	84	---	---
chr1	22700661	22713579	22700661	22701649	22712591	22713579	92	---	---	---	---	22702119	22702136	-	72	---	---
chr1	22701051	22711882	22701051	22706415	22706515	22711882	99	---	---	---	---	---	---	0	--	22701054	22711869
chr1	22723851	22728455	22723851	22726190	22726189	22728455	85	---	---	---	---	---	---	0	--	22723869	22728453
chr1	22725315	22727998	22725315	22725735	22727580	22727998	85	---	---	---	---	22725808	22725834	-	88	22725323	22727989
chr1	22744036	22759454	22744036	22744861	22758608	22759454	92	---	---	---	---	22758065	22758089	+	72	22744037	22759439
chr1	22745690	22751780	22745690	22746796	22750638	22751780	94	---	---	---	---	22750490	22750524	+	74	22745699	22751778
chr1	22759465	22780387	22759465	22760391	22779462	22780387	98	---	---	---	---	22760956	22761315	-	72	---	---
chr1	22772248	22783582	22772248	22775888	22780382	22783582	87	---	---	---	---	22776102	22776113	-	83	22772251	22783572
chr1	22799609	22810368	22799609	22802674	22807306	22810368	98	---	---	---	---	22802790	22802817	-	89	---	---
chr1	22817368	22835517	22817368	22818603	22834283	22835517	97	---	---	---	---	22833575	22833589	+	86	22817368	22835515
chr1	22820109	22829056	22820121	22821358	22827800	22829051	96	22820103	22820108	22829057	22829062	22821595	22821628	-	82	22820114	22829047
chr1	22859653	22868585	22859653	22860885	22867333	22868585	97	---	---	---	---	22867061	22867094	+	79	22859653	22868583
chr1	22869664	22877381	22869664	22870580	22876440	22877381	89	---	---	---	---	22870854	22870872	-	73	22869676	22877378
chr1	22899259	22917177	22899259	22901094	22915292	22917177	89	---	---	---	---	22914606	22914618	+	92	---	---
chr1	22908727	22912800	22908727	22909256	22912267	22912800	91	22908722	22908726	22912801	22912805	22909366	22909390	-	76	22908740	22912798
chr1	22917177	22929232	22917177	22921204	22925204	22929232	99	---	---	---	---	22921271	22921299	-	79	22917177	22929230
chr1	22934851	22943730	22934858	22936083	22942476	22943725	97	22934846	22934850	22943731	22943735	22936357	22936390	-	73	22934858	22943722
chr1	22944625	22954129	22944625	22945974	22952774	22954129	93	---	---	---	---	22946255	22946266	-	100	22944625	22954127
chr1	22973490	22990003	22973490	22973684	22989809	22990003	99	---	---	---	---	22989769	22989796	+	71	22973490	22990001
chr1	22979433	22988269	22979433	22980669	22987044	22988269	97	---	---	---	---	22986737	22986770	+	73	22979435	22988267
chr1	23034455	23052262	23034455	23034649	23052068	23052262	93	---	---	---	---	23035492	23035503	-	100	23034457	23052260
chr1	23050574	23063038	23050574	23051851	23061765	23063038	85	---	---	---	---	23052086	23052101	-	81	23050582	23063022
chr1	23058048	23079884	23058048	23059801	23078121	23079884	92	---	---	---	---	23060654	23060687	-	76	---	---
chr1	23058481	23079685	23058481	23059602	23078555	23079685	91	---	---	---	---	23060224	23060248	-	80	23058490	23079682
chr1	23074897	23088816	23074897	23075724	23088009	23088816	92	---	---	---	---	23076258	23076285	-	71	23074897	23088809
chr1	23079866	23085899	23079866	23080778	23084986	23085899	92	---	---	---	---	---	---	0	--	23079871	23085881
chr1	23082318	23086608	23082318	23082739	23086181	23086608	86	---	---	---	---	23082829	23082845	-	82	---	---
chr1	23083557	23088729	23083557	23084352	23087931	23088729	88	---	---	---	---	23087752	23087793	+	71	23083567	23088724
chr1	23091906	23108681	23091912	23093156	23107405	23108673	97	23091901	23091905	23108682	23108686	23106869	23106893	+	76	23091914	23108680
chr1	23097645	23105475	23097645	23100979	23102139	23105475	99	---	---	---	---	23102039	23102085	+	74	23097645	23105473
chr1	23123603	23135857	23123603	23125401	23134233	23135857	88	---	---	---	---	23125657	23125676	-	85	---	---
chr1	23136879	23145703	23136894	23138485	23144065	23145693	97	23136874	23136878	23145704	23145708	23138707	23138719	-	84	23136888	23145691
chr1	23154778	23161551	23154778	23155918	23160396	23161551	90	---	---	---	---	23156112	23156125	-	71	23154778	23161546
chr1	23165955	23177981	23165955	23168723	23174997	23177981	88	---	---	---	---	23168955	23168978	-	75	23165955	23177979
chr1	23181337	23194941	23181337	23182629	23193622	23194941	93	---	---	---	---	23183163	23183179	-	70	---	---
chr1	23201189	23223077	23201189	23202321	23221922	23223077	88	---	---	---	---	23203256	23203290	-	71	23201189	23223066
chr1	23208874	23221739	23208874	23211924	23218671	23221739	96	---	---	---	---	23218415	23218438	+	75	23208883	23221730
chr1	23223759	23238347	23223759	23225013	23237092	23238347	95	---	---	---	---	23225572	23225600	-	75	---	---
chr1	23255415	23264407	23255415	23256700	23263123	23264407	99	---	---	---	---	23262850	23262883	+	79	23255415	23264405
chr1	23272819	23285493	23272819	23272982	23285330	23285493	85	---	---	---	---	23273355	23273394	-	70	23272819	23285485
chr1	23274629	23283425	23274639	23278389	23279680	23283420	99	23274624	23274628	23283426	23283430	23278441	23278481	-	73	23274629	23283424
chr1	23291621	23302877	23291621	23294454	23300030	23302865	96	23291616	23291620	23302878	23302882	23294684	23294709	-	73	23291621	23302873
chr1	23310608	23321274	23310613	23313863	23318015	23321264	99	23310602	23310607	23321275	23321280	23313995	23314023	-	79	23310614	23321272
chr1	23334894	23352701	23334894	23335610	23352014	23352701	90	---	---	---	---	23351353	23351371	+	73	23334894	23352697
chr1	23345051	23353219	23345051	23345575	23352695	23353219	98	---	---	---	---	23345893	23345917	-	84	23345064	23353217
chr1	23380477	23400986	23380477	23381624	23399816	23400986	88	---	---	---	---	23399365	23399381	+	70	23380484	23400978
chr1	23390355	23399846	23390364	23391690	23398506	23399831	99	23390350	23390354	23399847	23399851	23398192	23398213	+	72	---	---
chr1	23408299	23426386	23408299	23409902	23424720	23426386	92	---	---	---	---	23410457	23410485	-	72	23408302	23426384
chr1	23443481	23451577	23443496	23443696	23451367	23451567	96	23443476	23443480	23451578	23451582	23444049	23444080	-	75	23443496	23451571
chr1	23466720	23482145	23466720	23467933	23480929	23482144	95	23466715	23466719	23482146	23482150	23468482	23468506	-	76	---	---
chr1	23469597	23479003	23469597	23470937	23477676	23479003	95	---	---	---	---	23471254	23471273	-	75	23469602	23479001
chr1	23508279	23517715	23508279	23509590	23516433	23517715	96	---	---	---	---	23509776	23509788	-	100	23508279	23517713
chr1	23508279	23517664	23508279	23509538	23516433	23517664	96	---	---	---	---	23509776	23509788	-	100	---	---
chr1	23517713	23535169	23517713	23519308	23533573	23535169	98	---	---	---	---	23532859	23532883	+	72	---	---
chr1	23521585	23530466	23521585	23522828	23529226	23530466	99	---	---	---	---	23523065	23523098	-	79	23521585	23530463
chr1	23535624	23552944	23535624	23536250	23552296	23552944	95	---	---	---	---	23536324	23536341	-	72	23535624	23552942
chr1	23536935	23545095	23536935	23538849	23543181	23545095	99	---	---	---	---	23538960	23538989	-	73	23536935	23545093
chr1	23576874	23593539	23576874	23578108	23592324	23593539	92	---	---	---	---	23591731	23591758	+	85	23576874	23593537
chr1	23583247	23591053	23583247	23584529	23589771	23591053	99	---	---	---	---	23589550	23589594	+	71	23583247	23591043
chr1	23640665	23656883	23640665	23642242	23655260	23656883	94	---	---	---	---	23654652	23654673	+	81	23640665	23656874
chr1	23645244	23654073	23645244	23646463	23652854	23654073	94	---	---	---	---	23646745	23646764	-	85	23645244	23654071
chr1	23663227	23683710	23663227	23664789	23682147	23683710	96	---	---	---	---	23681559	23681587	+	72	23663227	23683708
chr1	23667195	23675900	23667195	23668451	23674646	23675900	98	---	---	---	---	23674374	23674407	+	82	23667195	23675898
chr1	23686577	23691835	23686577	23686840	23691572	23691835	99	---	---	---	---	23686967	23686989	-	73	23686578	23691833
chr1	23692172	23708483	23692172	23693231	23707423	23708483	94	---	---	---	---	23706780	23706795	+	87	---	---
chr1	23702414	23705437	23702414	23703195	23704656	23705437	97	---	---	---	---	---	---	0	--	---	---
chr1	23709303	23721494	23709303	23709698	23721097	23721494	95	---	---	---	---	23710248	23710268	-	76	23709306	23721492
chr1	23710782	23719724	23710786	23712029	23718451	23719710	95	23710777	23710781	23719725	23719729	23718189	23718222	+	82	23710796	23719722
chr1	23710786	23719435	23710786	23711753	23718451	23719435	94	---	---	---	---	23718189	23718222	+	82	23710796	23719425
chr1	23728150	23733268	23728150	23728757	23732661	23733268	96	---	---	---	---	23728895	23728906	-	75	23728157	23733266
chr1	23738367	23750120	23738367	23740056	23748432	23750120	99	---	---	---	---	23748143	23748161	+	73	23738367	23750117
chr1	23762321	23783778	23762321	23766847	23779254	23783778	90	---	---	---	---	23778705	23778725	+	71	23762325	23783767
chr1	23762865	23782640	23762865	23765709	23779798	23782640	91	---	---	---	---	23779196	23779227	+	71	---	---
chr1	23827685	23837162	23827685	23829007	23835839	23837162	99	---	---	---	---	23835520	23835531	+	91	23827685	23837157
chr1	23842599	23860388	23842599	23843654	23859312	23860388	96	---	---	---	---	23858571	23858598	+	89	23842600	23860385
chr1	23843730	23850769	23843730	23846462	23848010	23850769	87	---	---	---	---	23847959	23847972	+	71	---	---
chr1	23846731	23855516	23846731	23847737	23854494	23855516	96	---	---	---	---	23854235	23854264	+	73	23846747	23855504
chr1	23851919	23860387	23851919	23855712	23856704	23860387	90	---	---	---	---	23856657	23856700	+	77	---	---
chr1	23883196	23885591	23883196	23883309	23885479	23885591	86	---	---	---	---	23885416	23885434	+	73	23883198	23885585
chr1	23898056	23911723	23898067	23899589	23910270	23911723	92	23898047	23898055	23911724	23911732	23900009	23900023	-	73	23898071	23911721
chr1	23911801	23932774	23911801	23913932	23930636	23932774	97	---	---	---	---	23914660	23914675	-	75	---	---
chr1	23919936	23928909	23919941	23921210	23927660	23928909	97	23919931	23919935	23928910	23928914	23921449	23921482	-	79	23919939	23928907
chr1	23938060	23950138	23938060	23939742	23948392	23950138	95	---	---	---	---	23947992	23948027	+	75	23938060	23950136
chr1	23964515	23973249	23964515	23965841	23971923	23973249	99	---	---	---	---	23966127	23966138	-	100	23964518	23973246
chr1	24001700	24007098	24001709	24001989	24006795	24007085	89	24001695	24001699	24007099	24007103	24006645	24006659	+	86	24001709	24007080
chr1	24029601	24038998	24029601	24029979	24038620	24038998	98	---	---	---	---	24038336	24038352	+	88	24029616	24038989
chr1	24041712	24049110	24041716	24042354	24048462	24049100	99	24041707	24041711	24049111	24049115	24042623	24042640	-	72	24041717	24049102
chr1	24068588	24084322	24068588	24068847	24084062	24084322	93	---	---	---	---	24069537	24069560	-	75	24068588	24084312
chr1	24085346	24106523	24085346	24086172	24105701	24106523	95	---	---	---	---	24104724	24104751	+	82	---	---
chr1	24089094	24101507	24089094	24092065	24098337	24101507	88	---	---	---	---	24098081	24098104	+	70	24089094	24101505
chr1	24089316	24099675	24089316	24090411	24098558	24099675	85	---	---	---	---	24090696	24090714	-	94	---	---
chr1	24121146	24128505	24121146	24121809	24127842	24128505	98	---	---	---	---	24127543	24127559	+	76	24121147	24128502
chr1	24133045	24142374	24133045	24133764	24141655	24142374	96	---	---	---	---	24141261	24141288	+	75	24133045	24142372
chr1	24149411	24158393	24149411	24150687	24157131	24158390	97	24149406	24149410	24158394	24158398	24156859	24156892	+	82	24149411	24158391
chr1	24169104	24182815	24169112	24169872	24182050	24182810	96	24169099	24169103	24182816	24182820	24170388	24170420	-	72	24169108	24182814
chr1	24185682	24198608	24185682	24187032	24197260	24198608	95	---	---	---	---	24196833	24196847	+	73	24185688	24198605
chr1	24210625	24226182	24210634	24210898	24225913	24226179	93	24210619	24210624	24226183	24226188	24211502	24211516	-	73	---	---
chr1	24213903	24222862	24213911	24215169	24221594	24222861	95	24213898	24213902	24222863	24222867	24215394	24215427	-	79	24213905	24222846
chr1	24237929	24247973	24237929	24239814	24246086	24247973	90	---	---	---	---	24245811	24245827	+	76	---	---
chr1	24238748	24247266	24238748	24239107	24246908	24247266	89	---	---	---	---	24239344	24239372	-	75	---	---
chr1	24247972	24261745	24247972	24249712	24260064	24261745	95	---	---	---	---	24259628	24259644	+	70	24247972	24261743
chr1	24315444	24327189	24315459	24315935	24326700	24327176	98	24315439	24315443	24327190	24327194	24316194	24316239	-	73	24315459	24327183
chr1	24346955	24354423	24346955	24347625	24353753	24354423	99	---	---	---	---	24353453	24353470	+	72	24346955	24354421
chr1	24358265	24367957	24358265	24360399	24365836	24367957	95	---	---	---	---	24360640	24360661	-	72	24358274	24367950
chr1	24375540	24384339	24375540	24376369	24383472	24384339	91	---	---	---	---	24376682	24376709	-	71	---	---
chr1	24391078	24409322	24391090	24392270	24408108	24409317	89	24391071	24391077	24409323	24409329	24392819	24392843	-	72	24391082	24409314
chr1	24391468	24409096	24391468	24392050	24408507	24409096	87	---	---	---	---	24392819	24392843	-	72	---	---
chr1	24396473	24403809	24396473	24397145	24403137	24403809	97	---	---	---	---	24402879	24402895	+	76	24396474	24403807
chr1	24423257	24432694	24423257	24424560	24431369	24432694	96	---	---	---	---	24424867	24424878	-	91	24423262	24432692
chr1	24438014	24454766	24438020	24439394	24453452	24454764	93	24438007	24438013	24454767	24454773	24440074	24440093	-	75	24438016	24454762
chr1	24438140	24454764	24438140	24439394	24453572	24454764	92	---	---	---	---	24440074	24440093	-	75	---	---
chr1	24450924	24457326	24450924	24451360	24456890	24457326	93	---	---	---	---	24451548	24451594	-	70	24450924	24457323
chr1	24456890	24468787	24456890	24457366	24468311	24468787	99	---	---	---	---	24468005	24468052	+	81	24456890	24468784
chr1	24470036	24477420	24470036	24470681	24476778	24477420	99	---	---	---	---	24476479	24476494	+	75	24470037	24477418
chr1	24482153	24496242	24482153	24483592	24494804	24496242	94	---	---	---	---	24494300	24494315	+	75	24482154	24496240
chr1	24482666	24495542	24482666	24482892	24495316	24495542	95	---	---	---	---	24494719	24494738	+	75	---	---
chr1	24506303	24514275	24506306	24507594	24512980	24514267	99	24506298	24506302	24514276	24514280	24512710	24512741	+	78	24506306	24514271
chr1	24518843	24528220	24518843	24520116	24526888	24528220	92	---	---	---	---	24526587	24526598	+	100	24518843	24528218
chr1	24531342	24551956	24531342	24532281	24551048	24551956	91	---	---	---	---	24533174	24533186	-	84	---	---
chr1	24532279	24545923	24532279	24533872	24544382	24545918	93	24532274	24532278	24545924	24545928	24534298	24534312	-	73	24532279	24545922
chr1	24545924	24552194	24545924	24546168	24551949	24552194	96	---	---	---	---	24546379	24546398	-	85	24545926	24552192
chr1	24579825	24583497	24579825	24580225	24583063	24583497	85	---	---	---	---	24580327	24580366	-	70	24579829	24583493
chr1	24596899	24615995	24596899	24598447	24614423	24615995	97	---	---	---	---	24599206	24599238	-	87	24596900	24615990
chr1	24600047	24608167	24600047	24603450	24604765	24608167	99	---	---	---	---	24603503	24603544	-	73	24600050	24608165
chr1	24623932	24632784	24623932	24625138	24631559	24632784	96	---	---	---	---	24631287	24631320	+	79	24623932	24632781
chr1	24644357	24656078	24644357	24644832	24655603	24656078	96	---	---	---	---	24645091	24645141	-	78	24644357	24656076
chr1	24675025	24693431	24675025	24676239	24692247	24693431	93	---	---	---	---	24676929	24676943	-	93	24675025	24693429
chr1	24678697	24689406	24678697	24681914	24686193	24689406	88	---	---	---	---	24686075	24686095	+	80	---	---
chr1	24682484	24691752	24682484	24683710	24690531	24691752	98	---	---	---	---	24683997	24684008	-	100	24682489	24691750
chr1	24682831	24691752	24682831	24683710	24690873	24691752	99	---	---	---	---	24690548	24690578	+	83	24682835	24691750
chr1	24698849	24711419	24698858	24702101	24708363	24711411	89	24698844	24698848	24711420	24711424	24702333	24702356	-	75	24698858	24711409
chr1	24715927	24724375	24715932	24719566	24720736	24724369	99	24715921	24715926	24724376	24724381	24719618	24719639	-	77	24715930	24724366
chr1	24744157	24758105	24744157	24747235	24755026	24758105	98	---	---	---	---	24747610	24747625	-	81	---	---
chr1	24762852	24771024	24762852	24766270	24767622	24771024	98	---	---	---	---	24767532	24767571	+	75	24762855	24771021
chr1	24785107	24793701	24785107	24786322	24792470	24793701	96	---	---	---	---	24786561	24786593	-	81	24785108	24793699
chr1	24797213	24815578	24797213	24798543	24814228	24815578	94	---	---	---	---	24813712	24813731	+	90	24797213	24815575
chr1	24804691	24813676	24804691	24805960	24812425	24813676	98	---	---	---	---	24806225	24806258	-	73	24804691	24813673
chr1	24830545	24847429	24830545	24831810	24846188	24847429	87	---	---	---	---	24845657	24845681	+	72	24830546	24847427
chr1	24837342	24843611	24837342	24837464	24843489	24843611	86	---	---	---	---	24837728	24837764	-	78	---	---
chr1	24848944	24856430	24848944	24849619	24855755	24856430	99	---	---	---	---	24855452	24855469	+	72	24848944	24856428
chr1	24857387	24868457	24857396	24858385	24867465	24868453	98	24857382	24857386	24868458	24868462	24858439	24858450	-	83	---	---
chr1	24888628	24897311	24888628	24889313	24896574	24897311	85	---	---	---	---	24889650	24889676	-	74	24888631	24897309
chr1	24901897	24916517	24901897	24902576	24915845	24916517	94	---	---	---	---	24903202	24903219	-	77	24901897	24916515
chr1	24903446	24910849	24903446	24904129	24910166	24910849	98	---	---	---	---	24904405	24904422	-	72	24903446	24910848
chr1	24918513	24925896	24918513	24919201	24925208	24925896	98	---	---	---	---	24924908	24924923	+	75	24918514	24925889
chr1	24932590	24944403	24932590	24934131	24942813	24944403	94	---	---	---	---	24934523	24934558	-	75	---	---
chr1	24951924	24960128	24951924	24955444	24956603	24960128	99	---	---	---	---	24955497	24955536	-	75	24951924	24960126
chr1	24977065	24989669	24977077	24980232	24986496	24989657	98	24977060	24977064	24989670	24989674	24980522	24980546	-	84	24977079	24989666
chr1	24992826	24999142	24992826	24992934	24999034	24999142	94	---	---	---	---	24993142	24993166	-	72	24992830	24999141
chr1	24992934	25002196	24992936	24995232	24999926	25002187	94	24992929	24992933	25002197	25002201	---	---	0	--	24992934	25002189
chr1	25010736	25026259	25010736	25012249	25024743	25026258	95	25010731	25010735	25026260	25026264	25024156	25024184	+	72	25010736	25026258
chr1	25026279	25035566	25026279	25026609	25035243	25035566	95	---	---	---	---	25027004	25027027	-	70	25026279	25035564
chr1	25062433	25066431	25062433	25062865	25065994	25066431	96	---	---	---	---	25065907	25065939	+	72	25062440	25066429
chr1	25101939	25105519	25101939	25102641	25104817	25105519	98	---	---	---	---	25102656	25102699	-	72	25101939	25105504
chr1	25128719	25141527	25128719	25130215	25140032	25141527	99	---	---	---	---	25139621	25139683	+	77	25128719	25141525
chr1	25196160	25202725	25196164	25197326	25201569	25202725	94	25196155	25196159	25202726	25202730	25197361	25197377	-	88	---	---
chr1	25231675	25239866	25231680	25233316	25238213	25239865	93	25231667	25231674	25239867	25239874	25233434	25233456	-	95	---	---
chr1	25246992	25260701	25246998	25248564	25259076	25260698	94	25246987	25246991	25260702	25260706	25248821	25248840	-	90	25246998	25260696
chr1	25290635	25304072	25290635	25291980	25302728	25304072	93	---	---	---	---	25302303	25302317	+	73	25290638	25304069
chr1	25327619	25337072	25327621	25328934	25335755	25337068	99	25327613	25327618	25337073	25337078	25329119	25329131	-	100	25327621	25337065
chr1	25345238	25357294	25345238	25349033	25353497	25357294	99	---	---	---	---	25349072	25349104	-	72	---	---
chr1	25366763	25375730	25366763	25368010	25374482	25375730	98	---	---	---	---	25374209	25374242	+	79	25366763	25375728
chr1	25385928	25392771	25385928	25388487	25390211	25392771	99	---	---	---	---	25390198	25390209	+	91	25385928	25392768
chr1	25395226	25404672	25395226	25396537	25403339	25404672	97	---	---	---	---	25396848	25396859	-	91	25395226	25404670
chr1	25405747	25415189	25405753	25406348	25414590	25415185	99	25405742	25405746	25415190	25415194	25406632	25406668	-	70	25405747	25415182
chr1	25418601	25426689	25418601	25420470	25424817	25426689	97	---	---	---	---	25420645	25420668	-	75	25418601	25426687
chr1	25434296	25445874	25434296	25434770	25445400	25445874	98	---	---	---	---	25435028	25435073	-	73	25434296	25445872
chr1	25459081	25468346	25459081	25459371	25468056	25468346	99	---	---	---	---	25467653	25467714	+	74	---	---
chr1	25506274	25515513	25506274	25507487	25514300	25515513	99	---	---	---	---	25513984	25513995	+	91	25506274	25515510
chr1	25516368	25525092	25516368	25517115	25524388	25525092	91	---	---	---	---	25524024	25524048	+	76	---	---
chr1	25525214	25536641	25525214	25525692	25536163	25536641	97	---	---	---	---	25535886	25535917	+	84	25525214	25536639
chr1	25558256	25562279	25558256	25558438	25562097	25562279	96	---	---	---	---	25561990	25562048	+	77	---	---
chr1	25589831	25599182	25589831	25591132	25597882	25599182	94	---	---	---	---	25597544	25597567	+	79	25589833	25599180
chr1	25607819	25628969	25607819	25608837	25627953	25628969	95	---	---	---	---	25609715	25609742	-	75	---	---
chr1	25609032	25617970	25609032	25610282	25616717	25617970	98	---	---	---	---	25610522	25610555	-	79	25609032	25617968
chr1	25646600	25657062	25646601	25647814	25655877	25657059	92	25646593	25646599	25657063	25657069	25655495	25655507	+	84	---	---
chr1	25675851	25684674	25675851	25676563	25683964	25684674	98	---	---	---	---	25676802	25676813	-	83	---	---
chr1	25676914	25684975	25676914	25677140	25684762	25684975	93	---	---	---	---	25684481	25684493	+	92	25676915	25684973
chr1	25689467	25710656	25689467	25690818	25709305	25710656	99	---	---	---	---	25708498	25708516	+	73	25689471	25710654
chr1	25700318	25709307	25700333	25701590	25708045	25709305	96	25700313	25700317	25709308	25709312	25701879	25701913	-	71	25700335	25709303
chr1	25746989	25753405	25747000	25748408	25752012	25753400	96	25746980	25746988	25753406	25753414	25751848	25751880	+	78	25747000	25753404
chr1	25792030	25794985	25792030	25792348	25794667	25794985	99	---	---	---	---	25792366	25792378	-	76	25792030	25794983
chr1	25806691	25826290	25806691	25806821	25826159	25826290	96	---	---	---	---	25825569	25825597	+	72	---	---
chr1	25808359	25816099	25808359	25810926	25813467	25816099	96	---	---	---	---	25810974	25810985	-	75	25808368	25816096
chr1	25826286	25835246	25826286	25827558	25833993	25835246	97	---	---	---	---	25827796	25827829	-	82	25826286	25835244
chr1	25845238	25854685	25845238	25846571	25853393	25854685	95	---	---	---	---	25853052	25853063	+	75	25845240	25854683
chr1	25851262	25855376	25851267	25851955	25854684	25855372	91	25851257	25851261	25855377	25855381	25852025	25852042	-	72	25851263	25855360
chr1	25851947	25871395	25851947	25852419	25870922	25871395	93	---	---	---	---	25853137	25853155	-	84	25851956	25871391
chr1	25855368	25870883	25855368	25856950	25869301	25870883	97	---	---	---	---	25868714	25868742	+	72	25855369	25870872
chr1	25855823	25870147	25855823	25856214	25869756	25870147	95	---	---	---	---	25869217	25869236	+	70	---	---
chr1	25871395	25880516	25871395	25872776	25879196	25880516	94	---	---	---	---	25878924	25878956	+	81	25871395	25880514
chr1	25898003	25908753	25898003	25898526	25908230	25908753	99	---	---	---	---	25907895	25907919	+	76	25898010	25908750
chr1	25939347	25957159	25939347	25940202	25956334	25957159	93	---	---	---	---	25940868	25940895	-	75	---	---
chr1	25949088	25957582	25949088	25949521	25957148	25957582	97	---	---	---	---	25949866	25949883	-	77	25949093	25957580
chr1	25957581	25965847	25957581	25959420	25963954	25965847	93	---	---	---	---	25963834	25963849	+	100	---	---
chr1	25971283	25979586	25971283	25974630	25976228	25979586	88	---	---	---	---	25976128	25976149	+	72	25971296	25979577
chr1	25974630	25983807	25974630	25975841	25982605	25983807	96	---	---	---	---	25976148	25976165	-	83	---	---
chr1	25979581	25984007	25979581	25979781	25983807	25984007	95	---	---	---	---	25979951	25979965	-	80	---	---
chr1	25984043	25987182	25984043	25984274	25986951	25987182	98	---	---	---	---	25984342	25984407	-	71	25984043	25987169
chr1	26017044	26025906	26017044	26018252	26024678	26025906	97	---	---	---	---	26018489	26018522	-	79	26017044	26025904
chr1	26046909	26063321	26046913	26048082	26062156	26063310	92	26046904	26046908	26063322	26063326	26048632	26048656	-	80	26046913	26063315
chr1	26046913	26063155	26046913	26047924	26062156	26063155	92	---	---	---	---	26048616	26048628	-	76	---	---
chr1	26049529	26056903	26049529	26050175	26056257	26056903	99	---	---	---	---	26050459	26050476	-	72	26049529	26056900
chr1	26066564	26075577	26066564	26067890	26074271	26075577	97	---	---	---	---	26073953	26073981	+	75	26066564	26075570
chr1	26076309	26083285	26076309	26077359	26082213	26083284	93	26076304	26076308	26083286	26083290	26082163	26082179	+	88	26076309	26083284
chr1	26100337	26118667	26100337	26101589	26117472	26118667	89	---	---	---	---	26102104	26102128	-	72	26100337	26118664
chr1	26107872	26117347	26107878	26109192	26116031	26117345	99	26107867	26107871	26117348	26117352	26109484	26109534	-	70	26107877	26117343
chr1	26145075	26154553	26145075	26147746	26151882	26154553	99	---	---	---	---	26147864	26147881	-	72	26145076	26154552
chr1	26157322	26166766	26157322	26158652	26165477	26166766	95	---	---	---	---	26158959	26158970	-	100	26157323	26166764
chr1	26190494	26202476	26190494	26191976	26200999	26202476	98	---	---	---	---	26192402	26192417	-	93	26190494	26202470
chr1	26214657	26234789	26214657	26215336	26234109	26234789	98	---	---	---	---	26216069	26216091	-	78	26214657	26234786
chr1	26218975	26231750	26218980	26220458	26230248	26231744	97	26218968	26218974	26231751	26231757	26229839	26229904	+	75	26218981	26231742
chr1	26244336	26266011	26244336	26244828	26265511	26266011	88	---	---	---	---	26264641	26264660	+	75	26244336	26266001
chr1	26255094	26265512	26255094	26255717	26264888	26265512	97	---	---	---	---	26256112	26256135	-	70	26255094	26265509
chr1	26266024	26274963	26266025	26267252	26273681	26274949	95	26266019	26266023	26274964	26274968	26267482	26267515	-	76	26266025	26274954
chr1	26277293	26297903	26277293	26277925	26297270	26297903	97	---	---	---	---	26296362	26296384	+	73	26277294	26297902
chr1	26280533	26286923	26280545	26281975	26285512	26286920	98	26280528	26280532	26286924	26286928	26285348	26285380	+	78	26280542	26286918
chr1	26317205	26326659	26317205	26318527	26325346	26326659	98	---	---	---	---	26318825	26318836	-	91	26317206	26326652
chr1	26348480	26360215	26348480	26348960	26359735	26360215	98	---	---	---	---	26349213	26349261	-	81	26348480	26360214
chr1	26361795	26368846	26361807	26362264	26368375	26368831	92	26361790	26361794	26368847	26368851	26368199	26368210	+	83	26361802	26368837
chr1	26377448	26389251	26377452	26380080	26386436	26389250	86	26377443	26377447	26389252	26389256	26380366	26380398	-	84	---	---
chr1	26392957	26402562	26392957	26393559	26401960	26402562	99	---	---	---	---	26393955	26393978	-	75	26392963	26402560
chr1	26413340	26420853	26413340	26413585	26420608	26420853	94	---	---	---	---	26413898	26413918	-	76	26413348	26420834
chr1	26437128	26446105	26437128	26438206	26445005	26446105	92	---	---	---	---	26438279	26438306	-	82	---	---
chr1	26446332	26450358	26446340	26447114	26449569	26450343	85	26446327	26446331	26450359	26450363	26449510	26449541	+	78	26446345	26450351
chr1	26453883	26470745	26453887	26454238	26470388	26470740	96	26453878	26453882	26470746	26470750	26455002	26455045	-	72	---	---
chr1	26460356	26469159	26460356	26461613	26467903	26469159	98	---	---	---	---	26461892	26461927	-	72	26460356	26469157
chr1	26489176	26496526	26489176	26489848	26495844	26496516	99	26489166	26489175	26496527	26496536	26490130	26490146	-	70	26489176	26496513
chr1	26500559	26509981	26500559	26501152	26509388	26509981	98	---	---	---	---	26509071	26509107	+	70	26500564	26509979
chr1	26540028	26549372	26540038	26541326	26548082	26549371	95	26540023	26540027	26549373	26549377	26541651	26541664	-	78	26540038	26549369
chr1	26540652	26548855	26540652	26540812	26548677	26548855	88	---	---	---	---	26541176	26541205	-	73	---	---
chr1	26543540	26553242	26543551	26546310	26550512	26553236	92	26543534	26543539	26553243	26553248	---	---	0	--	---	---
chr1	26554435	26569367	26554435	26558785	26565017	26569367	99	---	---	---	---	26558987	26559004	-	94	26554436	26569365
chr1	26575156	26587066	26575156	26577966	26584255	26587066	99	---	---	---	---	26578257	26578281	-	84	26575159	26587064
chr1	26623232	26641666	26623233	26623338	26641552	26641657	93	26623227	26623231	26641667	26641671	26640641	26640661	+	95	26623250	26641652
chr1	26625385	26633722	26625385	26626682	26632421	26633722	98	---	---	---	---	26626849	26626876	-	71	26625393	26633720
chr1	26651672	26656132	26651672	26652754	26655051	26656132	87	---	---	---	---	26652853	26652869	-	76	26651676	26656113
chr1	26653068	26661448	26653071	26653302	26661213	26661447	98	26653063	26653067	26661449	26661453	26660817	26660836	+	80	26653071	26661439
chr1	26653460	26671480	26653473	26654309	26670641	26671477	99	26653455	26653459	26671481	26671485	26670600	26670627	+	89	---	---
chr1	26656439	26673035	26656444	26657901	26671567	26673028	90	26656434	26656438	26673036	26673040	26658551	26658575	-	80	26656456	26673029
chr1	26661441	26670473	26661441	26662736	26669184	26670473	98	---	---	---	---	26662968	26663001	-	79	26661447	26670463
chr1	26684838	26693753	26684838	26686069	26692501	26693753	96	---	---	---	---	26686347	26686366	-	85	26684839	26693747
chr1	26706848	26718128	26706848	26709710	26715267	26718128	99	---	---	---	---	26709961	26709974	-	78	26706848	26718126
chr1	26726342	26744422	26726342	26727547	26743230	26744422	92	---	---	---	---	26728085	26728109	-	80	26726342	26744420
chr1	26728650	26737566	26728650	26729890	26736304	26737566	93	---	---	---	---	26736013	26736032	+	75	26728650	26737563
chr1	26745062	26759419	26745062	26745691	26758790	26759419	98	---	---	---	---	26758193	26758213	+	71	26745062	26759417
chr1	26779808	26790346	26779815	26780369	26789781	26790335	88	26779803	26779807	26790347	26790351	26789370	26789381	+	83	26779825	26790336
chr1	26780369	26789350	26780369	26781607	26788091	26789350	97	---	---	---	---	26787819	26787852	+	82	26780369	26789348
chr1	26791020	26798877	26791020	26794382	26795513	26798877	99	---	---	---	---	26794434	26794474	-	78	26791020	26798874
chr1	26816179	26834528	26816179	26817870	26832837	26834528	99	---	---	---	---	26832116	26832129	+	78	26816180	26834526
chr1	26817887	26827371	26817887	26820769	26824489	26827371	99	---	---	---	---	26824337	26824352	+	87	26817896	26827362
chr1	26837173	26849839	26837173	26840378	26846649	26849839	98	---	---	---	---	26846335	26846363	+	82	26837175	26849836
chr1	26850469	26859411	26850477	26851728	26858174	26859411	92	26850464	26850468	26859412	26859416	26851995	26852036	-	71	26850477	26859409
chr1	26867010	26873490	26867010	26867378	26873121	26873490	88	---	---	---	---	26867638	26867666	-	75	26867010	26873485
chr1	26892927	26898036	26892927	26893310	26897664	26898036	88	---	---	---	---	26897585	26897600	+	81	26892927	26898032
chr1	26919048	26937712	26919048	26920306	26936401	26937712	93	---	---	---	---	26935684	26935699	+	87	26919048	26937711
chr1	26923016	26932915	26923024	26923541	26932397	26932914	99	26923010	26923015	26932916	26932921	26931954	26932005	+	88	26923025	26932903
chr1	26923539	26932397	26923539	26925569	26930356	26932397	99	---	---	---	---	26925667	26925679	-	92	26923548	26932395
chr1	26961879	26982059	26961885	26966784	26977172	26982059	99	26961874	26961878	26982060	26982064	26976880	26976914	+	71	26961888	26982056
chr1	26971460	26976415	26971460	26971599	26976276	26976415	98	---	---	---	---	26971684	26971833	-	74	26971460	26976413
chr1	26993362	27001979	26993373	26994633	27000736	27001974	96	26993357	26993361	27001980	27001984	26994921	26994937	-	94	26993374	27001972
chr1	27002342	27014651	27002342	27002588	27014405	27014651	89	---	---	---	---	27013828	27013847	+	80	27002342	27014637
chr1	27018075	27030559	27018075	27021166	27027441	27030559	97	---	---	---	---	27021398	27021421	-	75	27018075	27030557
chr1	27055204	27062923	27055205	27055885	27062239	27062923	92	27055198	27055203	27062924	27062929	27055888	27055922	-	71	27055205	27062920
chr1	27064466	27080873	27064466	27065535	27079804	27080873	94	---	---	---	---	27065760	27065778	-	84	27064466	27080871
chr1	27066227	27075631	27066227	27067528	27074329	27075631	97	---	---	---	---	27067843	27067868	-	80	27066230	27075628
chr1	27066227	27075430	27066227	27067328	27074329	27075430	97	---	---	---	---	27067486	27067514	-	82	---	---
chr1	27102368	27118635	27102368	27107146	27113843	27118635	99	---	---	---	---	27107396	27107425	-	70	---	---
chr1	27141659	27151237	27141659	27143008	27150009	27151237	87	---	---	---	---	27143240	27143263	-	75	---	---
chr1	27155828	27174304	27155828	27156627	27173484	27174304	92	---	---	---	---	27172963	27172977	+	73	27155832	27174301
chr1	27157620	27166924	27157620	27159354	27165132	27166924	93	---	---	---	---	27164964	27164978	+	73	27157620	27166922
chr1	27179450	27188953	27179465	27180786	27187619	27188949	98	27179445	27179449	27188954	27188958	27181093	27181104	-	91	27179450	27188947
chr1	27199017	27202309	27199017	27199470	27201855	27202309	86	---	---	---	---	27201776	27201790	+	86	27199025	27202300
chr1	27203024	27209603	27203024	27203718	27208902	27209603	96	---	---	---	---	27208787	27208803	+	82	27203024	27209601
chr1	27213681	27233751	27213681	27216248	27231186	27233751	97	---	---	---	---	27216770	27216995	-	76	27213684	27233749
chr1	27227812	27237123	27227819	27231190	27233744	27237111	96	27227806	27227811	27237124	27237129	27231246	27231263	-	83	27227815	27237122
chr1	27244842	27254438	27244842	27245438	27253842	27254438	98	---	---	---	---	27245641	27245668	-	75	27244842	27254433
chr1	27331969	27338883	27331970	27333140	27337686	27338877	90	27331963	27331968	27338884	27338889	27337495	27337522	+	71	27331972	27338877
chr1	27331970	27338798	27331970	27333062	27337686	27338798	90	---	---	---	---	27333100	27333127	-	82	---	---
chr1	27348955	27367017	27348955	27352530	27363425	27367017	88	---	---	---	---	27362987	27363005	+	78	27348965	27367015
chr1	27354103	27359634	27354106	27354318	27359412	27359625	94	27354098	27354102	27359635	27359639	27354522	27354572	-	70	27354110	27359626
chr1	27361870	27370938	27361870	27363017	27369730	27370938	92	---	---	---	---	27369400	27369425	+	80	27361875	27370936
chr1	27377198	27398805	27377208	27378576	27397471	27398803	90	27377193	27377197	27398806	27398810	27379479	27379512	-	73	27377200	27398803
chr1	27380957	27392257	27380968	27384958	27388266	27392257	99	27380950	27380956	27392258	27392264	27385025	27385053	-	75	27380957	27392255
chr1	27429988	27449088	27429988	27430395	27448683	27449088	89	---	---	---	---	27430955	27430990	-	72	---	---
chr1	27431783	27439793	27431783	27433558	27437970	27439793	93	---	---	---	---	27433719	27433738	-	90	27431783	27439784
chr1	27449841	27467631	27449841	27451080	27466415	27467617	90	27449835	27449840	27467632	27467637	27465809	27465827	+	73	27449841	27467621
chr1	27457676	27466364	27457685	27458672	27465346	27466356	92	27457671	27457675	27466365	27466369	27465076	27465108	+	81	27457677	27466362
chr1	27475101	27487745	27475101	27478275	27484536	27487745	93	---	---	---	---	27484281	27484304	+	70	27475101	27487743
chr1	27476217	27486184	27476217	27476715	27485677	27486184	94	---	---	---	---	27477128	27477163	-	72	27476222	27486179
chr1	27516139	27526086	27516139	27517701	27524518	27526086	89	---	---	---	---	27517970	27517984	-	80	---	---
chr1	27524922	27538182	27524922	27526086	27536962	27538182	93	---	---	---	---	27526501	27526512	-	83	---	---
chr1	27538184	27549077	27538184	27541267	27545994	27549077	97	---	---	---	---	27541305	27541325	-	76	27538189	27549072
chr1	27556573	27565650	27556573	27557802	27564463	27565650	91	27556568	27556572	27565651	27565655	27558110	27558135	-	76	27556573	27565649
chr1	27602875	27615117	27602885	27604130	27613841	27615104	93	27602869	27602874	27615118	27615123	27613411	27613425	+	73	27602885	27615109
chr1	27629291	27633980	27629298	27630628	27632646	27633975	86	27629286	27629290	27633981	27633985	27630713	27630729	-	76	27629305	27633978
chr1	27634175	27637752	27634175	27634471	27637455	27637752	87	---	---	---	---	---	---	0	--	27634175	27637744
chr1	27645851	27659642	27645851	27647469	27657968	27659642	95	---	---	---	---	27647900	27647914	-	73	27645852	27659640
chr1	27666309	27679492	27666309	27668808	27676987	27679492	95	---	---	---	---	27669161	27669217	-	70	27666311	27679489
chr1	27704926	27715623	27704926	27706584	27713909	27715623	94	---	---	---	---	27706917	27706934	-	83	27704929	27715611
chr1	27720825	27742655	27720825	27721406	27742074	27742655	96	---	---	---	---	27741138	27741155	+	72	---	---
chr1	27732756	27741710	27732756	27734025	27740463	27741710	97	---	---	---	---	27740189	27740222	+	82	27732756	27741708
chr1	27752477	27760897	27752480	27753265	27760141	27760884	94	27752472	27752476	27760898	27760902	27759869	27759901	+	81	27752478	27760891
chr1	27760880	27768958	27760880	27764300	27765539	27768958	99	---	---	---	---	27764389	27764400	-	83	---	---
chr1	27783178	27792416	27783178	27784290	27791303	27792416	98	---	---	---	---	27784445	27784477	-	84	27783178	27792411
chr1	27784261	27802414	27784276	27784493	27802187	27802403	97	27784256	27784260	27802415	27802419	27785084	27785096	-	76	27784262	27802404
chr1	27801062	27806132	27801062	27802188	27805004	27806132	93	---	---	---	---	27802246	27802298	-	77	27801068	27806129
chr1	27808141	27814936	27808141	27809313	27813795	27814936	96	---	---	---	---	27813624	27813641	+	77	27808141	27814934
chr1	27861035	27882346	27861037	27862907	27880529	27882334	95	27861029	27861034	27882347	27882352	27863607	27863626	-	75	27861035	27882341
chr1	27867812	27877265	27867812	27869124	27875952	27877265	99	---	---	---	---	27869416	27869466	-	70	27867812	27877263
chr1	27908258	27926017	27908258	27908986	27925291	27926017	97	---	---	---	---	27909524	27909546	-	82	---	---
chr1	27909537	27918563	27909546	27910821	27917285	27918560	99	27909531	27909536	27918564	27918569	27911087	27911120	-	73	27909546	27918558
chr1	27938005	27945513	27938005	27938693	27944826	27945513	98	---	---	---	---	27944573	27944589	+	76	27938008	27945511
chr1	27972123	27986879	27972123	27972716	27986286	27986879	96	---	---	---	---	27985852	27985874	+	73	27972123	27986862
chr1	27973067	27980384	27973067	27973738	27979713	27980384	99	---	---	---	---	27974026	27974037	-	75	27973067	27980382
chr1	27996924	28006189	27996924	27998200	28004906	28006189	94	---	---	---	---	27998515	27998536	-	77	27996927	28006186
chr1	28012307	28024488	28012307	28014043	28022694	28024488	96	---	---	---	---	28022293	28022329	+	75	28012307	28024486
chr1	28027960	28037060	28027960	28029297	28035701	28037060	95	---	---	---	---	28029534	28029566	-	81	28027961	28037057
chr1	28042054	28047548	28042054	28044790	28044811	28047548	94	---	---	---	---	---	---	0	--	28042064	28047544
chr1	28060225	28078948	28060231	28061155	28078037	28078945	91	28060220	28060224	28078949	28078953	28077242	28077284	+	72	28060232	28078945
chr1	28067630	28073255	28067630	28068057	28072828	28073255	99	---	---	---	---	28068247	28068296	-	70	28067630	28073253
chr1	28124250	28133636	28124250	28125547	28132320	28133636	97	---	---	---	---	28132001	28132012	+	91	28124250	28133630
chr1	28139065	28159228	28139066	28139877	28158386	28159224	90	28139060	28139064	28159229	28159233	28140664	28140688	-	76	---	---
chr1	28143129	28153470	28143129	28146386	28150212	28153470	98	---	---	---	---	28146415	28146447	-	81	28143138	28153466
chr1	28159511	28167209	28159511	28160951	28165789	28167209	95	---	---	---	---	28165642	28165679	+	78	28159526	28167203
chr1	28187144	28195436	28187144	28187475	28195103	28195436	96	---	---	---	---	28187811	28187828	-	77	28187158	28195434
chr1	28195554	28204205	28195554	28196476	28203319	28204205	91	---	---	---	---	28196714	28196753	-	85	28195554	28204188
chr1	28204336	28217758	28204336	28205766	28216213	28217758	90	---	---	---	---	28215779	28215793	+	73	28204336	28217755
chr1	28241960	28259540	28241960	28242537	28258962	28259540	88	---	---	---	---	28243199	28243222	-	70	---	---
chr1	28242930	28252371	28242930	28244240	28251062	28252371	99	---	---	---	---	28244426	28244438	-	100	28242930	28252369
chr1	28264763	28276844	28264763	28268495	28273143	28276844	96	---	---	---	---	28268606	28268624	-	84	28264764	28276837
chr1	28277987	28289240	28277987	28278466	28288761	28289240	96	---	---	---	---	28288405	28288454	+	70	28277987	28289238
chr1	28290621	28308558	28290621	28291541	28307575	28308558	91	---	---	---	---	28292254	28292281	-	71	28290621	28308548
chr1	28300475	28308916	28300475	28300837	28308553	28308916	95	---	---	---	---	28301196	28301207	-	75	---	---
chr1	28305074	28319444	28305074	28306004	28318514	28319444	88	---	---	---	---	28306368	28306383	-	81	---	---
chr1	28305567	28319236	28305576	28305791	28319016	28319231	89	28305561	28305566	28319237	28319242	28306368	28306383	-	81	---	---
chr1	28309400	28318387	28309407	28310580	28317174	28318384	89	28309394	28309399	28318388	28318393	28316844	28316869	+	80	28309405	28318381
chr1	28309430	28318384	28309430	28310580	28317197	28318384	89	---	---	---	---	28316901	28316918	+	72	28309430	28318381
chr1	28319573	28333294	28319586	28323626	28329252	28333293	99	28319568	28319572	28333295	28333299	28329021	28329047	+	70	28319574	28333290
chr1	28333429	28347446	28333429	28334062	28346816	28347446	98	---	---	---	---	28346220	28346239	+	70	28333429	28347443
chr1	28350694	28366407	28350703	28351992	28365107	28366396	98	28350689	28350693	28366408	28366412	28364472	28364496	+	76	28350706	28366401
chr1	28357956	28364249	28357956	28359339	28362850	28364249	97	---	---	---	---	28359458	28359490	-	78	28357957	28364244
chr1	28367558	28372724	28367559	28367735	28372535	28372715	93	28367552	28367557	28372725	28372730	28372295	28372325	+	70	28367559	28372713
chr1	28379794	28391117	28379794	28381358	28389551	28391117	97	---	---	---	---	28389158	28389193	+	75	28379800	28391114
chr1	28409724	28422336	28409732	28411067	28420988	28422325	99	28409719	28409723	28422337	28422341	28411460	28411479	-	90	28409726	28422323
chr1	28433379	28453247	28433390	28434066	28452558	28453233	97	28433373	28433378	28453248	28453253	28451909	28451926	+	77	28433388	28453228
chr1	28436626	28450807	28436626	28439902	28447530	28450807	99	---	---	---	---	28440220	28440232	-	84	28436627	28450801
chr1	28460900	28472656	28460900	28463630	28469931	28472656	98	---	---	---	---	28469616	28469640	+	84	28460900	28472654
chr1	28472936	28480284	28472936	28473609	28479610	28480284	94	---	---	---	---	28479350	28479386	+	75	28472938	28480281
chr1	28488176	28496061	28488176	28488502	28495742	28496061	95	---	---	---	---	28495413	28495460	+	75	28488190	28496058
chr1	28496383	28509035	28496383	28500421	28505004	28509035	98	---	---	---	---	28500502	28500516	-	100	28496383	28509033
chr1	28509682	28517580	28509682	28513238	28514404	28517580	86	---	---	---	---	28514311	28514350	+	75	28509682	28517578
chr1	28524170	28533621	28524185	28525508	28532311	28533615	98	28524165	28524169	28533622	28533626	28531992	28532003	+	91	28524171	28533613
chr1	28536373	28548007	28536377	28539055	28545334	28547993	97	28536367	28536372	28548008	28548013	28539345	28539369	-	84	28536377	28547995
chr1	28581893	28591190	28581893	28582574	28590465	28591190	92	---	---	---	---	28582932	28582969	-	71	28581893	28591183
chr1	28597418	28606723	28597430	28598672	28605432	28606711	94	28597413	28597417	28606724	28606728	28605094	28605116	+	78	28597426	28606707
chr1	28618366	28634443	28618366	28619366	28633383	28634443	92	---	---	---	---	28619921	28619935	-	73	28618367	28634441
chr1	28623907	28633383	28623907	28625257	28632080	28633383	95	---	---	---	---	28625443	28625455	-	100	28623907	28633381
chr1	28657230	28665035	28657230	28657816	28664449	28665035	99	---	---	---	---	28658043	28658062	-	85	28657230	28665033
chr1	28665616	28680845	28665616	28665882	28680567	28680834	89	28665611	28665615	28680846	28680850	28680248	28680262	+	73	28665616	28680842
chr1	28670928	28680037	28670928	28672251	28678676	28680024	96	28670923	28670927	28680038	28680042	28672489	28672520	-	81	28670933	28680022
chr1	28689787	28710170	28689787	28689977	28709977	28710170	95	---	---	---	---	28690866	28690890	-	76	28689788	28710160
chr1	28702071	28711293	28702071	28703199	28710165	28711293	98	---	---	---	---	28709990	28710022	+	81	28702082	28711291
chr1	28744860	28752618	28744872	28746407	28751020	28752607	93	28744855	28744859	28752619	28752623	28750790	28750806	+	70	28744874	28752612
chr1	28760969	28778212	28760969	28761469	28777732	28778212	91	---	---	---	---	28762162	28762184	-	86	28760969	28778203
chr1	28767956	28776712	28767964	28768952	28775747	28776700	93	28767950	28767955	28776713	28776718	28775475	28775517	+	76	---	---
chr1	28778339	28784643	28778339	28779692	28783289	28784643	99	---	---	---	---	28783119	28783157	+	79	28778339	28784641
chr1	28811269	28823850	28811281	28812966	28822149	28823835	98	28811264	28811268	28823851	28823855	28813382	28813396	-	73	---	---
chr1	28839014	28848017	28839014	28840311	28846741	28848017	98	---	---	---	---	28840549	28840582	-	79	28839014	28848015
chr1	28873856	28883283	28873871	28875129	28882013	28883274	99	28873851	28873855	28883284	28883288	28881696	28881707	+	91	28873865	28883272
chr1	28899124	28909558	28899124	28900161	28908521	28909558	99	---	---	---	---	28908287	28908314	+	75	---	---
chr1	28911418	28920566	28911418	28912769	28919191	28920566	94	---	---	---	---	28913006	28913039	-	79	28911418	28920564
chr1	28932016	28946183	28932016	28932177	28946018	28946183	89	---	---	---	---	28945326	28945356	+	70	28932016	28946178
chr1	28951526	28958962	28951534	28952187	28958285	28958960	95	28951521	28951525	28958963	28958967	28952469	28952486	-	72	28951528	28958955
chr1	28965343	28978684	28965343	28969471	28974681	28978684	85	---	---	---	---	28969674	28969690	-	76	28965347	28978680
chr1	28972936	28993680	28972936	28974113	28992522	28993680	90	---	---	---	---	28974940	28974955	-	75	28972936	28993676
chr1	28979453	28991264	28979464	28981909	28988937	28991257	94	28979447	28979452	28991265	28991270	28982015	28982034	-	80	28979465	28991255
chr1	29008520	29027640	29008520	29011569	29024600	29027640	87	---	---	---	---	29024148	29024187	+	77	29008534	29027638
chr1	29008626	29027078	29008626	29011007	29024706	29027078	87	---	---	---	---	29024148	29024187	+	77	---	---
chr1	29014664	29022757	29014664	29016585	29020861	29022757	98	---	---	---	---	29016761	29016784	-	75	29014664	29022755
chr1	29022776	29032257	29022776	29024096	29030936	29032257	99	---	---	---	---	29024387	29024438	-	71	29022778	29032254
chr1	29056278	29070248	29056278	29058023	29068502	29070248	99	---	---	---	---	29058439	29058455	-	70	29056281	29070243
chr1	29094257	29108068	29094266	29095937	29106449	29108064	94	29094252	29094256	29108069	29108073	29106014	29106028	+	73	29094259	29108065
chr1	29111964	29120338	29111964	29112671	29119653	29120338	92	---	---	---	---	29119390	29119419	+	73	---	---
chr1	29143375	29152821	29143375	29144687	29151531	29152821	96	---	---	---	---	29145000	29145030	-	74	29143376	29152819
chr1	29180850	29193655	29180853	29184269	29190237	29193652	99	29180844	29180849	29193656	29193661	29184512	29184533	-	72	29180854	29193654
chr1	29195323	29213846	29195323	29195911	29213292	29213846	88	---	---	---	---	29196539	29196557	-	78	29195330	29213844
chr1	29202998	29213279	29203004	29206487	29209793	29213275	99	29202988	29202997	29213280	29213289	29206554	29206582	-	72	29203005	29213276
chr1	29215880	29227192	29215880	29216988	29226077	29227192	98	---	---	---	---	29217425	29217443	-	78	29215880	29227186
chr1	29257606	29269314	29257606	29258083	29268837	29269314	98	---	---	---	---	29258301	29258312	-	75	29257606	29269310
chr1	29279890	29293913	29279890	29281726	29292189	29293913	91	---	---	---	---	29282147	29282161	-	73	29279890	29293911
chr1	29304050	29315658	29304050	29304524	29315184	29315658	97	---	---	---	---	29304783	29304833	-	76	29304050	29315656
chr1	29317028	29324119	29317028	29317503	29323644	29324119	98	---	---	---	---	29323338	29323386	+	81	29317028	29324117
chr1	29338956	29355254	29338958	29342174	29352038	29355250	95	29338951	29338955	29355255	29355259	29351544	29351565	+	81	29338958	29355248
chr1	29361543	29370321	29361543	29362257	29369593	29370321	92	---	---	---	---	29362489	29362512	-	75	29361550	29370319
chr1	29372311	29385730	29372311	29373753	29384367	29385730	93	---	---	---	---	29383909	29383923	+	73	---	---
chr1	29375872	29393139	29375872	29379403	29389611	29393139	99	---	---	---	---	29389176	29389200	+	76	---	---
chr1	29385831	29399212	29385831	29387231	29397835	29399212	94	---	---	---	---	29387729	29387745	-	70	---	---
chr1	29416282	29425285	29416289	29417893	29423658	29425281	98	29416275	29416281	29425286	29425292	29423432	29423444	+	84	29416282	29425279
chr1	29432792	29442330	29432792	29434135	29441006	29442330	98	---	---	---	---	29440662	29440713	+	71	29432792	29442328
chr1	29463950	29482191	29463950	29465218	29480921	29482191	99	---	---	---	---	29480389	29480404	+	81	29463950	29482187
chr1	29487444	29496466	29487444	29487735	29496172	29496466	85	---	---	---	---	29495750	29495769	+	70	---	---
chr1	29488347	29495443	29488357	29489663	29494139	29495443	99	29488341	29488346	29495444	29495449	29489665	29489678	-	85	---	---
chr1	29537564	29549831	29537564	29539403	29547992	29549831	99	---	---	---	---	29539804	29539820	-	70	29537565	29549823
chr1	29563607	29570521	29563607	29564045	29570083	29570521	99	---	---	---	---	29564325	29564341	-	70	29563615	29570519
chr1	29588128	29606215	29588128	29588758	29605585	29606215	99	---	---	---	---	29589405	29589481	-	70	29588129	29606213
chr1	29625809	29634551	29625809	29627409	29632951	29634551	99	---	---	---	---	29627574	29627601	-	71	29625810	29634549
chr1	29640721	29659359	29640721	29643309	29656771	29659359	99	---	---	---	---	29656106	29656145	+	70	29640725	29659357
chr1	29649270	29656772	29649270	29649965	29656077	29656772	99	---	---	---	---	29650246	29650263	-	72	29649270	29656769
chr1	29695939	29705311	29695953	29697303	29704035	29705306	92	29695934	29695938	29705312	29705316	29697618	29697640	-	78	---	---
chr1	29695953	29705121	29695953	29697116	29704035	29705121	91	---	---	---	---	29697259	29697289	-	83	29695964	29705109
chr1	29712484	29721242	29712484	29713608	29720099	29721242	96	---	---	---	---	29713846	29713879	-	82	29712490	29721240
chr1	29740857	29753816	29740869	29741127	29753548	29753807	97	29740852	29740856	29753817	29753821	29741722	29741737	-	81	29740861	29753804
chr1	29760868	29769467	29760868	29761783	29768568	29769465	96	29760861	29760867	29769468	29769474	29768322	29768351	+	76	29760884	29769452
chr1	29771269	29779930	29771269	29771862	29779337	29779930	98	---	---	---	---	29779051	29779080	+	83	---	---
chr1	29808247	29827545	29808247	29809634	29826157	29827545	99	---	---	---	---	29810155	29810176	-	72	---	---
chr1	29812235	29821205	29812235	29813509	29819916	29821205	97	---	---	---	---	29813783	29813816	-	73	29812235	29821202
chr1	29844416	29862260	29844416	29845682	29861018	29862260	95	---	---	---	---	29846318	29846335	-	72	29844417	29862258
chr1	29845043	29862068	29845043	29845489	29861620	29862068	95	---	---	---	---	29846225	29846267	-	74	29845043	29862050
chr1	29851887	29860841	29851892	29853149	29859596	29860834	97	29851880	29851886	29860842	29860848	29859324	29859357	+	82	29851889	29860832
chr1	29877939	29896439	29877939	29878476	29895902	29896439	97	---	---	---	---	29878990	29879014	-	72	---	---
chr1	29886394	29895910	29886405	29887707	29894593	29895904	99	29886389	29886393	29895911	29895915	29887892	29887903	-	100	29886405	29895900
chr1	29901215	29919074	29901215	29903179	29917089	29919074	98	---	---	---	---	29903841	29903857	-	70	29901218	29919072
chr1	29905809	29915342	29905809	29907142	29914007	29915342	99	---	---	---	---	29907450	29907461	-	91	29905812	29915340
chr1	29931142	29940005	29931152	29932371	29938782	29939996	95	29931134	29931141	29940006	29940013	29932660	29932690	-	77	29931144	29939994
chr1	29931232	29939549	29931232	29931910	29938862	29939534	92	29931227	29931231	29939550	29939554	29931980	29932011	-	81	---	---
chr1	29972998	29982516	29972998	29974326	29981191	29982516	99	---	---	---	---	29974520	29974532	-	100	29972999	29982513
chr1	29995955	30001157	29995955	29996364	30000748	30001157	99	---	---	---	---	29996385	29996473	-	74	29995955	30001155
chr1	30003299	30010156	30003299	30003762	30009693	30010156	99	---	---	---	---	30003872	30003895	-	70	---	---
chr1	30010171	30017051	30010171	30010657	30016565	30017051	99	---	---	---	---	30016454	30016477	+	70	---	---
chr1	30044453	30058979	30044453	30045826	30057605	30058978	95	30044448	30044452	30058980	30058984	30046387	30046415	-	72	---	---
chr1	30063329	30068931	30063329	30063542	30068714	30068927	93	30063324	30063328	30068932	30068936	30063768	30063801	-	76	30063337	30068919
chr1	30071211	30079059	30071221	30072689	30077607	30079048	93	30071206	30071210	30079060	30079064	30072846	30072873	-	78	30071221	30079050
chr1	30105853	30124237	30105853	30107167	30122905	30124237	96	---	---	---	---	30107802	30107826	-	76	30105853	30124233
chr1	30111319	30120233	30111319	30112551	30118981	30120233	97	---	---	---	---	30112787	30112820	-	82	30111322	30120231
chr1	30135051	30143361	30135051	30135722	30142694	30143361	95	---	---	---	---	30135940	30135967	-	71	30135051	30143356
chr1	30144117	30159634	30144117	30148811	30155002	30159634	97	---	---	---	---	30154692	30154707	+	87	30144117	30159630
chr1	30173325	30185898	30173325	30173737	30185450	30185898	88	---	---	---	---	30184869	30184897	+	79	---	---
chr1	30195202	30204124	30195208	30196500	30202923	30204123	91	30195197	30195201	30204125	30204129	30196732	30196765	-	85	30195208	30204114
chr1	30225492	30237994	30225492	30226186	30237299	30237994	94	---	---	---	---	30226709	30226723	-	73	30225495	30237990
chr1	30269291	30280134	30269298	30270899	30278568	30280124	88	30269286	30269290	30280135	30280139	30271215	30271234	-	70	30269308	30280132
chr1	30271370	30280434	30271370	30271688	30280116	30280434	94	---	---	---	---	30279695	30279724	+	73	30271379	30280432
chr1	30280931	30298823	30280931	30282394	30297359	30298823	98	---	---	---	---	30297131	30297192	+	79	30280933	30298814
chr1	30282379	30296044	30282394	30284019	30294470	30296039	94	30282374	30282378	30296045	30296049	30284439	30284453	-	73	30282387	30296037
chr1	30306806	30325281	30306811	30306996	30325084	30325269	96	30306801	30306805	30325282	30325286	30307520	30307546	-	70	---	---
chr1	30306984	30325967	30306984	30307318	30325633	30325967	98	---	---	---	---	30308055	30308068	-	100	30307000	30325963
chr1	30314825	30323746	30314825	30316068	30322499	30323746	96	---	---	---	---	30316303	30316336	-	79	---	---
chr1	30325967	30334138	30325967	30327780	30332334	30334138	95	---	---	---	---	30332140	30332169	+	76	---	---
chr1	30350219	30359539	30350219	30350937	30358820	30359539	99	---	---	---	---	30358425	30358455	+	70	30350219	30359537
chr1	30370034	30388804	30370034	30370630	30388208	30388804	99	---	---	---	---	30371365	30371385	-	90	30370035	30388802
chr1	30371333	30380530	30371333	30373628	30378237	30380530	99	---	---	---	---	30378107	30378129	+	73	30371333	30380528
chr1	30405178	30414551	30405178	30405760	30413969	30414551	99	---	---	---	---	30405965	30405992	-	78	30405179	30414549
chr1	30423041	30437629	30423041	30426749	30433937	30437629	94	---	---	---	---	30426982	30427035	-	70	30423043	30437626
chr1	30452937	30465492	30452937	30454474	30463988	30465492	93	---	---	---	---	30454754	30454783	-	76	30452942	30465483
chr1	30455375	30462259	30455375	30457959	30459678	30462259	94	---	---	---	---	---	---	0	--	30455375	30462252
chr1	30479116	30488454	30479116	30479813	30487736	30488454	95	---	---	---	---	30480177	30480210	-	70	30479116	30488452
chr1	30489281	30498222	30489281	30490532	30496968	30498222	98	---	---	---	---	30490765	30490797	-	81	30489281	30498213
chr1	30500540	30510006	30500540	30501834	30508691	30510006	97	---	---	---	---	30508381	30508392	+	91	30500541	30510004
chr1	30526832	30537760	30526832	30527473	30537119	30537760	97	---	---	---	---	30536661	30536676	+	81	---	---
chr1	30567283	30588791	30567294	30568781	30587290	30588780	98	30567277	30567282	30588792	30588797	30569568	30569585	-	77	30567292	30588786
chr1	30573090	30582596	30573090	30574421	30581265	30582596	99	---	---	---	---	30580947	30580958	+	91	30573090	30582590
chr1	30619290	30630174	30619290	30620114	30629350	30630174	99	---	---	---	---	30629283	30629295	+	84	---	---
chr1	30632059	30644508	30632066	30632292	30644273	30644498	93	30632052	30632058	30644509	30644515	30644045	30644058	+	78	30632061	30644496
chr1	30670695	30687524	30670695	30671238	30686956	30687524	89	---	---	---	---	30672008	30672024	-	82	30670696	30687517
chr1	30672501	30680013	30672501	30673197	30679317	30680013	98	---	---	---	---	30673372	30673415	-	72	30672501	30680008
chr1	30693864	30701217	30693864	30694514	30700567	30701217	99	---	---	---	---	30700265	30700282	+	72	30693864	30701215
chr1	30713232	30722335	30713232	30714577	30720997	30722335	94	---	---	---	---	30720696	30720715	+	85	---	---
chr1	30723226	30732116	30723238	30724490	30730872	30732104	94	30723221	30723225	30732117	30732121	30724764	30724810	-	76	30723238	30732105
chr1	30737326	30744200	30737327	30738494	30743022	30744188	92	30737321	30737325	30744201	30744205	30742965	30742981	+	88	---	---
chr1	30745358	30759177	30745360	30745929	30758594	30759170	90	30745353	30745357	30759178	30759182	30746500	30746536	-	75	30745361	30759163
chr1	30745974	30754362	30745989	30747919	30752412	30754358	98	30745969	30745973	30754363	30754367	30752271	30752300	+	70	30745989	30754355
chr1	30769565	30790833	30769565	30771076	30789397	30790833	93	---	---	---	---	30788619	30788636	+	77	30769565	30790830
chr1	30777963	30787237	30777963	30779230	30786029	30787237	94	---	---	---	---	30785711	30785722	+	91	30777963	30787232
chr1	30800486	30805558	30800486	30801292	30804760	30805558	93	---	---	---	---	30804668	30804681	+	78	30800498	30805554
chr1	30810574	30832232	30810574	30811942	30830807	30832232	95	---	---	---	---	30830082	30830101	+	75	---	---
chr1	30817746	30824197	30817746	30819160	30822780	30824197	99	---	---	---	---	30819290	30819328	-	79	30817746	30824194
chr1	30841800	30851960	30841800	30843046	30850690	30851960	94	---	---	---	---	30850362	30850417	+	73	30841801	30851958
chr1	30868925	30870860	30868925	30869462	30870324	30870860	89	---	---	---	---	---	---	0	--	---	---
chr1	30870162	30877672	30870162	30870860	30876975	30877672	99	---	---	---	---	30876673	30876690	+	72	30870162	30877670
chr1	30891412	30894865	30891418	30892710	30893572	30894862	99	30891406	30891411	30894866	30894871	---	---	0	--	30891416	30894847
chr1	30899760	30907252	30899760	30900455	30906554	30907252	98	---	---	---	---	30906252	30906269	+	72	30899760	30907250
chr1	30916526	30921855	30916526	30916779	30921602	30921855	95	---	---	---	---	30921472	30921583	+	71	30916526	30921853
chr1	30921949	30933602	30921953	30924638	30930904	30933592	99	30921942	30921948	30933603	30933609	30924870	30924893	-	75	30921953	30933596
chr1	30945698	30957185	30945698	30946172	30956711	30957185	97	---	---	---	---	30956435	30956485	+	80	30945698	30957183
chr1	30972776	30978062	30972781	30973237	30977596	30978052	99	30972771	30972775	30978063	30978067	30977517	30977532	+	75	30972781	30978050
chr1	31003085	31010518	31003085	31003749	31009845	31010518	97	---	---	---	---	31004034	31004051	-	72	31003085	31010516
chr1	31010978	31025227	31010992	31011621	31024595	31025224	99	31010973	31010977	31025228	31025232	31012059	31012157	-	71	31010992	31025222
chr1	31030745	31034708	31030745	31031095	31034354	31034708	88	---	---	---	---	31031221	31031258	-	81	---	---
chr1	31064204	31080565	31064210	31064739	31080049	31080559	93	31064198	31064203	31080566	31080571	31065328	31065392	-	89	31064204	31080557
chr1	31065896	31074749	31065896	31066599	31074065	31074749	96	---	---	---	---	31066825	31066857	-	84	---	---
chr1	31116544	31124963	31116544	31120107	31121397	31124963	99	---	---	---	---	31120160	31120199	-	75	31116544	31124961
chr1	31127899	31136722	31127899	31129001	31135620	31136722	99	---	---	---	---	31135348	31135380	+	81	31127899	31136710
chr1	31157748	31175033	31157748	31158367	31174414	31175033	98	---	---	---	---	31173808	31173831	+	79	31157754	31175029
chr1	31159124	31166930	31159124	31160400	31165655	31166928	99	31159119	31159123	31166931	31166935	31160576	31160620	-	71	31159124	31166926
chr1	31178866	31188164	31178870	31180180	31186824	31188150	93	31178861	31178865	31188165	31188169	31180447	31180458	-	75	31178871	31188151
chr1	31198101	31206732	31198101	31198617	31206214	31206732	99	---	---	---	---	31205849	31205868	+	75	31198105	31206730
chr1	31221016	31239313	31221016	31222290	31238038	31239313	96	---	---	---	---	31222796	31222820	-	72	31221016	31239310
chr1	31221489	31238780	31221489	31221757	31238512	31238780	95	---	---	---	---	31222560	31222595	-	77	31221491	31238775
chr1	31230051	31246732	31230051	31232580	31244203	31246732	92	---	---	---	---	31243621	31243634	+	78	---	---
chr1	31239629	31248649	31239629	31240701	31247534	31248649	93	---	---	---	---	31240800	31240822	-	86	---	---
chr1	31248647	31257593	31248647	31249897	31256334	31257585	98	31248641	31248646	31257594	31257599	31250135	31250168	-	79	31248648	31257583
chr1	31257844	31275739	31257844	31258280	31275304	31275739	85	---	---	---	---	31259106	31259121	-	75	---	---
chr1	31265621	31275247	31265621	31266217	31274651	31275247	98	---	---	---	---	31266613	31266638	-	73	31265621	31275245
chr1	31275730	31283180	31275738	31276407	31282498	31283167	98	31275725	31275729	31283181	31283185	31282245	31282261	+	76	31275740	31283165
chr1	31289901	31303244	31289901	31291407	31301738	31303244	98	---	---	---	---	31301260	31301276	+	88	31289901	31303230
chr1	31291396	31300905	31291407	31292726	31299557	31300894	97	31291391	31291395	31300906	31300910	31299238	31299249	+	91	31291398	31300902
chr1	31310019	31322886	31310019	31311641	31321264	31322886	98	---	---	---	---	31311957	31311976	-	90	31310026	31322876
chr1	31328743	31334294	31328758	31329110	31333941	31334293	98	31328738	31328742	31334295	31334299	31329165	31329188	-	70	31328750	31334291
chr1	31380123	31400364	31380130	31380516	31399969	31400354	96	31380118	31380122	31400365	31400369	31381275	31381294	-	75	---	---
chr1	31380516	31394148	31380516	31381412	31393233	31394148	96	---	---	---	---	31392687	31392711	+	72	---	---
chr1	31394214	31400984	31394214	31394850	31400349	31400984	94	---	---	---	---	31400074	31400094	+	71	31394215	31400981
chr1	31405767	31418433	31405767	31408972	31415255	31418433	98	---	---	---	---	31414940	31414964	+	84	31405767	31418430
chr1	31429753	31437287	31429762	31430462	31436577	31437277	99	31429748	31429752	31437288	31437292	31430744	31430761	-	72	31429756	31437284
chr1	31437276	31442267	31437276	31438459	31441080	31442267	94	---	---	---	---	---	---	0	--	31437276	31442265
chr1	31456482	31465430	31456483	31457733	31464170	31465419	99	31456475	31456481	31465431	31465437	31463900	31463934	+	80	31456486	31465417
chr1	31456549	31464816	31456549	31457129	31464236	31464816	99	---	---	---	---	31463900	31463934	+	80	31456556	31464808
chr1	31470364	31484209	31470369	31471001	31483568	31484200	97	31470359	31470363	31484210	31484214	31471593	31471612	-	70	31470371	31484205
chr1	31488912	31497797	31488912	31490148	31496573	31497797	89	---	---	---	---	31490431	31490450	-	80	31488912	31497795
chr1	31500271	31516603	31500271	31500997	31515880	31516603	86	---	---	---	---	31501689	31501718	-	83	31500272	31516594
chr1	31524905	31533767	31524905	31526126	31532565	31533767	92	---	---	---	---	31532258	31532277	+	85	31524906	31533766
chr1	31534786	31545016	31534786	31535920	31543903	31545016	91	---	---	---	---	31543503	31543545	+	76	31534790	31545014
chr1	31566261	31578496	31566261	31568175	31576797	31578482	86	31566256	31566260	31578497	31578501	31568538	31568573	-	75	31566263	31578494
chr1	31589709	31601317	31589713	31593929	31597089	31601304	99	31589702	31589708	31601318	31601324	31596946	31596957	+	83	31589714	31601308
chr1	31619037	31626417	31619037	31619699	31625756	31626417	98	---	---	---	---	31619922	31619960	-	84	31619042	31626411
chr1	31635054	31647769	31635054	31635363	31647454	31647769	95	---	---	---	---	31646856	31646869	+	85	---	---
chr1	31660974	31672839	31660974	31661457	31672355	31672839	97	---	---	---	---	31672124	31672140	+	70	31660974	31672838
chr1	31677065	31682703	31677067	31677248	31682518	31682699	88	31677059	31677064	31682704	31682709	31682408	31682423	+	81	31677067	31682699
chr1	31685257	31687681	31685257	31685437	31687501	31687681	98	---	---	---	---	---	---	0	--	---	---
chr1	31693374	31702299	31693374	31694607	31701066	31702299	99	---	---	---	---	31694881	31694914	-	73	31693374	31702296
chr1	31707951	31717362	31707964	31708819	31716499	31717358	94	31707945	31707950	31717363	31717368	31709174	31709203	-	70	31707952	31717355
chr1	31733530	31743560	31733530	31736877	31740268	31743560	97	---	---	---	---	31740204	31740217	+	71	---	---
chr1	31735739	31742718	31735739	31736020	31742437	31742718	100	---	---	---	---	31742339	31742402	+	70	---	---
chr1	31757447	31772930	31757447	31758210	31772106	31772930	85	---	---	---	---	31771413	31771431	+	73	31757459	31772926
chr1	31761427	31770865	31761438	31762034	31770264	31770860	98	31761422	31761426	31770866	31770870	31762239	31762266	-	75	31761438	31770857
chr1	31775691	31782913	31775691	31776457	31782128	31782913	93	---	---	---	---	31781941	31781969	+	86	31775697	31782911
chr1	31785321	31794556	31785331	31785988	31793884	31794541	97	31785316	31785320	31794557	31794561	31786350	31786383	-	70	31785321	31794548
chr1	31799380	31804296	31799386	31799642	31804026	31804282	99	31799375	31799379	31804297	31804301	31803826	31803837	+	83	31799380	31804280
chr1	31811757	31832694	31811758	31813161	31831312	31832692	94	31811752	31811756	31832695	31832699	31830650	31830665	+	75	31811758	31832691
chr1	31819054	31826406	31819054	31819697	31825763	31826406	99	---	---	---	---	31825463	31825480	+	72	31819055	31826398
chr1	31832882	31844836	31832882	31833357	31844361	31844836	98	---	---	---	---	31844053	31844101	+	81	31832882	31844834
chr1	31846539	31859309	31846539	31847055	31858790	31859309	90	---	---	---	---	31847618	31847635	-	83	31846539	31859307
chr1	31859348	31867940	31859348	31860838	31866411	31867940	91	---	---	---	---	31861003	31861030	-	75	31859348	31867938
chr1	31916882	31925821	31916882	31918134	31924577	31925821	95	---	---	---	---	31918372	31918405	-	79	31916882	31925819
chr1	31933440	31944613	31933440	31936233	31941810	31944613	91	---	---	---	---	31936420	31936437	-	77	31933440	31944597
chr1	31946018	31954842	31946018	31947506	31953357	31954842	91	---	---	---	---	31953076	31953088	+	76	---	---
chr1	31959409	31972051	31959409	31962235	31969219	31972051	97	---	---	---	---	31968907	31968939	+	81	31959409	31972042
chr1	31959409	31970753	31959409	31960937	31969219	31970753	96	---	---	---	---	31961331	31961351	-	71	31959409	31970739
chr1	31973691	31985737	31973691	31975430	31983998	31985737	99	---	---	---	---	31975837	31975853	-	70	31973692	31985735
chr1	31989884	32008338	31989884	31991121	32007122	32008338	93	---	---	---	---	31991511	31991534	-	75	31989885	32008336
chr1	31991962	32001547	31991962	31992560	32000949	32001547	98	---	---	---	---	31992953	31992978	-	73	31991962	32001542
chr1	32012797	32022214	32012797	32014143	32020913	32022214	94	---	---	---	---	32014389	32014441	-	71	32012797	32022212
chr1	32029320	32043515	32029320	32029529	32043310	32043515	86	---	---	---	---	32030069	32030093	-	80	---	---
chr1	32029585	32043310	32029585	32031127	32041596	32043310	86	---	---	---	---	32031547	32031561	-	73	32029585	32043308
chr1	32056419	32065950	32056423	32057749	32064616	32065942	99	32056414	32056418	32065951	32065955	32064275	32064327	+	71	32056420	32065943
chr1	32082388	32092735	32082388	32083021	32092104	32092735	98	---	---	---	---	32091810	32091828	+	78	32082391	32092732
chr1	32094396	32102906	32094396	32095603	32101699	32102906	98	---	---	---	---	32101453	32101469	+	82	---	---
chr1	32125155	32133742	32125155	32128275	32130624	32133742	99	---	---	---	---	32128373	32128393	-	80	32125162	32133740
chr1	32192822	32210625	32192822	32193096	32210351	32210625	93	---	---	---	---	32193776	32193800	-	80	32192822	32210624
chr1	32197626	32207755	32197635	32201084	32204387	32207754	92	32197621	32197625	32207756	32207760	32204221	32204238	+	72	---	---
chr1	32213627	32222626	32213627	32214934	32221282	32222626	93	---	---	---	---	32220983	32220998	+	75	32213627	32222624
chr1	32250154	32264915	32250154	32252334	32262791	32264915	95	---	---	---	---	32252751	32252765	-	73	32250154	32264909
chr1	32309998	32319517	32309998	32311318	32318197	32319517	99	---	---	---	---	32317878	32317889	+	91	32309998	32319515
chr1	32331096	32347577	32331106	32331486	32347192	32347573	98	32331091	32331095	32347578	32347582	32331944	32331955	-	83	32331106	32347567
chr1	32340798	32349075	32340801	32342301	32347564	32349063	95	32340793	32340797	32349076	32349080	32347426	32347485	+	75	---	---
chr1	32340798	32349075	32340801	32342301	32347564	32349063	95	32340793	32340797	32349076	32349080	32347426	32347485	+	75	---	---
chr1	32374779	32381551	32374793	32375166	32381166	32381539	88	32374774	32374778	32381552	32381556	32381001	32381024	+	79	32374793	32381534
chr1	32376208	32384331	32376208	32376952	32383587	32384331	91	---	---	---	---	32377122	32377137	-	81	32376210	32384324
chr1	32378183	32396528	32378183	32378906	32395805	32396528	92	---	---	---	---	32379522	32379539	-	77	32378193	32396518
chr1	32388599	32395926	32388599	32389297	32395228	32395926	92	---	---	---	---	32394979	32394996	+	72	---	---
chr1	32403723	32417287	32403730	32405225	32415809	32417285	92	32403718	32403722	32417288	32417292	32415375	32415389	+	73	32403730	32417281
chr1	32449887	32458845	32449887	32451150	32457582	32458845	99	---	---	---	---	32451390	32451423	-	79	32449887	32458842
chr1	32481413	32496699	32481414	32482650	32495395	32496697	90	32481407	32481412	32496700	32496705	32494819	32494843	+	92	32481414	32496695
chr1	32486794	32491748	32486794	32487094	32491448	32491748	99	---	---	---	---	32487260	32487287	-	75	32486806	32491746
chr1	32510956	32522591	32510959	32512647	32520903	32522590	99	32510948	32510955	32522592	32522599	32513011	32513046	-	75	32510959	32522590
chr1	32534196	32554717	32534196	32538116	32550792	32554717	87	---	---	---	---	32550172	32550187	+	87	32534205	32554700
chr1	32543219	32550655	32543219	32543909	32549965	32550655	98	---	---	---	---	32549710	32549726	+	76	32543219	32550653
chr1	32556132	32577650	32556132	32556316	32577467	32577650	91	---	---	---	---	32557282	32557301	-	85	32556132	32577638
chr1	32564478	32568878	32564478	32565091	32568263	32568878	90	---	---	---	---	32565205	32565234	-	76	32564479	32568876
chr1	32578771	32589474	32578771	32579467	32588741	32589474	88	---	---	---	---	32588421	32588449	+	79	32578784	32589457
chr1	32593578	32601834	32593583	32597049	32598359	32601825	99	32593573	32593577	32601835	32601839	32597099	32597139	-	73	32593591	32601820
chr1	32619358	32638831	32619358	32620088	32638103	32638831	92	---	---	---	---	32620939	32620974	-	80	---	---
chr1	32628998	32639229	32628998	32629400	32638827	32639229	96	---	---	---	---	32629734	32629751	-	77	32629010	32639223
chr1	32652777	32661726	32652787	32654050	32660426	32661714	91	32652771	32652776	32661727	32661732	32654318	32654369	-	75	32652788	32661720
chr1	32704903	32712749	32704903	32706114	32711497	32712749	94	---	---	---	---	32711227	32711258	+	84	32704904	32712745
chr1	32713315	32727072	32713326	32714964	32725481	32727065	93	32713308	32713314	32727073	32727079	32725067	32725081	+	73	---	---
chr1	32732600	32740864	32732600	32733038	32740468	32740864	85	---	---	---	---	32740201	32740235	+	85	32732603	32740861
chr1	32735566	32752412	32735566	32738672	32749318	32752412	90	---	---	---	---	32748829	32748847	+	78	32735580	32752409
chr1	32752406	32770975	32752406	32753080	32770301	32770975	96	---	---	---	---	32769659	32769676	+	77	32752412	32770973
chr1	32773223	32782107	32773225	32774471	32780902	32782105	91	32773218	32773222	32782108	32782112	32774756	32774791	-	72	32773225	32782101
chr1	32789353	32800375	32789353	32790518	32799195	32800375	95	---	---	---	---	32798841	32798858	+	77	32789353	32800373
chr1	32809971	32815218	32809971	32810107	32815079	32815218	95	---	---	---	---	32810277	32810355	-	75	32809971	32815216
chr1	32830185	32837591	32830192	32830880	32836904	32837591	96	32830175	32830184	32837592	32837601	32831161	32831178	-	72	32830192	32837584
chr1	32863505	32880360	32863505	32864154	32879711	32880360	97	---	---	---	---	32864865	32864892	-	71	32863507	32880354
chr1	32866459	32874708	32866459	32869943	32871243	32874708	97	---	---	---	---	32871150	32871189	+	75	32866459	32874706
chr1	32880349	32889374	32880359	32881639	32888066	32889370	98	32880339	32880348	32889375	32889384	32881876	32881909	-	79	32880357	32889367
chr1	32880962	32889124	32880976	32881400	32888685	32889111	99	32880956	32880961	32889125	32889130	32888428	32888470	+	76	32880979	32889116
chr1	32898023	32919542	32898023	32898499	32919062	32919542	95	---	---	---	---	32918077	32918101	+	72	---	---
chr1	32903725	32912642	32903725	32904959	32911391	32912642	97	---	---	---	---	32905198	32905231	-	82	32903725	32912640
chr1	32919538	32928988	32919549	32920875	32927674	32928982	98	32919533	32919537	32928989	32928993	32927365	32927376	+	91	32919539	32928980
chr1	32951948	32961416	32951948	32953239	32960104	32961416	97	---	---	---	---	32959790	32959801	+	91	32951949	32961414
chr1	32961937	32976926	32961937	32963282	32975579	32976926	86	---	---	---	---	32975238	32975271	+	70	---	---
chr1	32964207	32977290	32964213	32964563	32976941	32977290	87	32964201	32964206	32977291	32977296	32976390	32976414	+	76	32964216	32977274
chr1	32966211	32973341	32966221	32967307	32972248	32973334	94	32966205	32966210	32973342	32973347	32972191	32972207	+	88	32966214	32973333
chr1	32977346	32985047	32977346	32978762	32983633	32985047	95	---	---	---	---	32983389	32983411	+	78	32977359	32985038
chr1	32992726	33006416	32992726	32996783	33002361	33006416	97	---	---	---	---	33002139	33002160	+	77	32992735	33006414
chr1	33010494	33022305	33010494	33011116	33021683	33022305	98	---	---	---	---	33011512	33011535	-	70	33010496	33022303
chr1	33048811	33057085	33048811	33049284	33056612	33057085	97	---	---	---	---	33049543	33049588	-	73	33048811	33057083
chr1	33060457	33067825	33060466	33061109	33067174	33067817	99	33060449	33060456	33067826	33067833	33061393	33061410	-	72	33060459	33067815
chr1	33090386	33110960	33090386	33090812	33110534	33110960	99	---	---	---	---	33091757	33091799	-	74	33090386	33110946
chr1	33103258	33111801	33103258	33104102	33110955	33111801	98	---	---	---	---	33104417	33104444	-	78	33103269	33111799
chr1	33129298	33146098	33129309	33133603	33141794	33146087	96	33129293	33129297	33146099	33146103	33141480	33141503	+	70	---	---
chr1	33134594	33146875	33134594	33136278	33145248	33146875	95	---	---	---	---	33136681	33136697	-	70	33134594	33146870
chr1	33178485	33198128	33178485	33180158	33196453	33198128	96	---	---	---	---	33195730	33195749	+	70	33178487	33198124
chr1	33191275	33206058	33191275	33193601	33203729	33206058	95	---	---	---	---	33193979	33193997	-	78	---	---
chr1	33191542	33206060	33191556	33193601	33204010	33206058	94	33191536	33191541	33206061	33206066	33193979	33193997	-	78	---	---
chr1	33195584	33202366	33195584	33197924	33200195	33202366	89	---	---	---	---	33197991	33198038	-	81	---	---
chr1	33195587	33201621	33195587	33197011	33200198	33201621	96	---	---	---	---	---	---	0	--	---	---
chr1	33199448	33202270	33199456	33200147	33201566	33202259	95	33199443	33199447	33202271	33202275	33201467	33201484	+	72	---	---
chr1	33212578	33230657	33212578	33215465	33227771	33230657	99	---	---	---	---	33227455	33227467	+	76	---	---
chr1	33215840	33232056	33215840	33216864	33231032	33232056	100	---	---	---	---	33217382	33217396	-	80	33215842	33232054
chr1	33264700	33276861	33264709	33268442	33273118	33276853	99	33264693	33264699	33276862	33276868	33268532	33268564	-	72	---	---
chr1	33280175	33288330	33280180	33282108	33286376	33288323	98	33280168	33280174	33288331	33288337	33286235	33286264	+	73	33280180	33288321
chr1	33312398	33321344	33312398	33313647	33320093	33321344	99	---	---	---	---	33313885	33313918	-	79	33312399	33321342
chr1	33323066	33336718	33323066	33327078	33332710	33336718	99	---	---	---	---	33332482	33332508	+	74	33323066	33336716
chr1	33342289	33355827	33342289	33343623	33354473	33355827	94	---	---	---	---	33354077	33354116	+	77	33342289	33355820
chr1	33365496	33379988	33365496	33366125	33379360	33379988	99	---	---	---	---	33378698	33378729	+	75	33365496	33379985
chr1	33382338	33391362	33382338	33383514	33390183	33391362	91	---	---	---	---	33390116	33390142	+	81	---	---
chr1	33382800	33391147	33382800	33383310	33390630	33391147	91	---	---	---	---	33383493	33383527	-	80	---	---
chr1	33400335	33412202	33400344	33403134	33409400	33412194	99	33400327	33400334	33412203	33412210	33403416	33403448	-	81	33400335	33412192
chr1	33414398	33424309	33414398	33414971	33423739	33424309	96	---	---	---	---	33415331	33415375	-	73	33414408	33424307
chr1	33427194	33436287	33427194	33428086	33435373	33436287	96	---	---	---	---	33435041	33435055	+	80	---	---
chr1	33472862	33480927	33472862	33476255	33477534	33480927	99	---	---	---	---	33476314	33476347	-	79	33472867	33480924
chr1	33495142	33516360	33495142	33498396	33513104	33516360	86	---	---	---	---	33499084	33499105	-	77	---	---
chr1	33512634	33516827	33512634	33513106	33516355	33516827	94	---	---	---	---	---	---	0	--	---	---
chr1	33516822	33526442	33516822	33521195	33522022	33526442	87	---	---	---	---	33521220	33521236	-	76	33516825	33526440
chr1	33528765	33543074	33528775	33529410	33542426	33543060	99	33528760	33528764	33543075	33543079	33541831	33541850	+	70	33528771	33543057
chr1	33549185	33563353	33549185	33549919	33562614	33563353	93	---	---	---	---	33562020	33562048	+	79	---	---
chr1	33564237	33571280	33564237	33564588	33570929	33571280	98	---	---	---	---	33564862	33564905	-	72	33564241	33571278
chr1	33572697	33581108	33572697	33576650	33577156	33581108	99	---	---	---	---	33577070	33577109	+	72	33572705	33581097
chr1	33581147	33589261	33581147	33584803	33585606	33589261	99	---	---	---	---	33584884	33584902	-	84	33581159	33589259
chr1	33609039	33615847	33609051	33610234	33614713	33615841	94	33609034	33609038	33615848	33615852	33614542	33614559	+	77	33609043	33615838
chr1	33629965	33638849	33629965	33631401	33637406	33638839	97	33629960	33629964	33638850	33638854	33637116	33637159	+	75	33629968	33638842
chr1	33662722	33673964	33662730	33665570	33671118	33673958	99	33662715	33662721	33673965	33673971	33665817	33665830	-	78	33662730	33673952
chr1	33675512	33682914	33675512	33676818	33681600	33682914	96	---	---	---	---	33676954	33676992	-	71	33675512	33682912
chr1	33698333	33711180	33698336	33698850	33710654	33711170	96	33698328	33698332	33711181	33711185	33699418	33699441	-	75	33698341	33711176
chr1	33718333	33731025	33718333	33718769	33730589	33731025	97	---	---	---	---	33719228	33719246	-	78	---	---
chr1	33719317	33731569	33719317	33719862	33731029	33731569	94	---	---	---	---	33720272	33720283	-	83	33719326	33731565
chr1	33758185	33776188	33758185	33758514	33775858	33776188	97	---	---	---	---	33759322	33759352	-	74	33758192	33776184
chr1	33765433	33774400	33765433	33766690	33773122	33774400	97	---	---	---	---	33772852	33772885	+	79	33765435	33774397
chr1	33791396	33796602	33791396	33792114	33795884	33796602	99	---	---	---	---	33792252	33792263	-	75	33791397	33796600
chr1	33806648	33816145	33806658	33807980	33814823	33816145	99	33806643	33806647	33816146	33816150	33808272	33808323	-	71	33806653	33816143
chr1	33816737	33825563	33816737	33817900	33824408	33825560	88	33816732	33816736	33825564	33825568	33824082	33824105	+	79	33816742	33825559
chr1	33834650	33848839	33834650	33835283	33848206	33848839	99	---	---	---	---	33835735	33835749	-	80	33834651	33848837
chr1	33874699	33883804	33874699	33875876	33882635	33883804	93	---	---	---	---	33876201	33876214	-	78	33874699	33883799
chr1	33883956	33902409	33883956	33884540	33901825	33902409	99	---	---	---	---	33884745	33884772	-	78	33883956	33902407
chr1	33884940	33893956	33884940	33886218	33892658	33893956	98	---	---	---	---	33886482	33886515	-	73	33884943	33893952
chr1	33929116	33948522	33929116	33929387	33948262	33948522	90	---	---	---	---	33930082	33930095	-	78	33929116	33948518
chr1	33934623	33948123	33934623	33936121	33946634	33948123	95	---	---	---	---	33946200	33946214	+	73	33934624	33948121
chr1	33958602	33968155	33958602	33959927	33966814	33968140	99	33958597	33958601	33968156	33968160	33960113	33960125	-	100	33958602	33968154
chr1	33975425	33984322	33975425	33977057	33982687	33984322	99	---	---	---	---	33982488	33982515	+	71	33975425	33984320
chr1	33975697	33983454	33975697	33976192	33982959	33983454	99	---	---	---	---	33982673	33982701	+	89	---	---
chr1	34002677	34021745	34002677	34004016	34020406	34021745	99	---	---	---	---	34019618	34019636	+	78	34002680	34021743
chr1	34004425	34013938	34004425	34005747	34012615	34013938	99	---	---	---	---	34005942	34005954	-	100	34004425	34013936
chr1	34045347	34053141	34045347	34045490	34052998	34053141	95	---	---	---	---	34052624	34052644	+	76	34045347	34053128
chr1	34083942	34093549	34083942	34084548	34092943	34093549	96	---	---	---	---	34084752	34084779	-	75	34083942	34093547
chr1	34095074	34104631	34095074	34096412	34103295	34104631	99	---	---	---	---	34096719	34096730	-	91	34095074	34104629
chr1	34116591	34134948	34116591	34117904	34133658	34134948	96	---	---	---	---	34118485	34118509	-	76	34116591	34134944
chr1	34121112	34130087	34121112	34122352	34128844	34130087	95	---	---	---	---	34128571	34128604	+	82	34121113	34130082
chr1	34121240	34129552	34121240	34121817	34128972	34129552	92	---	---	---	---	34121955	34121986	-	78	34121245	34129547
chr1	34158041	34169665	34158052	34158526	34169188	34169662	98	34158036	34158040	34169666	34169670	34158786	34158834	-	83	34158052	34169660
chr1	34170402	34179834	34170406	34171720	34178533	34179828	96	34170397	34170401	34179835	34179839	34178217	34178228	+	91	34170408	34179823
chr1	34191337	34203149	34191337	34193567	34200873	34203149	89	---	---	---	---	34200516	34200540	+	88	34191342	34203135
chr1	34192568	34205383	34192568	34195796	34202144	34205383	94	---	---	---	---	34201989	34202012	+	91	---	---
chr1	34200878	34210334	34200878	34202230	34209043	34210334	94	---	---	---	---	34208726	34208737	+	91	34200878	34210332
chr1	34225276	34230311	34225276	34225892	34229657	34230311	91	---	---	---	---	34226030	34226047	-	77	34225284	34230309
chr1	34241323	34250306	34241323	34242590	34249033	34250300	99	34241312	34241322	34250307	34250317	34242856	34242889	-	73	34241323	34250304
chr1	34252613	34263820	34252620	34253712	34262712	34263807	91	34252607	34252612	34263821	34263826	34262264	34262295	+	75	34252624	34263817
chr1	34258154	34261534	34258154	34259431	34260218	34261534	88	---	---	---	---	---	---	0	--	34258154	34261532
chr1	34267753	34281458	34267753	34271776	34277435	34281458	99	---	---	---	---	34271983	34272007	-	72	34267753	34281456
chr1	34290330	34299413	34290336	34291615	34298163	34299401	96	34290324	34290329	34299414	34299419	34291853	34291886	-	79	34290334	34299399
chr1	34311474	34322406	34311474	34314649	34319239	34322406	97	---	---	---	---	34319009	34319029	+	71	34311481	34322403
chr1	34333620	34342987	34333620	34334910	34341699	34342987	97	---	---	---	---	34341385	34341415	+	70	34333621	34342983
chr1	34349430	34369995	34349434	34350932	34368511	34369986	86	34349425	34349429	34369996	34370000	34367677	34367705	+	79	34349431	34369990
chr1	34349816	34369577	34349816	34350526	34368869	34369577	89	---	---	---	---	34351158	34351176	-	84	34349819	34369574
chr1	34365020	34373744	34365020	34366164	34372643	34373744	93	---	---	---	---	34372393	34372423	+	80	34365035	34373741
chr1	34377687	34391072	34377688	34381234	34387521	34391066	99	34377682	34377686	34391073	34391077	34381522	34381549	-	71	34377688	34391070
chr1	34387321	34402296	34387321	34387538	34402078	34402296	87	---	---	---	---	34401380	34401416	+	81	---	---
chr1	34391133	34411712	34391133	34391691	34411133	34411712	94	---	---	---	---	34410178	34410201	+	75	34391142	34411705
chr1	34392652	34405015	34392652	34395411	34402279	34405015	98	---	---	---	---	34395701	34395725	-	84	34392652	34405013
chr1	34430648	34438817	34430663	34434180	34435297	34438811	99	34430643	34430647	34438818	34438822	34434233	34434272	-	75	34430663	34438809
chr1	34453495	34462418	34453495	34455121	34460792	34462418	99	---	---	---	---	34460595	34460621	+	74	34453496	34462414
chr1	34475100	34482007	34475100	34478224	34478846	34482007	97	---	---	---	---	34478244	34478271	-	78	34475103	34482004
chr1	34501747	34507139	34501747	34502069	34506833	34507139	91	---	---	---	---	34502084	34502097	-	78	34501747	34507137
chr1	34525299	34535719	34525299	34525746	34535272	34535719	97	---	---	---	---	34526212	34526223	-	83	---	---
chr1	34551059	34569923	34551059	34551199	34569783	34569923	93	---	---	---	---	34569497	34569523	+	77	34551059	34569904
chr1	34551595	34560060	34551598	34551997	34559656	34560055	98	34551590	34551594	34560061	34560065	34559273	34559298	+	80	---	---
chr1	34560556	34572136	34560556	34562732	34569917	34572136	95	---	---	---	---	34562974	34563046	-	75	34560566	34572130
chr1	34572477	34581446	34572477	34573616	34580262	34581446	90	---	---	---	---	34573915	34573926	-	91	34572477	34581444
chr1	34572726	34581195	34572726	34573372	34580512	34581180	91	34572721	34572725	34581196	34581200	34573595	34573629	-	85	34572739	34581188
chr1	34640458	34647809	34640458	34641124	34647143	34647809	99	---	---	---	---	34646881	34646902	+	77	34640461	34647807
chr1	34665084	34683914	34665084	34666317	34682659	34683914	94	---	---	---	---	34681856	34681869	+	92	34665095	34683911
chr1	34673256	34682660	34673256	34674582	34681335	34682660	99	---	---	---	---	34674907	34674919	-	76	34673256	34682657
chr1	34692336	34701610	34692336	34693054	34700914	34701610	96	---	---	---	---	34700522	34700549	+	75	34692336	34701608
chr1	34715687	34732736	34715687	34716075	34732336	34732736	91	---	---	---	---	34731523	34731546	+	75	34715699	34732729
chr1	34717999	34726913	34717999	34719243	34725659	34726904	94	34717994	34717998	34726914	34726918	34725338	34725372	+	74	34718002	34726901
chr1	34734159	34747341	34734159	34734583	34746918	34747341	95	---	---	---	---	34735144	34735172	-	75	---	---
chr1	34747407	34756391	34747407	34748462	34755321	34756391	91	---	---	---	---	34748549	34748576	-	78	34747407	34756375
chr1	34747619	34756149	34747619	34748220	34755555	34756149	91	---	---	---	---	34755307	34755335	+	89	---	---
chr1	34757183	34764528	34757183	34757825	34763886	34764528	99	---	---	---	---	34758110	34758126	-	70	34757183	34764526
chr1	34768137	34777478	34768137	34769307	34776259	34777478	88	---	---	---	---	34775926	34775951	+	80	34768137	34777476
chr1	34789226	34807543	34789239	34790525	34806247	34807534	95	34789220	34789225	34807544	34807549	34791293	34791311	-	78	34789239	34807541
chr1	34789239	34807404	34789239	34790395	34806247	34807404	95	---	---	---	---	34791141	34791165	-	72	34789239	34807401
chr1	34793525	34802433	34793525	34794775	34801209	34802433	93	---	---	---	---	34795006	34795039	-	82	34793525	34802432
chr1	34820435	34831141	34820435	34822863	34828709	34831138	99	34820430	34820434	34831142	34831146	34828592	34828605	+	85	34820436	34831136
chr1	34842317	34851646	34842323	34843020	34850917	34851636	95	34842311	34842316	34851647	34851652	34850522	34850552	+	70	34842323	34851636
chr1	34869113	34890969	34869113	34869381	34890702	34890969	95	---	---	---	---	34870274	34870308	-	71	34869113	34890968
chr1	34870713	34878127	34870713	34871373	34877468	34878127	98	---	---	---	---	34877214	34877230	+	76	34870714	34878124
chr1	34883919	34890273	34883926	34885009	34889175	34890259	93	34883913	34883918	34890274	34890279	---	---	0	--	34883924	34890259
chr1	34910617	34919214	34910617	34911959	34917836	34919201	92	34910612	34910616	34919215	34919219	34917560	34917572	+	100	---	---
chr1	34932585	34941734	34932595	34933799	34940503	34941728	94	34932580	34932584	34941735	34941739	34940170	34940196	+	81	34932595	34941726
chr1	34943838	34955592	34943838	34945524	34953907	34955592	99	---	---	---	---	34953618	34953636	+	73	34943838	34955590
chr1	34987940	35005778	34987940	34989174	35004603	35005778	93	---	---	---	---	34989915	34989946	-	71	34987943	35005776
chr1	34995146	35004609	34995146	34996484	35003294	35004609	94	---	---	---	---	35002998	35003009	+	100	34995146	35004601
chr1	35027261	35036739	35027261	35028569	35035389	35036739	96	---	---	---	---	35028877	35028888	-	91	35027261	35036737
chr1	35056787	35065731	35056787	35058038	35064463	35065731	97	---	---	---	---	35058276	35058309	-	85	35056787	35065729
chr1	35073571	35081530	35073571	35074018	35081083	35081530	97	---	---	---	---	35080881	35080899	+	73	35073573	35081529
chr1	35081810	35090797	35081810	35083076	35089532	35090797	99	---	---	---	---	35083308	35083341	-	85	35081811	35090791
chr1	35093346	35107091	35093350	35095086	35105346	35107077	97	35093340	35093345	35107092	35107097	35104911	35104925	+	73	35093350	35107088
chr1	35144960	35158613	35144960	35146578	35156995	35158613	99	---	---	---	---	35156561	35156577	+	70	35144961	35158611
chr1	35167637	35178594	35167637	35172353	35173878	35178594	99	---	---	---	---	35173786	35173803	+	72	35167638	35178592
chr1	35182802	35203179	35182802	35183410	35202571	35203179	98	---	---	---	---	35201962	35201985	+	75	35182802	35203178
chr1	35186707	35198111	35186711	35187977	35196846	35198099	97	35186702	35186706	35198112	35198116	35188329	35188375	-	74	35186713	35198098
chr1	35209651	35231002	35209651	35210412	35230245	35231002	95	---	---	---	---	35211373	35211400	-	89	---	---
chr1	35210443	35219977	35210443	35211765	35218652	35219977	99	---	---	---	---	35212057	35212109	-	71	35210443	35219975
chr1	35220690	35229437	35220690	35222213	35227915	35229437	99	---	---	---	---	35222352	35222363	-	91	35220690	35229435
chr1	35221211	35228706	35221211	35221481	35228436	35228706	100	---	---	---	---	35228089	35228121	+	72	---	---
chr1	35243829	35254125	35243834	35244253	35253702	35254114	95	35243823	35243828	35254126	35254131	35253229	35253245	+	94	---	---
chr1	35280387	35296589	35280387	35281276	35295703	35296589	99	---	---	---	---	35281801	35281823	-	82	---	---
chr1	35286360	35295717	35286363	35287571	35294512	35295703	98	35286355	35286359	35295718	35295722	35294207	35294234	+	71	---	---
chr1	35286838	35295325	35286838	35287195	35294987	35295325	94	---	---	---	---	35287527	35287558	-	84	---	---
chr1	35306278	35312682	35306278	35307690	35311287	35312682	97	---	---	---	---	35307821	35307859	-	79	35306278	35312680
chr1	35313308	35322720	35313308	35314619	35321397	35322720	98	---	---	---	---	35321082	35321093	+	91	35313308	35322718
chr1	35332840	35339721	35332840	35334519	35338054	35339721	98	---	---	---	---	35334653	35334685	-	78	35332843	35339712
chr1	35348933	35362988	35348933	35350656	35361185	35362983	94	35348928	35348932	35362989	35362993	35360751	35360765	+	73	35348933	35362987
chr1	35349519	35362173	35349519	35349919	35361771	35362173	92	---	---	---	---	35361342	35361363	+	72	---	---
chr1	35377276	35386198	35377276	35378512	35384964	35386198	94	---	---	---	---	35378788	35378807	-	85	35377276	35386191
chr1	35392193	35406271	35392205	35392850	35405616	35406262	98	35392188	35392192	35406272	35406276	35404978	35404996	+	73	35392211	35406268
chr1	35425521	35443492	35425521	35426835	35442071	35443492	88	---	---	---	---	35427427	35427442	-	81	35425532	35443489
chr1	35445821	35464122	35445821	35447016	35462870	35464122	94	---	---	---	---	35462463	35462486	+	75	35445821	35464121
chr1	35450955	35460385	35450955	35452272	35459069	35460385	97	---	---	---	---	35458753	35458764	+	91	35450955	35460377
chr1	35450955	35459604	35450955	35451490	35459069	35459604	98	---	---	---	---	35451843	35451858	-	81	35450955	35459602
chr1	35477348	35491844	35477348	35477490	35491702	35491844	99	---	---	---	---	35478185	35478201	-	76	35477349	35491842
chr1	35479050	35487936	35479060	35480672	35486321	35487932	99	35479045	35479049	35487937	35487941	35480894	35480906	-	92	35479061	35487930
chr1	35512345	35518054	35512345	35512506	35517893	35518054	94	---	---	---	---	35512676	35512735	-	75	35512345	35518051
chr1	35545277	35561017	35545277	35545941	35560353	35561017	97	---	---	---	---	35546465	35546480	-	81	---	---
chr1	35552456	35559834	35552456	35553137	35559153	35559834	98	---	---	---	---	35558853	35558870	+	72	35552456	35559832
chr1	35561018	35569396	35561018	35561488	35568905	35569396	89	---	---	---	---	35568534	35568594	+	78	35561028	35569393
chr1	35575170	35584120	35575180	35576433	35582874	35584113	96	35575165	35575169	35584121	35584125	35582602	35582635	+	82	35575180	35584113
chr1	35587899	35601374	35587899	35589562	35599878	35601374	87	---	---	---	---	35599447	35599461	+	73	35587903	35601372
chr1	35604878	35616404	35604878	35609493	35611788	35616404	99	---	---	---	---	35611692	35611720	+	75	35604878	35616400
chr1	35629841	35643823	35629841	35630710	35642954	35643823	97	---	---	---	---	35642646	35642708	+	73	35629841	35643821
chr1	35646688	35655552	35646688	35647921	35654360	35655552	95	---	---	---	---	35648160	35648191	-	81	35646688	35655550
chr1	35662247	35670455	35662252	35664172	35668498	35670448	97	35662242	35662246	35670456	35670460	35664347	35664370	-	75	35662255	35670446
chr1	35694372	35709772	35694375	35695603	35708540	35709772	98	35694367	35694371	35709773	35709777	35696167	35696194	-	89	35694376	35709770
chr1	35701388	35707983	35701401	35701988	35707389	35707976	99	35701383	35701387	35707984	35707988	35702215	35702234	-	85	35701401	35707974
chr1	35724326	35731075	35724326	35724829	35730572	35731075	97	---	---	---	---	35724897	35724938	-	76	35724326	35731074
chr1	35733399	35736831	35733399	35733613	35736618	35736831	91	---	---	---	---	35733625	35733655	-	80	35733399	35736828
chr1	35747362	35756718	35747371	35747620	35756453	35756704	95	35747357	35747361	35756719	35756723	35747933	35747989	-	70	35747371	35756710
chr1	35749455	35752139	35749455	35749740	35751854	35752139	97	---	---	---	---	35749755	35749770	-	81	35749455	35752138
chr1	35799401	35808744	35799401	35800721	35807453	35808733	96	35799396	35799400	35808745	35808749	35807116	35807162	+	70	35799403	35808739
chr1	35826969	35835070	35826969	35827382	35834657	35835070	98	---	---	---	---	35827655	35827682	-	75	35826969	35835066
chr1	35843225	35852789	35843225	35844483	35851535	35852789	97	35843220	35843224	35852790	35852794	35844810	35844836	-	85	---	---
chr1	35857047	35866538	35857047	35859600	35863978	35866538	97	---	---	---	---	35859767	35859800	-	70	---	---
chr1	35874513	35888161	35874513	35878553	35884117	35888161	97	35874508	35874512	35888162	35888166	35878763	35878782	-	80	35874514	35888159
chr1	35912506	35925757	35912506	35916129	35922123	35925757	97	---	---	---	---	35921910	35921941	+	75	35912506	35925755
chr1	35939942	35942820	35939942	35940113	35942640	35942820	92	---	---	---	---	35940116	35940167	-	75	---	---
chr1	35946609	35957018	35946609	35947081	35956537	35957018	92	---	---	---	---	35956445	35956464	+	90	---	---
chr1	35948602	35955973	35948609	35949251	35955332	35955973	99	35948597	35948601	35955974	35955978	35949535	35949551	-	70	35948607	35955971
chr1	35976967	35990922	35976973	35977601	35990282	35990910	97	35976962	35976966	35990923	35990927	35989979	35989993	+	86	35976973	35990916
chr1	35996119	36007385	35996129	35997163	36006317	36007371	96	35996113	35996118	36007386	36007391	36005925	36005945	+	90	---	---
chr1	35996129	36007808	35996129	35997595	36006317	36007808	96	---	---	---	---	35998009	35998032	-	70	35996130	36007805
chr1	36008285	36023452	36008285	36008391	36023346	36023452	98	---	---	---	---	36022755	36022782	+	89	36008285	36023447
chr1	36015747	36024607	36015747	36016904	36023447	36024607	98	---	---	---	---	36023203	36023232	+	76	---	---
chr1	36024982	36036183	36024982	36027794	36033375	36036183	98	---	---	---	---	36028018	36028036	-	84	36024983	36036181
[truncated: 15,196 more rows]
