# Supplementary material for: LtrDetector: A tool-suite for detecting long terminal repeat retrotransposons de-novo
Source: BMC Genomics. 2019 Jun 3;20:450. doi: 10.1186/s12864-019-5796-9 (PMC6547461; doi:10.1186/s12864-019-5796-9)
Supplement: Supplementary file 9 — LTR retrotransposons found by LtrDetector in Zea mays. This compressed file (.tar.gz) includes the LTR retrotransposons found by LtrDetector in BED format. (TAR.GZ 4278 kb) [file 12864_2019_5796_MOESM9_ESM.gz › zmays/chr4Detector.bed]

SeqID	Retrotransposon	Left_LTR	Right_LTR		Left_TSD	Right_TSD	Polypurine Tract		TG	CA
	Start	End	Start	End	Start	End	ID	Start	End	Start	End	Start	End	Strand	Purine%	Start	End
chr4	0	3127	0	719	2395	3127	96	---	---	---	---	746	776	-	70	4	3119
chr4	4971	7795	4971	5375	7390	7795	98	---	---	---	---	5397	5413	-	70	---	---
chr4	19972	23150	19972	20729	22392	23150	96	---	---	---	---	20769	20786	-	72	19983	23145
chr4	25324	47188	25333	28781	43731	47177	99	25318	25323	47189	47194	29466	29495	-	70	25331	47185
chr4	29147	42742	29147	30801	41088	42742	99	---	---	---	---	40665	40681	+	70	29147	42740
chr4	47703	54635	47703	49010	53330	54635	97	---	---	---	---	---	---	0	--	---	---
chr4	54729	57141	54729	55292	56548	57141	87	---	---	---	---	55377	55391	-	80	---	---
chr4	62926	69174	62926	63650	68446	69174	94	---	---	---	---	68301	68332	+	75	---	---
chr4	72400	80202	72400	73676	78927	80202	98	---	---	---	---	78709	78752	+	70	72402	80200
chr4	84240	102247	84240	86096	100288	102247	91	---	---	---	---	86701	86762	-	88	84246	102237
chr4	90642	100288	90642	91227	99703	100288	99	---	---	---	---	91432	91459	-	78	90645	100286
chr4	138040	152469	138053	138326	152196	152469	96	138034	138039	152470	152475	152144	152159	+	75	138058	152467
chr4	141929	150328	141929	143213	149106	150328	94	---	---	---	---	148842	148875	+	79	141937	150323
chr4	154436	174488	154436	158004	170906	174488	96	---	---	---	---	158577	158606	-	83	---	---
chr4	160095	170494	160095	160763	169826	170494	97	---	---	---	---	161169	161192	-	70	---	---
chr4	170493	179074	170498	171094	178470	179066	95	170486	170492	179075	179081	171123	171140	-	77	170508	179072
chr4	179043	197822	179043	179446	197420	197822	96	---	---	---	---	196521	196565	+	71	179048	197815
chr4	179855	197420	179855	180535	196740	197420	98	---	---	---	---	195987	196009	+	78	179856	197418
chr4	185572	195686	185572	188810	192446	195686	99	---	---	---	---	192264	192387	+	77	185573	195684
chr4	197816	215782	197816	199069	214517	215782	97	---	---	---	---	213977	214001	+	72	197822	215780
chr4	203656	212672	203661	204906	211397	212660	97	203649	203655	212673	212679	211122	211158	+	83	203661	212670
chr4	251073	264868	251075	252703	263121	264863	93	251068	251072	264869	264873	253119	253135	-	70	251075	264866
chr4	271281	285641	271294	271922	285004	285635	97	271276	271280	285642	285646	284427	284447	+	71	271281	285632
chr4	287224	296533	287224	288535	295277	296533	92	---	---	---	---	288851	288873	-	78	287224	296531
chr4	314583	328035	314583	315049	327554	328035	91	---	---	---	---	315311	315343	-	75	---	---
chr4	317502	326923	317506	318195	326226	326915	94	317497	317501	326924	326928	318466	318499	-	79	---	---
chr4	317529	329482	317529	319655	327356	329482	87	---	---	---	---	327086	327104	+	89	317542	329477
chr4	330283	343951	330283	334310	339924	343951	99	---	---	---	---	339694	339717	+	70	330283	343949
chr4	352264	364025	352264	352805	363484	364025	96	---	---	---	---	353033	353085	-	81	352264	364023
chr4	370165	378143	370165	370384	377905	378143	86	---	---	---	---	377530	377564	+	71	370176	378137
chr4	394419	413685	394419	395648	412453	413685	99	---	---	---	---	395988	396001	-	85	394422	413676
chr4	428281	434694	428281	429694	433281	434694	98	---	---	---	---	429825	429863	-	79	428281	434692
chr4	437679	457105	437679	439011	455761	457105	91	---	---	---	---	454956	454987	+	75	437680	457103
chr4	444862	454935	444862	448200	451567	454935	96	---	---	---	---	448244	448257	-	71	444873	454931
chr4	457275	478578	457275	457754	478098	478578	95	---	---	---	---	477091	477104	+	78	457276	478563
chr4	457993	471701	457993	462034	467655	471687	99	457988	457992	471702	471706	467422	467448	+	74	---	---
chr4	476396	487762	476396	478081	486067	487762	89	---	---	---	---	478349	478374	-	80	476400	487756
chr4	488382	503877	488388	488820	503431	503868	94	488376	488381	503878	503883	489318	489373	-	73	488391	503875
chr4	496186	504770	496186	497109	503863	504770	90	---	---	---	---	503574	503604	+	70	---	---
chr4	508849	515748	508849	511435	513162	515748	98	---	---	---	---	513149	513160	+	91	508849	515746
chr4	520022	531355	520027	520513	530862	531348	94	520015	520021	531356	531362	530508	530557	+	70	520025	531346
chr4	532339	539774	532351	533235	538901	539772	94	532333	532338	539775	539780	533373	533388	-	81	532354	539772
chr4	541659	556200	541659	543028	554847	556200	94	---	---	---	---	554259	554287	+	72	541659	556197
chr4	587355	602011	587355	588696	600672	602011	93	---	---	---	---	589095	589150	-	76	587368	602009
chr4	592375	599817	592375	593059	599121	599806	97	592367	592374	599818	599825	593226	593280	-	70	592375	599804
chr4	603600	624647	603600	603883	624364	624647	95	---	---	---	---	623408	623436	+	72	603603	624641
chr4	613190	622704	613190	613777	622117	622704	99	---	---	---	---	613976	614003	-	75	613194	622702
chr4	624645	632490	624645	625921	631214	632490	98	---	---	---	---	630995	631039	+	71	624647	632488
chr4	656683	668552	656683	656910	668325	668552	97	---	---	---	---	667793	667807	+	93	---	---
chr4	666362	668716	666362	666532	668546	668716	95	---	---	---	---	666573	666584	-	91	666363	668706
chr4	669397	678446	669397	670655	677194	678446	95	---	---	---	---	676921	676954	+	82	669397	678444
chr4	679517	695674	679532	680858	694340	695664	87	679512	679516	695675	695679	681417	681429	-	84	679526	695671
chr4	681010	697007	681010	682201	695813	697007	87	---	---	---	---	682649	682669	-	76	---	---
chr4	684320	693468	684320	685674	692113	693468	97	---	---	---	---	691792	691827	+	75	684320	693465
chr4	704019	710501	704019	705196	709324	710501	96	---	---	---	---	709121	709163	+	76	704019	710500
chr4	723989	745793	723989	725326	744287	745793	86	---	---	---	---	743703	743731	+	72	---	---
chr4	727826	736160	727826	731309	732679	736160	99	---	---	---	---	731362	731401	-	75	727826	736158
chr4	746790	755021	746790	750149	751662	755021	99	---	---	---	---	---	---	0	--	746800	755009
chr4	760362	772507	760362	764829	768207	772507	92	---	---	---	---	768141	768154	+	71	760364	772496
chr4	781758	795730	781765	782392	795101	795728	99	781752	781757	795731	795736	782919	782938	-	75	781769	795729
chr4	810267	817253	810267	811348	816160	817253	92	---	---	---	---	811434	811450	-	88	810267	817247
chr4	830013	843420	830017	831443	841989	843407	95	830006	830012	843421	843427	831863	831877	-	73	830017	843417
chr4	852659	856344	852659	853466	855531	856344	93	---	---	---	---	---	---	0	--	852665	856339
chr4	867301	876048	867301	868477	874893	876048	93	---	---	---	---	868783	868798	-	75	867301	876046
chr4	892132	899574	892136	892805	898905	899574	99	892127	892131	899575	899579	898603	898619	+	70	892134	899572
chr4	901063	915837	901063	901683	915217	915837	95	---	---	---	---	902222	902235	-	78	901064	915828
chr4	927920	936313	927920	928635	935654	936313	87	---	---	---	---	928864	928922	-	72	927920	936304
chr4	945597	960545	945597	946240	959902	960545	95	---	---	---	---	946517	946566	-	76	---	---
chr4	946256	953570	946256	946796	953026	953566	98	946251	946255	953571	953575	947044	947074	-	77	946260	953564
chr4	964639	978371	964639	965642	977368	978371	93	---	---	---	---	976861	976875	+	80	---	---
chr4	986411	989617	986411	986662	989358	989606	88	986406	986410	989618	989622	986679	986696	-	88	---	---
chr4	997517	1018010	997517	998767	1016741	1018010	97	---	---	---	---	999285	999309	-	72	997518	1018005
chr4	999543	1011077	999543	1002172	1008446	1011077	99	---	---	---	---	1008132	1008163	+	81	999551	1011074
chr4	1031902	1039299	1031909	1033374	1037820	1039292	99	1031897	1031901	1039300	1039304	1037597	1037608	+	83	1031905	1039288
chr4	1073937	1083505	1073937	1077476	1079977	1083505	90	---	---	---	---	1077478	1077528	-	88	---	---
chr4	1083505	1100616	1083505	1084025	1100098	1100616	98	---	---	---	---	1084751	1084788	-	71	1083506	1100615
chr4	1087803	1096608	1087803	1089434	1094977	1096608	99	---	---	---	---	1094742	1094754	+	92	1087806	1096606
chr4	1101885	1108282	1101885	1103296	1106890	1108282	97	---	---	---	---	1106718	1106758	+	80	1101885	1108280
chr4	1135298	1144881	1135298	1136551	1143648	1144881	97	---	---	---	---	1136879	1136896	-	83	1135298	1144878
chr4	1159639	1169117	1159639	1160223	1168533	1169117	99	---	---	---	---	1160427	1160454	-	78	1159640	1169114
chr4	1177248	1191101	1177248	1181582	1186762	1191101	89	---	---	---	---	1186505	1186555	+	82	1177249	1191083
chr4	1185101	1194065	1185105	1186355	1192786	1194060	97	1185096	1185100	1194066	1194070	1192514	1192547	+	82	1185105	1194058
chr4	1232652	1242094	1232652	1233961	1240784	1242094	99	---	---	---	---	1240585	1240597	+	100	1232652	1242092
chr4	1249579	1255765	1249579	1250368	1254985	1255765	92	---	---	---	---	1254953	1254971	+	84	1249591	1255763
chr4	1262580	1276071	1262580	1264151	1274500	1276071	99	---	---	---	---	1274069	1274087	+	89	1262581	1276068
chr4	1297784	1305721	1297784	1301060	1302445	1305721	99	---	---	---	---	1301113	1301149	-	75	1297784	1305719
chr4	1318804	1334451	1318804	1324384	1328881	1334451	99	---	---	---	---	1324517	1324537	-	80	---	---
chr4	1373385	1391758	1373385	1375022	1390120	1391758	99	---	---	---	---	1389436	1389452	+	88	1373385	1391751
chr4	1377095	1386620	1377095	1378407	1385290	1386620	98	---	---	---	---	1384979	1384990	+	91	1377095	1386617
chr4	1401866	1410801	1401866	1403119	1409582	1410801	96	---	---	---	---	1403356	1403389	-	82	1401866	1410797
chr4	1414638	1419867	1414638	1415256	1419248	1419867	99	---	---	---	---	1419101	1419112	+	83	---	---
chr4	1424417	1441359	1424417	1424715	1441061	1441359	97	---	---	---	---	1440488	1440519	+	81	1424418	1441357
chr4	1429119	1438097	1429119	1430358	1436835	1438097	97	---	---	---	---	1430597	1430630	-	82	1429119	1438095
chr4	1434814	1440784	1434814	1437507	1438097	1440784	87	---	---	---	---	1437531	1437558	-	75	1434829	1440782
chr4	1448632	1456634	1448632	1449090	1456186	1456634	86	---	---	---	---	1449192	1449250	-	74	1448635	1456629
chr4	1467666	1472952	1467677	1468400	1472219	1472943	96	1467661	1467665	1472953	1472957	1472084	1472095	+	75	1467670	1472947
chr4	1485628	1498144	1485628	1488460	1495310	1498144	88	---	---	---	---	1494980	1494994	+	80	---	---
chr4	1485978	1497600	1485978	1487909	1495659	1497590	88	1485973	1485977	1497601	1497605	1495272	1495291	+	85	1485995	1497597
chr4	1489211	1510362	1489211	1491185	1508379	1510353	95	1489206	1489210	1510363	1510367	1491870	1491903	-	82	---	---
chr4	1494366	1512747	1494366	1495625	1511544	1512747	94	---	---	---	---	1510887	1510905	+	73	1494366	1512745
chr4	1498359	1507839	1498359	1499690	1506507	1507839	96	---	---	---	---	1506190	1506201	+	91	1498360	1507837
chr4	1539500	1544658	1539510	1539898	1544264	1544652	99	1539495	1539499	1544659	1544663	1544111	1544132	+	77	1539500	1544657
chr4	1547119	1562633	1547120	1547374	1562362	1562618	93	1547114	1547118	1562634	1562638	1548054	1548072	-	73	---	---
chr4	1549102	1561751	1549103	1550302	1560566	1561749	93	1549097	1549101	1561752	1561756	1560218	1560235	+	77	1549109	1561747
chr4	1564919	1585045	1564921	1566534	1583370	1585039	95	1564911	1564918	1585046	1585053	1582646	1582665	+	75	1564921	1585037
chr4	1573164	1582105	1573170	1574416	1580855	1582101	99	1573159	1573163	1582106	1582110	1580583	1580616	+	82	1573170	1582090
chr4	1596801	1612171	1596801	1601377	1607580	1612171	99	---	---	---	---	1607319	1607332	+	78	---	---
chr4	1627417	1634340	1627417	1627822	1633935	1634340	99	---	---	---	---	1633633	1633650	+	72	1627417	1634338
chr4	1645382	1654724	1645382	1646594	1653512	1654724	98	---	---	---	---	1646863	1646890	-	71	1645387	1654717
chr4	1646584	1662846	1646584	1646697	1662733	1662846	98	---	---	---	---	1662032	1662053	+	72	1646584	1662844
chr4	1654723	1662738	1654723	1658174	1659280	1662738	99	---	---	---	---	1658227	1658267	-	75	1654724	1662736
chr4	1681472	1697975	1681472	1682005	1697441	1697975	86	---	---	---	---	1682638	1682661	-	70	1681473	1697967
chr4	1685764	1692727	1685764	1687176	1691314	1692727	97	---	---	---	---	1687304	1687336	-	78	1685765	1692725
chr4	1686202	1692382	1686202	1686831	1691753	1692382	98	---	---	---	---	1687026	1687060	-	74	---	---
chr4	1697978	1706224	1697978	1699927	1704269	1706224	97	---	---	---	---	1700109	1700121	-	92	1697978	1706222
chr4	1698593	1705751	1698593	1699451	1704884	1705751	97	---	---	---	---	1699631	1699721	-	71	---	---
chr4	1728614	1737539	1728614	1729871	1736286	1737539	98	---	---	---	---	1736018	1736051	+	79	1728618	1737537
chr4	1754367	1758392	1754367	1754487	1758266	1758386	96	1754361	1754366	1758393	1758398	1758115	1758139	+	72	---	---
chr4	1790242	1799666	1790242	1791550	1798355	1799666	95	---	---	---	---	1791852	1791863	-	91	1790243	1799664
chr4	1790301	1799332	1790301	1791236	1798414	1799332	96	---	---	---	---	1791535	1791563	-	86	---	---
chr4	1801028	1809778	1801028	1802652	1808194	1809778	96	---	---	---	---	1802820	1802847	-	71	1801034	1809776
chr4	1849147	1861193	1849147	1852724	1857749	1861193	94	---	---	---	---	1857609	1857621	+	84	1849147	1861191
chr4	1857130	1862097	1857130	1857466	1861763	1862097	90	---	---	---	---	1857554	1857565	-	75	1857137	1862095
chr4	1858035	1861570	1858035	1858291	1861310	1861570	91	---	---	---	---	1861243	1861254	+	83	1858039	1861567
chr4	2401131	2415113	2401131	2401758	2414488	2415113	95	---	---	---	---	2413954	2413969	+	81	2401132	2415111
chr4	2439536	2453460	2439536	2441236	2451726	2453460	96	---	---	---	---	2441655	2441669	-	73	2439536	2453458
chr4	2465645	2474900	2465645	2468197	2472350	2474900	99	---	---	---	---	2468305	2468327	-	73	2465645	2474898
chr4	2515045	2520848	2515045	2515313	2520580	2520848	98	---	---	---	---	2520431	2520443	+	76	2515045	2520846
chr4	2645346	2664963	2645346	2646585	2663725	2664963	98	---	---	---	---	2662939	2662957	+	78	2645347	2664961
chr4	2647657	2657968	2647657	2648133	2657492	2657968	98	---	---	---	---	2657186	2657233	+	81	2647658	2657966
chr4	2676742	2695770	2676746	2681243	2691267	2695764	89	2676737	2676741	2695771	2695775	2690783	2690797	+	93	---	---
chr4	2690120	2696890	2690120	2691248	2695759	2696890	91	---	---	---	---	2691263	2691278	-	75	---	---
chr4	2696886	2702287	2696886	2698519	2700655	2702287	94	---	---	---	---	---	---	0	--	---	---
chr4	2702278	2710079	2702287	2703562	2708797	2710072	99	2702273	2702277	2710080	2710084	2703738	2703782	-	71	2702287	2710070
chr4	2710371	2722027	2710371	2712023	2720435	2722027	95	---	---	---	---	2712328	2712346	-	73	2710372	2722015
chr4	2763823	2772783	2763823	2765101	2771508	2772783	99	---	---	---	---	2771254	2771268	+	93	2763823	2772778
chr4	2772898	2781848	2772898	2774148	2780594	2781848	99	---	---	---	---	2774387	2774420	-	85	2772898	2781846
chr4	2775762	2785246	2775770	2779168	2781848	2785239	89	2775757	2775761	2785247	2785251	2779184	2779198	-	80	2775768	2785243
chr4	2801814	2812695	2801814	2804241	2810278	2812695	97	---	---	---	---	2804475	2804497	-	73	---	---
chr4	2923291	2932812	2923291	2924613	2931470	2932812	97	---	---	---	---	2924893	2924945	-	71	2923291	2932808
chr4	2934755	2947623	2934756	2936388	2945986	2947617	99	2934750	2934754	2947624	2947628	2936718	2936732	-	80	2934756	2947615
chr4	2968281	2973514	2968281	2968435	2973362	2973514	95	---	---	---	---	2973289	2973312	+	75	2968281	2973512
chr4	2991481	2997941	2991481	2992808	2996628	2997941	97	---	---	---	---	2996614	2996626	+	100	2991481	2997939
chr4	3018538	3032599	3018538	3020208	3030927	3032599	97	---	---	---	---	3020628	3020642	-	73	3018538	3032597
chr4	3032922	3044727	3032934	3037004	3040658	3044727	99	3032917	3032921	3044728	3044732	3040600	3040614	+	93	3032936	3044724
chr4	3065940	3085735	3065940	3066226	3085450	3085735	98	---	---	---	---	3084572	3084598	+	81	3065947	3085733
chr4	3068183	3084773	3068183	3068548	3084406	3084773	98	---	---	---	---	3069322	3069341	-	75	3068189	3084757
chr4	3072810	3081667	3072810	3074035	3080422	3081667	98	---	---	---	---	3080171	3080195	+	88	3072821	3081665
chr4	3103075	3121300	3103075	3104329	3120008	3121300	93	---	---	---	---	3105037	3105055	-	78	3103075	3121298
chr4	3108996	3117915	3108996	3110627	3116284	3117915	99	---	---	---	---	3110852	3110864	-	92	3108996	3117913
chr4	3139922	3148839	3139922	3141136	3147589	3148839	93	---	---	---	---	3141373	3141406	-	79	3139922	3148836
chr4	3154700	3164156	3154700	3155983	3162856	3164156	97	---	---	---	---	3162537	3162548	+	91	3154700	3164154
chr4	3181202	3189317	3181202	3184665	3185853	3189317	99	---	---	---	---	3185818	3185830	+	76	---	---
chr4	3204524	3220775	3204524	3204717	3220576	3220769	99	3204519	3204523	3220776	3220780	3205483	3205510	-	75	3204524	3220770
chr4	3207991	3216989	3207991	3209973	3215008	3216989	99	3207986	3207990	3216990	3216994	3214843	3214856	+	78	---	---
chr4	3275640	3296558	3275640	3276943	3295287	3296558	91	---	---	---	---	3277625	3277639	-	86	3275640	3296548
chr4	3279204	3290136	3279204	3281964	3287381	3290136	99	---	---	---	---	3282128	3282219	-	71	3279207	3290134
chr4	3307027	3318774	3307027	3308714	3317086	3318774	99	---	---	---	---	3316798	3316816	+	73	3307028	3318772
chr4	3361241	3369196	3361241	3364595	3365847	3369196	99	---	---	---	---	3365753	3365793	+	75	3361241	3369194
chr4	3386063	3391439	3386071	3388549	3388961	3391433	94	3386058	3386062	3391440	3391444	3388586	3388610	-	72	3386071	3391437
chr4	3396335	3405792	3396335	3397664	3404479	3405792	94	---	---	---	---	3404181	3404192	+	100	3396335	3405790
chr4	3417923	3427288	3417923	3418191	3427022	3427288	94	---	---	---	---	3426663	3426680	+	72	---	---
chr4	3433663	3437624	3433663	3433834	3437453	3437624	97	---	---	---	---	---	---	0	--	3433663	3437617
chr4	3473497	3485352	3473508	3475133	3483716	3485341	99	3473491	3473496	3485353	3485358	3475497	3475532	-	75	3473501	3485339
chr4	3486845	3493703	3486847	3487452	3493087	3493689	93	3486840	3486844	3493704	3493708	3487685	3487734	-	72	3486857	3493694
chr4	3528748	3535196	3528759	3530173	3533775	3535191	99	3528743	3528747	3535197	3535201	3530304	3530342	-	79	3528749	3535189
chr4	3540762	3553785	3540762	3541081	3553454	3553785	87	---	---	---	---	3541107	3541156	-	70	3540768	3553772
chr4	3543865	3551796	3543880	3547327	3548371	3551795	98	3543860	3543864	3551797	3551801	3548277	3548317	+	78	3543869	3551793
chr4	3620978	3629812	3620978	3621792	3628995	3629810	93	3620973	3620977	3629813	3629817	3628682	3628705	+	83	---	---
chr4	3631974	3645018	3631974	3632654	3644330	3645010	96	3631968	3631973	3645019	3645024	3643881	3643924	+	86	---	---
chr4	3651497	3663701	3651497	3654755	3660434	3663690	99	3651492	3651496	3663702	3663706	3654813	3654911	-	78	3651504	3663697
chr4	3684787	3687721	3684787	3685589	3686920	3687721	94	---	---	---	---	---	---	0	--	3684800	3687707
chr4	3695156	3699767	3695156	3697457	3697486	3699767	91	---	---	---	---	---	---	0	--	3695165	3699752
chr4	3724019	3728614	3724019	3726307	3726343	3728614	91	---	---	---	---	---	---	0	--	3724028	3728607
chr4	3742445	3749139	3742445	3743504	3748079	3749139	98	---	---	---	---	---	---	0	--	3742456	3749128
chr4	3765853	3779225	3765853	3767297	3777742	3779225	93	---	---	---	---	3777307	3777321	+	73	3765853	3779223
chr4	3801514	3807818	3801514	3803266	3806066	3807818	99	---	---	---	---	3806033	3806045	+	76	3801514	3807804
chr4	3859574	3862657	3859574	3860596	3861602	3862657	92	---	---	---	---	3860641	3860653	-	76	3859574	3862655
chr4	3867410	3880326	3867410	3869093	3878643	3880326	99	3867402	3867409	3880327	3880334	3869511	3869527	-	70	3867410	3880324
chr4	3880331	3886965	3880331	3880689	3886602	3886965	93	---	---	---	---	---	---	0	--	---	---
chr4	3892671	3902168	3892671	3893979	3900797	3902168	94	---	---	---	---	3894285	3894296	-	91	3892672	3902166
chr4	3905392	3914786	3905392	3905976	3914209	3914786	98	---	---	---	---	3906181	3906208	-	78	3905392	3914784
chr4	4079744	4089138	4079744	4080328	4088562	4089138	98	---	---	---	---	4080533	4080560	-	78	4079744	4089136
chr4	4122364	4131084	4122364	4122537	4130910	4131084	87	---	---	---	---	4122934	4122947	-	100	4122372	4131082
chr4	4166123	4177898	4166123	4166940	4177081	4177898	99	---	---	---	---	4176789	4176805	+	70	4166131	4177880
chr4	4166929	4177097	4166939	4169295	4174733	4177087	99	4166924	4166928	4177098	4177102	4169491	4169517	-	70	---	---
chr4	4178501	4182252	4178501	4178842	4181908	4182252	87	---	---	---	---	4178977	4178994	-	72	---	---
chr4	4194742	4213088	4194742	4195161	4212665	4213088	87	---	---	---	---	4212016	4212039	+	79	4194748	4213079
chr4	4195563	4213508	4195563	4195980	4213087	4213508	92	---	---	---	---	4212405	4212427	+	78	---	---
chr4	4196141	4210183	4196141	4197883	4208498	4210183	96	---	---	---	---	4198299	4198315	-	70	4196143	4210179
chr4	4231432	4245033	4231432	4233057	4243408	4245033	99	---	---	---	---	4242974	4242990	+	70	4231433	4245031
chr4	4264295	4286051	4264295	4267819	4282500	4286051	99	---	---	---	---	4281846	4281862	+	76	4264297	4286033
chr4	4284326	4286317	4284341	4284659	4285996	4286314	99	4284321	4284325	4286318	4286322	4285933	4285952	+	90	---	---
chr4	4291244	4299623	4291244	4291462	4299405	4299623	98	---	---	---	---	4291832	4291849	-	77	4291260	4299621
chr4	4345513	4357065	4345513	4348157	4354431	4357065	97	---	---	---	---	4348389	4348412	-	75	4345513	4357063
chr4	4357126	4377360	4357126	4357754	4376733	4377360	98	---	---	---	---	4375956	4376054	+	71	4357126	4377358
chr4	4362910	4371951	4362911	4366323	4368529	4371942	99	4362904	4362909	4371952	4371957	4368499	4368527	+	72	4362912	4371948
chr4	4392544	4402091	4392544	4393134	4401501	4402091	99	---	---	---	---	4393530	4393553	-	70	4392546	4402089
chr4	4408399	4420519	4408399	4409887	4419043	4420519	96	---	---	---	---	4418793	4418808	+	81	4408399	4420517
chr4	4432242	4442110	4432242	4433314	4441047	4442110	98	---	---	---	---	4440725	4440744	+	70	4432243	4442109
chr4	4450745	4458880	4450745	4454136	4455490	4458880	99	---	---	---	---	4455390	4455436	+	72	4450745	4458878
chr4	4501834	4511730	4501834	4503236	4510271	4511730	95	---	---	---	---	4510000	4510019	+	90	4501840	4511725
chr4	4537147	4551076	4537147	4537599	4550624	4551076	97	---	---	---	---	4538236	4538251	-	81	4537150	4551059
chr4	4561177	4570718	4561177	4564416	4567472	4570718	92	---	---	---	---	4564534	4564556	-	91	4561177	4570716
chr4	4574460	4594727	4574460	4575847	4593379	4594727	93	---	---	---	---	4576644	4576674	-	70	4574461	4594725
chr4	4577057	4584440	4577057	4578331	4583152	4584426	98	4577052	4577056	4584441	4584445	4578468	4578506	-	71	4577058	4584433
chr4	4602134	4605914	4602134	4602636	4605433	4605914	90	---	---	---	---	4602748	4602776	-	79	4602148	4605907
chr4	4627833	4643951	4627839	4628591	4643157	4643939	88	4627828	4627832	4643952	4643956	4629304	4629320	-	70	4627848	4643937
chr4	4632002	4636392	4632002	4632194	4636201	4636392	95	---	---	---	---	4632281	4632304	-	75	4632009	4636382
chr4	4647309	4652453	4647309	4647678	4652082	4652453	94	---	---	---	---	4647698	4647709	-	75	4647309	4652451
chr4	4656568	4663379	4656568	4657737	4662262	4663379	89	---	---	---	---	4662115	4662140	+	76	4656568	4663377
chr4	4669828	4676390	4669828	4670978	4675259	4676390	92	---	---	---	---	4675078	4675105	+	75	---	---
chr4	4672683	4683799	4672683	4673292	4683181	4683799	87	---	---	---	---	4682722	4682747	+	73	---	---
chr4	4683786	4702100	4683797	4685072	4700825	4702100	96	4683781	4683785	4702101	4702105	4685578	4685602	-	72	4683791	4702098
chr4	4696473	4703120	4696473	4697493	4702100	4703120	86	---	---	---	---	4697704	4697723	-	70	---	---
chr4	4696473	4703099	4696473	4697458	4702100	4703085	86	4696467	4696472	4703100	4703105	---	---	0	--	4696483	4703088
chr4	4718699	4727721	4718699	4719982	4726438	4727721	99	---	---	---	---	4720202	4720235	-	79	4718699	4727719
chr4	4762101	4778406	4762101	4762317	4778190	4778406	90	---	---	---	---	4777598	4777616	+	73	4762117	4778398
chr4	4763998	4780006	4763998	4764297	4779698	4779997	88	4763993	4763997	4780007	4780011	4778982	4778996	+	80	4764011	4779995
chr4	4769620	4783356	4769620	4771183	4781905	4783356	91	---	---	---	---	4771604	4771618	-	73	4769620	4783354
chr4	4804819	4822237	4804819	4809610	4817441	4822237	98	---	---	---	---	4809849	4809901	-	73	4804827	4822223
chr4	4846357	4855442	4846359	4847514	4854263	4855437	91	4846352	4846356	4855443	4855447	4847823	4847848	-	80	4846359	4855433
chr4	4856471	4861750	4856471	4856795	4861430	4861750	96	---	---	---	---	4856972	4856990	-	73	4856471	4861747
chr4	4888076	4897440	4888076	4889388	4896200	4897440	90	---	---	---	---	4889674	4889695	-	72	4888078	4897438
chr4	4911032	4922143	4911032	4912016	4921149	4922143	96	---	---	---	---	4912258	4912271	-	78	4911032	4922141
chr4	4942465	4948923	4942465	4943435	4947917	4948923	95	---	---	---	---	4943644	4943659	-	75	4942465	4948921
chr4	4977897	4987454	4977897	4979234	4986115	4987454	99	---	---	---	---	4985796	4985807	+	91	4977897	4987452
chr4	4992700	5012685	4992700	4992851	5012529	5012680	92	4992694	4992699	5012686	5012691	4993345	4993394	-	74	4992700	5012679
chr4	5042729	5061142	5042729	5044055	5059831	5061142	97	---	---	---	---	5059104	5059118	+	86	5042731	5061140
chr4	5048427	5057367	5048427	5049658	5056132	5057367	99	---	---	---	---	5049927	5049960	-	73	5048427	5057363
chr4	5068419	5073593	5068429	5068831	5073187	5073585	92	5068413	5068418	5073594	5073599	5068920	5068986	-	71	5068432	5073584
chr4	5084050	5090284	5084050	5085402	5088931	5090284	99	---	---	---	---	5088767	5088799	+	78	5084050	5090282
chr4	5095982	5105477	5095982	5097292	5104145	5105477	97	---	---	---	---	5103802	5103832	+	70	5095982	5105475
chr4	5107152	5119010	5107152	5107264	5118898	5119010	99	---	---	---	---	5118783	5118797	+	73	---	---
chr4	5111558	5118821	5111558	5112965	5117414	5118821	99	---	---	---	---	5112980	5112996	-	70	5111558	5118819
chr4	5119003	5132708	5119010	5120865	5130896	5132693	96	5118998	5119002	5132709	5132713	5130460	5130476	+	70	5119010	5132690
chr4	5133015	5138522	5133029	5133336	5138215	5138522	99	5133010	5133014	5138523	5138527	5133338	5133366	-	79	5133023	5138520
chr4	5154437	5168618	5154437	5155410	5167698	5168618	91	---	---	---	---	5155856	5155902	-	76	---	---
chr4	5168619	5180473	5168619	5171369	5177667	5180473	97	---	---	---	---	5171660	5171684	-	84	5168619	5180471
chr4	5180664	5189538	5180664	5181874	5188319	5189538	95	---	---	---	---	5188048	5188080	+	81	5180664	5189536
chr4	5195428	5203165	5195428	5196451	5202119	5203165	93	---	---	---	---	5196638	5196680	-	76	---	---
chr4	5230377	5242209	5230377	5232065	5240692	5242209	88	---	---	---	---	5232425	5232461	-	75	5230380	5242204
chr4	5288148	5297130	5288148	5289962	5295312	5297130	97	---	---	---	---	5295120	5295142	+	73	5288149	5297128
chr4	5297943	5315403	5297943	5298190	5315156	5315403	99	---	---	---	---	5314592	5314614	+	91	5297943	5315394
chr4	5298190	5306924	5298190	5299503	5305592	5306924	98	---	---	---	---	5305288	5305304	+	94	5298190	5306919
chr4	5306921	5318485	5306921	5310007	5315398	5318485	99	---	---	---	---	5315253	5315290	+	78	---	---
chr4	5347988	5368204	5347995	5350156	5365984	5368193	92	5347983	5347987	5368205	5368209	5365320	5365344	+	80	5347988	5368190
chr4	5348315	5368193	5348315	5350156	5366303	5368193	91	---	---	---	---	5365568	5365587	+	70	5348317	5368190
chr4	5355538	5364248	5355538	5356727	5363021	5364248	95	---	---	---	---	5356965	5356998	-	82	5355538	5364246
chr4	5382578	5404219	5382584	5382739	5404052	5404207	96	5382572	5382577	5404220	5404225	5383748	5383783	-	72	5382584	5404215
chr4	5390449	5403274	5390449	5391944	5401798	5403274	98	---	---	---	---	5392292	5392354	-	76	5390453	5403272
chr4	5415155	5429411	5415155	5416153	5428412	5429411	95	---	---	---	---	5416722	5416733	-	83	---	---
chr4	5429670	5450966	5429670	5430651	5449987	5450966	94	---	---	---	---	5431323	5431350	-	89	---	---
chr4	5486557	5500736	5486557	5491066	5496219	5500729	99	5486552	5486556	5500737	5500741	5491128	5491139	-	83	5486560	5500724
chr4	5526873	5531769	5526873	5527343	5531322	5531769	93	---	---	---	---	5527423	5527442	-	75	---	---
chr4	5557065	5571748	5557065	5558478	5570279	5571748	92	---	---	---	---	5559037	5559065	-	72	5557065	5571746
chr4	5700778	5714739	5700792	5702477	5713041	5714727	98	5700772	5700777	5714740	5714745	5702893	5702909	-	70	---	---
chr4	5725524	5734435	5725524	5726771	5733187	5734435	99	---	---	---	---	5727010	5727043	-	82	5725524	5734433
chr4	5774470	5783657	5774480	5775703	5782433	5783652	96	5774462	5774469	5783658	5783665	5782099	5782124	+	80	5774482	5783651
chr4	5784405	5793949	5784405	5787898	5790456	5793949	99	---	---	---	---	5787957	5788026	-	75	5784405	5793947
chr4	5804581	5823094	5804581	5805837	5821839	5823094	97	---	---	---	---	5821069	5821109	+	75	5804582	5823078
chr4	5811576	5820397	5811576	5812816	5819139	5820397	97	---	---	---	---	5818867	5818900	+	82	5811576	5820395
chr4	5823774	5827620	5823774	5824040	5827355	5827620	94	---	---	---	---	5824082	5824097	-	75	5823786	5827618
chr4	5831974	5836265	5831974	5832943	5835292	5836265	93	---	---	---	---	5835238	5835249	+	83	5831985	5836251
chr4	5851356	5862989	5851356	5854029	5860322	5862989	99	---	---	---	---	5860007	5860039	+	81	5851357	5862987
chr4	5874384	5881364	5874384	5876158	5879594	5881364	93	---	---	---	---	---	---	0	--	---	---
chr4	5874868	5880849	5874868	5875642	5880075	5880849	94	---	---	---	---	5875766	5875784	-	73	---	---
chr4	5878147	5882662	5878147	5878560	5882249	5882662	92	---	---	---	---	5878695	5878722	-	71	5878151	5882661
chr4	5882684	5892848	5882684	5883671	5891863	5892848	93	---	---	---	---	5891589	5891607	+	84	---	---
chr4	5893318	5899419	5893322	5895303	5897433	5899413	92	5893313	5893317	5899420	5899424	5895398	5895410	-	84	5893320	5899415
chr4	5896082	5908286	5896082	5896961	5907408	5908286	93	---	---	---	---	5897257	5897293	-	70	---	---
chr4	5913932	5926606	5913932	5914356	5926196	5926606	94	---	---	---	---	5914834	5914852	-	73	5913937	5926597
chr4	5928414	5935509	5928414	5928757	5935164	5935509	93	---	---	---	---	5934852	5934876	+	76	5928429	5935504
chr4	5929097	5933831	5929097	5929392	5933537	5933831	98	---	---	---	---	5933419	5933436	+	72	5929097	5933830
chr4	5937645	5944350	5937645	5940223	5941740	5944340	90	5937640	5937644	5944351	5944355	---	---	0	--	5937652	5944348
chr4	5939116	5943418	5939116	5939304	5943229	5943418	96	---	---	---	---	5939360	5939396	-	70	5939131	5943408
chr4	5945622	5959399	5945622	5947302	5957776	5959399	94	---	---	---	---	5947558	5947577	-	90	5945622	5959396
chr4	5945946	5958642	5945961	5946477	5958114	5958629	94	5945941	5945945	5958643	5958647	5946915	5946930	-	81	5945959	5958628
chr4	5977343	5988661	5977343	5979143	5986906	5988649	96	5977335	5977342	5988662	5988669	5986517	5986541	+	72	5977343	5988657
chr4	5977760	5988308	5977760	5978802	5987323	5988308	94	---	---	---	---	5979208	5979227	-	70	5977761	5988301
chr4	5994608	6002871	5994608	5995239	6002265	6002871	90	---	---	---	---	6002047	6002090	+	77	---	---
chr4	6046816	6056207	6046816	6048125	6054917	6056207	97	---	---	---	---	6054590	6054631	+	83	6046816	6056204
chr4	6062768	6072715	6062768	6063539	6071982	6072715	93	---	---	---	---	6063920	6063939	-	85	---	---
chr4	6073321	6084538	6073321	6076511	6081648	6084538	89	---	---	---	---	6076741	6076764	-	75	6073327	6084534
chr4	6104497	6122182	6104497	6105396	6121283	6122182	98	---	---	---	---	6106157	6106182	-	73	6104506	6122181
chr4	6114312	6123602	6114317	6115739	6122176	6123601	98	6114306	6114311	6123603	6123608	6122014	6122038	+	76	---	---
chr4	6157810	6169278	6157814	6160998	6166090	6169276	99	6157804	6157809	6169279	6169284	6161231	6161253	-	73	6157812	6169273
chr4	6242552	6253714	6242556	6245545	6250718	6253707	99	6242545	6242551	6253715	6253721	6250600	6250613	+	71	6242552	6253702
chr4	6271792	6291996	6271799	6273011	6290739	6291986	92	6271787	6271791	6291997	6292001	6289897	6289913	+	82	6271797	6291993
chr4	6306681	6314053	6306681	6307335	6313400	6314053	98	---	---	---	---	6313097	6313114	+	72	6306681	6314048
chr4	6314369	6329136	6314369	6315563	6327942	6329135	92	6314364	6314368	6329137	6329141	6316112	6316136	-	80	---	---
chr4	6321423	6327042	6321423	6322095	6326370	6327042	97	---	---	---	---	6322180	6322191	-	91	6321427	6327040
chr4	6334128	6341486	6334128	6334798	6340816	6341486	98	---	---	---	---	6335085	6335099	-	73	6334131	6341482
chr4	6349881	6357134	6349881	6352695	6354321	6357134	97	---	---	---	---	6352764	6352780	-	82	---	---
chr4	6363972	6369117	6363972	6365749	6367318	6369106	85	6363966	6363971	6369118	6369123	6367219	6367246	+	71	6363978	6369104
chr4	6371917	6386057	6371927	6373147	6384977	6386056	86	6371911	6371916	6386058	6386063	6373695	6373719	-	84	6371932	6386054
chr4	6393032	6400503	6393046	6393733	6399804	6400489	98	6393026	6393031	6400504	6400509	6399507	6399520	+	78	6393032	6400487
chr4	6402137	6409138	6402137	6404796	6406525	6409138	94	---	---	---	---	6406511	6406523	+	92	6402137	6409135
chr4	6414932	6433431	6414932	6415523	6432836	6433431	95	---	---	---	---	6416086	6416099	-	71	6414932	6433428
chr4	6416515	6425449	6416515	6417781	6424160	6425449	94	---	---	---	---	6418051	6418100	-	70	6416522	6425446
chr4	6456261	6473765	6456261	6456706	6473321	6473765	93	---	---	---	---	6472495	6472510	+	75	6456261	6473759
chr4	6465829	6474533	6465829	6466605	6473760	6474533	96	---	---	---	---	6466940	6466962	-	82	6465847	6474531
chr4	6465829	6474533	6465829	6466605	6473760	6474533	96	---	---	---	---	6466940	6466962	-	82	6465847	6474531
chr4	6488286	6495922	6488286	6491395	6492812	6495922	99	---	---	---	---	6492718	6492758	+	78	---	---
chr4	6504738	6524717	6504738	6505309	6524145	6524717	97	---	---	---	---	6523308	6523361	+	70	6504741	6524704
chr4	6515903	6523594	6515910	6519103	6520396	6523590	98	6515898	6515902	6523595	6523599	6519156	6519193	-	78	6515912	6523588
chr4	6525259	6534686	6525259	6528680	6531155	6534686	95	---	---	---	---	---	---	0	--	---	---
chr4	6536430	6543364	6536430	6537096	6542698	6543364	99	---	---	---	---	6537273	6537327	-	74	6536430	6543360
chr4	6552026	6566156	6552026	6555195	6563024	6566156	85	---	---	---	---	6562758	6562776	+	73	---	---
chr4	6558336	6567878	6558349	6559855	6566348	6567869	96	6558331	6558335	6567879	6567883	6560093	6560107	-	100	---	---
chr4	6583990	6594965	6583990	6584647	6594297	6594965	94	---	---	---	---	6594054	6594076	+	78	6583990	6594963
chr4	6611620	6615865	6611620	6613561	6613915	6615865	94	---	---	---	---	---	---	0	--	6611627	6615854
chr4	6646889	6668796	6646889	6652584	6663101	6668796	99	---	---	---	---	6662588	6662649	+	79	---	---
chr4	6669478	6678845	6669483	6670066	6678262	6678845	99	6669473	6669477	6678846	6678850	6670271	6670298	-	78	6669483	6678843
chr4	6707275	6719035	6707275	6708962	6717348	6719035	99	---	---	---	---	6709232	6709250	-	73	6707275	6719033
chr4	6797382	6799960	6797396	6797770	6799583	6799957	98	6797376	6797381	6799961	6799966	6799483	6799496	+	71	6797387	6799955
chr4	6804704	6813642	6804704	6805966	6812398	6813642	97	---	---	---	---	6812127	6812158	+	81	6804706	6813640
chr4	6815752	6821995	6815752	6816020	6821723	6821995	94	---	---	---	---	6821449	6821467	+	78	6815752	6821993
chr4	6859968	6864741	6859968	6860688	6864006	6864741	95	---	---	---	---	6860811	6860823	-	84	6859968	6864739
chr4	6885139	6894682	6885139	6886472	6893349	6894682	99	---	---	---	---	6893005	6893056	+	73	6885139	6894680
chr4	6924237	6938834	6924237	6925527	6937530	6938834	95	---	---	---	---	6936934	6936962	+	79	---	---
chr4	6940423	6956090	6940423	6942317	6954037	6956090	90	---	---	---	---	6953636	6953662	+	77	6940423	6956084
chr4	6942914	6950290	6942914	6943563	6949641	6950290	99	---	---	---	---	6949340	6949357	+	72	6942915	6950288
chr4	6950376	6964561	6950376	6953456	6961395	6964561	87	---	---	---	---	6953569	6953611	-	79	---	---
chr4	6985180	7005952	6985182	6986451	7004652	7005943	97	6985172	6985179	7005953	7005960	7003996	7004054	+	71	6985180	7005937
chr4	6992708	7004449	6992720	6993195	7003973	7004448	99	6992701	6992707	7004450	7004456	6993452	6993499	-	81	6992708	7004446
chr4	7005939	7015193	7005939	7007055	7014077	7015193	99	---	---	---	---	7007347	7007399	-	71	7005941	7015191
chr4	7028504	7037549	7028505	7029792	7036228	7037536	97	7028499	7028503	7037550	7037554	7030031	7030064	-	82	7028505	7037534
chr4	7058002	7067487	7058009	7059317	7066148	7067477	97	7057992	7058001	7067488	7067497	7065833	7065844	+	91	7058009	7067484
chr4	7070254	7083900	7070260	7071831	7082324	7083895	97	7070240	7070253	7083901	7083914	7072247	7072261	-	73	7070260	7083894
chr4	7084320	7097798	7084320	7088137	7093978	7097795	99	7084313	7084319	7097799	7097805	7093876	7093898	+	78	7084325	7097789
chr4	7120434	7141275	7120434	7121257	7140467	7141275	90	---	---	---	---	7139753	7139779	+	74	7120437	7141271
chr4	7121754	7129194	7121754	7122433	7128515	7129194	98	---	---	---	---	7122611	7122654	-	70	7121754	7129192
chr4	7129541	7134454	7129541	7130235	7133763	7134454	98	---	---	---	---	7133605	7133637	+	78	7129541	7134451
chr4	7141274	7149448	7141274	7144407	7146315	7149448	98	---	---	---	---	7146215	7146256	+	76	---	---
chr4	7157819	7168093	7157819	7161186	7164708	7168093	98	---	---	---	---	7161244	7161334	-	79	7157819	7168090
chr4	7169132	7174686	7169132	7169273	7174545	7174686	94	---	---	---	---	7174358	7174395	+	86	7169132	7174685
chr4	7181081	7190033	7181094	7182345	7188776	7190027	99	7181074	7181080	7190034	7190040	7188503	7188536	+	85	7181094	7190024
chr4	7197642	7206624	7197642	7198917	7205347	7206624	99	---	---	---	---	7199153	7199185	-	84	7197642	7206621
chr4	7265101	7279434	7265101	7265733	7278799	7279431	99	7265096	7265100	7279435	7279439	7266358	7266387	-	76	7265103	7279422
chr4	7307989	7326382	7307993	7309223	7325143	7326379	95	7307982	7307988	7326383	7326389	7309784	7309811	-	89	7307993	7326376
chr4	7310444	7319917	7310444	7311756	7318585	7319917	97	---	---	---	---	7311942	7311954	-	100	7310444	7319915
chr4	7380565	7395259	7380565	7382019	7393801	7395259	95	---	---	---	---	7393219	7393247	+	75	7380571	7395258
chr4	7419022	7427511	7419022	7420249	7426285	7427511	98	---	---	---	---	7426024	7426057	+	82	7419022	7427509
chr4	7449897	7457276	7449907	7450553	7456627	7457274	99	7449890	7449896	7457277	7457283	7456325	7456342	+	72	7449899	7457267
chr4	7459898	7472479	7459898	7463066	7469332	7472479	97	---	---	---	---	7463356	7463380	-	84	7459899	7472477
chr4	7491677	7501026	7491677	7492966	7499718	7501026	95	---	---	---	---	7499395	7499406	+	91	7491691	7501024
chr4	7514324	7526193	7514332	7515931	7524428	7526193	86	7514318	7514323	7526194	7526199	7516327	7516356	-	83	7514330	7526190
chr4	7540470	7548465	7540470	7540822	7548111	7548465	97	---	---	---	---	7541159	7541187	-	72	7540485	7548463
chr4	7554354	7561345	7554354	7556985	7558714	7561345	99	---	---	---	---	7558701	7558712	+	91	7554354	7561343
chr4	7568081	7577050	7568081	7569350	7575789	7577050	98	---	---	---	---	7569579	7569612	-	82	7568081	7577041
chr4	7581308	7599505	7581308	7582520	7598277	7599505	93	---	---	---	---	7583082	7583098	-	94	7581308	7599503
chr4	7584970	7593910	7584970	7586213	7592646	7593910	97	---	---	---	---	7592380	7592413	+	82	---	---
chr4	7601287	7608236	7601287	7602035	7607483	7608236	88	---	---	---	---	7602248	7602297	-	74	7601288	7608234
chr4	7621444	7630777	7621451	7624222	7627995	7630766	99	7621439	7621443	7630778	7630782	7627807	7627833	+	74	---	---
chr4	7641864	7652620	7641864	7646087	7648400	7652620	99	---	---	---	---	---	---	0	--	7641866	7652611
chr4	7665251	7673599	7665251	7666230	7672623	7673599	98	---	---	---	---	7672562	7672585	+	70	---	---
chr4	7674379	7688047	7674379	7675924	7686485	7688047	91	---	---	---	---	7686052	7686066	+	73	7674380	7688045
chr4	7688206	7691613	7688206	7688510	7691310	7691613	92	---	---	---	---	7688570	7688583	-	85	7688208	7691607
chr4	7696315	7705299	7696324	7697590	7704027	7705291	99	7696309	7696314	7705300	7705305	7697862	7697895	-	73	7696321	7705291
chr4	7696324	7704893	7696324	7697190	7704027	7704893	99	---	---	---	---	7703755	7703788	+	82	---	---
chr4	7723904	7741433	7723904	7724504	7740772	7741433	87	---	---	---	---	7725260	7725284	-	76	---	---
chr4	7724731	7732865	7724731	7725153	7732443	7732865	99	---	---	---	---	7725373	7725397	-	80	7724731	7732847
chr4	7733536	7741729	7733536	7733754	7741508	7741729	90	---	---	---	---	7734089	7734106	-	83	7733546	7741727
chr4	7755005	7766970	7755011	7756704	7765331	7766968	95	7755000	7755004	7766971	7766975	7757068	7757103	-	75	7755016	7766969
chr4	7774056	7794205	7774059	7775305	7792955	7794195	96	7774051	7774055	7794206	7794210	7775869	7775896	-	89	7774056	7794193
chr4	7841076	7849657	7841076	7844701	7846017	7849657	97	---	---	---	---	7845925	7845963	+	74	7841076	7849655
chr4	7857849	7866933	7857853	7859168	7865631	7866926	91	7857841	7857848	7866934	7866941	7859445	7859473	-	79	7857853	7866923
chr4	7892242	7895068	7892242	7892539	7894772	7895068	95	---	---	---	---	7894758	7894770	+	100	7892242	7895066
chr4	7903365	7910500	7903365	7906064	7907791	7910500	94	---	---	---	---	7907745	7907757	+	76	7903365	7910498
chr4	7924788	7931713	7924803	7925229	7931275	7931701	94	7924783	7924787	7931714	7931718	7925454	7925498	-	75	7924797	7931710
chr4	7954372	7973103	7954372	7954654	7972832	7973103	85	---	---	---	---	7955310	7955326	-	70	7954378	7973093
chr4	7991380	8009485	7991380	7992597	8008253	8009478	96	7991375	7991379	8009486	8009490	8007703	8007727	+	72	7991380	8009482
chr4	7995599	8004807	7995599	7997895	8002507	8004807	99	---	---	---	---	8002411	8002424	+	85	7995599	8004805
chr4	8009661	8023769	8009661	8010291	8023139	8023769	98	---	---	---	---	8022543	8022563	+	71	8009661	8023766
chr4	8031624	8047999	8031624	8032286	8047337	8047999	99	---	---	---	---	8032988	8033007	-	70	8031624	8047997
chr4	8035618	8044598	8035618	8036877	8043317	8044598	97	---	---	---	---	8043046	8043079	+	79	8035619	8044596
chr4	8057849	8066729	8057849	8059119	8065499	8066729	95	---	---	---	---	8065190	8065218	+	82	8057849	8066722
chr4	8068791	8076198	8068791	8069989	8075093	8076198	88	---	---	---	---	8070085	8070146	-	80	8068801	8076196
chr4	8078610	8096607	8078610	8079952	8095358	8096607	86	---	---	---	---	8094822	8094837	+	81	8078610	8096604
chr4	8081451	8090419	8081451	8082725	8089167	8090419	97	---	---	---	---	8088896	8088929	+	82	8081452	8090417
chr4	8124290	8145856	8124290	8124430	8145716	8145856	92	---	---	---	---	8144919	8144936	+	83	8124296	8145854
chr4	8134444	8143928	8134444	8135072	8143300	8143928	97	---	---	---	---	8135417	8135438	-	72	8134444	8143926
chr4	8163334	8170172	8163334	8165893	8167614	8170172	99	---	---	---	---	---	---	0	--	8163336	8170170
chr4	8178301	8198651	8178301	8180935	8195997	8198651	90	---	---	---	---	8195252	8195265	+	78	---	---
chr4	8187121	8195960	8187127	8187484	8195599	8195956	97	8187116	8187120	8195961	8195965	8187767	8187784	-	77	8187133	8195951
chr4	8195990	8214238	8195990	8197227	8213078	8214238	90	---	---	---	---	8212423	8212441	+	73	8195995	8214236
chr4	8198650	8208056	8198650	8199235	8207471	8208056	99	---	---	---	---	8207237	8207264	+	75	8198650	8208054
chr4	8261271	8270644	8261273	8262609	8269351	8270644	93	8261266	8261270	8270645	8270649	8269013	8269032	+	80	---	---
chr4	8279638	8287016	8279638	8280294	8286360	8287016	99	---	---	---	---	8286063	8286080	+	72	8279643	8287014
chr4	8321847	8335512	8321847	8325531	8331807	8335512	94	---	---	---	---	8325821	8325844	-	75	8321847	8335510
chr4	8341762	8349833	8341762	8344935	8346667	8349833	97	---	---	---	---	---	---	0	--	8341766	8349819
chr4	8341762	8349773	8341762	8344875	8346667	8349773	97	---	---	---	---	8344881	8344893	-	84	8341766	8349762
chr4	8351990	8371150	8351990	8352628	8370512	8371150	97	---	---	---	---	8353212	8353235	-	70	8351992	8371148
chr4	8359659	8369244	8359659	8360290	8368613	8369244	98	---	---	---	---	8360515	8360534	-	75	8359659	8369241
chr4	8372138	8381279	8372152	8373445	8380004	8381273	86	8372132	8372137	8381280	8381285	8373627	8373665	-	71	8372155	8381267
chr4	8387177	8401125	8387187	8388981	8399489	8401111	88	8387172	8387176	8401126	8401130	8389403	8389417	-	73	8387187	8401123
chr4	8404793	8413760	8404793	8406044	8412487	8413760	97	---	---	---	---	8406282	8406314	-	81	8404793	8413758
chr4	8432115	8443868	8432115	8433800	8442181	8443868	99	---	---	---	---	8434069	8434087	-	73	8432115	8443865
chr4	8446495	8455476	8446495	8447774	8454217	8455476	97	---	---	---	---	8448012	8448045	-	82	8446497	8455474
chr4	8472859	8485302	8472859	8475927	8482205	8485302	93	---	---	---	---	8476158	8476181	-	75	8472859	8485299
chr4	8497722	8508399	8497722	8498954	8507159	8508399	92	---	---	---	---	8506748	8506768	+	71	8497722	8508381
chr4	8519641	8533961	8519641	8523317	8530280	8533961	99	---	---	---	---	8523539	8523556	-	94	8519648	8533944
chr4	8543441	8557011	8543441	8547448	8553007	8557011	95	---	---	---	---	8547653	8547674	-	77	8543459	8557007
chr4	8580605	8593786	8580605	8581344	8593049	8593786	96	---	---	---	---	8581850	8581863	-	85	8580605	8593781
chr4	8582891	8592806	8582891	8585253	8590515	8592806	91	---	---	---	---	8585393	8585430	-	73	8582891	8592803
chr4	8593786	8602894	8593786	8594980	8601705	8602885	92	8593777	8593785	8602895	8602903	8601369	8601394	+	76	8593786	8602885
chr4	8593961	8602885	8593961	8594980	8601882	8602885	92	---	---	---	---	8601537	8601551	+	80	8593962	8602883
chr4	8605323	8612839	8605330	8606020	8612138	8612829	98	8605313	8605322	8612840	8612849	8611841	8611860	+	70	8605329	8612833
chr4	8616497	8625924	8616502	8617089	8625354	8625921	92	8616492	8616496	8625925	8625929	8625089	8625116	+	71	8616505	8625923
chr4	8639150	8656551	8639150	8640352	8655302	8656551	92	---	---	---	---	8641023	8641037	-	73	8639150	8656545
chr4	8640849	8654979	8640862	8643096	8652731	8654976	95	8640843	8640848	8654980	8654985	8643561	8643578	-	72	---	---
chr4	8652415	8655524	8652415	8652729	8655210	8655524	96	---	---	---	---	8655145	8655175	+	77	8652421	8655519
chr4	8657896	8666684	8657896	8659903	8664668	8666684	94	---	---	---	---	8664569	8664582	+	78	8657908	8666678
chr4	8676634	8689352	8676634	8677300	8688686	8689352	95	---	---	---	---	8688382	8688399	+	77	8676634	8689349
chr4	8702519	8718003	8702519	8706743	8713734	8718003	94	---	---	---	---	8713479	8713516	+	78	8702526	8718001
chr4	8723818	8732401	8723818	8726779	8729445	8732401	91	---	---	---	---	8729423	8729442	+	75	---	---
chr4	8735209	8756549	8735209	8736821	8754934	8756549	97	---	---	---	---	8737526	8737545	-	70	8735212	8756547
chr4	8735835	8755877	8735835	8736149	8755562	8755877	96	---	---	---	---	8754591	8754608	+	88	---	---
chr4	8743932	8750325	8743940	8746571	8747686	8750312	99	8743926	8743931	8750326	8750331	8746624	8746671	-	79	---	---
chr4	8756547	8762779	8756549	8757743	8761577	8762767	91	8756542	8756546	8762780	8762784	---	---	0	--	---	---
chr4	8769462	8776298	8769473	8769850	8775916	8776293	98	8769456	8769461	8776299	8776304	8769931	8769944	-	78	8769465	8776296
chr4	8790325	8807465	8790332	8790482	8807300	8807450	92	8790320	8790324	8807466	8807470	8791267	8791294	-	78	8790335	8807451
chr4	8811700	8830422	8811700	8813660	8828459	8830422	94	---	---	---	---	8814014	8814043	-	76	---	---
chr4	8837295	8846849	8837295	8837925	8846219	8846849	97	---	---	---	---	8838124	8838151	-	75	8837302	8846847
chr4	8851503	8865194	8851503	8853837	8862923	8865194	88	---	---	---	---	8862478	8862501	+	75	8851511	8865190
chr4	8872909	8882487	8872909	8873553	8881843	8882487	99	---	---	---	---	8873838	8873874	-	70	8872909	8882485
chr4	8901942	8920608	8901942	8902915	8919612	8920608	92	---	---	---	---	8903643	8903661	-	89	8901942	8920606
chr4	8910752	8921202	8910752	8911301	8920602	8921202	88	---	---	---	---	8920156	8920178	+	73	8910753	8921200
chr4	8922410	8929308	8922419	8924976	8926741	8929300	98	8922405	8922409	8929309	8929313	8925008	8925020	-	76	8922411	8929305
chr4	8930157	8939598	8930157	8930742	8939013	8939598	99	---	---	---	---	8930947	8930974	-	78	8930159	8939596
chr4	8951424	8966487	8951424	8951583	8966328	8966487	98	---	---	---	---	8965647	8965700	+	83	---	---
chr4	8969708	8983648	8969708	8971173	8982242	8983648	85	---	---	---	---	8981842	8981872	+	77	8969710	8983647
chr4	8971169	8980691	8971169	8971782	8980078	8980691	97	---	---	---	---	8979663	8979686	+	70	8971176	8980689
chr4	8984243	9003277	8984243	8984828	9002692	9003277	96	---	---	---	---	8985390	8985403	-	71	8984243	9003275
chr4	8987846	8997329	8987846	8990535	8994705	8997329	97	---	---	---	---	8990643	8990665	-	73	---	---
chr4	9003277	9017213	9003277	9007416	9013077	9017213	90	---	---	---	---	9012823	9012837	+	73	---	---
chr4	9008215	9029029	9008215	9009737	9027536	9029029	89	---	---	---	---	9010441	9010483	-	81	---	---
chr4	9008880	9028551	9008880	9009230	9028201	9028551	93	---	---	---	---	9027337	9027358	+	72	9008885	9028538
chr4	9011427	9028033	9011427	9011753	9027707	9028033	90	---	---	---	---	9012103	9012148	-	76	9011432	9028028
chr4	9017213	9026732	9017213	9017826	9026118	9026732	96	---	---	---	---	9025885	9025912	+	75	9017213	9026729
chr4	9029629	9048125	9029629	9030107	9047647	9048125	93	---	---	---	---	9046770	9046789	+	70	9029629	9048123
chr4	9033824	9043642	9033827	9036208	9041264	9043632	96	9033819	9033823	9043643	9043647	9036350	9036387	-	73	9033831	9043630
chr4	9051520	9055702	9051520	9052059	9055165	9055702	96	---	---	---	---	9055047	9055073	+	77	9051534	9055690
chr4	9065239	9069303	9065239	9066237	9068323	9069303	90	---	---	---	---	9068294	9068313	+	75	9065246	9069289
chr4	9093515	9101734	9093526	9096976	9098278	9101727	99	9093510	9093514	9101735	9101739	9098186	9098211	+	80	9093518	9101728
chr4	9102741	9112178	9102741	9104056	9110862	9112178	95	---	---	---	---	9104358	9104369	-	91	9102742	9112172
chr4	9115571	9133464	9115571	9116877	9132143	9133464	92	---	---	---	---	9131501	9131530	+	70	---	---
chr4	9117973	9122229	9117973	9118433	9121755	9122229	89	---	---	---	---	9121588	9121641	+	70	---	---
chr4	9125084	9132131	9125088	9127726	9129449	9132121	94	9125076	9125083	9132132	9132139	---	---	0	--	9125084	9132119
chr4	9134876	9151034	9134876	9137399	9148674	9151034	88	---	---	---	---	9137477	9137505	-	89	9134876	9151030
chr4	9154688	9164072	9154688	9157043	9161713	9164072	97	---	---	---	---	9161589	9161611	+	73	9154694	9164070
chr4	9155511	9163482	9155511	9156457	9162536	9163482	98	---	---	---	---	9162393	9162419	+	70	9155512	9163480
chr4	9164892	9171417	9164892	9165646	9170663	9171417	93	---	---	---	---	9165734	9165771	-	73	---	---
chr4	9171451	9175954	9171451	9171648	9175759	9175954	91	---	---	---	---	9171803	9171823	-	80	9171451	9175947
chr4	9195115	9208068	9195115	9199711	9203480	9208068	99	---	---	---	---	9199878	9199900	-	78	---	---
chr4	9230455	9246641	9230455	9231182	9245913	9246641	95	---	---	---	---	9245213	9245240	+	71	9230459	9246637
chr4	9240283	9247136	9240283	9240593	9246790	9247136	86	---	---	---	---	9240771	9240799	-	72	9240294	9247135
chr4	9247229	9262378	9247239	9248275	9261329	9262364	96	9247224	9247228	9262379	9262383	9260742	9260762	+	76	---	---
chr4	9249980	9259561	9249980	9252146	9257401	9259561	95	---	---	---	---	9257224	9257261	+	71	---	---
chr4	9249980	9259760	9249980	9252343	9257401	9259760	95	---	---	---	---	9257224	9257261	+	71	9249982	9259758
chr4	9262364	9276658	9262364	9266149	9272881	9276658	95	---	---	---	---	9272659	9272676	+	94	9262364	9276653
chr4	9291768	9303444	9291778	9295066	9300173	9303431	95	9291763	9291767	9303445	9303449	9299921	9299944	+	75	9291781	9303429
chr4	9307199	9314677	9307199	9307868	9314007	9314677	94	---	---	---	---	9308154	9308171	-	77	9307199	9314675
chr4	9332955	9347823	9332955	9337427	9343382	9347823	98	---	---	---	---	9343116	9343132	+	70	---	---
chr4	9354974	9361607	9354974	9355181	9361396	9361607	89	---	---	---	---	9355375	9355393	-	84	---	---
chr4	9355810	9371162	9355810	9356265	9370711	9371162	89	---	---	---	---	9356822	9356834	-	76	9355826	9371158
chr4	9361603	9368475	9361603	9364165	9365885	9368475	94	---	---	---	---	---	---	0	--	9361607	9368473
chr4	9372008	9380750	9372008	9372997	9379739	9380750	95	---	---	---	---	9373235	9373268	-	82	9372017	9380748
chr4	9394108	9401469	9394108	9394803	9400774	9401469	98	---	---	---	---	9394981	9395048	-	72	9394108	9401467
chr4	9414535	9433747	9414535	9415040	9433242	9433747	93	---	---	---	---	9415656	9415704	-	77	---	---
chr4	9417347	9424268	9417347	9419908	9421698	9424268	92	---	---	---	---	9419910	9419922	-	92	9417356	9424266
chr4	9417949	9422497	9417956	9418147	9422299	9422490	94	9417944	9417948	9422498	9422502	9418171	9418189	-	73	9417951	9422494
chr4	9435351	9442704	9435351	9436050	9442020	9442704	95	---	---	---	---	9436224	9436291	-	72	9435351	9442698
chr4	9452906	9474875	9452906	9454749	9473103	9474875	90	---	---	---	---	9455575	9455598	-	75	---	---
chr4	9455028	9463527	9455041	9456544	9462023	9463526	95	9455023	9455027	9463528	9463532	9456705	9456726	-	72	9455031	9463519
chr4	9465236	9475496	9465239	9465868	9474867	9475494	95	9465231	9465235	9475497	9475501	9465919	9465932	-	71	---	---
chr4	9478099	9485466	9478099	9478774	9484786	9485465	97	9478094	9478098	9485467	9485471	9478954	9478973	-	75	9478099	9485465
chr4	9485467	9495828	9485467	9486607	9494744	9495828	89	---	---	---	---	9486897	9486921	-	84	9485468	9495826
chr4	9501171	9509209	9501171	9502451	9507934	9509209	94	---	---	---	---	9502465	9502485	-	85	9501180	9509208
chr4	9512443	9521142	9512443	9514709	9518861	9521142	96	---	---	---	---	9514816	9514838	-	73	9512444	9521140
chr4	9512688	9519963	9512688	9513529	9519106	9519963	95	---	---	---	---	9513749	9513769	-	71	---	---
chr4	9524215	9542972	9524215	9524550	9542636	9542972	92	---	---	---	---	9542087	9542124	+	71	---	---
chr4	9527630	9541697	9527630	9528253	9541072	9541697	94	9527625	9527629	9541698	9541702	9528810	9528829	-	85	9527631	9541695
chr4	9542974	9548477	9542974	9545398	9546058	9548477	89	---	---	---	---	9545402	9545433	-	78	---	---
chr4	9563707	9579130	9563707	9564630	9578209	9579130	89	---	---	---	---	9565170	9565196	-	85	---	---
chr4	9565885	9572636	9565885	9568388	9570118	9572636	99	---	---	---	---	---	---	0	--	9565885	9572635
chr4	9580966	9590563	9580966	9583877	9588039	9590563	86	---	---	---	---	9583985	9584007	-	73	9580967	9590561
chr4	9597473	9618722	9597473	9598148	9618046	9618722	97	---	---	---	---	9598835	9598854	-	70	9597473	9618720
chr4	9601135	9615010	9601135	9601771	9614374	9615010	96	---	---	---	---	9613770	9613790	+	71	9601140	9615005
chr4	9621036	9630600	9621036	9621624	9630008	9630600	94	---	---	---	---	9621828	9621855	-	75	9621036	9630598
chr4	9633813	9645465	9633813	9634116	9645161	9645465	96	---	---	---	---	9644616	9644630	+	80	---	---
chr4	9637051	9645162	9637051	9638963	9643192	9645162	95	---	---	---	---	9643054	9643083	+	73	9637054	9645160
chr4	9650405	9660435	9650420	9652983	9657903	9660422	90	9650400	9650404	9660436	9660440	9653171	9653193	-	78	9650411	9660433
chr4	9654781	9660422	9654781	9655476	9659742	9660422	96	---	---	---	---	9655654	9655690	-	78	9654781	9660420
chr4	9660960	9667623	9660960	9664263	9664271	9667623	93	---	---	---	---	---	---	0	--	9660965	9667615
chr4	9668648	9683606	9668652	9672993	9679236	9683604	97	9668643	9668647	9683607	9683611	9673194	9673213	-	95	---	---
chr4	9686440	9698764	9686440	9689598	9695574	9698764	93	---	---	---	---	9689797	9689829	-	75	9686440	9698749
chr4	9690404	9702549	9690404	9693101	9699849	9702549	94	---	---	---	---	9693422	9693435	-	71	9690414	9702537
chr4	9690452	9701875	9690452	9692426	9699897	9701875	94	---	---	---	---	9692690	9692703	-	71	9690461	9701868
chr4	9711720	9732543	9711720	9712554	9731715	9732543	91	---	---	---	---	9730851	9730881	+	77	---	---
chr4	9724816	9734178	9724816	9725231	9733763	9734178	99	---	---	---	---	9733440	9733475	+	75	9724817	9734175
chr4	9728866	9741411	9728880	9733143	9737214	9741411	85	9728861	9728865	9741412	9741416	9733320	9733347	-	75	9728877	9741408
chr4	9730745	9740202	9730745	9731797	9739097	9740202	90	---	---	---	---	9732130	9732162	-	78	---	---
chr4	9776598	9785972	9776598	9777846	9784724	9785972	99	---	---	---	---	9778041	9778053	-	100	9776609	9785970
chr4	9806892	9810155	9806892	9807559	9809487	9810155	94	---	---	---	---	9809416	9809434	+	73	---	---
chr4	9807008	9809929	9807008	9807333	9809603	9809929	95	---	---	---	---	9807398	9807414	-	88	---	---
chr4	9808232	9812977	9808232	9808721	9812497	9812977	92	---	---	---	---	9812356	9812414	+	81	9808234	9812965
chr4	9808281	9812935	9808281	9808679	9812546	9812935	92	---	---	---	---	9812353	9812414	+	80	---	---
chr4	9810225	9824057	9810225	9810379	9823903	9824057	94	---	---	---	---	9823279	9823294	+	87	9810231	9824054
chr4	9814516	9823903	9814519	9815111	9823311	9823903	99	9814511	9814515	9823904	9823908	9823083	9823110	+	78	9814517	9823900
chr4	9826606	9833816	9826606	9827282	9833141	9833816	93	---	---	---	---	9827303	9827319	-	76	9826606	9833814
chr4	9835125	9848591	9835125	9839168	9844583	9848591	94	---	---	---	---	9839248	9839276	-	89	9835125	9848589
chr4	9850581	9858007	9850581	9851250	9857338	9858007	99	---	---	---	---	9857036	9857049	+	78	9850581	9858005
chr4	9870391	9879046	9870391	9873614	9875819	9879046	97	---	---	---	---	9873616	9873627	-	75	---	---
chr4	9881984	9898134	9881984	9882561	9897555	9898134	95	---	---	---	---	9883064	9883119	-	75	9881984	9898126
chr4	9903153	9914837	9903153	9904901	9913089	9914837	86	---	---	---	---	9905293	9905311	-	73	9903156	9914825
chr4	9903346	9914214	9903357	9904272	9913293	9914208	85	9903340	9903345	9914215	9914220	9904516	9904529	-	78	---	---
chr4	9910761	9920204	9910761	9911346	9919619	9920204	99	---	---	---	---	9911551	9911578	-	78	9910763	9920202
chr4	9932686	9954204	9932686	9932921	9953969	9954204	95	---	---	---	---	9933747	9933775	-	86	---	---
chr4	9934873	9942396	9934873	9935551	9941718	9942396	96	---	---	---	---	9935827	9935844	-	83	9934873	9942386
chr4	9954199	9969766	9954199	9954754	9969211	9969766	95	---	---	---	---	9955026	9955049	-	79	---	---
chr4	9957106	9964180	9957106	9957790	9963522	9964180	87	---	---	---	---	9957820	9957843	-	83	9957111	9964163
chr4	9992843	10006093	9992843	9996527	10002395	10006093	95	---	---	---	---	9996609	9996635	-	88	9992850	10006091
chr4	10013973	10033182	10013973	10014646	10032509	10033182	95	---	---	---	---	10032005	10032019	+	80	10013973	10033180
chr4	10020269	10031992	10020269	10023588	10028674	10031992	99	---	---	---	---	10023822	10023843	-	72	10020269	10031990
chr4	10053772	10063211	10053772	10054356	10062627	10063211	99	---	---	---	---	10054561	10054588	-	78	10053772	10063209
chr4	10065026	10074295	10065026	10065612	10073709	10074295	99	---	---	---	---	10073476	10073503	+	78	10065026	10074293
chr4	10075231	10085951	10075231	10075669	10085512	10085951	93	---	---	---	---	10085019	10085041	+	73	10075238	10085944
chr4	10076379	10085514	10076379	10078867	10083025	10085514	99	---	---	---	---	10078974	10078996	-	73	10076379	10085513
chr4	10089392	10098788	10089392	10090706	10097492	10098788	96	---	---	---	---	10097171	10097182	+	91	10089397	10098786
chr4	10099483	10114657	10099483	10102893	10111268	10114657	92	---	---	---	---	10103238	10103297	-	70	10099484	10114653
chr4	10137164	10151564	10137164	10140961	10147746	10151564	94	---	---	---	---	10141264	10141290	-	77	10137167	10151562
chr4	10152488	10164984	10152498	10153954	10163501	10164984	89	10152483	10152487	10164985	10164989	10163089	10163141	+	73	10152492	10164982
chr4	10152560	10164536	10152560	10153503	10163563	10164536	86	---	---	---	---	10163089	10163141	+	73	10152565	10164524
chr4	10174380	10187703	10174380	10177889	10184178	10187703	96	---	---	---	---	10178085	10178161	-	72	10174381	10187701
chr4	10189160	10207505	10189162	10190408	10206227	10207505	90	10189155	10189159	10207506	10207510	10205509	10205526	+	72	10189162	10207504
chr4	10191958	10201172	10191958	10194263	10198868	10201172	99	---	---	---	---	10194369	10194391	-	73	10191959	10201171
chr4	10217909	10227261	10217909	10221518	10223696	10227261	98	---	---	---	---	10223626	10223645	+	70	10217912	10227259
chr4	10233136	10242276	10233136	10235626	10239785	10242276	99	---	---	---	---	10239654	10239676	+	73	10233136	10242273
chr4	10246971	10260849	10246971	10251247	10256573	10260849	98	---	---	---	---	10256355	10256374	+	80	10246977	10260843
chr4	10276864	10289948	10276867	10280096	10286706	10289933	99	10276859	10276863	10289949	10289953	10280324	10280347	-	75	---	---
chr4	10291782	10311991	10291790	10292747	10311042	10311979	91	10291775	10291781	10311992	10311998	10293541	10293562	-	77	10291783	10311977
chr4	10293639	10305167	10293639	10296856	10301983	10305167	95	---	---	---	---	10297090	10297112	-	73	10293639	10305165
chr4	10332077	10345385	10332077	10335578	10341727	10345385	93	---	---	---	---	10341623	10341645	+	91	10332077	10345372
chr4	10354793	10375919	10354793	10355069	10375637	10375919	90	---	---	---	---	10374648	10374663	+	81	10354794	10375914
chr4	10361034	10373778	10361034	10364181	10370614	10373778	96	---	---	---	---	10370318	10370334	+	82	---	---
chr4	10392908	10402337	10392908	10394198	10401019	10402337	96	---	---	---	---	10400700	10400711	+	91	10392908	10402335
chr4	10407728	10413348	10407728	10409082	10412005	10413348	93	---	---	---	---	10411858	10411876	+	73	---	---
chr4	10423019	10434134	10423019	10423947	10433220	10434134	90	---	---	---	---	10424052	10424063	-	75	10423019	10434128
chr4	10427186	10434705	10427187	10427748	10434129	10434692	97	10427181	10427185	10434706	10434710	10433966	10433990	+	92	10427201	10434701
chr4	10461723	10465911	10461728	10462292	10465318	10465903	92	10461718	10461722	10465912	10465916	10465303	10465316	+	78	---	---
chr4	10475989	10495363	10475989	10479006	10492353	10495363	89	---	---	---	---	10491738	10491761	+	79	10475989	10495348
chr4	10490064	10499571	10490064	10491387	10498267	10499571	98	---	---	---	---	10491678	10491730	-	71	10490064	10499568
chr4	10503580	10506408	10503580	10503834	10506153	10506408	97	---	---	---	---	---	---	0	--	10503580	10506406
chr4	10506846	10512597	10506847	10507804	10511658	10512593	93	10506840	10506845	10512598	10512603	10507932	10507966	-	80	10506847	10512593
chr4	10516040	10525479	10516048	10516628	10524887	10525467	99	10516035	10516039	10525480	10525484	10524652	10524679	+	78	10516049	10525472
chr4	10538584	10546604	10538584	10540105	10545104	10546604	96	---	---	---	---	10540234	10540261	-	71	10538584	10546600
chr4	10568340	10581833	10568340	10569913	10580302	10581833	96	---	---	---	---	10579869	10579883	+	73	10568344	10581831
chr4	10629726	10642480	10629735	10630964	10641275	10642475	91	10629721	10629725	10642481	10642485	10631302	10631319	-	77	10629726	10642473
chr4	10643826	10661562	10643826	10644371	10661017	10661562	99	---	---	---	---	10644964	10644997	-	73	10643835	10661558
chr4	10651483	10661020	10651483	10652818	10659685	10661020	99	---	---	---	---	10659375	10659386	+	91	10651483	10661015
chr4	10686197	10700351	10686197	10686836	10699711	10700351	99	---	---	---	---	10687458	10687480	-	73	10686198	10700339
chr4	10761479	10767276	10761479	10761793	10766965	10767276	90	---	---	---	---	10766744	10766759	+	75	---	---
chr4	10767503	10777012	10767506	10768107	10776403	10777000	97	10767498	10767502	10777013	10777017	10768503	10768522	-	70	10767507	10777004
chr4	10778456	10793415	10778457	10780021	10791847	10793415	94	10778451	10778455	10793416	10793420	10780580	10780608	-	79	---	---
chr4	10793822	10802653	10793822	10795030	10801404	10802653	89	---	---	---	---	10795301	10795348	-	72	10793822	10802651
chr4	10809968	10824235	10809968	10810600	10823603	10824235	97	---	---	---	---	10823005	10823024	+	70	10809970	10824228
chr4	10863393	10866975	10863393	10864822	10865687	10866975	87	---	---	---	---	10864824	10864842	-	73	---	---
chr4	10873310	10879811	10873310	10874005	10879118	10879811	97	---	---	---	---	---	---	0	--	10873325	10879809
chr4	10914405	10929089	10914405	10914806	10928652	10929089	88	---	---	---	---	10915255	10915281	-	77	10914405	10929086
chr4	10917669	10926630	10917669	10918913	10925384	10926630	99	---	---	---	---	10919188	10919221	-	73	10917669	10926628
chr4	10936170	10948584	10936170	10937839	10946914	10948584	97	---	---	---	---	10938259	10938273	-	73	10936170	10948582
chr4	10965663	10986955	10965677	10967225	10985386	10986948	96	10965658	10965662	10986956	10986960	10984660	10984679	+	70	10965669	10986948
chr4	10972420	10979827	10972423	10975471	10977190	10979826	86	10972415	10972419	10979828	10979832	---	---	0	--	10972426	10979826
chr4	11012705	11025410	11012705	11013929	11024251	11025410	88	---	---	---	---	11023903	11023920	+	83	11012705	11025408
chr4	11033871	11047172	11033877	11036214	11044819	11047164	93	11033866	11033870	11047173	11047177	11036392	11036420	-	72	11033877	11047162
chr4	11053610	11062131	11053610	11054283	11061458	11062131	94	---	---	---	---	11061188	11061234	+	70	---	---
chr4	11055101	11062995	11055101	11055955	11062141	11062995	96	---	---	---	---	11056100	11056130	-	74	11055103	11062981
chr4	11071631	11076322	11071631	11071774	11076179	11076322	96	---	---	---	---	11075990	11076041	+	71	11071636	11076317
chr4	11129559	11138373	11129559	11130814	11137181	11138373	88	---	---	---	---	11131100	11131115	-	75	11129559	11138371
chr4	11156018	11175706	11156018	11159143	11172478	11175706	93	---	---	---	---	11159789	11159809	-	85	11156025	11175696
chr4	11162430	11169320	11162430	11163027	11168723	11169320	99	---	---	---	---	11168438	11168472	+	77	11162430	11169318
chr4	11182577	11185271	11182577	11183017	11184831	11185271	98	---	---	---	---	11183048	11183067	-	70	---	---
chr4	11188791	11210359	11188791	11189293	11209871	11210359	91	---	---	---	---	11208843	11208880	+	71	11188799	11210350
chr4	11195151	11208824	11195160	11196911	11207063	11208814	96	11195145	11195150	11208825	11208830	11206604	11206622	+	84	---	---
chr4	11195156	11209872	11195160	11197968	11207063	11209872	97	11195151	11195155	11209873	11209877	11206608	11206622	+	80	11195160	11209870
chr4	11227585	11236573	11227595	11228839	11235319	11236564	99	11227579	11227584	11236574	11236579	11229089	11229111	-	73	11227595	11236570
chr4	11246771	11262964	11246774	11247253	11262482	11262959	93	11246766	11246770	11262965	11262969	11261850	11261874	+	76	11246773	11262960
chr4	11251117	11261334	11251117	11254450	11258093	11261334	97	---	---	---	---	11257911	11258035	+	77	11251117	11261332
chr4	11266417	11280803	11266417	11267045	11280174	11280803	99	---	---	---	---	11279518	11279547	+	76	11266423	11280800
chr4	11283553	11300694	11283553	11283938	11300308	11300694	95	---	---	---	---	11284461	11284476	-	81	11283553	11300692
chr4	11284552	11296121	11284552	11285032	11295641	11296121	97	---	---	---	---	11285257	11285307	-	82	11284553	11296119
chr4	11309645	11319184	11309645	11310209	11318636	11319184	89	---	---	---	---	11310599	11310613	-	73	---	---
chr4	11337560	11355312	11337571	11338100	11354811	11355301	89	11337555	11337559	11355313	11355317	11353975	11353993	+	78	11337560	11355297
chr4	11345486	11354809	11345486	11346727	11353568	11354809	99	---	---	---	---	11353275	11353286	+	100	11345487	11354807
chr4	11374368	11379633	11374368	11374565	11379424	11379633	91	---	---	---	---	11374583	11374692	-	70	11374368	11379631
chr4	11386314	11396182	11386314	11387840	11394650	11396182	99	---	---	---	---	11388157	11388175	-	73	---	---
chr4	11403550	11411935	11403551	11403943	11411530	11411922	96	11403544	11403549	11411936	11411941	11411172	11411189	+	83	11403551	11411919
chr4	11415013	11423508	11415013	11416285	11422238	11423508	99	---	---	---	---	11416521	11416554	-	82	11415013	11423506
chr4	11430021	11450902	11430021	11431218	11449721	11450902	93	---	---	---	---	11432128	11432144	-	70	11430021	11450890
chr4	11435753	11447497	11435753	11438044	11445184	11447497	98	---	---	---	---	11444874	11444946	+	78	11435755	11447495
chr4	11486196	11496897	11486196	11486352	11496742	11496897	92	---	---	---	---	11496222	11496250	+	86	11486214	11496896
chr4	11493223	11513189	11493223	11494375	11512037	11513189	93	---	---	---	---	11495003	11495026	-	91	---	---
chr4	11498100	11516922	11498100	11499330	11515692	11516922	99	---	---	---	---	11514895	11514910	+	75	11498100	11516920
chr4	11505388	11514926	11505388	11506716	11513598	11514926	99	---	---	---	---	11513253	11513305	+	71	11505388	11514924
chr4	11512832	11516269	11512832	11514170	11514926	11516269	86	---	---	---	---	11514895	11514910	+	75	---	---
chr4	11543799	11549908	11543799	11545124	11548582	11549908	93	---	---	---	---	11548418	11548450	+	78	11543799	11549905
chr4	11562084	11571415	11562084	11563323	11570177	11571415	99	---	---	---	---	11569975	11569987	+	100	11562091	11571413
chr4	11590341	11605753	11590341	11593674	11602421	11605753	97	---	---	---	---	11593991	11594014	-	75	11590342	11605751
chr4	11594592	11601942	11594594	11595261	11601266	11601932	99	11594582	11594591	11601943	11601952	11595542	11595559	-	72	11594594	11601927
chr4	11610745	11618205	11610745	11611412	11617538	11618205	99	---	---	---	---	11617235	11617252	+	72	11610745	11618200
chr4	11625569	11638506	11625572	11628906	11635170	11638492	98	11625563	11625568	11638507	11638512	11629196	11629220	-	84	11625572	11638497
chr4	11659324	11668386	11659331	11660488	11667208	11668383	94	11659318	11659323	11668387	11668392	11666874	11666898	+	80	11659324	11668379
chr4	11695832	11710875	11695832	11700222	11706485	11710875	99	---	---	---	---	11706171	11706192	+	72	11695840	11710873
chr4	11717004	11724567	11717004	11717942	11723651	11724567	94	---	---	---	---	11718169	11718197	-	86	11717019	11724557
chr4	11727598	11736498	11727600	11728801	11735231	11736491	94	11727591	11727597	11736499	11736505	11729039	11729072	-	85	11727600	11736489
chr4	11739076	11748272	11739076	11740314	11747052	11748272	95	---	---	---	---	11746730	11746747	+	83	11739076	11748265
chr4	11795861	11815384	11795861	11796340	11814905	11815384	95	---	---	---	---	11797238	11797256	-	78	11795861	11815382
chr4	11802354	11810739	11802361	11803614	11809481	11810735	99	11802349	11802353	11810740	11810744	11803851	11803884	-	82	11802354	11810733
chr4	11831810	11852198	11831810	11832728	11851280	11852198	98	---	---	---	---	11833451	11833532	-	73	---	---
chr4	11841433	11853008	11841433	11842248	11852193	11853008	98	---	---	---	---	11842669	11842683	-	73	11841439	11853006
chr4	11857170	11868974	11857170	11858687	11867400	11868974	95	11857164	11857169	11868975	11868980	11858933	11858963	-	77	11857170	11868972
chr4	11871813	11881020	11871813	11874107	11878722	11881020	99	---	---	---	---	11878592	11878614	+	73	11871813	11881018
chr4	11883508	11897932	11883508	11885073	11896347	11897932	94	---	---	---	---	11885492	11885506	-	73	11883508	11897930
chr4	11936625	11943402	11936625	11937678	11942347	11943402	94	---	---	---	---	11937713	11937729	-	88	---	---
chr4	11949360	11954221	11949360	11949728	11953853	11954221	98	---	---	---	---	11949828	11949845	-	72	11949365	11954219
chr4	11975039	11983044	11975039	11975357	11982706	11983044	92	---	---	---	---	11982408	11982439	+	78	11975040	11983042
chr4	11983737	12001129	11983737	11984940	11999944	12001129	91	---	---	---	---	11985629	11985662	-	76	11983737	12001128
chr4	11986942	11999582	11986942	11988195	11998328	11999581	91	11986937	11986941	11999583	11999587	11997917	11997934	+	94	---	---
chr4	12026558	12038707	12026565	12028239	12036964	12038695	94	12026551	12026557	12038708	12038714	12036565	12036601	+	75	12026559	12038696
chr4	12053804	12063232	12053813	12054397	12062636	12063220	99	12053799	12053803	12063233	12063237	12054602	12054629	-	78	12053807	12063231
chr4	12093431	12102016	12093431	12094490	12100958	12102016	95	---	---	---	---	12100838	12100866	+	82	12093438	12102012
chr4	12105324	12122494	12105324	12105762	12122056	12122494	97	---	---	---	---	12106356	12106371	-	81	12105328	12122489
chr4	12112629	12122060	12112629	12114005	12120746	12122060	93	---	---	---	---	12114329	12114342	-	78	12112635	12122057
chr4	12146244	12155444	12146244	12146822	12154866	12155444	90	---	---	---	---	12147049	12147087	-	82	12146250	12155442
chr4	12164803	12186008	12164812	12167846	12182967	12186003	95	12164798	12164802	12186009	12186013	12182286	12182316	+	70	12164812	12185995
chr4	12172746	12180056	12172746	12173451	12179351	12180056	99	---	---	---	---	12179057	12179074	+	72	12172749	12180054
chr4	12197479	12200871	12197479	12197797	12200553	12200871	99	---	---	---	---	12197814	12197827	-	78	12197479	12200869
chr4	12201319	12209980	12201323	12201983	12209311	12209971	97	12201313	12201318	12209981	12209986	12209033	12209050	+	72	12201320	12209969
chr4	12213115	12222532	12213115	12214411	12221227	12222532	95	---	---	---	---	12220921	12220932	+	91	12213120	12222530
chr4	12231830	12246124	12231830	12232143	12245814	12246124	92	---	---	---	---	12232394	12232410	-	76	12231831	12246112
chr4	12233155	12240369	12233155	12233832	12239690	12240369	94	---	---	---	---	12234080	12234100	-	71	12233156	12240367
chr4	12276113	12287868	12276113	12276557	12287384	12287868	88	---	---	---	---	12286860	12286879	+	90	12276113	12287866
chr4	12288033	12301659	12288045	12289540	12300159	12301654	96	12288025	12288032	12301660	12301667	12289960	12289974	-	73	12288035	12301651
chr4	12321000	12327288	12321000	12322925	12325364	12327288	99	---	---	---	---	12323022	12323047	-	84	12321010	12327286
chr4	12333351	12342771	12333360	12334077	12342048	12342766	99	12333345	12333350	12342772	12342777	12334443	12334476	-	70	12333360	12342765
chr4	12344978	12355704	12344978	12346381	12354303	12355704	98	---	---	---	---	12353906	12353939	+	70	12344978	12355685
chr4	12359802	12369222	12359802	12361250	12367748	12369222	93	---	---	---	---	12367683	12367704	+	86	---	---
chr4	12372286	12383532	12372299	12374849	12380983	12383532	99	12372281	12372285	12383533	12383537	12375132	12375156	-	84	12372291	12383530
chr4	12395964	12410862	12395964	12399876	12406567	12410862	90	---	---	---	---	12406240	12406266	+	77	12395967	12410860
chr4	12431310	12442854	12431310	12435427	12438737	12442854	99	---	---	---	---	12438642	12438670	+	75	12431311	12442852
chr4	12444436	12453523	12444440	12445606	12452333	12453518	89	12444430	12444435	12453524	12453529	12452009	12452034	+	80	12444440	12453519
chr4	12453958	12467601	12453958	12455156	12466372	12467601	93	---	---	---	---	12465811	12465840	+	73	12453962	12467598
chr4	12457969	12464196	12457969	12459320	12462819	12464196	93	---	---	---	---	12462645	12462687	+	76	12457969	12464193
chr4	12488292	12505185	12488292	12488950	12504527	12505185	99	---	---	---	---	12503776	12503798	+	78	12488296	12505183
chr4	12490910	12500422	12490923	12492248	12499072	12500416	98	12490905	12490909	12500423	12500427	12498753	12498764	+	91	12490923	12500412
chr4	12511450	12531042	12511450	12512667	12529846	12531042	93	---	---	---	---	12529034	12529055	+	72	12511451	12531038
chr4	12518750	12526512	12518750	12519226	12526036	12526512	99	---	---	---	---	12525731	12525779	+	81	12518751	12526510
chr4	12536071	12543645	12536071	12536666	12543049	12543645	96	---	---	---	---	12542729	12542748	+	70	12536071	12543636
chr4	12555504	12576747	12555504	12557190	12575060	12576747	98	---	---	---	---	12557784	12557804	-	71	12555504	12576745
chr4	12562131	12571651	12562141	12563479	12570301	12571639	99	12562123	12562130	12571652	12571659	12569982	12569993	+	91	12562131	12571639
chr4	12589402	12594367	12589402	12589969	12593822	12594367	87	---	---	---	---	---	---	0	--	12589407	12594349
chr4	12602016	12611125	12602016	12603213	12609929	12611125	92	---	---	---	---	12603520	12603545	-	80	12602016	12611123
chr4	12620622	12634505	12620622	12622227	12632845	12634505	92	---	---	---	---	12622649	12622663	-	73	12620622	12634503
chr4	12642064	12653625	12642064	12642976	12652761	12653625	92	---	---	---	---	12643416	12643430	-	73	12642079	12653617
chr4	12658177	12667596	12658177	12658771	12667002	12667596	99	---	---	---	---	12659048	12659084	-	70	12658177	12667595
chr4	12685573	12693604	12685573	12686629	12692569	12693604	95	---	---	---	---	12692547	12692563	+	70	12685573	12693602
chr4	12710238	12721800	12710238	12710871	12721154	12721800	93	---	---	---	---	12711298	12711312	-	73	---	---
chr4	12748211	12764890	12748211	12748797	12764281	12764890	92	---	---	---	---	12749541	12749556	-	81	12748211	12764873
chr4	12749556	12757011	12749570	12750248	12756327	12757006	98	12749551	12749555	12757012	12757016	12756025	12756042	+	72	12749556	12757004
chr4	12774629	12778852	12774643	12776725	12776730	12778837	97	12774624	12774628	12778853	12778857	---	---	0	--	---	---
chr4	12785206	12790713	12785206	12786076	12789846	12790713	90	---	---	---	---	12786228	12786241	-	71	---	---
chr4	12806358	12815048	12806358	12806935	12814471	12815048	87	---	---	---	---	12814128	12814151	+	83	12806359	12815044
chr4	12815437	12823714	12815437	12816215	12822935	12823714	98	---	---	---	---	12816530	12816551	-	77	12815437	12823712
chr4	12829131	12843094	12829131	12830753	12841471	12843094	97	---	---	---	---	12841038	12841052	+	73	12829134	12843092
chr4	12861647	12873365	12861647	12862122	12872890	12873365	99	---	---	---	---	12862461	12862510	-	70	12861647	12873363
chr4	12878086	12889739	12878086	12878561	12889264	12889739	98	---	---	---	---	12888994	12889038	+	80	12878086	12889737
chr4	12896762	12909745	12896762	12899192	12907313	12909745	99	---	---	---	---	12906907	12907018	+	71	---	---
chr4	12993485	12996985	12993485	12993834	12996635	12996985	96	---	---	---	---	12996604	12996617	+	71	12993485	12996983
chr4	12997402	13007171	12997412	13000743	13003829	13007157	99	12997397	12997401	13007172	13007176	13003689	13003711	+	95	12997412	13007158
chr4	13021047	13034808	13021047	13022674	13033179	13034808	97	---	---	---	---	13023091	13023105	-	73	13021050	13034803
chr4	13057902	13066756	13057902	13059100	13065538	13066756	96	---	---	---	---	13065251	13065299	+	75	13057902	13066754
chr4	13071644	13085306	13071657	13073273	13083793	13085302	91	13071639	13071643	13085307	13085311	13083358	13083372	+	73	13071647	13085304
chr4	13101205	13112749	13101205	13103835	13110108	13112749	98	---	---	---	---	13104126	13104149	-	87	13101205	13112747
chr4	13125377	13141310	13125377	13125787	13140900	13141310	88	---	---	---	---	13140256	13140288	+	81	---	---
chr4	13145284	13154241	13145284	13146515	13152974	13154241	96	---	---	---	---	13146752	13146785	-	79	13145287	13154238
chr4	13202232	13214757	13202232	13203729	13213259	13214757	99	---	---	---	---	13204073	13204138	-	75	13202232	13214755
chr4	13227107	13236383	13227107	13227697	13235793	13236383	99	---	---	---	---	13235561	13235588	+	78	13227109	13236381
chr4	13236991	13246009	13236991	13238269	13244730	13246009	99	---	---	---	---	13238530	13238563	-	73	13236991	13246002
chr4	13237027	13245611	13237027	13237872	13244766	13245611	99	---	---	---	---	13244457	13244490	+	82	---	---
chr4	13259195	13271152	13259195	13260818	13269617	13271152	90	---	---	---	---	13269343	13269362	+	90	13259198	13271150
chr4	13260043	13270979	13260043	13260645	13270378	13270979	93	---	---	---	---	13260971	13260985	-	73	---	---
chr4	13271886	13279339	13271886	13272555	13278670	13279339	99	---	---	---	---	13272839	13272856	-	72	13271886	13279337
chr4	13281490	13295187	13281491	13282937	13293908	13295179	85	13281485	13281489	13295188	13295192	13283291	13283310	-	70	13281491	13295177
chr4	13298851	13305009	13298853	13300706	13303156	13305009	96	13298846	13298850	13305010	13305014	13303094	13303109	+	93	---	---
chr4	13319189	13326997	13319189	13322522	13323665	13326997	99	---	---	---	---	13322575	13322615	-	78	13319189	13326995
chr4	13328727	13333245	13328727	13328884	13333090	13333245	87	---	---	---	---	13332895	13332926	+	78	---	---
chr4	13333607	13344952	13333607	13334900	13343618	13344952	90	---	---	---	---	13335159	13335178	-	80	---	---
chr4	13351900	13360503	13351900	13355488	13356912	13360503	99	---	---	---	---	---	---	0	--	13351901	13360489
chr4	13389115	13408202	13389115	13391303	13406016	13408202	93	---	---	---	---	13391948	13391972	-	80	13389116	13408200
chr4	13395604	13406018	13395608	13398993	13402631	13406016	98	13395597	13395603	13406019	13406025	13402449	13402572	+	75	13395604	13406014
chr4	13417281	13427313	13417281	13420548	13424050	13427313	95	---	---	---	---	13420615	13420642	-	71	---	---
chr4	13430479	13434094	13430479	13431222	13433357	13434094	97	---	---	---	---	13431294	13431311	-	72	13430479	13434092
chr4	13459941	13474657	13459941	13460573	13474026	13474657	99	---	---	---	---	13473353	13473395	+	72	13459943	13474654
chr4	13476144	13489876	13476144	13476940	13489079	13489876	94	---	---	---	---	13488900	13488943	+	75	13476154	13489872
chr4	13486443	13492468	13486454	13489075	13489871	13492463	93	13486438	13486442	13492469	13492473	13489133	13489164	-	75	---	---
chr4	13511294	13516885	13511294	13511610	13516569	13516885	98	---	---	---	---	13516382	13516393	+	83	13511294	13516883
chr4	13524444	13533385	13524444	13525703	13532151	13533385	97	---	---	---	---	13525941	13525972	-	87	13524446	13533383
chr4	13537232	13547998	13537232	13540341	13544898	13547998	93	---	---	---	---	13544761	13544775	+	93	---	---
chr4	13559797	13571566	13559797	13560275	13571088	13571566	99	---	---	---	---	13560532	13560580	-	79	13559800	13571564
chr4	13572266	13591449	13572266	13573031	13590686	13591449	96	---	---	---	---	13573836	13573847	-	75	---	---
chr4	13573216	13584763	13573216	13576429	13581553	13584763	97	---	---	---	---	13576660	13576682	-	73	13573216	13584759
chr4	13592857	13604027	13592857	13593336	13603548	13604027	97	---	---	---	---	13603271	13603302	+	81	13592857	13604025
chr4	13623277	13630657	13623277	13623953	13629981	13630657	98	---	---	---	---	13624237	13624254	-	72	13623283	13630654
chr4	13634042	13646288	13634042	13637842	13642487	13646288	98	---	---	---	---	---	---	0	--	13634048	13646286
chr4	13656537	13665684	13656537	13657730	13664510	13665684	89	---	---	---	---	13664190	13664207	+	77	13656540	13665680
chr4	13668185	13681878	13668185	13669684	13680323	13681878	92	---	---	---	---	13679889	13679903	+	73	13668185	13681876
chr4	13698671	13708214	13698683	13699263	13707628	13708207	97	13698665	13698670	13708215	13708220	13699482	13699509	-	75	---	---
chr4	13731398	13742686	13731398	13734269	13739831	13742686	98	---	---	---	---	13734464	13734477	-	85	13731398	13742684
chr4	13754911	13765019	13754911	13758310	13761655	13765019	98	---	---	---	---	13758427	13758441	-	80	---	---
chr4	13755811	13762771	13755819	13756047	13762542	13762770	99	13755803	13755810	13762772	13762779	13756092	13756148	-	70	---	---
chr4	13794592	13807024	13794595	13796387	13805345	13807013	90	13794586	13794591	13807025	13807030	13796804	13796818	-	73	13794598	13807015
chr4	13823417	13830887	13823417	13824083	13830221	13830887	99	---	---	---	---	13829927	13829944	+	72	13823419	13830885
chr4	13871259	13880179	13871259	13872507	13878929	13880179	99	---	---	---	---	13878656	13878689	+	79	13871259	13880177
chr4	13931662	13950602	13931662	13932829	13949428	13950602	92	---	---	---	---	13933526	13933543	-	72	13931662	13950598
chr4	13934108	13944167	13934119	13937334	13940948	13944164	99	13934100	13934107	13944168	13944175	13937388	13937488	-	77	13934119	13944166
chr4	13959162	13972035	13959162	13959783	13971414	13972035	98	---	---	---	---	13960350	13960363	-	71	13959162	13972033
chr4	13972998	13986557	13972998	13974501	13985050	13986557	96	---	---	---	---	13984644	13984658	+	73	13972998	13986554
chr4	14022542	14031470	14022549	14023816	14030236	14031463	96	14022536	14022541	14031471	14031476	14024054	14024087	-	76	14022543	14031460
chr4	14055587	14069846	14055587	14057148	14068172	14069846	91	---	---	---	---	14057440	14057459	-	80	14055590	14069844
chr4	14081564	14092646	14081564	14081822	14092388	14092646	85	---	---	---	---	14091954	14091968	+	73	---	---
chr4	14097914	14106881	14097920	14099162	14105593	14106866	96	14097909	14097913	14106882	14106886	14099400	14099433	-	82	14097917	14106878
chr4	14110285	14119628	14110285	14111586	14118329	14119628	93	---	---	---	---	14117991	14118015	+	80	14110288	14119626
chr4	14110880	14119428	14110880	14111366	14118922	14119428	90	---	---	---	---	14118688	14118715	+	89	14110882	14119418
chr4	14142347	14150597	14142347	14144252	14148691	14150597	99	---	---	---	---	14144461	14144473	-	76	14142348	14150595
chr4	14171890	14180160	14171890	14175369	14176685	14180160	99	---	---	---	---	14176592	14176631	+	75	14171890	14180158
chr4	14200421	14216975	14200432	14201605	14215790	14216963	98	14200414	14200420	14216976	14216982	14215518	14215532	+	86	14200424	14216973
chr4	14201665	14211154	14201665	14202987	14209832	14211154	99	---	---	---	---	14203294	14203305	-	91	14201668	14211152
chr4	14223598	14228319	14223598	14225429	14226495	14228319	88	---	---	---	---	---	---	0	--	14223599	14228316
chr4	14242536	14253766	14242551	14245374	14250942	14253762	93	14242531	14242535	14253767	14253771	14250691	14250716	+	73	---	---
chr4	14258663	14268229	14258667	14260006	14266885	14268224	99	14258656	14258662	14268230	14268236	14266566	14266577	+	91	14258667	14268219
chr4	14283070	14294256	14283070	14283646	14293682	14294256	85	---	---	---	---	14293180	14293199	+	70	14283070	14294254
chr4	14295699	14304287	14295699	14296925	14303064	14304287	96	---	---	---	---	14296955	14296983	-	82	---	---
chr4	14306967	14328743	14306967	14311600	14324086	14328743	91	---	---	---	---	14323540	14323574	+	71	---	---
chr4	14307990	14326939	14307990	14309793	14325125	14326939	92	---	---	---	---	14324382	14324395	+	78	14307997	14326926
chr4	14321347	14330299	14321347	14322623	14329042	14330299	97	---	---	---	---	14328771	14328810	+	80	14321354	14330297
chr4	14342444	14352093	14342450	14343657	14350877	14352086	96	14342438	14342443	14352094	14352099	14343993	14344018	-	76	14342445	14352084
chr4	14356119	14366346	14356119	14357380	14365077	14366346	96	---	---	---	---	14364856	14364900	+	71	14356119	14366344
chr4	14384324	14398609	14384324	14385428	14397507	14398609	98	---	---	---	---	14385951	14385963	-	76	14384326	14398607
chr4	14420529	14435967	14420529	14425151	14431359	14435967	98	---	---	---	---	14425444	14425459	-	87	---	---
chr4	14447430	14456171	14447430	14447913	14455688	14456171	96	---	---	---	---	14455411	14455443	+	81	14447430	14456166
chr4	14462959	14476887	14462964	14464644	14475151	14476886	94	14462953	14462958	14476888	14476893	14474718	14474732	+	73	14462959	14476886
chr4	14478122	14489095	14478122	14480918	14486299	14489095	99	---	---	---	---	14481083	14481110	-	75	14478123	14489092
chr4	14497433	14507876	14497433	14500840	14504468	14507876	99	---	---	---	---	14504287	14504414	+	75	14497434	14507870
chr4	14511748	14532012	14511748	14512069	14531691	14532012	96	---	---	---	---	14513001	14513019	-	73	14511751	14532006
chr4	14525246	14532366	14525246	14525603	14532007	14532366	95	---	---	---	---	14531875	14531889	+	86	14525259	14532362
chr4	14543485	14557777	14543485	14545242	14555972	14557777	95	---	---	---	---	14555536	14555550	+	73	---	---
chr4	14578671	14586264	14578671	14579616	14585320	14586264	98	---	---	---	---	14585048	14585067	+	90	14578671	14586262
chr4	14588825	14601371	14588825	14590218	14599977	14601371	96	---	---	---	---	14590635	14590649	-	73	14588825	14601368
chr4	14604100	14624017	14604100	14605356	14622740	14624017	92	---	---	---	---	14606114	14606128	-	86	14604101	14624015
chr4	14607981	14615095	14607981	14608260	14614816	14615095	99	---	---	---	---	14614577	14614592	+	100	14607991	14615077
chr4	14662478	14678291	14662478	14665675	14675049	14678291	89	---	---	---	---	14666124	14666139	-	75	---	---
chr4	14667650	14675056	14667650	14668322	14674384	14675056	99	---	---	---	---	14674089	14674106	+	72	14667651	14675055
chr4	14681596	14688927	14681604	14682244	14688284	14688924	99	14681591	14681595	14688928	14688932	14682528	14682545	-	72	14681598	14688922
chr4	14693348	14702979	14693348	14693976	14702351	14702979	96	---	---	---	---	14694343	14694360	-	72	14693348	14702977
chr4	14738650	14757121	14738661	14739931	14755890	14757119	89	14738644	14738649	14757122	14757127	14740639	14740656	-	72	14738650	14757114
chr4	14745379	14754743	14745379	14745966	14754156	14754743	99	---	---	---	---	14753924	14753951	+	78	14745380	14754741
chr4	14787643	14796744	14787656	14788608	14795759	14796730	97	14787638	14787642	14796745	14796749	14795596	14795625	+	83	14787658	14796735
chr4	14806664	14814642	14806664	14810067	14811239	14814642	99	---	---	---	---	14811145	14811185	+	75	14806665	14814634
chr4	14816446	14828123	14816453	14819164	14825425	14828120	99	14816440	14816445	14828124	14828129	14825124	14825148	+	84	14816450	14828117
chr4	14863651	14872540	14863651	14864952	14871278	14872537	88	14863646	14863650	14872541	14872545	14865191	14865216	-	80	14863652	14872533
chr4	14873977	14884205	14873977	14877048	14881134	14884205	99	---	---	---	---	14877186	14877217	-	84	---	---
chr4	14887296	14895910	14887296	14888803	14894389	14895910	95	---	---	---	---	14894201	14894228	+	71	---	---
chr4	14912105	14931661	14912105	14915306	14928458	14931661	99	---	---	---	---	14927815	14927830	+	81	14912105	14931655
chr4	14915469	14924558	14915469	14916317	14923628	14924558	90	---	---	---	---	14916669	14916683	-	80	14915473	14924556
chr4	14948513	14956497	14948513	14948800	14956190	14956497	90	---	---	---	---	14949155	14949169	-	73	14948515	14956488
chr4	14965665	14975131	14965665	14966974	14973822	14975131	99	---	---	---	---	14967160	14967172	-	100	14965665	14975129
chr4	14983696	14996470	14983696	14988049	14992107	14996470	98	---	---	---	---	14988165	14988227	-	71	14983696	14996467
chr4	14992664	15001393	14992664	14992971	15001086	15001393	100	---	---	---	---	15000910	15000997	+	71	14992674	15001375
chr4	15021968	15040076	15021968	15023151	15038894	15040076	92	15021962	15021967	15040077	15040082	15023700	15023724	-	80	---	---
chr4	15026180	15035202	15026180	15027460	15033902	15035202	97	---	---	---	---	15033629	15033662	+	82	15026180	15035199
chr4	15026375	15034599	15026375	15026858	15034097	15034599	94	---	---	---	---	15027056	15027098	-	76	---	---
chr4	15041062	15048250	15041062	15041672	15047640	15048250	93	---	---	---	---	15041921	15041941	-	76	---	---
chr4	15053259	15062264	15053259	15054544	15060981	15062264	99	---	---	---	---	15054781	15054814	-	82	15053259	15062262
chr4	15065149	15076692	15065162	15065636	15076216	15076690	99	15065144	15065148	15076693	15076697	15065895	15065940	-	71	15065154	15076688
chr4	15087235	15104935	15087235	15087845	15104304	15104935	89	---	---	---	---	15088551	15088606	-	73	15087237	15104933
chr4	15123633	15132985	15123638	15124357	15132257	15132976	99	15123628	15123632	15132986	15132990	15131864	15131891	+	75	15123633	15132973
chr4	15154692	15160617	15154692	15157634	15157641	15160617	98	---	---	---	---	---	---	0	--	---	---
chr4	15170957	15176901	15170957	15172053	15175793	15176889	99	15170950	15170956	15176902	15176908	---	---	0	--	15170958	15176895
chr4	15220217	15233095	15220217	15221440	15231868	15233095	95	---	---	---	---	15231419	15231434	+	75	---	---
chr4	15233236	15242173	15233236	15234489	15240900	15242173	94	---	---	---	---	15240579	15240628	+	70	15233236	15242171
chr4	15260748	15274932	15260759	15261407	15274277	15274925	97	15260743	15260747	15274933	15274937	15273711	15273731	+	71	15260762	15274930
chr4	15278239	15285624	15278253	15278922	15284943	15285611	98	15278234	15278238	15285625	15285629	15284691	15284707	+	76	15278240	15285609
chr4	15303288	15312864	15303288	15303916	15312236	15312864	98	---	---	---	---	15312003	15312030	+	75	15303288	15312862
chr4	15336278	15342177	15336278	15337084	15341369	15342177	95	---	---	---	---	---	---	0	--	15336284	15342171
chr4	15360970	15379438	15360977	15361612	15378799	15379433	95	15360963	15360969	15379439	15379445	15362177	15362190	-	71	15360974	15379431
chr4	15368526	15377395	15368538	15369758	15376174	15377395	94	15368521	15368525	15377396	15377400	15375903	15375935	+	81	15368539	15377392
chr4	15395386	15402768	15395386	15396057	15402097	15402768	99	---	---	---	---	15396338	15396355	-	72	15395386	15402765
chr4	15411974	15429727	15411974	15412586	15429095	15429727	93	---	---	---	---	15413187	15413209	-	86	---	---
chr4	15418071	15427560	15418085	15419405	15426240	15427560	99	15418066	15418070	15427561	15427565	15426050	15426062	+	100	15418075	15427558
chr4	15429728	15441067	15429728	15430207	15440589	15441067	97	---	---	---	---	15440311	15440343	+	81	15429728	15441065
chr4	15460479	15464825	15460490	15460644	15464658	15464812	96	15460474	15460478	15464826	15464830	15460780	15460809	-	70	15460483	15464815
chr4	15468584	15476769	15468584	15469180	15476173	15476769	98	---	---	---	---	15469386	15469413	-	78	15468584	15476767
chr4	15488890	15495665	15488890	15490031	15494503	15495665	95	---	---	---	---	15494342	15494359	+	77	15488895	15495663
chr4	15518864	15533098	15518864	15519477	15532485	15533098	99	---	---	---	---	15520109	15520127	-	78	15518864	15533096
chr4	15552069	15560955	15552069	15553262	15559696	15560955	93	---	---	---	---	15553505	15553538	-	82	15552069	15560953
chr4	15565757	15574694	15565768	15567007	15573451	15574687	97	15565752	15565756	15574695	15574699	15573177	15573210	+	82	15565759	15574683
chr4	15580035	15587335	15580035	15580739	15586631	15587335	97	---	---	---	---	15581020	15581034	-	73	15580035	15587334
chr4	15593965	15614339	15593965	15594422	15613883	15614339	88	---	---	---	---	15595073	15595107	-	77	15593979	15614336
chr4	15596743	15603116	15596743	15598136	15601726	15603116	99	---	---	---	---	15598280	15598292	-	84	15596743	15603115
chr4	15605803	15613395	15605803	15608896	15610297	15613392	99	15605798	15605802	15613396	15613400	15610207	15610243	+	75	15605803	15613389
chr4	15642502	15647317	15642502	15642622	15647196	15647317	94	---	---	---	---	15646969	15646990	+	72	---	---
chr4	15656271	15665383	15656271	15657468	15664183	15665383	94	---	---	---	---	15657784	15657803	-	80	15656271	15665381
chr4	15665801	15675290	15665801	15667112	15673958	15675290	98	---	---	---	---	15673759	15673771	+	100	15665801	15675288
chr4	15691745	15699274	15691746	15691941	15699069	15699264	99	15691740	15691744	15699275	15699279	15691982	15692006	-	80	15691746	15699262
chr4	15700347	15714067	15700347	15701873	15712566	15714067	94	---	---	---	---	15702291	15702305	-	80	15700349	15714065
chr4	15723923	15736328	15723925	15725376	15734894	15736327	93	15723918	15723922	15736329	15736333	15725723	15725778	-	78	15723923	15736325
chr4	15756555	15770012	15756555	15757993	15768389	15770012	87	---	---	---	---	15768116	15768135	+	90	15756559	15770010
chr4	15782260	15795208	15782260	15783137	15794240	15795208	85	---	---	---	---	15793706	15793723	+	83	15782276	15795189
chr4	15817770	15828565	15817781	15818076	15828261	15828557	91	15817765	15817769	15828566	15828570	15818467	15818491	-	76	---	---
chr4	15818581	15828093	15818581	15819893	15826757	15828093	97	---	---	---	---	15820199	15820210	-	91	15818586	15828091
chr4	15837170	15842716	15837170	15837320	15842575	15842716	90	---	---	---	---	15837379	15837527	-	79	15837170	15842714
chr4	15863328	15872257	15863328	15864600	15871026	15872257	95	---	---	---	---	15864829	15864862	-	82	15863329	15872255
chr4	15876205	15889425	15876212	15876581	15889056	15889423	93	15876200	15876204	15889426	15889430	15877081	15877115	-	71	15876212	15889418
chr4	15881664	15901281	15881664	15883324	15899616	15901281	86	---	---	---	---	15883777	15883795	-	78	15881681	15901277
chr4	15920176	15928861	15920176	15920834	15928187	15928861	92	---	---	---	---	15927933	15927957	+	92	15920186	15928859
chr4	15947740	15959836	15947740	15947981	15959595	15959836	98	---	---	---	---	15959188	15959262	+	70	15947740	15959834
chr4	15948795	15955603	15948795	15951344	15953067	15955603	99	---	---	---	---	---	---	0	--	15948796	15955601
chr4	15992571	16012215	15992571	15994878	16009864	16012215	97	---	---	---	---	15995446	15995464	-	84	15992571	16012213
chr4	15999963	16016892	15999963	16000163	16016674	16016892	89	---	---	---	---	16015848	16015881	+	73	15999968	16016890
chr4	16001112	16010139	16001112	16002388	16008850	16010139	98	---	---	---	---	16002653	16002686	-	73	16001112	16010136
chr4	16019305	16027303	16019307	16022651	16023955	16027295	98	16019300	16019304	16027304	16027308	16022704	16022743	-	72	16019307	16027296
chr4	16043107	16059348	16043107	16047731	16054714	16059348	88	---	---	---	---	16047992	16048031	-	70	16043116	16059343
chr4	16045034	16058039	16045034	16046431	16056642	16058039	89	---	---	---	---	16056326	16056341	+	81	16045048	16058035
chr4	16052356	16061884	16052356	16053685	16060467	16061884	90	---	---	---	---	16053985	16053996	-	91	16052356	16061882
chr4	16069521	16081145	16069526	16072203	16078487	16081139	98	16069507	16069520	16081146	16081159	16072493	16072517	-	88	16069526	16081137
chr4	16097461	16106738	16097461	16098179	16106036	16106738	97	---	---	---	---	16105643	16105670	+	75	16097461	16106736
chr4	16110201	16118517	16110201	16110427	16118291	16118517	99	---	---	---	---	16117915	16117934	+	90	16110201	16118512
chr4	16124063	16137933	16124063	16125623	16136260	16137933	90	---	---	---	---	16135840	16135854	+	73	16124063	16137931
chr4	16142997	16146213	16142997	16143431	16145777	16146213	97	---	---	---	---	16145740	16145755	+	87	---	---
chr4	16151617	16160499	16151617	16152847	16159270	16160499	98	---	---	---	---	16158998	16159040	+	76	16151617	16160497
chr4	16182113	16192091	16182113	16185498	16188718	16192091	98	---	---	---	---	16185563	16185580	-	72	16182123	16192082
chr4	16200544	16206769	16200544	16201543	16205770	16206769	95	---	---	---	---	16201635	16201648	-	71	---	---
chr4	16223139	16243833	16223139	16224634	16242295	16243833	89	---	---	---	---	16225411	16225426	-	81	---	---
chr4	16232786	16242297	16232786	16234118	16240987	16242297	97	---	---	---	---	16240669	16240680	+	91	16232786	16242294
chr4	16253203	16267712	16253204	16253826	16267085	16267707	99	16253197	16253202	16267713	16267718	16266422	16266450	+	75	16253204	16267705
chr4	16285899	16295818	16285910	16286701	16295021	16295815	92	16285893	16285898	16295819	16295824	16294751	16294776	+	73	---	---
chr4	16306280	16313130	16306294	16308851	16310617	16313123	97	16306274	16306279	16313131	16313136	16308883	16308895	-	76	16306294	16313129
chr4	16338000	16344718	16338000	16339594	16343051	16344718	89	---	---	---	---	16339725	16339757	-	78	16338012	16344716
chr4	16358790	16371584	16358790	16359035	16371339	16371584	99	---	---	---	---	16370733	16370749	+	76	16358794	16371581
chr4	16378482	16395876	16378482	16378683	16395688	16395876	88	---	---	---	---	16379353	16379379	-	70	---	---
chr4	16386795	16397181	16386795	16388098	16395876	16397181	96	---	---	---	---	16395845	16395856	+	75	16386797	16397172
chr4	16389602	16407753	16389602	16391858	16405490	16407743	91	16389597	16389601	16407754	16407758	16405246	16405280	+	71	---	---
chr4	16397181	16403952	16397181	16398230	16402901	16403952	94	---	---	---	---	16398263	16398279	-	88	16397181	16403950
chr4	16410046	16416896	16410060	16411042	16415929	16416892	97	16410041	16410045	16416897	16416901	16411275	16411286	-	75	16410060	16416881
chr4	16460732	16470133	16460747	16461377	16469491	16470122	97	16460727	16460731	16470134	16470138	16461744	16461768	-	88	16460747	16470120
chr4	16480035	16488262	16480035	16480635	16487661	16488261	98	16480029	16480034	16488263	16488268	16480841	16480868	-	75	16480035	16488258
chr4	16500499	16510131	16500499	16502496	16508133	16510131	97	---	---	---	---	16502662	16502673	-	91	16500509	16510120
chr4	16513108	16516682	16513108	16514412	16515380	16516682	93	---	---	---	---	---	---	0	--	---	---
chr4	16523912	16527090	16523912	16524809	16526186	16527090	95	---	---	---	---	---	---	0	--	16523925	16527084
chr4	16524186	16526696	16524186	16524422	16526460	16526696	96	---	---	---	---	16526370	16526386	+	82	---	---
chr4	16527090	16538191	16527090	16530937	16534344	16538191	99	---	---	---	---	16530996	16531093	-	75	16527090	16538189
chr4	16551480	16558835	16551480	16552161	16558154	16558835	98	---	---	---	---	16557901	16557917	+	76	16551481	16558833
chr4	16562065	16573897	16562065	16564834	16571135	16573897	99	---	---	---	---	16570820	16570844	+	84	16562065	16573895
chr4	16614741	16623708	16614746	16615984	16622438	16623701	96	16614735	16614740	16623709	16623714	16622176	16622209	+	79	16614756	16623699
chr4	16651575	16664774	16651575	16654904	16661398	16664774	91	---	---	---	---	16661109	16661133	+	84	---	---
chr4	16666477	16679194	16666477	16667131	16678539	16679194	98	---	---	---	---	16667206	16667223	-	72	16666477	16679192
chr4	16679853	16691433	16679862	16682453	16688713	16691427	91	16679846	16679852	16691434	16691440	16688400	16688427	+	85	16679853	16691431
chr4	16697025	16703851	16697025	16698038	16702826	16703851	85	---	---	---	---	16702586	16702614	+	72	---	---
chr4	16715842	16722233	16715842	16717237	16720830	16722233	98	---	---	---	---	16720660	16720698	+	79	16715842	16722231
chr4	16728857	16732668	16728857	16729202	16732322	16732668	99	---	---	---	---	16732188	16732218	+	70	---	---
chr4	16743004	16755780	16743016	16744483	16754292	16755776	97	16742999	16743003	16755781	16755785	16744824	16744883	-	76	16743014	16755774
chr4	16764423	16773596	16764423	16764850	16773169	16773596	87	---	---	---	---	16765215	16765243	-	72	---	---
chr4	16767936	16775296	16767936	16768591	16774624	16775296	96	---	---	---	---	16774324	16774341	+	72	16767939	16775294
chr4	16775344	16784722	16775344	16776571	16783483	16784722	96	---	---	---	---	16776850	16776878	-	82	16775345	16784720
chr4	16801930	16810445	16801930	16802432	16809984	16810445	88	---	---	---	---	16802787	16802802	-	81	---	---
chr4	16838927	16860035	16838927	16839522	16859440	16860035	99	---	---	---	---	16858468	16858494	+	70	16838929	16860031
chr4	16844429	16856092	16844429	16846549	16853971	16856092	99	---	---	---	---	16853599	16853619	+	71	16844431	16856088
chr4	16860962	16874222	16860962	16861587	16873597	16874222	99	---	---	---	---	16873038	16873058	+	76	16860962	16874218
chr4	16877161	16884932	16877161	16878436	16883691	16884932	96	---	---	---	---	16883470	16883514	+	71	16877161	16884930
chr4	16887013	16897314	16887025	16890451	16893759	16897311	93	16887005	16887012	16897315	16897322	16893616	16893638	+	91	16887025	16897308
chr4	16888363	16897311	16888363	16890451	16895097	16897311	90	---	---	---	---	16894881	16894900	+	85	16888378	16897308
chr4	16899581	16915830	16899595	16900143	16915266	16915815	95	16899576	16899580	16915831	16915835	16900684	16900900	-	73	16899585	16915823
chr4	16911743	16917608	16911743	16913547	16915805	16917608	96	---	---	---	---	---	---	0	--	16911752	16917606
chr4	16920080	16929493	16920080	16921704	16927869	16929493	98	---	---	---	---	16927592	16927611	+	85	16920080	16929490
chr4	16934711	16939468	16934711	16935055	16939125	16939463	91	16934706	16934710	16939469	16939473	16938924	16938937	+	100	16934728	16939465
chr4	16947346	16960718	16947346	16948604	16959461	16960718	96	---	---	---	---	16949023	16949037	-	73	---	---
chr4	16967941	16976941	16967941	16969196	16975663	16976941	98	---	---	---	---	16975392	16975425	+	79	16967942	16976939
chr4	16986860	16991618	16986860	16987167	16991295	16991618	86	---	---	---	---	16991096	16991115	+	70	16986860	16991615
chr4	16993033	17000401	16993033	16993727	16999708	17000401	97	---	---	---	---	16999450	16999531	+	71	16993038	17000398
chr4	17004334	17011756	17004338	17004947	17011141	17011751	97	17004329	17004333	17011757	17011761	17005123	17005193	-	70	---	---
chr4	17016790	17026485	17016790	17017378	17025897	17026485	99	---	---	---	---	17025663	17025690	+	75	17016790	17026482
chr4	17036800	17045978	17036800	17037979	17044696	17045978	90	---	---	---	---	17044360	17044382	+	78	17036803	17045976
chr4	17051543	17060490	17051543	17052803	17059231	17060490	99	---	---	---	---	17053041	17053074	-	82	17051544	17060488
chr4	17084610	17092019	17084610	17085260	17091369	17092019	99	---	---	---	---	17091069	17091086	+	72	17084612	17092017
chr4	17097797	17114220	17097797	17098423	17113588	17114220	95	---	---	---	---	17113169	17113190	+	81	17097800	17114217
chr4	17100564	17109457	17100564	17101764	17108219	17109457	96	---	---	---	---	17107947	17107979	+	81	17100564	17109455
chr4	17117076	17131374	17117076	17117705	17130745	17131374	99	---	---	---	---	17130178	17130197	+	70	17117076	17131372
chr4	17142669	17154034	17142669	17144354	17152348	17154034	98	---	---	---	---	17151948	17151983	+	75	17142669	17154030
chr4	17166298	17174183	17166303	17166429	17174041	17174169	93	17166292	17166297	17174184	17174189	17173769	17173820	+	82	17166303	17174167
chr4	17166753	17172759	17166753	17167260	17172240	17172759	95	---	---	---	---	17172126	17172148	+	86	17166753	17172756
chr4	17181961	17193720	17181961	17183600	17192085	17193720	97	---	---	---	---	17183957	17183993	-	75	17181962	17193711
chr4	17212801	17224181	17212801	17212914	17224068	17224181	96	---	---	---	---	17223864	17223884	+	80	17212811	17224179
chr4	17231892	17245486	17231892	17233399	17243863	17245486	91	---	---	---	---	17233819	17233835	-	70	17231894	17245484
chr4	17264574	17278098	17264574	17266083	17276590	17278098	96	---	---	---	---	17276155	17276169	+	73	17264574	17278094
chr4	17289701	17306798	17289712	17290058	17306469	17306791	89	17289696	17289700	17306799	17306803	17305666	17305691	+	84	17289701	17306794
chr4	17299035	17307427	17299047	17299508	17306957	17307417	96	17299030	17299034	17307428	17307432	17299841	17299858	-	77	17299040	17307422
chr4	17322041	17331126	17322041	17323386	17329804	17331126	91	---	---	---	---	17323625	17323638	-	100	17322041	17331124
chr4	17336701	17350131	17336701	17338030	17348800	17350131	95	---	---	---	---	17338446	17338460	-	73	17336701	17350129
chr4	17350451	17361006	17350457	17353166	17358265	17360997	97	17350446	17350450	17361007	17361011	17353330	17353421	-	71	17350459	17360995
chr4	17369673	17383655	17369673	17369916	17383413	17383655	97	---	---	---	---	17382851	17382884	+	70	17369673	17383653
chr4	17389736	17398658	17389736	17391014	17397457	17398658	93	17389730	17389735	17398659	17398664	17391254	17391286	-	81	17389736	17398647
chr4	17400889	17414643	17400889	17402444	17413031	17414643	94	---	---	---	---	17412675	17412694	+	90	17400891	17414633
chr4	17414800	17426549	17414800	17419446	17421897	17426549	99	---	---	---	---	17421786	17421811	+	76	17414800	17426532
chr4	17430272	17439714	17430272	17431588	17438418	17439714	97	---	---	---	---	17438076	17438106	+	70	17430274	17439713
chr4	17478193	17492839	17478193	17478830	17492203	17492839	96	---	---	---	---	17479240	17479280	-	70	17478193	17492832
chr4	17506102	17523930	17506102	17507316	17522742	17523930	92	---	---	---	---	17522209	17522233	+	76	17506107	17523928
chr4	17508291	17517249	17508291	17509534	17516002	17517249	99	---	---	---	---	17515737	17515762	+	76	17508291	17517247
chr4	17538101	17545682	17538101	17538774	17545009	17545682	99	---	---	---	---	17544709	17544726	+	72	17538104	17545680
chr4	17545704	17566557	17545714	17547824	17564438	17566547	99	17545699	17545703	17566558	17566562	17547930	17547949	-	80	17545716	17566552
chr4	17550499	17559976	17550499	17551821	17558654	17559976	99	---	---	---	---	17558312	17558364	+	71	17550502	17559974
chr4	17587986	17597061	17587986	17589275	17595715	17597061	95	---	---	---	---	17589513	17589546	-	82	17587989	17597058
chr4	17598963	17610033	17598963	17599408	17609548	17610033	85	---	---	---	---	17599843	17599860	-	72	17598963	17610027
chr4	17612293	17627453	17612293	17612736	17627008	17627453	87	---	---	---	---	17613344	17613360	-	88	17612296	17627451
chr4	17619160	17627008	17619160	17620432	17625735	17627008	99	---	---	---	---	17625514	17625558	+	71	17619160	17627006
chr4	17643956	17654226	17643956	17647530	17650597	17654226	95	---	---	---	---	17647644	17647666	-	95	17643957	17654220
chr4	17670292	17684464	17670292	17671798	17683016	17684464	93	---	---	---	---	17682548	17682594	+	72	---	---
chr4	17689881	17700408	17689881	17690195	17700090	17700408	93	---	---	---	---	17690633	17690649	-	70	---	---
chr4	17690198	17699597	17690198	17691508	17698287	17699597	99	17690193	17690197	17699598	17699602	17691694	17691706	-	100	17690198	17699595
chr4	17701474	17708839	17701474	17702144	17708169	17708839	99	---	---	---	---	17702427	17702444	-	72	17701474	17708837
chr4	17712416	17719836	17712416	17713078	17719174	17719836	99	---	---	---	---	17718873	17718890	+	72	17712417	17719834
chr4	17720111	17734027	17720111	17723403	17730660	17734027	93	---	---	---	---	17730345	17730369	+	88	17720111	17734025
chr4	17740332	17745198	17740332	17740880	17744649	17745198	87	---	---	---	---	17744609	17744647	+	74	17740347	17745196
chr4	17787211	17796306	17787211	17788565	17794970	17796303	93	17787206	17787210	17796307	17796311	17794717	17794730	+	100	---	---
chr4	17800305	17809928	17800305	17800925	17809308	17809928	98	---	---	---	---	17801317	17801336	-	70	17800305	17809922
chr4	17810514	17826636	17810514	17810957	17826190	17826636	91	---	---	---	---	17811474	17811504	-	74	17810522	17826629
chr4	17813665	17822471	17813665	17814775	17821361	17822471	99	---	---	---	---	17814885	17814905	-	85	---	---
chr4	17844926	17866607	17844926	17846643	17864890	17866607	98	---	---	---	---	17847210	17847240	-	70	17844939	17866605
chr4	17847596	17862264	17847604	17850156	17859705	17862257	99	17847591	17847595	17862265	17862269	17859254	17859312	+	71	---	---
chr4	17867677	17877140	17867677	17869012	17875811	17877140	99	---	---	---	---	17869198	17869210	-	100	17867677	17877138
chr4	17907575	17916461	17907575	17908818	17915204	17916461	94	---	---	---	---	17914943	17914975	+	81	17907578	17916459
chr4	17924189	17935357	17924189	17926991	17932569	17935357	93	---	---	---	---	17927221	17927255	-	71	17924189	17935355
chr4	17938586	17947575	17938586	17938849	17947312	17947575	98	---	---	---	---	17946889	17946906	+	72	17938595	17947563
chr4	17939184	17947322	17939185	17940674	17945823	17947312	98	17939179	17939183	17947323	17947327	17945695	17945714	+	75	17939187	17947308
chr4	17948687	17957288	17948699	17949969	17956015	17957279	96	17948681	17948686	17957289	17957294	17955743	17955776	+	85	17948699	17957287
chr4	17962188	17975398	17962188	17963814	17973828	17975398	93	---	---	---	---	17964298	17964313	-	75	17962194	17975395
chr4	17977593	17983874	17977600	17978001	17983458	17983859	92	17977588	17977592	17983875	17983879	17978072	17978095	-	75	17977600	17983857
chr4	17992868	18007179	17992873	17993355	18006709	18007175	90	17992863	17992867	18007180	18007184	17993941	17993961	-	71	17992873	18007173
chr4	17996495	18005563	17996503	17997858	18004296	18005557	91	17996490	17996494	18005564	18005568	18003995	18004014	+	85	17996508	18005558
chr4	18015543	18023209	18015543	18016552	18022200	18023209	95	---	---	---	---	18016812	18016834	-	73	18015543	18023207
chr4	18025132	18034802	18025132	18025766	18034169	18034802	96	---	---	---	---	18026138	18026161	-	70	18025134	18034800
chr4	18059850	18069427	18059855	18060488	18068796	18069426	95	18059844	18059849	18069428	18069433	18060692	18060719	-	78	18059858	18069424
chr4	18079906	18091187	18079906	18080553	18090541	18091187	95	---	---	---	---	18090065	18090078	+	78	---	---
chr4	18094902	18116107	18094908	18095909	18115179	18116098	86	18094896	18094901	18116108	18116113	18096796	18096814	-	84	18094908	18116096
chr4	18099692	18114072	18099692	18100322	18113443	18114072	98	---	---	---	---	18112850	18112869	+	70	18099692	18114069
chr4	18129712	18141729	18129712	18132508	18138899	18141729	92	---	---	---	---	18132742	18132786	-	73	---	---
chr4	18147446	18154282	18147446	18150003	18151726	18154282	98	---	---	---	---	---	---	0	--	18147446	18154279
chr4	18154796	18163945	18154804	18156051	18162618	18163931	89	18154791	18154795	18163946	18163950	18156356	18156380	-	76	18154800	18163929
chr4	18164084	18182197	18164084	18164697	18181584	18182197	92	---	---	---	---	18165525	18165542	-	77	18164084	18182195
chr4	18165663	18173524	18165663	18166789	18172411	18173524	96	---	---	---	---	18167043	18167070	-	78	---	---
chr4	18191473	18200935	18191473	18192060	18200348	18200935	99	---	---	---	---	18200101	18200128	+	78	18191474	18200933
chr4	18201201	18210794	18201206	18201803	18210191	18210788	98	18201196	18201200	18210795	18210799	18202199	18202222	-	75	18201207	18210786
chr4	18214987	18223899	18214987	18216225	18222664	18223899	99	---	---	---	---	18216454	18216487	-	82	18214987	18223897
chr4	18248125	18261328	18248130	18249092	18260357	18261319	99	18248120	18248124	18261329	18261333	18249504	18249515	-	83	---	---
chr4	18261318	18268385	18261318	18261629	18268098	18268385	89	---	---	---	---	18261939	18261953	-	80	18261323	18268382
chr4	18280990	18286603	18280994	18281318	18286270	18286596	95	18280985	18280989	18286604	18286608	18286124	18286135	+	91	18280992	18286590
chr4	18305960	18326687	18305960	18307167	18325448	18326687	95	---	---	---	---	18307833	18307847	-	86	18305961	18326681
chr4	18308161	18319705	18308161	18310228	18317637	18319705	99	---	---	---	---	18317314	18317411	+	71	18308161	18319701
chr4	18330901	18351659	18330916	18331390	18351171	18351645	99	18330896	18330900	18351660	18351664	18350305	18350316	+	75	18330914	18351652
chr4	18332164	18341150	18332164	18333447	18339885	18341150	97	---	---	---	---	18333682	18333715	-	79	18332167	18341146
chr4	18378201	18390854	18378201	18379937	18389177	18390854	93	---	---	---	---	18388745	18388760	+	75	18378206	18390852
chr4	18410839	18419649	18410839	18414857	18415630	18419649	99	---	---	---	---	18414859	18414933	-	74	18410849	18419647
chr4	18441448	18460477	18441448	18442138	18459790	18460477	94	---	---	---	---	18442764	18442781	-	77	18441456	18460475
chr4	18446597	18458399	18446597	18448996	18455999	18458399	99	---	---	---	---	18455686	18455763	+	75	18446597	18458388
chr4	18492081	18510393	18492081	18493308	18509183	18510393	96	---	---	---	---	18508606	18508622	+	94	18492081	18510391
chr4	18497575	18507033	18497575	18498886	18505740	18507033	97	---	---	---	---	18505542	18505554	+	100	---	---
chr4	18538046	18547565	18538046	18539359	18546231	18547565	97	---	---	---	---	18545935	18545946	+	100	18538048	18547563
chr4	18570610	18582068	18570610	18573787	18578892	18582068	97	---	---	---	---	18574020	18574042	-	73	18570610	18582066
chr4	18582320	18591327	18582321	18583596	18590040	18591316	99	18582315	18582319	18591328	18591332	18589768	18589801	+	82	18582321	18591318
chr4	18601179	18606890	18601182	18601474	18606593	18606885	92	18601174	18601178	18606891	18606895	18606374	18606388	+	86	---	---
chr4	18622194	18631070	18622194	18623422	18629860	18631070	92	---	---	---	---	18623711	18623744	-	73	18622194	18631068
chr4	18643653	18646159	18643653	18643849	18645942	18646159	88	---	---	---	---	18645863	18645893	+	74	18643666	18646157
chr4	18674655	18684421	18674655	18677006	18682065	18684421	95	---	---	---	---	18677142	18677182	-	70	18674655	18684416
chr4	18704788	18714264	18704794	18706099	18712932	18714259	97	18704783	18704787	18714265	18714269	18706404	18706415	-	91	18704792	18714256
chr4	18753294	18773394	18753294	18753772	18772910	18773394	94	---	---	---	---	18754681	18754700	-	85	18753299	18773392
chr4	18758187	18765946	18758187	18759462	18764671	18765946	99	---	---	---	---	18764450	18764494	+	71	18758187	18765944
chr4	18799083	18818574	18799083	18800155	18817502	18818574	99	---	---	---	---	18816653	18816669	+	88	---	---
chr4	18802228	18810118	18802228	18803857	18808561	18810118	93	---	---	---	---	18808326	18808349	+	75	18802240	18810113
chr4	18836038	18856932	18836038	18838680	18854294	18856932	88	---	---	---	---	18839398	18839422	-	88	18836039	18856920
chr4	18843822	18852740	18843822	18845063	18851502	18852740	98	---	---	---	---	18851233	18851265	+	84	18843824	18852735
chr4	18856931	18863471	18856931	18858173	18862292	18863471	94	---	---	---	---	18858327	18858369	-	76	18856931	18863463
chr4	18864562	18873548	18864562	18865847	18872282	18873548	97	---	---	---	---	18872016	18872048	+	84	18864567	18873546
chr4	18874762	18884001	18874772	18876022	18882787	18883998	87	18874756	18874761	18884002	18884007	18876337	18876361	-	80	18874766	18883996
chr4	18897028	18906461	18897032	18898334	18905157	18906461	95	18897023	18897027	18906462	18906466	18898631	18898642	-	91	18897028	18906460
chr4	18947060	18956373	18947074	18947724	18955709	18956359	97	18947054	18947059	18956374	18956379	18948047	18948084	-	76	18947070	18956357
chr4	18957809	18967112	18957809	18958364	18966556	18967112	98	---	---	---	---	18958566	18958593	-	75	---	---
chr4	18970628	18984326	18970628	18971407	18983544	18984326	91	---	---	---	---	18971918	18971945	-	85	---	---
chr4	18973771	18981817	18973771	18975240	18980372	18981817	91	---	---	---	---	18975372	18975392	-	71	---	---
chr4	18984323	18993354	18984325	18985368	18992369	18993341	85	18984317	18984322	18993355	18993360	18985594	18985622	-	89	18984325	18993349
chr4	18984486	18992880	18984486	18984841	18992528	18992880	94	---	---	---	---	18992207	18992218	+	100	---	---
chr4	19011583	19022501	19011583	19015219	19018869	19022501	98	---	---	---	---	19018686	19018810	+	77	19011584	19022499
chr4	19032891	19045645	19032891	19034023	19044456	19045645	88	---	---	---	---	19034508	19034522	-	80	19032891	19045643
chr4	19056240	19070213	19056250	19056751	19069752	19070211	91	19056235	19056239	19070214	19070218	19057201	19057235	-	74	---	---
chr4	19056751	19069263	19056751	19057604	19068410	19069263	98	---	---	---	---	19067951	19068010	+	73	---	---
chr4	19080110	19100438	19080110	19080350	19100197	19100438	97	---	---	---	---	19099368	19099394	+	70	19080116	19100436
chr4	19080736	19093926	19080736	19080876	19093786	19093926	96	19080731	19080735	19093927	19093931	19081477	19081522	-	71	19080737	19093916
chr4	19107205	19114515	19107205	19107725	19114000	19114515	95	---	---	---	---	19113700	19113717	+	72	19107205	19114511
chr4	19118761	19127924	19118761	19119999	19126733	19127924	91	---	---	---	---	19126396	19126413	+	83	19118769	19127922
chr4	19146471	19152723	19146478	19147368	19151828	19152713	96	19146465	19146470	19152724	19152729	19147576	19147591	-	75	---	---
chr4	19165720	19179699	19165720	19167325	19178118	19179698	94	19165715	19165719	19179700	19179704	19167776	19167787	-	75	19165720	19179698
chr4	19193905	19208922	19193905	19197100	19205728	19208922	99	---	---	---	---	19197469	19197491	-	78	19193918	19208916
chr4	19211314	19217963	19211314	19212318	19216798	19217963	85	---	---	---	---	19212471	19212488	-	77	19211315	19217961
chr4	19222764	19243310	19222764	19223234	19242841	19243310	92	---	---	---	---	19241930	19241945	+	81	---	---
chr4	19232755	19241901	19232755	19233942	19240672	19241901	92	19232750	19232754	19241902	19241906	19234252	19234277	-	80	---	---
chr4	19245137	19256509	19245137	19245613	19256032	19256509	97	---	---	---	---	19245838	19245888	-	82	19245137	19256507
chr4	19259954	19280129	19259954	19261508	19278535	19280129	95	---	---	---	---	19277982	19278004	+	82	19259955	19280127
chr4	19261965	19273523	19261965	19265211	19270282	19273523	98	---	---	---	---	19265268	19265335	-	77	19261965	19273519
chr4	19286237	19291007	19286237	19286900	19290333	19291007	87	---	---	---	---	19290212	19290237	+	73	19286241	19291000
chr4	19303967	19313089	19303967	19305172	19311902	19313089	94	---	---	---	---	19305479	19305496	-	83	19303967	19313087
chr4	19314276	19332162	19314289	19315518	19330942	19332150	92	19314271	19314275	19332163	19332167	19316028	19316052	-	76	19314278	19332150
chr4	19321247	19330230	19321252	19322512	19328945	19330224	97	19321242	19321246	19330231	19330235	19328623	19328658	+	72	19321252	19330216
chr4	19347924	19357426	19347927	19349263	19356089	19357425	99	19347916	19347923	19357427	19357434	19355773	19355784	+	83	19347929	19357420
chr4	19361557	19370765	19361557	19366148	19366174	19370765	99	---	---	---	---	---	---	0	--	---	---
chr4	19378558	19388020	19378558	19379852	19386691	19388020	95	---	---	---	---	19380165	19380194	-	73	19378558	19388018
chr4	19420137	19435786	19420137	19421196	19434704	19435786	92	---	---	---	---	19434557	19434582	+	76	19420137	19435777
chr4	19421181	19430094	19421196	19424839	19426458	19430088	98	19421176	19421180	19430095	19430099	19424891	19424930	-	72	19421196	19430093
chr4	19437805	19449061	19437805	19438262	19448604	19449061	96	---	---	---	---	19448331	19448363	+	81	19437806	19449058
chr4	19458379	19470157	19458379	19458857	19469679	19470157	99	---	---	---	---	19459192	19459241	-	70	19458379	19470152
chr4	19472226	19484630	19472226	19475354	19481629	19484630	89	---	---	---	---	19475644	19475668	-	84	19472234	19484628
chr4	19496488	19504712	19496498	19498451	19502750	19504704	98	19496482	19496487	19504713	19504718	19498557	19498586	-	73	19496495	19504697
chr4	19506940	19516343	19506951	19508239	19515030	19516339	96	19506935	19506939	19516344	19516348	19514726	19514747	+	72	19506952	19516341
chr4	19521737	19540350	19521737	19522189	19539920	19540350	94	---	---	---	---	19539082	19539110	+	79	---	---
chr4	19525807	19534345	19525807	19529169	19530983	19534345	99	---	---	---	---	19529222	19529268	-	76	19525807	19534343
chr4	19534349	19539820	19534349	19535537	19538633	19539820	99	---	---	---	---	19538479	19538509	+	74	---	---
chr4	19541102	19550442	19541102	19541670	19549856	19550442	96	---	---	---	---	19541875	19541902	-	78	19541104	19550440
chr4	19560376	19569758	19560376	19561668	19568467	19569758	98	---	---	---	---	19561974	19561985	-	91	19560379	19569755
chr4	19572606	19580594	19572606	19574615	19578574	19580594	91	---	---	---	---	19574709	19574771	-	82	19572611	19580590
chr4	19583150	19590025	19583150	19583563	19589612	19590025	97	---	---	---	---	19583774	19583794	-	71	19583152	19590013
chr4	19596564	19618089	19596564	19598248	19616397	19618089	95	---	---	---	---	19599032	19599049	-	77	19596565	19618087
chr4	19605934	19614921	19605934	19607219	19613672	19614921	96	---	---	---	---	19613355	19613383	+	82	19605934	19614919
chr4	19645735	19657508	19645735	19648478	19654765	19657508	93	---	---	---	---	19648768	19648792	-	84	19645737	19657506
chr4	19692848	19702224	19692848	19693569	19701503	19702224	99	---	---	---	---	19693933	19693966	-	70	19692849	19702222
chr4	19706105	19715101	19706105	19707069	19714115	19715101	95	---	---	---	---	19707340	19707369	-	83	19706105	19715088
chr4	19726213	19737679	19726213	19727629	19736261	19737679	98	---	---	---	---	19727890	19727908	-	73	19726214	19737669
chr4	19785198	19793572	19785204	19785960	19792783	19793559	95	19785193	19785197	19793573	19793577	19786199	19786233	-	71	---	---
chr4	19785204	19794040	19785204	19786364	19792783	19794040	90	---	---	---	---	19792511	19792544	+	82	19785204	19794036
chr4	19794876	19802209	19794876	19796770	19800293	19802209	85	---	---	---	---	19800194	19800207	+	85	---	---
chr4	19814733	19820248	19814733	19815609	19819372	19820248	98	---	---	---	---	19815746	19815784	-	74	19814749	19820246
chr4	19843712	19857345	19843712	19845179	19855973	19857345	89	---	---	---	---	19855476	19855490	+	73	19843719	19857339
chr4	19879666	19892067	19879666	19880982	19890771	19892067	94	---	---	---	---	19890342	19890356	+	73	19879666	19892065
chr4	19893411	19900822	19893411	19894088	19900146	19900822	97	---	---	---	---	19894372	19894389	-	72	19893416	19900819
chr4	19910007	19921810	19910007	19910480	19921337	19921810	99	---	---	---	---	19921027	19921075	+	83	19910008	19921808
chr4	19925807	19944038	19925821	19927062	19942794	19944029	96	19925802	19925806	19944039	19944043	19942272	19942296	+	76	---	---
chr4	19932011	19941360	19932016	19932592	19940784	19941360	99	19932000	19932010	19941361	19941371	19932876	19932912	-	70	19932019	19941358
chr4	19950166	19959967	19950166	19952541	19957602	19959967	98	---	---	---	---	19957422	19957459	+	73	19950166	19959965
chr4	20000484	20021705	20000484	20000970	20021218	20021705	95	---	---	---	---	20001425	20001449	-	88	20000484	20021697
chr4	20001208	20019934	20001208	20002423	20018660	20019934	88	---	---	---	---	20018051	20018075	+	80	20001210	20019932
chr4	20010108	20019671	20010108	20014650	20015165	20019671	86	---	---	---	---	20014727	20014750	-	75	---	---
chr4	20044725	20057117	20044725	20045154	20056667	20057117	94	---	---	---	---	20045400	20045417	-	88	---	---
chr4	20054151	20060171	20054151	20055186	20059137	20060166	87	20054146	20054150	20060172	20060176	---	---	0	--	20054158	20060159
chr4	20065890	20074531	20065904	20067145	20073281	20074524	99	20065884	20065889	20074532	20074537	20067383	20067416	-	79	20065894	20074522
chr4	20104617	20118988	20104617	20104922	20118683	20118988	93	---	---	---	---	20117995	20118009	+	80	20104617	20118986
chr4	20107345	20116245	20107345	20108602	20115025	20116245	91	---	---	---	---	20114726	20114745	+	80	20107346	20116243
chr4	20121036	20134093	20121036	20122773	20132295	20134083	94	20121029	20121035	20134094	20134100	20131872	20131887	+	75	20121037	20134080
chr4	20135409	20144647	20135424	20136660	20143417	20144633	93	20135404	20135408	20144648	20144652	20143092	20143109	+	83	20135424	20144642
chr4	20144942	20165098	20144942	20145211	20164829	20165098	95	---	---	---	---	20145883	20146192	-	72	20144942	20165093
chr4	20156986	20166053	20156986	20157597	20165441	20166053	93	---	---	---	---	20157856	20157881	-	80	20157000	20166049
chr4	20184137	20191649	20184137	20184807	20190979	20191649	97	---	---	---	---	20190722	20190800	+	70	20184137	20191647
chr4	20198134	20212272	20198134	20199804	20210506	20212272	90	---	---	---	---	20210071	20210085	+	73	20198134	20212270
chr4	20198134	20212220	20198134	20199751	20210506	20212220	89	---	---	---	---	20210071	20210085	+	73	20198134	20212216
chr4	20215802	20236738	20215802	20216425	20236115	20236738	98	---	---	---	---	20217372	20217398	-	70	20215802	20236736
chr4	20218447	20229800	20218447	20218924	20229322	20229799	97	20218442	20218446	20229801	20229805	20229045	20229076	+	81	20218447	20229796
chr4	20236731	20245895	20236734	20239217	20243419	20245894	95	20236726	20236730	20245896	20245900	20243286	20243302	+	76	---	---
chr4	20237889	20245141	20237889	20238467	20244563	20245141	94	---	---	---	---	20244357	20244381	+	72	---	---
chr4	20247818	20258340	20247818	20249071	20257107	20258340	93	---	---	---	---	20249440	20249473	-	76	20247822	20258338
chr4	20263497	20269944	20263497	20264949	20268415	20269944	87	---	---	---	---	20265072	20265098	-	70	---	---
chr4	20279677	20295496	20279677	20284760	20290415	20295496	99	---	---	---	---	20284978	20284999	-	72	---	---
chr4	20307106	20312754	20307116	20308140	20311731	20312752	89	20307101	20307105	20312755	20312759	20311623	20311650	+	89	20307106	20312753
chr4	20323412	20332413	20323412	20324669	20331118	20332413	96	---	---	---	---	20324907	20324940	-	76	20323413	20332411
chr4	20379132	20388052	20379132	20380374	20386808	20388052	99	---	---	---	---	20380611	20380644	-	79	20379134	20388049
chr4	20393805	20401933	20393805	20394544	20401167	20401933	88	---	---	---	---	20400836	20400870	+	74	20393813	20401930
chr4	20402226	20409866	20402226	20405480	20406606	20409866	92	---	---	---	---	20406516	20406555	+	72	20402229	20409860
chr4	20419710	20428647	20419710	20420940	20427393	20428647	96	---	---	---	---	20427072	20427107	+	75	20419710	20428645
chr4	20433079	20443518	20433079	20434961	20441635	20443518	99	---	---	---	---	20441301	20441586	+	73	---	---
chr4	20470014	20479005	20470027	20471312	20477754	20478998	96	20470007	20470013	20479006	20479012	20477483	20477516	+	79	20470017	20479003
chr4	20497381	20505943	20497381	20498316	20505008	20505943	97	---	---	---	---	20498613	20498642	-	76	20497384	20505938
chr4	20497771	20505579	20497771	20497952	20505398	20505579	97	---	---	---	---	20505260	20505345	+	70	20497785	20505571
chr4	20507437	20524418	20507437	20508312	20523540	20524418	91	---	---	---	---	20508999	20509011	-	92	20507440	20524416
chr4	20509337	20517397	20509337	20509639	20517079	20517397	91	---	---	---	---	20509904	20509937	-	70	---	---
chr4	20534402	20545921	20534407	20536096	20544227	20545915	98	20534397	20534401	20545922	20545926	20543938	20543956	+	73	20534407	20545913
chr4	20556838	20571589	20556838	20557219	20571204	20571589	90	---	---	---	---	20557284	20557304	-	76	---	---
chr4	20559791	20569123	20559791	20560265	20568649	20569123	97	---	---	---	---	20568337	20568389	+	77	20559791	20569121
chr4	20603802	20613813	20603802	20607117	20610491	20613813	97	---	---	---	---	20607156	20607169	-	71	20603809	20613803
chr4	20604683	20611656	20604689	20604973	20611369	20611653	97	20604677	20604682	20611657	20611662	20604976	20605026	-	70	20604697	20611646
chr4	20646275	20653614	20646275	20646941	20652948	20653614	97	20646270	20646274	20653615	20653619	20647189	20647205	-	82	20646276	20653611
chr4	20657295	20674450	20657295	20657973	20673772	20674450	94	---	---	---	---	20673161	20673187	+	74	20657302	20674442
chr4	20659922	20668690	20659922	20660997	20667599	20668690	97	---	---	---	---	20661281	20661314	-	82	---	---
chr4	20662248	20669207	20662262	20662733	20668735	20669207	86	20662243	20662247	20669208	20669212	20662984	20663007	-	79	20662249	20669194
chr4	20688646	20700404	20688646	20690788	20698280	20700404	95	---	---	---	---	20698184	20698212	+	82	20688646	20700389
chr4	20700406	20714337	20700406	20703713	20711014	20714337	94	---	---	---	---	20710689	20710715	+	77	---	---
chr4	20725790	20741061	20725790	20728122	20738707	20741049	98	20725784	20725789	20741062	20741067	20728629	20728652	-	70	20725790	20741047
chr4	20756118	20775300	20756124	20757964	20773452	20775296	98	20756111	20756117	20775301	20775307	20773299	20773360	+	83	---	---
chr4	20770678	20776707	20770678	20772092	20775291	20776707	97	---	---	---	---	20775225	20775237	+	76	---	---
chr4	20780492	20784557	20780492	20782000	20783070	20784557	89	---	---	---	---	20782018	20782041	-	75	20780492	20784550
chr4	20823965	20833122	20823965	20825191	20831932	20833122	92	---	---	---	---	20825497	20825514	-	83	20823977	20833119
chr4	20843750	20854348	20843750	20844346	20853746	20854348	95	---	---	---	---	20853277	20853299	+	82	20843750	20854345
chr4	20845265	20864278	20845265	20846868	20862667	20864278	93	---	---	---	---	20862020	20862054	+	77	---	---
chr4	20854336	20861755	20854345	20855034	20861051	20861741	98	20854330	20854335	20861756	20861761	20855200	20855266	-	70	20854348	20861746
chr4	20865465	20885251	20865465	20866620	20884036	20885251	91	---	---	---	---	20867453	20867467	-	93	20865465	20885249
chr4	20865465	20884514	20865465	20865902	20884036	20884514	86	---	---	---	---	20883338	20883351	+	92	20865465	20884509
chr4	20869483	20880177	20869483	20872267	20877393	20880177	99	---	---	---	---	20872429	20872522	-	71	20869484	20880173
chr4	20892754	20899745	20892754	20893151	20899346	20899745	96	---	---	---	---	20899092	20899179	+	71	20892755	20899739
chr4	20904263	20916506	20904263	20908274	20912525	20916506	98	---	---	---	---	20912415	20912436	+	77	20904274	20916503
chr4	20922173	20931110	20922188	20923530	20929773	20931098	90	20922168	20922172	20931111	20931115	20923815	20923831	-	82	20922179	20931104
chr4	20931616	20945739	20931616	20933466	20943889	20945739	98	---	---	---	---	20933882	20933898	-	70	---	---
chr4	20949221	20968704	20949221	20950948	20966990	20968703	97	20949216	20949220	20968705	20968709	20951720	20951750	-	70	20949221	20968703
chr4	20953409	20961533	20953409	20956859	20958086	20961533	99	---	---	---	---	20956908	20956948	-	75	20953409	20961527
chr4	20969736	20983847	20969736	20971415	20982173	20983847	96	---	---	---	---	20971833	20971847	-	73	20969736	20983842
chr4	20988321	20997345	20988321	20989664	20996089	20997345	89	---	---	---	---	20995820	20995852	+	81	20988321	20997343
chr4	21007426	21016421	21007426	21008685	21015185	21016421	85	---	---	---	---	21008996	21009009	-	71	---	---
chr4	21020129	21034828	21020129	21021760	21033253	21034828	95	---	---	---	---	21032679	21032698	+	70	21020133	21034826
chr4	21049795	21061828	21049806	21050827	21060806	21061826	89	21049789	21049794	21061829	21061834	21060425	21060534	+	70	21049804	21061824
chr4	21086492	21095386	21086492	21087733	21094155	21095386	95	---	---	---	---	21093883	21093916	+	82	21086492	21095383
chr4	21109588	21129358	21109588	21114569	21124377	21129358	99	---	---	---	---	21115022	21115056	-	74	21109589	21129346
chr4	21148835	21158702	21148835	21150261	21157222	21158702	90	---	---	---	---	21156875	21156894	+	70	21148836	21158700
chr4	21149771	21158656	21149771	21150215	21158158	21158656	85	---	---	---	---	21158002	21158022	+	85	21149772	21158654
chr4	21159607	21164623	21159607	21160192	21164027	21164623	88	---	---	---	---	21164014	21164025	+	91	21159608	21164620
chr4	21166952	21173173	21166952	21167641	21172494	21173173	93	---	---	---	---	21167649	21167669	-	90	---	---
chr4	21175847	21197829	21175847	21177029	21196612	21197817	92	21175842	21175846	21197830	21197834	21195682	21195710	+	75	---	---
chr4	21180574	21189731	21180574	21182005	21188299	21189731	96	---	---	---	---	21188035	21188067	+	81	21180579	21189724
chr4	21201670	21210699	21201670	21202199	21210152	21210699	90	---	---	---	---	21202571	21202596	-	73	21201672	21210695
chr4	21215289	21231431	21215289	21218562	21228173	21231431	94	---	---	---	---	21218736	21218797	-	82	21215289	21231428
chr4	21219184	21226534	21219184	21219866	21225853	21226534	97	---	---	---	---	21220152	21220166	-	73	21219184	21226532
chr4	21237320	21244690	21237325	21237996	21244017	21244689	97	21237315	21237319	21244691	21244695	21238280	21238296	-	70	21237325	21244684
chr4	21258999	21272664	21258999	21262972	21268681	21272664	97	---	---	---	---	21263178	21263199	-	77	21259006	21272660
chr4	21286658	21295305	21286658	21288293	21293734	21295305	88	---	---	---	---	21288456	21288483	-	71	21286661	21295299
chr4	21311617	21320361	21311617	21313253	21318728	21320361	99	---	---	---	---	21313419	21313446	-	71	21311620	21320358
chr4	21324578	21345288	21324578	21325827	21344040	21345288	99	---	---	---	---	21343218	21343239	+	81	21324578	21345286
chr4	21327971	21339728	21327971	21330699	21336966	21339728	98	---	---	---	---	21336652	21336681	+	86	21327971	21339726
chr4	21352908	21364779	21352908	21354514	21363178	21364779	98	---	---	---	---	21354878	21354913	-	75	21352908	21364777
chr4	21372210	21390097	21372210	21373450	21388858	21390097	98	---	---	---	---	21373972	21373996	-	72	21372210	21390092
chr4	21374796	21383754	21374796	21376056	21382494	21383754	99	---	---	---	---	21382221	21382254	+	82	21374796	21383752
chr4	21377702	21387942	21377708	21381571	21384074	21387932	92	21377696	21377701	21387943	21387948	21383963	21383991	+	79	21377710	21387928
chr4	21385296	21400245	21385296	21385867	21399673	21400245	93	---	---	---	---	21386509	21386529	-	85	---	---
chr4	21395540	21404498	21395540	21396798	21403222	21404498	97	---	---	---	---	21402961	21402992	+	78	21395541	21404490
chr4	21405772	21417680	21405772	21406617	21416847	21417680	93	---	---	---	---	21406969	21407020	-	76	21405779	21417675
chr4	21463747	21473058	21463747	21465041	21471760	21473058	97	---	---	---	---	21471424	21471446	+	78	21463750	21473056
chr4	21491611	21505420	21491611	21492235	21504796	21505420	99	---	---	---	---	21504266	21504364	+	71	21491611	21505418
chr4	21521911	21531632	21521911	21522500	21531043	21531632	99	---	---	---	---	21530809	21530836	+	75	21521911	21531629
chr4	21550190	21559781	21550199	21550812	21559164	21559776	95	21550185	21550189	21559782	21559786	21558932	21558959	+	75	21550194	21559780
chr4	21550199	21559674	21550199	21550710	21559164	21559674	95	---	---	---	---	21558932	21558959	+	75	21550199	21559669
chr4	21571077	21587293	21571077	21571763	21586607	21587293	98	---	---	---	---	21585946	21585962	+	82	21571077	21587291
chr4	21575599	21584424	21575600	21576728	21583167	21584411	90	21575592	21575598	21584425	21584431	21576967	21577000	-	79	21575602	21584422
chr4	21583169	21598093	21583169	21584411	21596834	21598093	88	---	---	---	---	21584933	21584951	-	84	21583169	21598091
chr4	21590423	21606880	21590433	21591102	21606198	21606866	96	21590418	21590422	21606881	21606885	21591803	21591821	-	84	21590434	21606877
chr4	21597297	21605829	21597297	21598095	21605021	21605819	99	21597291	21597296	21605830	21605835	21604916	21604957	+	76	---	---
chr4	21607181	21616731	21607181	21608415	21615495	21616731	94	---	---	---	---	21615155	21615172	+	83	21607186	21616729
chr4	21619425	21623217	21619425	21619923	21622720	21623217	95	---	---	---	---	21619940	21619955	-	75	21619439	21623208
chr4	21627549	21641838	21627549	21629341	21640046	21641838	98	---	---	---	---	21629761	21629775	-	73	21627552	21641836
chr4	21670585	21682814	21670585	21671920	21681545	21682814	87	---	---	---	---	21681198	21681223	+	76	21670588	21682812
chr4	21683262	21692733	21683262	21684588	21691364	21692733	94	---	---	---	---	21691078	21691089	+	91	21683264	21692731
chr4	21683495	21692341	21683495	21684195	21691613	21692341	93	---	---	---	---	21684492	21684506	-	86	---	---
chr4	21704454	21713983	21704454	21705786	21712665	21713983	94	---	---	---	---	21712348	21712359	+	91	21704455	21713981
chr4	21720058	21729056	21720061	21721331	21727789	21729042	97	21720053	21720057	21729057	21729061	21727517	21727559	+	74	21720058	21729048
chr4	21730985	21744462	21730998	21732076	21743382	21744457	93	21730979	21730984	21744463	21744468	21742817	21742861	+	82	21730995	21744455
chr4	21759395	21773543	21759405	21761664	21771270	21773537	96	21759389	21759394	21773544	21773549	21762037	21762052	-	75	21759400	21773535
chr4	21762021	21771273	21762021	21763260	21770034	21771273	99	---	---	---	---	21763443	21763455	-	100	21762022	21771268
chr4	21778738	21787053	21778738	21779130	21786639	21787053	92	---	---	---	---	21779436	21779447	-	91	21778742	21787051
chr4	21813787	21826829	21813787	21816940	21823701	21826829	98	---	---	---	---	21817239	21817255	-	76	21813800	21826825
chr4	21892579	21900761	21892579	21894527	21898813	21900761	99	---	---	---	---	21894638	21894667	-	73	21892582	21900759
chr4	21933983	21941335	21933983	21934625	21940693	21941335	99	---	---	---	---	21940390	21940407	+	72	21933983	21941333
chr4	21942848	21951773	21942848	21944097	21950524	21951773	98	---	---	---	---	21944335	21944359	-	88	21942851	21951771
chr4	21953159	21966657	21953159	21954630	21965186	21966657	96	---	---	---	---	21964752	21964766	+	86	21953159	21966654
chr4	21968589	21970932	21968599	21968821	21970698	21970920	96	21968584	21968588	21970933	21970937	21968839	21968852	-	78	21968595	21970926
chr4	21995368	22002283	21995368	21996426	22001224	22002283	94	---	---	---	---	22001176	22001193	+	88	21995371	22002280
chr4	22007372	22020792	22007372	22008875	22019175	22020792	91	---	---	---	---	22009295	22009309	-	73	22007372	22020790
chr4	22029731	22047999	22029731	22031292	22046425	22047986	89	22029726	22029730	22048000	22048004	22031973	22031990	-	72	22029747	22047984
chr4	22032287	22044808	22032287	22035363	22041643	22044808	90	---	---	---	---	22035654	22035677	-	87	22032287	22044806
chr4	22049076	22056841	22049076	22049868	22056050	22056841	89	---	---	---	---	22050080	22050102	-	73	---	---
chr4	22056835	22066323	22056835	22058147	22065006	22066323	99	---	---	---	---	22058453	22058464	-	91	22056841	22066321
chr4	22066802	22073811	22066802	22067242	22073367	22073811	95	---	---	---	---	22067529	22067548	-	80	22066803	22073807
chr4	22079747	22094750	22079758	22084112	22090381	22094741	98	22079738	22079746	22094751	22094759	22090152	22090177	+	92	22079748	22094739
chr4	22105254	22115263	22105254	22107411	22113109	22115263	91	---	---	---	---	22107484	22107516	-	75	22105264	22115261
chr4	22137337	22158368	22137337	22139813	22155880	22158368	94	---	---	---	---	22155349	22155368	+	80	22137350	22158366
chr4	22146069	22155056	22146069	22147356	22153789	22155056	98	---	---	---	---	22153517	22153550	+	76	22146069	22155049
chr4	22167027	22172185	22167027	22168035	22171177	22172185	99	---	---	---	---	22171043	22171063	+	80	---	---
chr4	22180530	22193961	22180530	22184075	22190365	22193961	97	---	---	---	---	22184363	22184390	-	71	22180530	22193959
chr4	22199131	22218766	22199138	22199609	22218285	22218756	98	22199126	22199130	22218767	22218771	22217656	22217687	+	71	22199138	22218763
chr4	22228131	22239901	22228135	22229019	22239033	22239895	91	22228125	22228130	22239902	22239907	22238947	22238962	+	93	22228135	22239894
chr4	22239925	22248384	22239925	22240449	22247857	22248384	95	---	---	---	---	22240684	22240717	-	70	22239925	22248378
chr4	22262926	22281195	22262926	22263946	22280172	22281195	98	---	---	---	---	22264509	22264525	-	94	22262927	22281192
chr4	22267790	22277383	22267798	22268452	22276718	22277372	99	22267785	22267789	22277384	22277388	22276485	22276512	+	78	22267791	22277382
chr4	22289209	22298457	22289209	22290442	22297250	22298457	96	---	---	---	---	22290746	22290757	-	91	22289209	22298455
chr4	22305547	22319447	22305547	22307277	22317717	22319447	97	---	---	---	---	22317285	22317299	+	73	22305550	22319445
chr4	22333893	22340714	22333893	22334714	22339890	22340714	93	---	---	---	---	22339846	22339861	+	87	22333898	22340707
chr4	22349045	22358504	22349045	22350375	22357175	22358504	99	---	---	---	---	22356859	22356870	+	91	22349047	22358502
chr4	22375963	22388088	22375977	22379144	22384925	22388083	98	22375958	22375962	22388089	22388093	22384669	22384759	+	71	22375977	22388081
chr4	22388244	22396678	22388244	22388807	22396112	22396678	92	---	---	---	---	22389044	22389073	-	83	22388251	22396677
chr4	22408604	22417457	22408604	22409788	22416213	22417457	94	---	---	---	---	22415941	22415974	+	79	22408604	22417450
chr4	22417991	22429619	22417991	22420558	22427086	22429619	98	---	---	---	---	22426830	22426853	+	75	22417991	22429616
chr4	22438097	22449991	22438097	22440904	22447189	22449991	98	---	---	---	---	22441195	22441219	-	84	22438098	22449989
chr4	22459408	22468272	22459408	22460646	22467048	22468272	95	---	---	---	---	22466728	22466761	+	76	22459416	22468270
chr4	22474503	22480792	22474511	22475857	22479420	22480784	89	22474498	22474502	22480793	22480797	22475988	22476020	-	78	22474505	22480782
chr4	22493640	22501013	22493640	22494287	22500366	22501013	99	---	---	---	---	22494308	22494331	-	83	22493645	22501011
chr4	22506272	22518598	22506272	22507723	22517102	22518598	91	---	---	---	---	22508093	22508130	-	71	22506275	22518595
chr4	22506714	22518561	22506718	22507684	22517553	22518559	89	22506709	22506713	22518562	22518566	22508093	22508130	-	71	---	---
chr4	22524744	22537225	22524744	22525997	22535988	22537225	96	---	---	---	---	22526392	22526415	-	75	22524746	22537223
chr4	22548272	22555786	22548272	22548973	22555085	22555786	99	---	---	---	---	22554786	22554803	+	72	22548275	22555784
chr4	22556152	22565015	22556152	22557504	22563644	22565015	96	---	---	---	---	22563373	22563405	+	81	22556153	22565009
chr4	22556152	22564920	22556152	22557412	22563644	22564920	96	---	---	---	---	22563373	22563405	+	81	22556153	22564917
chr4	22565818	22575000	22565818	22567187	22573631	22574999	95	22565813	22565817	22575001	22575005	22567428	22567461	-	82	22565818	22574999
chr4	22593782	22597951	22593782	22594394	22597360	22597951	93	---	---	---	---	22597212	22597234	+	73	22593782	22597949
chr4	22612923	22621685	22612923	22614258	22620350	22621685	99	---	---	---	---	22614545	22614561	-	94	22612923	22621683
chr4	22659315	22668777	22659315	22660639	22667470	22668776	93	22659310	22659314	22668778	22668782	22667153	22667164	+	91	---	---
chr4	22672530	22683771	22672530	22672729	22683567	22683771	93	---	---	---	---	22683305	22683321	+	76	---	---
chr4	22685254	22694720	22685254	22686570	22693404	22694720	99	---	---	---	---	22686862	22686912	-	70	22685254	22694718
chr4	22706047	22718164	22706047	22706247	22717964	22718164	98	---	---	---	---	22717813	22717842	+	70	---	---
chr4	22750419	22761558	22750424	22753875	22758061	22761550	97	22750414	22750418	22761559	22761563	22757882	22757965	+	78	22750424	22761552
chr4	22777483	22787009	22777483	22778805	22785688	22787009	99	---	---	---	---	22778991	22779003	-	100	22777483	22787007
chr4	22804605	22812698	22804605	22805050	22812252	22812698	92	---	---	---	---	22811892	22811920	+	72	22804608	22812682
chr4	22829029	22840045	22829039	22832210	22836865	22840036	99	22829024	22829028	22840046	22840050	22832327	22832347	-	71	22829037	22840030
chr4	22854151	22863853	22854151	22854488	22863513	22863853	86	---	---	---	---	22863096	22863112	+	70	22854151	22863852
chr4	22868212	22875534	22868212	22868856	22874890	22875534	98	---	---	---	---	22874588	22874605	+	72	22868212	22875532
chr4	22877199	22894267	22877199	22877812	22893653	22894267	96	---	---	---	---	22892873	22892888	+	81	22877212	22894256
chr4	22878866	22886729	22878866	22882112	22883485	22886729	99	---	---	---	---	22882165	22882201	-	78	22878866	22886727
chr4	22902081	22914910	22902091	22903594	22913433	22914904	95	22902076	22902080	22914911	22914915	22903937	22903995	-	76	22902099	22914905
chr4	22922041	22928749	22922051	22922450	22928360	22928749	88	22922036	22922040	22928750	22928754	22928233	22928257	+	76	22922049	22928747
chr4	22924590	22926198	22924590	22925022	22925766	22926198	97	---	---	---	---	22925687	22925708	+	77	22924605	22926181
chr4	22936518	22948884	22936531	22938161	22947252	22948881	99	22936512	22936517	22948885	22948890	22946815	22946831	+	70	22936519	22948876
chr4	22971187	22980112	22971187	22972431	22978866	22980112	98	---	---	---	---	22978588	22978627	+	80	22971187	22980110
chr4	22983645	22993000	22983659	22984378	22992270	22992989	99	22983640	22983644	22993001	22993005	22984743	22984773	-	70	22983648	22992987
chr4	23017151	23025349	23017151	23020718	23021779	23025349	98	---	---	---	---	23021685	23021725	+	75	23017151	23025347
chr4	23043537	23057511	23043537	23045318	23055721	23057511	97	---	---	---	---	23055285	23055299	+	73	23043537	23057509
chr4	23074126	23083490	23074126	23074713	23082900	23083490	98	---	---	---	---	23082671	23082698	+	78	23074130	23083488
chr4	23092578	23101486	23092578	23093849	23100276	23101486	93	---	---	---	---	23094135	23094170	-	75	23092578	23101484
chr4	23092578	23101108	23092578	23093472	23100276	23101108	90	---	---	---	---	23093741	23093778	-	73	23092578	23101097
chr4	23102566	23111202	23102566	23104170	23109619	23111202	98	---	---	---	---	23109381	23109393	+	92	23102566	23111199
chr4	23116346	23133289	23116346	23120024	23129658	23133289	92	---	---	---	---	23129242	23129267	+	73	23116346	23133286
chr4	23254692	23271626	23254700	23255384	23270941	23271625	98	23254680	23254691	23271627	23271638	23256108	23256130	-	78	23254695	23271623
chr4	23257357	23266847	23257369	23258678	23265485	23266832	94	23257352	23257356	23266848	23266852	23265168	23265179	+	91	23257371	23266830
chr4	23274967	23293658	23274967	23275641	23292984	23293658	96	---	---	---	---	23276268	23276285	-	77	23274968	23293653
chr4	23280876	23292160	23280876	23283738	23289299	23292160	99	---	---	---	---	23283988	23284001	-	78	23280877	23292157
chr4	23296490	23310268	23296502	23300578	23306194	23310268	99	23296485	23296489	23310269	23310273	23305970	23305994	+	72	---	---
chr4	23310269	23327130	23310269	23312001	23325424	23327130	92	---	---	---	---	23324753	23324787	+	77	---	---
chr4	23320882	23327801	23320882	23321544	23327128	23327801	93	---	---	---	---	23321672	23321689	-	77	23320895	23327799
chr4	23329559	23350573	23329567	23330242	23349887	23350562	97	23329553	23329558	23350574	23350579	23331170	23331189	-	70	23329561	23350557
chr4	23331946	23345645	23331946	23333486	23344011	23345632	92	23331940	23331945	23345646	23345651	23343576	23343590	+	73	23331946	23345630
chr4	23356217	23368877	23356217	23356818	23368250	23368877	86	---	---	---	---	23357373	23357389	-	70	---	---
chr4	23381881	23390807	23381884	23383118	23389549	23390802	94	23381875	23381880	23390808	23390813	23383418	23383439	-	77	23381882	23390803
chr4	23381884	23390457	23381884	23382776	23389549	23390457	93	---	---	---	---	23383080	23383100	-	85	---	---
chr4	23428071	23437550	23428084	23429387	23436211	23437538	96	23428065	23428070	23437551	23437556	23429692	23429703	-	91	23428084	23437543
chr4	23459035	23466482	23459035	23459717	23465799	23466482	97	---	---	---	---	23459894	23459937	-	70	23459035	23466480
chr4	23504312	23516850	23504312	23507194	23513940	23516850	96	---	---	---	---	23513644	23513658	+	73	---	---
chr4	23520583	23527899	23520583	23521220	23527262	23527899	99	---	---	---	---	23521502	23521519	-	72	23520583	23527896
chr4	23530557	23539510	23530557	23531114	23538953	23539510	99	---	---	---	---	23531360	23531383	-	79	---	---
chr4	23542194	23548956	23542194	23543401	23547883	23548956	87	---	---	---	---	23547712	23547729	+	77	23542194	23548954
chr4	23564758	23584968	23564758	23565007	23584719	23584968	99	---	---	---	---	23565930	23565993	-	70	23564758	23584962
chr4	23577311	23585967	23577311	23578295	23584963	23585967	96	---	---	---	---	23584705	23584733	+	86	23577325	23585965
chr4	23591883	23599341	23591883	23592542	23598682	23599341	99	---	---	---	---	23592779	23592795	-	82	23591883	23599338
chr4	23608794	23623906	23608794	23609157	23623537	23623906	90	---	---	---	---	23622959	23622972	+	100	23608800	23623893
chr4	23643767	23662368	23643767	23644500	23661702	23662368	85	---	---	---	---	23645284	23645322	-	71	23643768	23662358
chr4	23649289	23658309	23649295	23650579	23657016	23658300	99	23649283	23649288	23658310	23658315	23650816	23650849	-	82	23649293	23658298
chr4	23649794	23658283	23649794	23650562	23657515	23658283	99	---	---	---	---	23650816	23650849	-	82	23649812	23658279
chr4	23662363	23673651	23662368	23665230	23670793	23673648	98	23662357	23662362	23673652	23673657	23665481	23665494	-	78	23662368	23673646
chr4	23674576	23683051	23674576	23677997	23679617	23683051	99	---	---	---	---	23679524	23679563	+	75	23674576	23683049
chr4	23683099	23695461	23683099	23685738	23692815	23695461	97	---	---	---	---	23692721	23692734	+	100	23683099	23695448
chr4	23700155	23721463	23700155	23701372	23720266	23721463	93	---	---	---	---	23702227	23702242	-	75	23700156	23721461
chr4	23704734	23712212	23704734	23705402	23711542	23712212	97	---	---	---	---	23705688	23705705	-	77	23704734	23712210
chr4	23731265	23753052	23731265	23731857	23752460	23753052	96	---	---	---	---	23732802	23732828	-	70	23731265	23753050
chr4	23739334	23748234	23739334	23740561	23747023	23748234	98	---	---	---	---	23740832	23740865	-	73	23739336	23748229
chr4	23755082	23769910	23755082	23759038	23765954	23769910	96	---	---	---	---	23759370	23759384	-	93	23755097	23769907
chr4	23771904	23780846	23771904	23773159	23779589	23780846	96	---	---	---	---	23779328	23779361	+	76	23771909	23780844
chr4	23782369	23795546	23782369	23782831	23795084	23795546	92	---	---	---	---	23794712	23794735	+	70	23782369	23795542
chr4	23784505	23793996	23784505	23785811	23792667	23793996	96	---	---	---	---	23786116	23786127	-	91	23784505	23793994
chr4	23807026	23816081	23807026	23808325	23814796	23816081	92	---	---	---	---	23814482	23814510	+	75	23807026	23816070
chr4	23851289	23868252	23851289	23851917	23867624	23868252	95	---	---	---	---	23852464	23852477	-	71	23851289	23868250
chr4	23856210	23863561	23856210	23856854	23862919	23863561	99	---	---	---	---	23857130	23857147	-	72	23856210	23863560
chr4	23873881	23882799	23873881	23874984	23881662	23882785	96	23873876	23873880	23882800	23882804	23881391	23881423	+	81	23873881	23882793
chr4	23892260	23897630	23892269	23892771	23897125	23897627	98	23892255	23892259	23897631	23897635	23897046	23897062	+	76	23892269	23897625
chr4	23917494	23929012	23917494	23917969	23928538	23929012	94	---	---	---	---	23928260	23928292	+	81	23917494	23929010
chr4	23929022	23949642	23929024	23929476	23949180	23949627	88	23929017	23929021	23949643	23949647	23930397	23930415	-	73	23929032	23949633
chr4	23933427	23939988	23933440	23934486	23938961	23939978	96	23933421	23933426	23939989	23939994	23934695	23934710	-	75	23933442	23939976
chr4	23940426	23947242	23940426	23941563	23946096	23947242	91	---	---	---	---	23946049	23946064	+	87	---	---
chr4	23968701	23977442	23968701	23969799	23976342	23977442	98	---	---	---	---	23970076	23970089	-	85	---	---
chr4	23978380	23987317	23978383	23979628	23986059	23987305	99	23978373	23978379	23987318	23987324	23979865	23979898	-	79	23978383	23987303
chr4	23978635	23986857	23978635	23979181	23986311	23986857	99	---	---	---	---	23979399	23979452	-	74	---	---
chr4	23985044	23988938	23985044	23986659	23987305	23988938	87	---	---	---	---	23986685	23986699	-	86	23985045	23988931
chr4	23989597	23994080	23989597	23990530	23993133	23994080	88	---	---	---	---	---	---	0	--	---	---
chr4	24022324	24029180	24022333	24023517	24027997	24029175	98	24022319	24022323	24029181	24029185	24023730	24023741	-	75	24022334	24029172
chr4	24033161	24044805	24033161	24036673	24041293	24044805	99	---	---	---	---	24041204	24041218	+	100	24033166	24044794
chr4	24060010	24071182	24060010	24062737	24068373	24071182	91	---	---	---	---	24068169	24068203	+	77	---	---
chr4	24074749	24086341	24074762	24075237	24085858	24086333	98	24074744	24074748	24086342	24086346	24085548	24085598	+	76	24074758	24086338
chr4	24104075	24119139	24104075	24104363	24118846	24119139	94	---	---	---	---	24105023	24105050	-	78	---	---
chr4	24104813	24114789	24104813	24108331	24111392	24114789	95	---	---	---	---	24111251	24111269	+	89	---	---
chr4	24118996	24135626	24118996	24121712	24132912	24135626	98	---	---	---	---	24122193	24122206	-	85	24118997	24135623
chr4	24123644	24132912	24123644	24124857	24131674	24132912	97	---	---	---	---	24125143	24125164	-	72	24123644	24132910
chr4	24158494	24167478	24158494	24159752	24166219	24167478	99	---	---	---	---	24160018	24160051	-	73	24158494	24167476
chr4	24173538	24191675	24173538	24174125	24191088	24191675	99	---	---	---	---	24174621	24174634	-	85	24173538	24191672
chr4	24176449	24184738	24176449	24177551	24183655	24184738	98	---	---	---	---	24177769	24177787	-	84	24176450	24184732
chr4	24211989	24221109	24211989	24213353	24219766	24221109	90	---	---	---	---	24213633	24213661	-	75	24211998	24221107
chr4	24229892	24242621	24229892	24233113	24239383	24242621	94	24229887	24229891	24242622	24242626	24233404	24233427	-	87	---	---
chr4	24243971	24257033	24243978	24247130	24253841	24257030	92	24243966	24243970	24257034	24257038	24247364	24247396	-	72	24243973	24257030
chr4	24260475	24269348	24260475	24261705	24268118	24269348	96	---	---	---	---	24267846	24267879	+	79	24260475	24269346
chr4	24291248	24302022	24291251	24294391	24298828	24302021	97	24291243	24291247	24302023	24302027	24298722	24298754	+	75	24291248	24302019
chr4	24309236	24331100	24309236	24309934	24330405	24331100	93	---	---	---	---	24329527	24329540	+	78	24309238	24331090
chr4	24343135	24355302	24343147	24347167	24351273	24355293	99	24343130	24343134	24355303	24355307	24347234	24347255	-	81	24343136	24355297
chr4	24363803	24375067	24363806	24364284	24374588	24375067	96	24363798	24363802	24375068	24375072	24374229	24374278	+	70	24363806	24375065
chr4	24404177	24413240	24404185	24405496	24411928	24413240	99	24404172	24404176	24413241	24413245	24405727	24405760	-	79	24404186	24413230
chr4	24427229	24444370	24427229	24427845	24443754	24444370	97	---	---	---	---	24443152	24443175	+	70	24427229	24444368
chr4	24433225	24443213	24433227	24435532	24440940	24443203	97	24433218	24433224	24443214	24443220	24440720	24440733	+	71	24433235	24443212
chr4	24449082	24453036	24449084	24450211	24451861	24453027	93	24449076	24449081	24453037	24453042	24450252	24450268	-	76	24449084	24453023
chr4	24460792	24479504	24460796	24461015	24479271	24479490	98	24460787	24460791	24479505	24479509	24478359	24478396	+	73	---	---
chr4	24463452	24474285	24463452	24464083	24473654	24474285	99	---	---	---	---	24473254	24473270	+	70	24463459	24474282
chr4	24481842	24495606	24481850	24485601	24491844	24495592	93	24481837	24481841	24495607	24495611	24491577	24491609	+	72	---	---
chr4	24617351	24635254	24617361	24618534	24634015	24635249	92	24617346	24617350	24635255	24635259	24618936	24618959	-	75	24617355	24635250
chr4	24619460	24628462	24619460	24620728	24627176	24628462	98	---	---	---	---	24620994	24621027	-	73	24619460	24628460
chr4	24622763	24632995	24622763	24626175	24629591	24632995	91	---	---	---	---	24626211	24626228	-	72	24622772	24632986
chr4	24655220	24668319	24655220	24658706	24664803	24668319	93	---	---	---	---	24664604	24664652	+	71	24655226	24668317
chr4	24672550	24687477	24672550	24674087	24685883	24687477	92	---	---	---	---	24685311	24685339	+	72	24672550	24687471
chr4	24691359	24713172	24691359	24694675	24709813	24713172	91	---	---	---	---	24695154	24695171	-	83	24691359	24713168
chr4	24699683	24708651	24699683	24700938	24707375	24708651	97	---	---	---	---	24701175	24701208	-	79	24699684	24708648
chr4	24715176	24720218	24715176	24716047	24719370	24720218	92	---	---	---	---	24716068	24716092	-	76	24715176	24720215
chr4	24730448	24737832	24730448	24731088	24737192	24737832	99	---	---	---	---	24731372	24731389	-	72	24730448	24737830
chr4	24749377	24759009	24749389	24751801	24756572	24758998	98	24749372	24749376	24759010	24759014	24751964	24752039	-	72	24749386	24758995
chr4	24763381	24772798	24763396	24763986	24772201	24772784	98	24763376	24763380	24772799	24772803	24771973	24772000	+	78	24763387	24772781
chr4	24795859	24802373	24795859	24798522	24799710	24802373	99	---	---	---	---	24799633	24799651	+	78	24795869	24802368
chr4	24826088	24830293	24826088	24828195	24828202	24830293	98	---	---	---	---	---	---	0	--	24826090	24830283
chr4	24826089	24830282	24826089	24828184	24828203	24830282	98	---	---	---	---	---	---	0	--	24826090	24830276
chr4	24832404	24842239	24832404	24836101	24838537	24842239	90	---	---	---	---	24838515	24838534	+	85	24832405	24842232
chr4	24855780	24865411	24855780	24856398	24864793	24865411	99	---	---	---	---	24856794	24856817	-	75	24855781	24865409
chr4	24866975	24879515	24866975	24868329	24878105	24879515	94	---	---	---	---	24877756	24877775	+	70	24866987	24879513
chr4	24886992	24893294	24886992	24887477	24892811	24893294	98	---	---	---	---	24892544	24892595	+	73	24887004	24893292
chr4	24903068	24920020	24903068	24903748	24919340	24920020	95	---	---	---	---	24918699	24918715	+	76	24903068	24920018
chr4	24908648	24918318	24908648	24912146	24914809	24918318	99	---	---	---	---	24912210	24912256	-	72	24908652	24918316
chr4	24934659	24943157	24934659	24935433	24942405	24943157	93	---	---	---	---	24942207	24942242	+	80	24934659	24943155
chr4	24945485	24952780	24945500	24946185	24952116	24952771	88	24945480	24945484	24952781	24952785	24946410	24946447	-	76	24945500	24952768
chr4	24959615	24969059	24959615	24960931	24967749	24969059	98	---	---	---	---	24967433	24967444	+	91	24959615	24969057
chr4	24989493	25005147	24989493	24991471	25003171	25005147	97	---	---	---	---	24992024	24992041	-	88	24989510	25005145
chr4	24996241	25003172	24996241	24997958	25001464	25003172	98	---	---	---	---	24998090	24998122	-	78	24996247	25003170
chr4	25023152	25044947	25023152	25023980	25044118	25044947	97	---	---	---	---	25024603	25024621	-	78	25023154	25044939
chr4	25024847	25037824	25024847	25025493	25037179	25037824	97	---	---	---	---	25025995	25026023	-	72	25024848	25037810
chr4	25045396	25060401	25045396	25045607	25060188	25060401	92	---	---	---	---	25059487	25059500	+	78	---	---
chr4	25046648	25055735	25046648	25047858	25054547	25055735	93	---	---	---	---	25054212	25054235	+	79	25046648	25055733
chr4	25065304	25076277	25065304	25065800	25075797	25076277	90	---	---	---	---	25066038	25066070	-	78	25065304	25076275
chr4	25084570	25096063	25084570	25084836	25095797	25096063	97	---	---	---	---	25095269	25095281	+	76	25084582	25096062
chr4	25088693	25094771	25088693	25089209	25094241	25094771	94	---	---	---	---	25089300	25089322	-	86	25088693	25094769
chr4	25122983	25136861	25122983	25124718	25135119	25136861	97	---	---	---	---	25125137	25125153	-	70	25122983	25136859
chr4	25146939	25157115	25146939	25149496	25154560	25157115	99	---	---	---	---	25149640	25149677	-	73	25146939	25157113
chr4	25163204	25170567	25163204	25163849	25169922	25170567	99	---	---	---	---	25169623	25169640	+	72	25163207	25170565
chr4	25177285	25189062	25177285	25177767	25188580	25189062	99	---	---	---	---	25188279	25188327	+	81	25177292	25189060
chr4	25189929	25207035	25189929	25190087	25206877	25207035	97	---	---	---	---	25190900	25190925	-	73	25189931	25207033
chr4	25190087	25197084	25190087	25191452	25195673	25197084	89	---	---	---	---	25191605	25191622	-	83	25190087	25197065
chr4	25199317	25212506	25199327	25200129	25211673	25212495	95	25199312	25199316	25212507	25212511	25200682	25200706	-	76	25199327	25212504
chr4	25258263	25267833	25258263	25258896	25267200	25267833	97	---	---	---	---	25266816	25266833	+	77	25258268	25267831
chr4	25274144	25286151	25274144	25276589	25283705	25286151	99	---	---	---	---	25276828	25276901	-	79	25274144	25286149
chr4	25287193	25296735	25287193	25287805	25296149	25296735	92	---	---	---	---	25288008	25288035	-	75	25287198	25296732
chr4	25297970	25311450	25297981	25299320	25310043	25311445	91	25297964	25297969	25311451	25311456	25309613	25309627	+	73	25297974	25311449
chr4	25332802	25337631	25332802	25333003	25337430	25337631	99	---	---	---	---	25333195	25333209	-	80	25332802	25337627
chr4	25367832	25384585	25367832	25369047	25383391	25384585	94	---	---	---	---	25382776	25382799	+	87	25367832	25384583
chr4	25372499	25379867	25372499	25373143	25379223	25379867	99	---	---	---	---	25373426	25373443	-	72	25372499	25379863
chr4	25386190	25394968	25386190	25387433	25393713	25394968	91	---	---	---	---	25387696	25387715	-	80	---	---
chr4	25399106	25408449	25399119	25402358	25405199	25408442	99	25399101	25399105	25408450	25408454	25402487	25402500	-	78	25399110	25408446
chr4	25421776	25424570	25421776	25422052	25424294	25424570	85	---	---	---	---	25422122	25422139	-	83	---	---
chr4	25440512	25445315	25440513	25441252	25444575	25445314	99	25440507	25440511	25445316	25445320	25444435	25444447	+	84	25440513	25445312
chr4	25459198	25473994	25459198	25460534	25472657	25473994	94	---	---	---	---	25472076	25472104	+	79	25459204	25473989
chr4	25488071	25508916	25488071	25488879	25508177	25508916	87	---	---	---	---	25489781	25489813	-	72	---	---
chr4	25491906	25504591	25491906	25493359	25503115	25504591	95	---	---	---	---	25502711	25502770	+	76	25491908	25504576
chr4	25535471	25549147	25535471	25537041	25547463	25549147	91	---	---	---	---	25547029	25547045	+	70	25535472	25549145
chr4	25554177	25561289	25554177	25554652	25560814	25561289	98	---	---	---	---	25560505	25560557	+	73	25554180	25561287
chr4	25565215	25574094	25565218	25566437	25572876	25574091	95	25565210	25565214	25574095	25574099	25572573	25572592	+	85	25565218	25574084
chr4	25595367	25604993	25595367	25598392	25602039	25604993	94	---	---	---	---	25598506	25598527	-	95	---	---
chr4	25624303	25631645	25624303	25624967	25630981	25631645	97	---	---	---	---	25625252	25625268	-	76	25624304	25631643
chr4	25632495	25642428	25632495	25635616	25639309	25642428	99	---	---	---	---	25639167	25639180	+	85	---	---
chr4	25654752	25663693	25654757	25658562	25659884	25663687	96	25654747	25654751	25663694	25663698	25659831	25659843	+	76	25654768	25663684
chr4	25677682	25692597	25677694	25678943	25691349	25692595	98	25677676	25677681	25692598	25692603	25690764	25690791	+	89	25677688	25692593
chr4	25704351	25722123	25704351	25704862	25721631	25722123	88	---	---	---	---	25720910	25720939	+	86	25704354	25722120
chr4	25707143	25716311	25707147	25708336	25715151	25716304	94	25707138	25707142	25716312	25716316	25708593	25708620	-	75	25707145	25716310
chr4	25707157	25716396	25707157	25708428	25715161	25716396	94	---	---	---	---	25714866	25714918	+	71	25707169	25716393
chr4	25722121	25727911	25722121	25722537	25727505	25727911	85	---	---	---	---	25727389	25727423	+	77	25722129	25727909
chr4	25739739	25747141	25739739	25740409	25746472	25747141	99	---	---	---	---	25746171	25746188	+	72	25739740	25747139
chr4	25749357	25760034	25749370	25750608	25758783	25760025	98	25749350	25749356	25760035	25760041	25750898	25750922	-	84	---	---
chr4	25766047	25773436	25766049	25766710	25772774	25773435	99	25766042	25766046	25773437	25773441	25772475	25772492	+	72	25766053	25773433
chr4	25786384	25795488	25786384	25787598	25794330	25795488	92	---	---	---	---	25787856	25787873	-	72	25786385	25795486
chr4	25806774	25818922	25806774	25808412	25817285	25818922	96	---	---	---	---	25808780	25808816	-	72	25806774	25818918
chr4	25823302	25837804	25823302	25825707	25835410	25837804	86	---	---	---	---	25835025	25835072	+	72	25823317	25837803
chr4	25830438	25832650	25830445	25830553	25832535	25832642	96	25830433	25830437	25832651	25832655	25832483	25832497	+	86	25830446	25832635
chr4	25833778	25842589	25833778	25834991	25841397	25842589	96	---	---	---	---	25841105	25841124	+	85	25833780	25842586
chr4	25846410	25867987	25846425	25847150	25867253	25867985	90	25846405	25846409	25867988	25867992	25848049	25848073	-	72	---	---
chr4	25847156	25869042	25847156	25847536	25868657	25869042	95	---	---	---	---	25848503	25848520	-	77	25847170	25869040
chr4	25850861	25864023	25850861	25854004	25860896	25864023	91	---	---	---	---	25860582	25860606	+	88	25850862	25864020
chr4	25871840	25884993	25871840	25872913	25883877	25884993	90	---	---	---	---	25883444	25883458	+	73	---	---
chr4	25906800	25919281	25906800	25907908	25918173	25919281	98	---	---	---	---	25908029	25908064	-	72	25906800	25919276
chr4	25906800	25919350	25906800	25907977	25918173	25919350	98	---	---	---	---	25908029	25908064	-	72	25906800	25919343
chr4	25928104	25935601	25928104	25931204	25932500	25935601	99	---	---	---	---	25931256	25931296	-	78	25928104	25935598
chr4	25944040	25953176	25944043	25945238	25951985	25953171	91	25944031	25944039	25953177	25953185	25945545	25945562	-	83	25944045	25953169
chr4	25962686	25971587	25962686	25963561	25970683	25971587	90	---	---	---	---	25970358	25970387	+	83	25962694	25971584
chr4	25976239	25981059	25976239	25976352	25980947	25981059	92	---	---	---	---	25980724	25980801	+	73	25976249	25981058
chr4	26006823	26015673	26006823	26008035	26014404	26015673	93	---	---	---	---	26008309	26008354	-	71	26006823	26015671
chr4	26016496	26026050	26016496	26016831	26025715	26026050	96	---	---	---	---	26017196	26017213	-	77	26016496	26026047
chr4	26053337	26060822	26053337	26054277	26059871	26060822	94	---	---	---	---	26054334	26054353	-	70	26053338	26060810
chr4	26063801	26075959	26063801	26064034	26075726	26075959	94	---	---	---	---	26075199	26075221	+	73	26063803	26075957
chr4	26083256	26092814	26083260	26084612	26091488	26092801	95	26083251	26083255	26092815	26092819	26084916	26084927	-	91	26083260	26092805
chr4	26103116	26114806	26103116	26103590	26114332	26114806	98	---	---	---	---	26103849	26103894	-	73	26103116	26114804
chr4	26123833	26136931	26123847	26126289	26134487	26136918	96	26123828	26123832	26136932	26136936	26126404	26126431	-	92	---	---
chr4	26134520	26145216	26134527	26135609	26144134	26145211	91	26134515	26134519	26145217	26145221	26143712	26143728	+	94	26134523	26145213
chr4	26134602	26145253	26134615	26135650	26144220	26145252	90	26134597	26134601	26145254	26145258	26143848	26143861	+	71	---	---
chr4	26145153	26164446	26145153	26148114	26161498	26164446	95	---	---	---	---	26160849	26160863	+	80	---	---
chr4	26152611	26161498	26152622	26153821	26160277	26161494	97	26152606	26152610	26161499	26161503	26160007	26160039	+	81	26152622	26161497
chr4	26167752	26174993	26167752	26168425	26174320	26174993	95	26167747	26167751	26174994	26174998	26174119	26174136	+	83	26167754	26174991
chr4	26194662	26209202	26194662	26198663	26205321	26209202	94	---	---	---	---	26204998	26205024	+	77	26194668	26209185
chr4	26213953	26231461	26213953	26214573	26230841	26231461	97	---	---	---	---	26230232	26230255	+	70	26213953	26231459
chr4	26220362	26228315	26220362	26223678	26224998	26228315	99	---	---	---	---	26223731	26223771	-	80	26220362	26228313
chr4	26244856	26257636	26244856	26248050	26254440	26257636	99	---	---	---	---	---	---	0	--	---	---
chr4	26270957	26280264	26270966	26272203	26279024	26280260	98	26270951	26270956	26280265	26280270	26278706	26278717	+	91	26270957	26280258
chr4	26289258	26294224	26289258	26290881	26292600	26294224	99	---	---	---	---	---	---	0	--	26289267	26294221
chr4	26297479	26309542	26297479	26299750	26307265	26309542	95	---	---	---	---	26300031	26300045	-	80	---	---
chr4	26324614	26331935	26324628	26325289	26331271	26331934	96	26324609	26324613	26331936	26331940	26331012	26331093	+	70	26324629	26331931
chr4	26352727	26363626	26352727	26354290	26362064	26363626	95	---	---	---	---	26361676	26361704	+	72	26352727	26363621
chr4	26366714	26388193	26366714	26367700	26387167	26388193	92	---	---	---	---	26386198	26386226	+	75	26366720	26388191
chr4	26375918	26384251	26375932	26379315	26380863	26384245	99	26375912	26375917	26384252	26384257	26379371	26379414	-	77	26375932	26384242
chr4	26402681	26414511	26402681	26405448	26411745	26414511	99	---	---	---	---	26411430	26411458	+	82	26402686	26414509
chr4	26416396	26430790	26416396	26418328	26428973	26430790	93	---	---	---	---	26418747	26418763	-	70	26416401	26430788
chr4	26456312	26465764	26456314	26457606	26464443	26465754	97	26456305	26456311	26465765	26465771	26464234	26464246	+	100	26456319	26465755
chr4	26490021	26504490	26490028	26491703	26502704	26504475	91	26490016	26490020	26504491	26504495	26492122	26492136	-	73	26490021	26504481
chr4	26510793	26519704	26510800	26512048	26518465	26519693	96	26510786	26510792	26519705	26519711	26512287	26512320	-	82	26510801	26519701
chr4	26525218	26538790	26525218	26529140	26534864	26538790	98	---	---	---	---	26529346	26529367	-	77	---	---
chr4	26552799	26560992	26552799	26556258	26557533	26560992	99	---	---	---	---	26556311	26556350	-	75	26552799	26560990
chr4	26573778	26583175	26573778	26575064	26581867	26583175	96	---	---	---	---	26581550	26581561	+	91	26573778	26583173
chr4	26586424	26599188	26586424	26587911	26597701	26599188	99	---	---	---	---	26597297	26597359	+	76	26586424	26599182
chr4	26604146	26609726	26604146	26604455	26609417	26609726	97	---	---	---	---	26604505	26604533	-	79	26604146	26609724
chr4	26618574	26627040	26618574	26618778	26626836	26627040	98	---	---	---	---	26619014	26619025	-	83	26618574	26627035
chr4	26628352	26637275	26628352	26629568	26636086	26637275	91	---	---	---	---	26629762	26629791	-	76	26628352	26637272
chr4	26657505	26672747	26657505	26659087	26671185	26672747	93	---	---	---	---	26659643	26659660	-	77	26657508	26672746
chr4	26679779	26693108	26679779	26684440	26688415	26693108	89	---	---	---	---	26688219	26688258	+	72	26679792	26693099
chr4	26686118	26703656	26686118	26687409	26702363	26703656	97	---	---	---	---	26701839	26701858	+	90	26686118	26703654
chr4	26693642	26701834	26693642	26697081	26698402	26701834	98	---	---	---	---	26697134	26697173	-	72	26693642	26701832
chr4	26707747	26718507	26707747	26711302	26714950	26718507	99	---	---	---	---	26714767	26714890	+	79	26707747	26718505
chr4	26728388	26737974	26728400	26729036	26737336	26737973	97	26728383	26728387	26737975	26737979	26729428	26729451	-	70	26728397	26737966
chr4	26740311	26760060	26740311	26740914	26759448	26760060	96	---	---	---	---	26758521	26758904	+	75	26740311	26760056
chr4	26746981	26759434	26746988	26750065	26756338	26759422	99	26746975	26746980	26759435	26759440	26756024	26756048	+	88	26746986	26759429
chr4	26776550	26785475	26776554	26777841	26784259	26785475	89	26776541	26776549	26785476	26785484	26783986	26784019	+	79	26776552	26785473
chr4	26786140	26795115	26786140	26787405	26793850	26795115	99	---	---	---	---	26787644	26787677	-	79	26786140	26795113
chr4	26803724	26812688	26803724	26804982	26811427	26812688	98	---	---	---	---	26811155	26811188	+	82	26803725	26812686
chr4	26821629	26835318	26821629	26822030	26834917	26835318	98	---	---	---	---	26834495	26834511	+	70	26821634	26835316
chr4	26825175	26833032	26825186	26827013	26831183	26833030	98	26825170	26825174	26833033	26833037	26827124	26827153	-	73	26825181	26833028
chr4	26847512	26868290	26847512	26847629	26868173	26868290	93	---	---	---	---	26867326	26867345	+	85	26847514	26868276
chr4	26861611	26869041	26861611	26862368	26868284	26869041	96	---	---	---	---	26862572	26862609	-	71	26861616	26869039
chr4	26881298	26890824	26881298	26882619	26889488	26890814	99	26881293	26881297	26890825	26890829	26889173	26889184	+	91	26881298	26890821
chr4	26894333	26905599	26894333	26894801	26905127	26905595	97	26894327	26894332	26905600	26905605	26895117	26895166	-	70	26894333	26905596
chr4	26942383	26950930	26942397	26943892	26949453	26950926	96	26942378	26942382	26950931	26950935	26949260	26949287	+	75	26942397	26950929
chr4	26958116	26965515	26958116	26958797	26964833	26965514	97	26958111	26958115	26965516	26965520	26959085	26959099	-	73	26958116	26965514
chr4	26967438	26981449	26967438	26968774	26980115	26981449	95	---	---	---	---	26969187	26969198	-	83	26967438	26981447
chr4	26995371	27004219	26995371	26996594	27002952	27004219	92	---	---	---	---	26996865	26996912	-	72	26995371	27004217
chr4	27023195	27038713	27023199	27023376	27038530	27038707	91	27023185	27023194	27038714	27038723	27023810	27023846	-	70	---	---
chr4	27026406	27033865	27026406	27027092	27033179	27033865	98	---	---	---	---	27032924	27032940	+	82	27026406	27033859
chr4	27034111	27043565	27034117	27034730	27042939	27043552	98	27034106	27034110	27043566	27043570	27042705	27042732	+	75	27034114	27043550
chr4	27054739	27068790	27054739	27056525	27067062	27068790	93	---	---	---	---	27056945	27056959	-	73	---	---
chr4	27072441	27079192	27072441	27072596	27079037	27079192	98	---	---	---	---	27072772	27072816	-	71	---	---
chr4	27098949	27110226	27098949	27101815	27107361	27110226	98	---	---	---	---	27102065	27102078	-	78	27098949	27110223
chr4	27111030	27124994	27111030	27112775	27123191	27124994	95	---	---	---	---	27122756	27122772	+	70	27111030	27124992
chr4	27136954	27145999	27136960	27137605	27145351	27145996	98	27136949	27136953	27146000	27146004	27145049	27145066	+	72	27136955	27145997
chr4	27162526	27174798	27162535	27164335	27172990	27174792	98	27162520	27162525	27174799	27174804	27164591	27164610	-	90	27162539	27174796
chr4	27177665	27187139	27177665	27178976	27185847	27187139	98	---	---	---	---	27179280	27179291	-	91	27177665	27187137
chr4	27188207	27201762	27188207	27188377	27201591	27201762	93	---	---	---	---	27200956	27200971	+	87	27188212	27201761
chr4	27192253	27201578	27192253	27192838	27200993	27201578	99	---	---	---	---	27193123	27193159	-	70	27192253	27201576
chr4	27225437	27241716	27225437	27225624	27241529	27241716	97	---	---	---	---	27240830	27240844	+	86	27225448	27241705
chr4	27293286	27309986	27293286	27296120	27307174	27309986	85	---	---	---	---	27296602	27296673	-	83	27293286	27309983
chr4	27303187	27313773	27303187	27304493	27312478	27313773	97	---	---	---	---	27304802	27304813	-	91	27303187	27313771
chr4	27337457	27358128	27337470	27338758	27356839	27358125	99	27337450	27337456	27358129	27358135	27356248	27356275	+	89	27337462	27358126
chr4	27338966	27350997	27338966	27340704	27349261	27350997	99	---	---	---	---	27348861	27348896	+	75	27338966	27350994
chr4	27374679	27382136	27374679	27375362	27381453	27382136	95	---	---	---	---	27381150	27381168	+	78	27374679	27382133
chr4	27383804	27390313	27383804	27384796	27389275	27390313	95	---	---	---	---	27385005	27385020	-	75	27383807	27390311
chr4	27391754	27405408	27391754	27393194	27403863	27405408	90	---	---	---	---	27393589	27393603	-	73	27391754	27405404
chr4	27407619	27423664	27407619	27407812	27423471	27423664	98	---	---	---	---	27422702	27422717	+	75	27407627	27423662
chr4	27410511	27432277	27410511	27410616	27432172	27432277	92	---	---	---	---	27431836	27431856	+	85	27410522	27432273
chr4	27415768	27423476	27415779	27419008	27420240	27423472	99	27415763	27415767	27423477	27423481	27420150	27420186	+	70	27415779	27423473
chr4	27423663	27440978	27423664	27424146	27440460	27440978	87	27423658	27423662	27440979	27440983	27424888	27424914	-	85	27423666	27440973
chr4	27428500	27437326	27428500	27429337	27436466	27437326	93	---	---	---	---	27429638	27429665	-	71	---	---
chr4	27428583	27437277	27428583	27429287	27436549	27437277	93	---	---	---	---	27436245	27436267	+	86	27428589	27437271
chr4	27442506	27454475	27442506	27443958	27452981	27454475	95	---	---	---	---	27452587	27452646	+	76	27442507	27454472
chr4	27442728	27453823	27442728	27443306	27453203	27453823	90	---	---	---	---	27452968	27452989	+	86	27442736	27453815
chr4	27454773	27457724	27454773	27454926	27457560	27457712	94	27454768	27454772	27457725	27457729	27454999	27455031	-	78	27454775	27457716
chr4	27476054	27485606	27476054	27477386	27484274	27485606	99	---	---	---	---	27484075	27484087	+	100	27476054	27485604
chr4	27486524	27495448	27486524	27487780	27494191	27495448	99	---	---	---	---	27488017	27488050	-	82	27486527	27495446
chr4	27487143	27495324	27487143	27487656	27494811	27495324	98	---	---	---	---	27494560	27494599	+	77	27487154	27495305
chr4	27515893	27524112	27515893	27516448	27523556	27524112	98	---	---	---	---	27516730	27516749	-	80	27515904	27524110
chr4	27533959	27546703	27533959	27535532	27545133	27546703	96	---	---	---	---	27535947	27535961	-	73	27533962	27546702
chr4	27549860	27559180	27549874	27551152	27557875	27559174	95	27549855	27549859	27559181	27559185	27551460	27551485	-	80	27549864	27559171
chr4	27584885	27592906	27584885	27585273	27592519	27592906	95	---	---	---	---	27585456	27585499	-	95	27584890	27592898
chr4	27600396	27618448	27600396	27601290	27617586	27618448	91	---	---	---	---	27616961	27616984	+	79	---	---
chr4	27600724	27618033	27600724	27600853	27617914	27618033	89	---	---	---	---	27601618	27601634	-	88	27600730	27618027
chr4	27605463	27614988	27605469	27606076	27614367	27614974	96	27605457	27605462	27614989	27614994	27606378	27606398	-	71	27605472	27614980
chr4	27625746	27644256	27625746	27626975	27643030	27644256	97	---	---	---	---	27642480	27642504	+	76	27625746	27644254
chr4	27631449	27641089	27631454	27632054	27640477	27641077	98	27631444	27631448	27641090	27641094	27632450	27632475	-	73	27631454	27641075
chr4	27654568	27662337	27654568	27655841	27661066	27662337	97	---	---	---	---	27660845	27660889	+	71	27654568	27662335
chr4	27673754	27691655	27673754	27674351	27691058	27691655	99	---	---	---	---	27690449	27690472	+	70	27673754	27691651
chr4	27679718	27688248	27679718	27680587	27687357	27688248	96	---	---	---	---	27680831	27680869	-	79	27679719	27688241
chr4	27694960	27706550	27694960	27697608	27703895	27706550	99	---	---	---	---	27703580	27703604	+	84	27694960	27706548
chr4	27716144	27725524	27716144	27717449	27724232	27725524	97	---	---	---	---	27717749	27717760	-	91	27716145	27725516
chr4	27775496	27791897	27775496	27775766	27791645	27791897	87	---	---	---	---	27776404	27776435	-	78	---	---
chr4	27780224	27789102	27780224	27781437	27787871	27789102	97	---	---	---	---	27781675	27781708	-	79	27780224	27789100
chr4	27789531	27796625	27789531	27789846	27796311	27796625	96	---	---	---	---	27796061	27796101	+	75	27789535	27796621
chr4	27834541	27843480	27834554	27835789	27842223	27843478	97	27834536	27834540	27843481	27843485	27841951	27841984	+	82	27834554	27843478
chr4	27851494	27868974	27851494	27851908	27868580	27868974	86	---	---	---	---	27867901	27867958	+	75	27851503	27868971
chr4	27857722	27866831	27857722	27859039	27865475	27866831	94	---	---	---	---	27859327	27859361	-	74	27857722	27866829
chr4	27894882	27909904	27894897	27895166	27909622	27909891	97	27894877	27894881	27909905	27909909	27895813	27895825	-	92	27894897	27909895
chr4	27898238	27907188	27898247	27899475	27905930	27907181	97	27898233	27898237	27907189	27907193	27899703	27899745	-	79	27898242	27907185
chr4	27911794	27920479	27911794	27912107	27920160	27920479	88	---	---	---	---	27919778	27919816	+	74	---	---
chr4	27927613	27936687	27927613	27928894	27935407	27936687	99	---	---	---	---	27929175	27929207	-	78	27927613	27936682
chr4	27965322	27979460	27965322	27965952	27978831	27979460	98	---	---	---	---	27978271	27978291	+	71	27965322	27979457
chr4	27984342	27996778	27984342	27984635	27996485	27996778	96	---	---	---	---	27984993	27985032	-	77	27984347	27996776
chr4	27997114	28002402	27997114	27998217	28001316	28002402	91	---	---	---	---	27998337	27998349	-	92	27997123	28002397
chr4	28022307	28025189	28022316	28022579	28024914	28025184	89	28022300	28022306	28025190	28025196	28024861	28024908	+	72	---	---
chr4	28037103	28046898	28037103	28037991	28046009	28046898	94	---	---	---	---	28038304	28038316	-	84	28037108	28046892
chr4	28047476	28061551	28047480	28049093	28059785	28061544	87	28047471	28047475	28061552	28061556	28059354	28059368	+	73	28047480	28061549
chr4	28047480	28061349	28047480	28048898	28059785	28061349	86	---	---	---	---	28049350	28049369	-	85	28047480	28061332
chr4	28068774	28089900	28068774	28070287	28088388	28089900	96	---	---	---	---	28087803	28087831	+	72	28068777	28089895
chr4	28078840	28086406	28078840	28082069	28083177	28086406	99	---	---	---	---	28083084	28083123	+	75	28078840	28086404
chr4	28093323	28102487	28093323	28094544	28101289	28102487	91	---	---	---	---	28094856	28094880	-	76	---	---
chr4	28093559	28102180	28093562	28094221	28101486	28102166	92	28093554	28093558	28102181	28102185	28094514	28094536	-	82	28093572	28102173
chr4	28106713	28127357	28106713	28108053	28126061	28127357	95	---	---	---	---	28108762	28108776	-	86	28106715	28127355
chr4	28151608	28160957	28151608	28152904	28159653	28160957	98	---	---	---	---	28159356	28159408	+	73	28151608	28160955
chr4	28171478	28185020	28171478	28172312	28184186	28185020	99	---	---	---	---	28172625	28172647	-	73	28171483	28185013
chr4	28172663	28181598	28172663	28173912	28180350	28181598	99	---	---	---	---	28174187	28174220	-	73	28172663	28181596
chr4	28187002	28196518	28187002	28188335	28195187	28196518	99	---	---	---	---	28188644	28188655	-	91	28187002	28196516
chr4	28226311	28235830	28226311	28227631	28234507	28235830	99	---	---	---	---	28227937	28227948	-	91	---	---
chr4	28239241	28245421	28239241	28240096	28244576	28245421	95	---	---	---	---	28244393	28244405	+	76	28239241	28245419
chr4	28258474	28263573	28258474	28259850	28262190	28263573	90	---	---	---	---	28262073	28262101	+	72	---	---
chr4	28266914	28276134	28266914	28268290	28274761	28276134	93	---	---	---	---	28268327	28268361	-	77	28266917	28276126
chr4	28278208	28290444	28278208	28282076	28286581	28290444	99	---	---	---	---	28286496	28286514	+	94	28278214	28290432
chr4	28302930	28313975	28302930	28305244	28311671	28313975	94	---	---	---	---	28311384	28311396	+	76	---	---
chr4	28314892	28324034	28314892	28316082	28322833	28324034	87	---	---	---	---	28322502	28322527	+	84	28314893	28324032
chr4	28332831	28346757	28332831	28333982	28345568	28346757	85	---	---	---	---	28345271	28345291	+	76	---	---
chr4	28379085	28383927	28379088	28379227	28383774	28383913	98	28379080	28379084	28383928	28383932	28379311	28379322	-	83	28379088	28383908
chr4	28396859	28401661	28396859	28397597	28400917	28401661	93	28396854	28396858	28401662	28401666	28400780	28400792	+	84	28396861	28401659
chr4	28402930	28416705	28402930	28403152	28416483	28416705	98	---	---	---	---	28415986	28416005	+	75	---	---
chr4	28412652	28417188	28412652	28413164	28416688	28417188	94	---	---	---	---	28416515	28416533	+	73	28412670	28417186
chr4	28451961	28463175	28451961	28454784	28460363	28463175	94	---	---	---	---	28460107	28460132	+	73	28451961	28463173
chr4	28463393	28472332	28463393	28464652	28471094	28472332	95	---	---	---	---	28470823	28470856	+	82	28463394	28472328
chr4	28463501	28471856	28463501	28464177	28471202	28471856	93	---	---	---	---	28464489	28464528	-	70	28463514	28471846
chr4	28475155	28489462	28475155	28475825	28488792	28489462	96	---	---	---	---	28488143	28488164	+	72	28475155	28489460
chr4	28477858	28484791	28477858	28480468	28482180	28484791	99	---	---	---	---	---	---	0	--	28477858	28484789
chr4	28495194	28507508	28495208	28497830	28504882	28507505	98	28495189	28495193	28507509	28507513	28497908	28497922	-	100	28495198	28507502
chr4	28511919	28515491	28511930	28512491	28514927	28515489	90	28511914	28511918	28515492	28515496	28512498	28512515	-	72	---	---
chr4	28517391	28526578	28517399	28517729	28526235	28526566	92	28517385	28517390	28526579	28526584	28518016	28518034	-	78	---	---
chr4	28527182	28536309	28527182	28528381	28535092	28536309	90	---	---	---	---	28528689	28528714	-	80	28527182	28536304
chr4	28536511	28540786	28536511	28537395	28539866	28540786	92	---	---	---	---	28537502	28537518	-	70	---	---
chr4	28554172	28569813	28554186	28554585	28569400	28569813	87	28554166	28554171	28569814	28569819	28555141	28555160	-	80	28554182	28569798
chr4	28560473	28568238	28560484	28561152	28567565	28568234	97	28560468	28560472	28568239	28568243	28567261	28567278	+	77	28560484	28568235
chr4	28570555	28579071	28570555	28573067	28576588	28579071	93	---	---	---	---	28573164	28573225	-	82	28570563	28579069
chr4	28592161	28599577	28592161	28592826	28598912	28599577	98	---	---	---	---	28593109	28593126	-	72	28592161	28599574
chr4	28615976	28628052	28615976	28620305	28623702	28628052	96	---	---	---	---	28623589	28623604	+	75	---	---
chr4	28617183	28627236	28617183	28619488	28624911	28627236	96	---	---	---	---	28619667	28619683	-	82	28617184	28627232
chr4	28628052	28646365	28628052	28629294	28645127	28646365	93	---	---	---	---	28629691	28629714	-	75	28628052	28646361
chr4	28628095	28645941	28628107	28628856	28645182	28645931	91	28628090	28628094	28645942	28645946	28629608	28629629	-	72	28628102	28645938
chr4	28633304	28642705	28633304	28633935	28642074	28642705	98	---	---	---	---	28641841	28641868	+	75	28633304	28642703
chr4	28659391	28673261	28659394	28662665	28670006	28673258	96	28659386	28659390	28673262	28673266	28669785	28669802	+	94	---	---
chr4	28698507	28712035	28698507	28700133	28710525	28712035	92	---	---	---	---	28700551	28700567	-	70	28698508	28712033
chr4	28712692	28722935	28712694	28713371	28722260	28722935	96	28712686	28712691	28722936	28722941	28721962	28721979	+	77	28712699	28722933
chr4	28723308	28743441	28723319	28723513	28743238	28743432	88	28723302	28723307	28743442	28743447	28724319	28724338	-	85	28723311	28743430
chr4	28724334	28736328	28724348	28727229	28733485	28736321	91	28724328	28724333	28736329	28736334	28733172	28733196	+	84	28724338	28736318
chr4	28739209	28752792	28739209	28741324	28750708	28752792	87	---	---	---	---	28750477	28750492	+	81	---	---
chr4	28744787	28752944	28744787	28745047	28752684	28752944	94	---	---	---	---	28752329	28752354	+	76	---	---
chr4	28745318	28754188	28745318	28745746	28753742	28754173	89	28745313	28745317	28754189	28754193	28753399	28753442	+	84	28745319	28754175
chr4	28770319	28781925	28770319	28772976	28779263	28781917	98	28770313	28770318	28781926	28781931	28773256	28773280	-	84	28770319	28781919
chr4	28786483	28796711	28786483	28787695	28795498	28796711	94	---	---	---	---	28788023	28788041	-	78	28786483	28796707
chr4	28796848	28813524	28796848	28798081	28812291	28813524	95	---	---	---	---	28798628	28798652	-	72	---	---
chr4	28804329	28811792	28804329	28805000	28811121	28811792	99	---	---	---	---	28805254	28805267	-	78	28804329	28811790
chr4	28813512	28831690	28813512	28813876	28831326	28831690	93	---	---	---	---	28814529	28814544	-	87	---	---
chr4	28822654	28830043	28822666	28823321	28829383	28830038	99	28822647	28822653	28830044	28830050	28829085	28829102	+	72	28822663	28830036
chr4	28878141	28885893	28878141	28878663	28885375	28885893	92	---	---	---	---	28878957	28878968	-	91	28878145	28885891
chr4	28888384	28900748	28888384	28889060	28900056	28900748	94	---	---	---	---	28889221	28889304	-	70	28888384	28900743
chr4	28907205	28915616	28907205	28907821	28914999	28915616	96	---	---	---	---	28908092	28908103	-	83	---	---
chr4	28939164	28946969	28939164	28939619	28946497	28946959	94	28939159	28939163	28946970	28946974	28946161	28946186	+	76	---	---
chr4	28957859	28968766	28957859	28961026	28965567	28968766	93	---	---	---	---	28965360	28965380	+	76	28957859	28968762
chr4	28976658	28989174	28976658	28977059	28988774	28989174	92	---	---	---	---	28988236	28988255	+	75	28976674	28989172
chr4	28977759	28986808	28977759	28979000	28985567	28986808	99	---	---	---	---	28985255	28985266	+	91	28977766	28986806
chr4	28994335	29003827	28994342	28994928	29003235	29003821	99	28994330	28994334	29003828	29003832	28995133	28995160	-	78	28994342	29003819
chr4	29009638	29027035	29009638	29013687	29022983	29027035	96	---	---	---	---	29022685	29022699	+	73	29009647	29027032
chr4	29028365	29033275	29028372	29029270	29032382	29033274	94	29028360	29028364	29033276	29033280	29032338	29032362	+	76	29028369	29033267
chr4	29045803	29054306	29045803	29046373	29053735	29054306	97	---	---	---	---	29053381	29053398	+	77	---	---
chr4	29063699	29074761	29063712	29066383	29072058	29074751	98	29063694	29063698	29074762	29074766	29071802	29071893	+	71	29063712	29074758
chr4	29083309	29099388	29083309	29084161	29098553	29099388	91	---	---	---	---	29097955	29097970	+	75	---	---
chr4	29088507	29097987	29088507	29089837	29096657	29097987	99	---	---	---	---	29090143	29090154	-	91	29088507	29097984
chr4	29127075	29145561	29127075	29128285	29144414	29145561	90	---	---	---	---	29128832	29128856	-	76	29127075	29145559
chr4	29130466	29139877	29130466	29131052	29139291	29139877	99	---	---	---	---	29139058	29139085	+	78	29130466	29139874
chr4	29153974	29167277	29153974	29158745	29162506	29167277	99	---	---	---	---	29162447	29162474	+	75	---	---
chr4	29178287	29189150	29178287	29182206	29185337	29189150	95	---	---	---	---	29182312	29182327	-	81	29178304	29189133
chr4	29217289	29225352	29217290	29220576	29222058	29225344	99	29217284	29217288	29225353	29225357	29221971	29222010	+	75	29217296	29225337
chr4	29228544	29232678	29228544	29230610	29230622	29232678	99	---	---	---	---	---	---	0	--	29228544	29232676
chr4	29236379	29240426	29236379	29236706	29240099	29240426	98	---	---	---	---	29239973	29239986	+	85	29236379	29240424
chr4	29241636	29250539	29241636	29242859	29249294	29250539	96	---	---	---	---	29243098	29243131	-	82	29241636	29250537
chr4	29251242	29260740	29251248	29252581	29259386	29260737	97	29251237	29251241	29260741	29260745	29252864	29252885	-	72	29251250	29260732
chr4	29261705	29274323	29261705	29264407	29271356	29274323	85	---	---	---	---	29264696	29264720	-	88	29261706	29274320
chr4	29290186	29303885	29290186	29290825	29303246	29303885	98	---	---	---	---	29302625	29302681	+	71	29290186	29303882
chr4	29306142	29315655	29306142	29307459	29314338	29315655	98	---	---	---	---	29307763	29307774	-	91	29306144	29315653
chr4	29333467	29354912	29333467	29334881	29353507	29354912	98	---	---	---	---	29352782	29352801	+	75	29333467	29354908
chr4	29337604	29345892	29337604	29339577	29343921	29345892	99	---	---	---	---	29339688	29339717	-	73	29337604	29345890
chr4	29357774	29368845	29357784	29359443	29367170	29368834	95	29357768	29357773	29368846	29368851	29359786	29359805	-	90	---	---
chr4	29358174	29368094	29358174	29358709	29367558	29368094	95	---	---	---	---	29359132	29359152	-	90	---	---
chr4	29368836	29387044	29368836	29369448	29386431	29387044	92	---	---	---	---	29385901	29385917	+	88	29368842	29387042
chr4	29377600	29384105	29377600	29379034	29382651	29384105	98	---	---	---	---	29382481	29382519	+	79	29377600	29384103
chr4	29392211	29403756	29392211	29392694	29403272	29403756	94	---	---	---	---	29392931	29392963	-	81	29392212	29403750
chr4	29420439	29428941	29420439	29421001	29428378	29428941	95	---	---	---	---	29421337	29421362	-	80	---	---
chr4	29435393	29442835	29435404	29436070	29442169	29442835	99	29435387	29435392	29442836	29442841	29441867	29441883	+	70	29435404	29442833
chr4	29452167	29459940	29452167	29453274	29458834	29459940	93	---	---	---	---	29453514	29453545	-	78	29452179	29459938
chr4	29460438	29468147	29460438	29462289	29466221	29468147	93	---	---	---	---	29466024	29466036	+	92	29460456	29468144
chr4	29474546	29479332	29474546	29476065	29477870	29479332	92	---	---	---	---	29476098	29476120	-	78	---	---
chr4	29480855	29489030	29480864	29482827	29487074	29489015	98	29480850	29480854	29489031	29489035	29482938	29482967	-	73	29480856	29489026
chr4	29528571	29533702	29528576	29528904	29533367	29533695	98	29528565	29528570	29533703	29533708	29533235	29533249	+	73	29528573	29533693
chr4	29535370	29544674	29535370	29536075	29543968	29544674	95	---	---	---	---	29536441	29536468	-	75	29535379	29544672
chr4	29570828	29579716	29570828	29571604	29578949	29579716	97	---	---	---	---	29571940	29571971	-	81	---	---
chr4	29628510	29638050	29628514	29629111	29637453	29638050	98	29628504	29628509	29638051	29638056	29637219	29637246	+	75	29628514	29638048
chr4	29665617	29675178	29665617	29666252	29674541	29675178	96	---	---	---	---	29674307	29674334	+	75	29665617	29675174
chr4	29691201	29703410	29691201	29692804	29701802	29703410	97	---	---	---	---	29693171	29693208	-	86	---	---
chr4	29691430	29702816	29691430	29692214	29702031	29702816	97	---	---	---	---	29701606	29701662	+	75	---	---
chr4	29708107	29721153	29708109	29710286	29718961	29721138	97	29708102	29708106	29721154	29721158	29710694	29710720	-	81	29708112	29721136
chr4	29737510	29746476	29737510	29738774	29745211	29746476	98	---	---	---	---	29744938	29744971	+	82	29737510	29746474
chr4	29737940	29746159	29737951	29738446	29745652	29746147	99	29737935	29737939	29746160	29746164	29738742	29738762	-	85	29737942	29746142
chr4	29753353	29763303	29753353	29755214	29761446	29763303	96	---	---	---	---	29755458	29755510	-	71	29753362	29763301
chr4	29772625	29782185	29772639	29773974	29780847	29782182	99	29772620	29772624	29782186	29782190	29774281	29774292	-	91	29772629	29782180
chr4	29810950	29829456	29810950	29811269	29829136	29829456	95	---	---	---	---	29828255	29828296	+	80	29810955	29829454
chr4	29821470	29829144	29821470	29824680	29825934	29829144	99	---	---	---	---	29824726	29824767	-	76	29821470	29829134
chr4	29839275	29848593	29839275	29839993	29847875	29848593	98	---	---	---	---	29840358	29840388	-	70	29839275	29848591
chr4	29849303	29851875	29849303	29849530	29851648	29851875	99	---	---	---	---	29849543	29849578	-	72	29849303	29851872
chr4	29852045	29855060	29852045	29852261	29854845	29855060	99	---	---	---	---	29852278	29852291	-	78	29852045	29855058
chr4	29899989	29915763	29899989	29901470	29914280	29915763	94	---	---	---	---	29914024	29914048	+	72	---	---
chr4	29905605	29913126	29905606	29906293	29912439	29913126	98	29905599	29905604	29913127	29913132	29906527	29906543	-	82	29905608	29913121
chr4	29915760	29925149	29915760	29917077	29923887	29925149	93	---	---	---	---	29923549	29923574	+	80	29915763	29925147
chr4	29930459	29937849	29930459	29931106	29937203	29937849	98	---	---	---	---	29936904	29936921	+	72	29930462	29937847
chr4	29941357	29945639	29941357	29941837	29945158	29945639	94	---	---	---	---	---	---	0	--	29941361	29945637
chr4	29946589	29958005	29946589	29947863	29956715	29958005	86	---	---	---	---	29948185	29948196	-	83	---	---
chr4	29971584	29985661	29971598	29973385	29983753	29985652	92	29971579	29971583	29985662	29985666	29983317	29983333	+	70	29971596	29985650
chr4	30011200	30018092	30011200	30011967	30017329	30018092	89	---	---	---	---	30017060	30017096	+	78	---	---
chr4	30014614	30017296	30014614	30014885	30017027	30017296	87	---	---	---	---	---	---	0	--	---	---
chr4	30024021	30033516	30024035	30025346	30032172	30033504	97	30024016	30024020	30033517	30033521	30031973	30031985	+	100	30024022	30033500
chr4	30035510	30044883	30035510	30036097	30044296	30044883	99	---	---	---	---	30044062	30044089	+	78	30035510	30044880
chr4	30045900	30056669	30045900	30046087	30056477	30056669	94	---	---	---	---	30046148	30046163	-	87	---	---
chr4	30056733	30063211	30056733	30057978	30061985	30063211	90	---	---	---	---	30058048	30058063	-	87	30056744	30063210
chr4	30077478	30086180	30077484	30078718	30084911	30086165	95	30077473	30077477	30086181	30086185	30084601	30084646	+	71	30077482	30086166
chr4	30099883	30106314	30099883	30100240	30105957	30106314	95	---	---	---	---	30105687	30105708	+	72	30099883	30106306
chr4	30110975	30117218	30110975	30113520	30114673	30117218	99	---	---	---	---	30114657	30114670	+	71	30110979	30117213
chr4	30124903	30131148	30124903	30126176	30129878	30131148	99	---	---	---	---	---	---	0	--	30124903	30131146
chr4	30125125	30130522	30125125	30125547	30130100	30130522	99	---	---	---	---	30129872	30129892	+	76	30125136	30130517
chr4	30184617	30198343	30184632	30186209	30196814	30198333	95	30184612	30184616	30198344	30198348	30196378	30196394	+	70	30184630	30198331
chr4	30207190	30225973	30207190	30209941	30223211	30225973	99	---	---	---	---	30210564	30210579	-	81	30207190	30225968
chr4	30210042	30222981	30210042	30216006	30217014	30222981	99	---	---	---	---	---	---	0	--	30210053	30222970
chr4	30244588	30252708	30244589	30246015	30251273	30252696	86	30244583	30244587	30252709	30252713	30251108	30251139	+	78	---	---
chr4	30244784	30252467	30244784	30245785	30251463	30252467	88	---	---	---	---	30245787	30245805	-	78	---	---
chr4	30263162	30280300	30263162	30265173	30278335	30280300	86	---	---	---	---	30265744	30265755	-	83	---	---
chr4	30263262	30278899	30263262	30263725	30278434	30278896	87	30263255	30263261	30278900	30278906	30264010	30264033	-	75	30263270	30278891
chr4	30265658	30275255	30265658	30266303	30274610	30275255	99	---	---	---	---	30266587	30266623	-	70	30265658	30275252
chr4	30290928	30301460	30290928	30294211	30298181	30301460	97	---	---	---	---	30298021	30298055	+	82	30290930	30301458
chr4	30312074	30325472	30312074	30313450	30324148	30325471	92	30312069	30312073	30325473	30325477	30313870	30313884	-	73	---	---
chr4	30328454	30337304	30328464	30329673	30336090	30337301	94	30328449	30328453	30337305	30337309	30329917	30329949	-	81	30328455	30337301
chr4	30342333	30357706	30342333	30342868	30357167	30357706	93	---	---	---	---	30356720	30356734	+	73	---	---
chr4	30344688	30354093	30344688	30345989	30352792	30354093	99	---	---	---	---	30352602	30352614	+	100	30344697	30354090
chr4	30382419	30392024	30382419	30385107	30389325	30392024	98	---	---	---	---	30389114	30389160	+	72	30382419	30392022
chr4	30397833	30402287	30397833	30398020	30402100	30402287	90	---	---	---	---	30398155	30398187	-	78	---	---
chr4	30406188	30416644	30406188	30406485	30416356	30416644	92	---	---	---	---	30406768	30406799	-	71	---	---
chr4	30406824	30416367	30406824	30408159	30415032	30416367	99	---	---	---	---	30408466	30408477	-	91	30406835	30416365
chr4	30426109	30443088	30426114	30426471	30442717	30443073	96	30426104	30426108	30443089	30443093	30441922	30441958	+	72	30426117	30443082
chr4	30431301	30440250	30431301	30432538	30439004	30440250	98	---	---	---	---	30432804	30432837	-	73	30431302	30440248
chr4	30443109	30453598	30443109	30445116	30451635	30453598	95	---	---	---	---	30451321	30451418	+	71	30443111	30453593
chr4	30482032	30491040	30482035	30483313	30489717	30491034	96	30482027	30482031	30491041	30491045	30483587	30483620	-	73	30482036	30491031
chr4	30500633	30513379	30500633	30501248	30512761	30513379	95	---	---	---	---	30501657	30501671	-	73	---	---
chr4	30533314	30541473	30533314	30536777	30538009	30541473	98	---	---	---	---	30537915	30537955	+	73	30533314	30541471
chr4	30553950	30563888	30553950	30557323	30560514	30563888	98	---	---	---	---	30557351	30557368	-	72	---	---
chr4	30578390	30589556	30578390	30581184	30586757	30589556	97	---	---	---	---	30586513	30586532	+	85	30578390	30589553
chr4	30604859	30611492	30604859	30605416	30610937	30611492	94	---	---	---	---	30605657	30605692	-	77	30604860	30611485
chr4	30632055	30636550	30632070	30634299	30634306	30636536	99	30632050	30632054	30636551	30636555	---	---	0	--	---	---
chr4	30644422	30652269	30644422	30645281	30651410	30652269	90	---	---	---	---	30651161	30651190	+	93	---	---
chr4	30672415	30684061	30672427	30675089	30681385	30684050	99	30672410	30672414	30684062	30684066	30675381	30675404	-	83	30672427	30684054
chr4	30684988	30693924	30684988	30686246	30692670	30693924	99	---	---	---	---	30686473	30686506	-	76	30684988	30693911
chr4	30722171	30733981	30722171	30722379	30733773	30733981	96	---	---	---	---	30722909	30722949	-	78	---	---
chr4	30722617	30733773	30722617	30725414	30730995	30733773	96	---	---	---	---	30730753	30730771	+	84	30722617	30733771
chr4	30757875	30767636	30757875	30759491	30765966	30767636	95	---	---	---	---	30765687	30765706	+	90	---	---
chr4	30775016	30784166	30775016	30776214	30782964	30784166	92	---	---	---	---	30776518	30776552	-	71	30775018	30784164
chr4	30801334	30808154	30801334	30801606	30807882	30808154	94	---	---	---	---	30801667	30801684	-	83	---	---
chr4	30810636	30820102	30810641	30813517	30817231	30820101	98	30810631	30810635	30820103	30820107	---	---	0	--	---	---
chr4	30834730	30849408	30834730	30838844	30845312	30849408	94	---	---	---	---	30839043	30839071	-	79	---	---
chr4	30840609	30844771	30840609	30841831	30843523	30844771	93	---	---	---	---	30843464	30843484	+	71	30840610	30844769
chr4	30858813	30877442	30858813	30859257	30876998	30877442	89	---	---	---	---	30876157	30876225	+	82	30858824	30877431
chr4	30864116	30867817	30864116	30865070	30866860	30867817	97	---	---	---	---	30865133	30865153	-	80	30864118	30867809
chr4	30913015	30922060	30913015	30914244	30920829	30922058	95	30913010	30913014	30922061	30922065	30914525	30914544	-	80	30913015	30922059
chr4	30923542	30933985	30923548	30924361	30933163	30933977	96	30923536	30923541	30933986	30933991	30932722	30932756	+	74	30923544	30933975
chr4	30939352	30955907	30939352	30939549	30955710	30955907	98	---	---	---	---	30940097	30940110	-	78	30939369	30955904
chr4	30948358	30955717	30948360	30949030	30955040	30955710	98	30948353	30948357	30955718	30955722	30949144	30949155	-	100	30948360	30955711
chr4	30966772	30976334	30966772	30967372	30975734	30976334	98	---	---	---	---	30975503	30975527	+	72	30966772	30976332
chr4	30978139	30988693	30978139	30980112	30986782	30988693	94	---	---	---	---	30980398	30980445	-	72	---	---
chr4	30978851	30986798	30978855	30979064	30986582	30986791	97	30978846	30978850	30986799	30986803	30986209	30986226	+	83	---	---
chr4	30992965	30998026	30992965	30993503	30997488	30998026	96	---	---	---	---	30997385	30997428	+	77	---	---
chr4	31032893	31048139	31032893	31034780	31046267	31048139	96	---	---	---	---	31035229	31035259	-	70	---	---
chr4	31033178	31048139	31033178	31034780	31046559	31048139	97	---	---	---	---	31035229	31035259	-	70	---	---
chr4	31045706	31048628	31045706	31046203	31048131	31048628	96	---	---	---	---	31048039	31048051	+	76	---	---
chr4	31067611	31076680	31067611	31068807	31075507	31076680	93	---	---	---	---	31069117	31069142	-	80	31067611	31076678
chr4	31079661	31087550	31079676	31079887	31087327	31087538	100	31079656	31079660	31087551	31087555	31087240	31087271	+	81	---	---
chr4	31116824	31121817	31116826	31117595	31121045	31121815	92	31116819	31116823	31121818	31121822	---	---	0	--	---	---
chr4	31129931	31139521	31129931	31130563	31138885	31139521	93	---	---	---	---	31138653	31138680	+	78	31129933	31139519
chr4	31143667	31150508	31143667	31146223	31147953	31150508	99	---	---	---	---	---	---	0	--	31143667	31150506
chr4	31152944	31172118	31152947	31153555	31171503	31172111	96	31152939	31152943	31172119	31172123	31154308	31154324	-	88	31152950	31172116
chr4	31157633	31167366	31157633	31158489	31166510	31167352	87	31157628	31157632	31167367	31167371	31166200	31166243	+	72	31157646	31167364
chr4	31179659	31193421	31179659	31180296	31192777	31193421	93	---	---	---	---	31192545	31192572	+	75	31179659	31193415
chr4	31184778	31192393	31184778	31184987	31192183	31192393	97	---	---	---	---	31185332	31185346	-	80	31184782	31192390
chr4	31197545	31205012	31197545	31198215	31204343	31205012	97	---	---	---	---	31204039	31204056	+	77	31197547	31205010
chr4	31221437	31225579	31221437	31222212	31224777	31225579	87	---	---	---	---	31222262	31222281	-	85	31221448	31225573
chr4	31224904	31236688	31224904	31225284	31236330	31236688	90	---	---	---	---	31235877	31235905	+	89	---	---
chr4	31253124	31263976	31253137	31253620	31263483	31263964	95	31253118	31253123	31263977	31263982	31262989	31263008	+	80	31253134	31263965
chr4	31272996	31284553	31272996	31273474	31284075	31284553	99	---	---	---	---	31283780	31283818	+	79	31272999	31284551
chr4	31307674	31320368	31307681	31310795	31317168	31320365	94	31307669	31307673	31320369	31320373	31311065	31311114	-	70	31307679	31320365
chr4	31352675	31362366	31352675	31353292	31361749	31362366	99	---	---	---	---	31353688	31353713	-	73	31352675	31362364
chr4	31368016	31377177	31368016	31369232	31375965	31377177	91	---	---	---	---	31369533	31369558	-	80	31368024	31377174
chr4	31389879	31399562	31389879	31393151	31396249	31399562	93	---	---	---	---	31393267	31393289	-	95	---	---
chr4	31399906	31408863	31399914	31401175	31407629	31408853	95	31399899	31399905	31408864	31408870	31407358	31407389	+	81	31399906	31408857
chr4	31454875	31475252	31454875	31455233	31474894	31475252	95	---	---	---	---	31473970	31473995	+	73	---	---
chr4	31462994	31480512	31462996	31463838	31479634	31480503	85	31462989	31462993	31480513	31480517	31464493	31464532	-	75	31463005	31480505
chr4	31463690	31477163	31463690	31465600	31475249	31477163	95	---	---	---	---	31474885	31474905	+	76	31463693	31477161
chr4	31466329	31474128	31466329	31466463	31473994	31474128	98	---	---	---	---	31473829	31473864	+	80	---	---
chr4	31483352	31486753	31483352	31483497	31486608	31486753	94	---	---	---	---	31483499	31483566	-	75	---	---
chr4	31495628	31504586	31495628	31496887	31503328	31504586	99	---	---	---	---	31503056	31503089	+	79	31495628	31504583
chr4	31504984	31524151	31504993	31505164	31523977	31524148	90	31504978	31504983	31524152	31524157	31505940	31505952	-	84	31504986	31524136
chr4	31507844	31517413	31507844	31508498	31516759	31517413	99	---	---	---	---	31508704	31508731	-	78	31507845	31517411
chr4	31519982	31522838	31519988	31520619	31522197	31522829	97	31519977	31519981	31522839	31522843	31522143	31522169	+	70	31519988	31522835
chr4	31528091	31537521	31528098	31528682	31536931	31537515	98	31528086	31528090	31537522	31537526	31536697	31536724	+	75	31528098	31537512
chr4	31551948	31561506	31551948	31553286	31560167	31561506	99	---	---	---	---	31559848	31559859	+	91	31551948	31561502
chr4	31565736	31574663	31565736	31567549	31572850	31574663	94	---	---	---	---	31567723	31567743	-	85	31565744	31574660
chr4	31566031	31574076	31566031	31566962	31573145	31574076	94	---	---	---	---	31567168	31567186	-	73	31566042	31574066
chr4	31568790	31585980	31568790	31571262	31583420	31585980	85	---	---	---	---	31571704	31571721	-	83	31568807	31585978
chr4	31575906	31583427	31575906	31576578	31582755	31583427	99	---	---	---	---	31576865	31576878	-	78	31575906	31583424
chr4	31589120	31601759	31589120	31590322	31600547	31601759	95	---	---	---	---	31590737	31590751	-	73	31589120	31601757
chr4	31604283	31612784	31604283	31605519	31611529	31612784	91	---	---	---	---	31605784	31605820	-	78	31604284	31612779
chr4	31638981	31646812	31638981	31642315	31643478	31646812	99	---	---	---	---	31642366	31642408	-	76	31638982	31646808
chr4	31651319	31658680	31651319	31651962	31658037	31658680	99	---	---	---	---	31657735	31657752	+	72	31651319	31658678
chr4	31659806	31669249	31659814	31660354	31668697	31669237	95	31659800	31659805	31669250	31669255	31660619	31660643	-	84	31659824	31669242
chr4	31669832	31677322	31669832	31670500	31676655	31677321	97	31669827	31669831	31677323	31677327	31670786	31670803	-	72	31669832	31677321
chr4	31677640	31684968	31677647	31678330	31684284	31684968	96	31677632	31677639	31684969	31684976	31678533	31678575	-	74	31677648	31684966
chr4	31689777	31705748	31689777	31691102	31704382	31705748	92	---	---	---	---	31691612	31691636	-	72	31689777	31705746
chr4	31691992	31699475	31691992	31692652	31698803	31699475	94	---	---	---	---	31698499	31698516	+	77	31691992	31699473
chr4	31742380	31745080	31742380	31742728	31744719	31745080	94	---	---	---	---	---	---	0	--	---	---
chr4	31751424	31758564	31751424	31751872	31758115	31758564	96	---	---	---	---	31751964	31751982	-	73	31751429	31758546
chr4	31763965	31771199	31763979	31764663	31770510	31771194	97	31763959	31763964	31771200	31771205	31764840	31764922	-	72	31763979	31771198
chr4	31773376	31782847	31773376	31773965	31782258	31782847	96	---	---	---	---	31774169	31774196	-	75	31773376	31782842
chr4	31800919	31819801	31800919	31804452	31816283	31819801	92	---	---	---	---	31804942	31805032	-	74	---	---
chr4	31805493	31813594	31805493	31806123	31812964	31813594	98	---	---	---	---	31806433	31806464	-	75	31805493	31813591
chr4	31819847	31825096	31819852	31820636	31824321	31825083	86	31819841	31819846	31825097	31825102	31820638	31820654	-	76	---	---
chr4	31846618	31854060	31846618	31847287	31853391	31854060	99	---	---	---	---	31847572	31847589	-	72	31846618	31854058
chr4	31857292	31877645	31857292	31858869	31876068	31877645	94	---	---	---	---	31859644	31859659	-	75	31857300	31877642
chr4	31866632	31876069	31866632	31867944	31874805	31876069	94	---	---	---	---	31868250	31868261	-	91	31866632	31876067
chr4	31897226	31911578	31897230	31897620	31911179	31911569	96	31897221	31897225	31911579	31911583	31898181	31898198	-	83	31897228	31911574
chr4	31900797	31909819	31900803	31902114	31908558	31909810	95	31900791	31900796	31909820	31909825	31908287	31908320	+	79	31900804	31909807
chr4	31920523	31932668	31920523	31921714	31931477	31932668	96	---	---	---	---	31922016	31922030	-	73	---	---
chr4	31959876	31967334	31959876	31960544	31966668	31967334	97	---	---	---	---	31966361	31966375	+	80	---	---
chr4	31997044	32015351	31997044	31998103	32014269	32015351	92	---	---	---	---	32013621	32013645	+	80	---	---
chr4	32003848	32013209	32003848	32004434	32012623	32013209	99	---	---	---	---	32004639	32004666	-	78	32003849	32013207
chr4	32029667	32038500	32029667	32031284	32036906	32038500	98	---	---	---	---	32036713	32036740	+	71	32029667	32038498
chr4	32039535	32054007	32039535	32042376	32051170	32054007	95	---	---	---	---	32050764	32050784	+	71	32039535	32054005
chr4	32059815	32078326	32059825	32063244	32074827	32078317	91	32059806	32059814	32078327	32078335	32063625	32063652	-	85	32059817	32078315
chr4	32065979	32074492	32065979	32067205	32073269	32074492	99	---	---	---	---	32072995	32073028	+	79	32065979	32074487
chr4	32066017	32074041	32066017	32066751	32073307	32074041	100	---	---	---	---	32072995	32073028	+	79	---	---
chr4	32082731	32091683	32082735	32086004	32088394	32091671	98	32082726	32082730	32091684	32091688	32086108	32086124	-	70	---	---
chr4	32097652	32109506	32097652	32098606	32108575	32109506	85	---	---	---	---	32098998	32099011	-	85	32097668	32109500
chr4	32100031	32108303	32100031	32100358	32107977	32108303	95	---	---	---	---	32100703	32100719	-	88	32100033	32108301
chr4	32113984	32122957	32113984	32115257	32121685	32122957	99	---	---	---	---	32121413	32121446	+	82	32113984	32122955
chr4	32123370	32130793	32123370	32124062	32130101	32130793	96	---	---	---	---	32124339	32124357	-	73	32123370	32130790
chr4	32135265	32141413	32135268	32136140	32140531	32141402	97	32135260	32135264	32141414	32141418	32136322	32136334	-	92	32135268	32141400
chr4	32145329	32161633	32145329	32146603	32160397	32161633	95	---	---	---	---	32147118	32147142	-	72	32145329	32161631
chr4	32145329	32161062	32145329	32146034	32160397	32161062	93	---	---	---	---	32146568	32146591	-	87	32145329	32161059
chr4	32147335	32154725	32147335	32148056	32154004	32154725	99	---	---	---	---	32148336	32148352	-	70	32147335	32154723
chr4	32166469	32174924	32166476	32167713	32173671	32174923	98	32166464	32166468	32174925	32174929	32173374	32173393	+	80	32166476	32174922
chr4	32176802	32185772	32176802	32178048	32184541	32185772	94	---	---	---	---	32178335	32178352	-	83	---	---
chr4	32196464	32210216	32196464	32198090	32208533	32210216	96	---	---	---	---	32198509	32198525	-	70	---	---
chr4	32221858	32233695	32221869	32224632	32230922	32233682	99	32221853	32221857	32233696	32233700	32230609	32230641	+	81	32221872	32233679
chr4	32254441	32265926	32254441	32255767	32264601	32265926	95	---	---	---	---	32264324	32264343	+	85	32254441	32265923
chr4	32282920	32286959	32282920	32284875	32284977	32286959	94	---	---	---	---	---	---	0	--	32282922	32286957
chr4	32285610	32295991	32285621	32286959	32294608	32295978	97	32285605	32285609	32295992	32295996	32294463	32294490	+	71	32285614	32295976
chr4	32302220	32311701	32302220	32303547	32310375	32311701	99	---	---	---	---	32303853	32303864	-	83	32302225	32311699
chr4	32315304	32328412	32315304	32318749	32324979	32328401	98	32315298	32315303	32328413	32328418	32324667	32324698	+	81	32315312	32328409
chr4	32344226	32354708	32344230	32347654	32351278	32354700	98	32344220	32344225	32354709	32354714	32351096	32351193	+	77	32344230	32354703
chr4	32369679	32375269	32369679	32370152	32374796	32375269	96	---	---	---	---	32374780	32374794	+	73	---	---
chr4	32376870	32381197	32376870	32377509	32380554	32381197	97	---	---	---	---	32380483	32380496	+	85	32376874	32381195
chr4	32417462	32424947	32417462	32418140	32424278	32424947	97	---	---	---	---	32418380	32418397	-	77	32417462	32424945
chr4	32426305	32447893	32426310	32429415	32444662	32447885	92	32426300	32426304	32447894	32447898	32430129	32430141	-	76	32426310	32447890
chr4	32429446	32438736	32429446	32430685	32437497	32438736	99	---	---	---	---	32437180	32437191	+	91	32429446	32438734
chr4	32452846	32465196	32452846	32453287	32464755	32465196	95	---	---	---	---	32453780	32453807	-	75	32452847	32465195
chr4	32453970	32463220	32453981	32455289	32461920	32463212	92	32453965	32453969	32463221	32463225	32461589	32461614	+	80	32453978	32463210
chr4	32491671	32509776	32491671	32492753	32508695	32509776	98	---	---	---	---	32507965	32507987	+	73	32491679	32509774
chr4	32496014	32504963	32496023	32497278	32503709	32504963	99	32496009	32496013	32504964	32504968	32497517	32497549	-	81	32496015	32504961
chr4	32516474	32535815	32516474	32516772	32535524	32535815	85	---	---	---	---	32517603	32517616	-	71	32516476	32535803
chr4	32517725	32532478	32517727	32518357	32531843	32532473	98	32517720	32517724	32532479	32532483	32531168	32531209	+	71	32517727	32532471
chr4	32554745	32565206	32554745	32557491	32562399	32565206	85	---	---	---	---	32562308	32562323	+	87	32554749	32565204
chr4	32558968	32575262	32558968	32559573	32574654	32575262	97	---	---	---	---	32560120	32560144	-	72	32558980	32575260
chr4	32565316	32574655	32565316	32566626	32573324	32574655	97	---	---	---	---	32573016	32573037	+	72	32565316	32574653
chr4	32610644	32619439	32610644	32611738	32618340	32619439	98	---	---	---	---	32618031	32618060	+	76	---	---
chr4	32626117	32639440	32626117	32627036	32638529	32639440	93	---	---	---	---	32627568	32627609	-	78	---	---
chr4	32656710	32668362	32656710	32659972	32665100	32668362	99	---	---	---	---	32664947	32664966	+	70	---	---
chr4	32671977	32680977	32671983	32673263	32679693	32680970	99	32671972	32671976	32680978	32680982	32679420	32679453	+	79	32671983	32680974
chr4	32725462	32732982	32725466	32726127	32732318	32732979	99	32725456	32725461	32732983	32732988	32726411	32726428	-	72	32725462	32732977
chr4	32742364	32754426	32742364	32744230	32752577	32754426	97	---	---	---	---	32744536	32744606	-	70	32742366	32754415
chr4	32751698	32755314	32751698	32752580	32754421	32755302	97	32751693	32751697	32755315	32755319	32752632	32752649	-	72	---	---
chr4	32754031	32762942	32754040	32755236	32761749	32762942	92	32754026	32754030	32762943	32762947	32761423	32761448	+	76	32754035	32762930
chr4	32763487	32770775	32763487	32765291	32768970	32770775	95	---	---	---	---	32765459	32765475	-	70	32763494	32770766
chr4	32781295	32790324	32781295	32782605	32789049	32790324	94	---	---	---	---	32782837	32782889	-	73	32781296	32790322
chr4	32795596	32817408	32795601	32796370	32816609	32817395	93	32795590	32795595	32817409	32817414	32815723	32815754	+	75	---	---
chr4	32807580	32816613	32807580	32808829	32815363	32816613	99	---	---	---	---	32809067	32809100	-	82	32807580	32816612
chr4	32842311	32861438	32842312	32842919	32860787	32861432	86	32842306	32842310	32861439	32861443	32859942	32859972	+	74	32842312	32861433
chr4	32846724	32857772	32846724	32850463	32854069	32857772	96	---	---	---	---	32853913	32854010	+	74	32846724	32857770
chr4	32870064	32883133	32870079	32871363	32881823	32883123	90	32870059	32870063	32883134	32883138	32881300	32881348	+	79	32870079	32883131
chr4	32903902	32917549	32903902	32905528	32915924	32917549	99	---	---	---	---	32915488	32915504	+	70	32903902	32917545
chr4	32937624	32955884	32937624	32938885	32954627	32955883	96	32937619	32937623	32955885	32955889	32954090	32954114	+	76	32937625	32955879
chr4	32940070	32949382	32940070	32941399	32948051	32949382	99	---	---	---	---	32947740	32947751	+	91	32940077	32949380
chr4	32980927	32990499	32980927	32981559	32989865	32990499	92	---	---	---	---	32989639	32989666	+	71	32980933	32990496
chr4	32998567	33007538	32998567	32999839	33006288	33007538	97	---	---	---	---	33000077	33000110	-	79	32998567	33007536
chr4	33041880	33049260	33041891	33042542	33048598	33049249	99	33041871	33041879	33049261	33049269	33042827	33042843	-	70	33041884	33049247
chr4	33063578	33077298	33063583	33065203	33075652	33077287	95	33063573	33063577	33077299	33077303	33065620	33065634	-	73	33063583	33077295
chr4	33084546	33098059	33084546	33085940	33096664	33098059	96	---	---	---	---	33096227	33096241	+	73	33084546	33098057
chr4	33112630	33117313	33112630	33112749	33117194	33117313	95	---	---	---	---	---	---	0	--	33112638	33117310
chr4	33141914	33150849	33141921	33143159	33149596	33150836	96	33141908	33141913	33150850	33150855	33143397	33143430	-	79	33141921	33150834
chr4	33171249	33177204	33171249	33171518	33176935	33177204	99	---	---	---	---	33171678	33171694	-	70	33171249	33177199
chr4	33202886	33212391	33202886	33204201	33211080	33212391	99	---	---	---	---	33210882	33210894	+	100	33202887	33212389
chr4	33224895	33245794	33224895	33225738	33244951	33245794	91	---	---	---	---	33226585	33226597	-	76	---	---
chr4	33226707	33240629	33226708	33228235	33239098	33240625	97	33226702	33226706	33240630	33240634	33238556	33238578	+	86	---	---
chr4	33257865	33265901	33257880	33258221	33265545	33265886	99	33257860	33257864	33265902	33265906	33265178	33265205	+	75	---	---
chr4	33301208	33310449	33301209	33301858	33309796	33310448	92	33301203	33301207	33310450	33310454	33302225	33302255	-	70	33301211	33310448
chr4	33314324	33323465	33314324	33315477	33322237	33323465	91	---	---	---	---	33315784	33315809	-	80	33314330	33323463
chr4	33339575	33357045	33339579	33340249	33356364	33357038	94	33339568	33339574	33357046	33357052	33355697	33355714	+	72	---	---
chr4	33344822	33353591	33344822	33345918	33352430	33353591	90	---	---	---	---	33345992	33346009	-	83	33344823	33353581
chr4	33366625	33372335	33366625	33367796	33371164	33372335	97	---	---	---	---	33367800	33367839	-	77	33366626	33372326
chr4	33394391	33404849	33394391	33397817	33401427	33404849	99	---	---	---	---	33397876	33397974	-	76	33394393	33404847
chr4	33409078	33429166	33409078	33409346	33428896	33429166	96	---	---	---	---	33410310	33410324	-	73	33409094	33429159
chr4	33414439	33428115	33414452	33415833	33426585	33428101	86	33414434	33414438	33428116	33428120	33426153	33426167	+	73	33414442	33428099
chr4	33453034	33462183	33453034	33454232	33461006	33462183	89	---	---	---	---	33460681	33460698	+	83	33453034	33462180
chr4	33488331	33509053	33488331	33490494	33506884	33509053	98	---	---	---	---	33506789	33506801	+	92	33488336	33509051
chr4	33495841	33504746	33495841	33497064	33503505	33504746	97	---	---	---	---	33503234	33503266	+	81	33495841	33504743
chr4	33523064	33536670	33523064	33527022	33532711	33536670	99	---	---	---	---	33532427	33532453	+	70	33523080	33536668
chr4	33542182	33556038	33542188	33543847	33554309	33556038	93	33542176	33542181	33556039	33556044	33553874	33553888	+	73	33542189	33556036
chr4	33586094	33594929	33586094	33587314	33593726	33594929	93	---	---	---	---	33593405	33593439	+	74	33586094	33594927
chr4	33603067	33612037	33603067	33604314	33610769	33612037	96	---	---	---	---	33610498	33610531	+	79	33603069	33612035
chr4	33624900	33636377	33624905	33625394	33635873	33636362	95	33624895	33624899	33636378	33636382	33635598	33635630	+	78	33624905	33636374
chr4	33646226	33659005	33646226	33649002	33656248	33659005	93	---	---	---	---	33649230	33649255	-	76	---	---
chr4	33671667	33680607	33671667	33672920	33679352	33680607	99	---	---	---	---	33679081	33679113	+	81	33671667	33680602
chr4	33684152	33694783	33684152	33684758	33694170	33694776	97	33684143	33684151	33694784	33694792	33693755	33693778	+	75	33684157	33694773
chr4	33738680	33760543	33738680	33739382	33759883	33760543	90	---	---	---	---	33758951	33758984	+	73	33738687	33760529
chr4	33741910	33752174	33741910	33745218	33748864	33752174	99	---	---	---	---	33745275	33745399	-	79	33741910	33752170
chr4	33769792	33787040	33769792	33771097	33785775	33787040	92	---	---	---	---	33785126	33785144	+	78	33769792	33787037
chr4	33772728	33781728	33772728	33773982	33780431	33781728	96	---	---	---	---	33774220	33774253	-	79	33772728	33781725
chr4	33773154	33781695	33773154	33773949	33780859	33781695	95	---	---	---	---	33780790	33780831	+	76	---	---
chr4	33800892	33808260	33800892	33801537	33807615	33808260	98	---	---	---	---	33807316	33807333	+	72	33800895	33808258
chr4	33825305	33836057	33825305	33825840	33835511	33836046	97	33825300	33825304	33836058	33836062	33835027	33835043	+	82	33825306	33836052
chr4	33847809	33856920	33847809	33848965	33855743	33856920	95	---	---	---	---	33849218	33849239	-	72	33847811	33856912
chr4	33860737	33874320	33860742	33861507	33873547	33874312	99	33860731	33860736	33874321	33874326	33861962	33861976	-	73	---	---
chr4	33864496	33870459	33864496	33865787	33869166	33870459	99	---	---	---	---	33865860	33865877	-	77	33864512	33870456
chr4	33899241	33908321	33899241	33900454	33907126	33908321	89	---	---	---	---	33900759	33900785	-	77	33899247	33908319
chr4	33899241	33908055	33899241	33900190	33907126	33908055	88	---	---	---	---	33900420	33900441	-	86	---	---
chr4	33922658	33941515	33922658	33922925	33941249	33941515	93	---	---	---	---	33940728	33940767	+	70	33922658	33941513
chr4	33927816	33940517	33927821	33930975	33937366	33940512	97	33927811	33927815	33940518	33940522	33931262	33931293	-	75	---	---
chr4	33946599	33952642	33946599	33946777	33952464	33952642	95	---	---	---	---	33952346	33952390	+	73	33946613	33952640
chr4	33953614	33963216	33953614	33954268	33962562	33963216	99	---	---	---	---	33962241	33962277	+	70	33953615	33963214
chr4	33970028	33981260	33970028	33970659	33980629	33981260	97	---	---	---	---	33980220	33980258	+	87	33970029	33981258
chr4	33986897	33989271	33986897	33987138	33989031	33989271	98	---	---	---	---	---	---	0	--	33986897	33989268
chr4	33993239	34000699	33993239	33993904	34000034	34000699	99	---	---	---	---	33994188	33994205	-	72	33993239	34000696
chr4	34001182	34019754	34001182	34002180	34018775	34019754	95	---	---	---	---	34002971	34002985	-	86	---	---
chr4	34001353	34019673	34001353	34002099	34018946	34019673	94	---	---	---	---	34018120	34018137	+	77	---	---
chr4	34008660	34018110	34008660	34009235	34017535	34018110	99	---	---	---	---	34009441	34009468	-	78	34008660	34018108
chr4	34019828	34035908	34019828	34020791	34034940	34035908	89	---	---	---	---	34021464	34021481	-	72	34019838	34035903
chr4	34037543	34054796	34037543	34042689	34049707	34054796	87	---	---	---	---	34049356	34049383	+	75	---	---
chr4	34046691	34063377	34046691	34047912	34062155	34063377	98	---	---	---	---	34061448	34061462	+	86	34046698	34063361
chr4	34054790	34062129	34054790	34055435	34061484	34062129	99	---	---	---	---	34055717	34055734	-	72	34054790	34062125
chr4	34081042	34084189	34081042	34081422	34083809	34084189	97	---	---	---	---	34083703	34083791	+	71	34081043	34084187
chr4	34086175	34091099	34086179	34086343	34090920	34091094	88	34086170	34086174	34091100	34091104	34090836	34090859	+	83	---	---
chr4	34091123	34101707	34091123	34091368	34101450	34101707	93	---	---	---	---	34101109	34101126	+	77	34091123	34101704
chr4	34091860	34097697	34091871	34092267	34097298	34097695	98	34091855	34091859	34097698	34097702	34097185	34097207	+	86	34091872	34097693
chr4	34116788	34128641	34116800	34119565	34125866	34128633	99	34116782	34116787	34128642	34128647	34125551	34125575	+	84	34116792	34128631
chr4	34129511	34138367	34129511	34130731	34137105	34138367	93	---	---	---	---	34136846	34136865	+	75	34129520	34138364
chr4	34148774	34163790	34148774	34153160	34159401	34163790	99	---	---	---	---	34159195	34159212	+	94	34148774	34163789
chr4	34172276	34183769	34172276	34176221	34179823	34183769	98	---	---	---	---	34176317	34176334	-	77	---	---
chr4	34193802	34205110	34193815	34196656	34202234	34205096	95	34193797	34193801	34205111	34205115	34196885	34196910	-	73	34193815	34205105
chr4	34210234	34227230	34210234	34210715	34226749	34227230	97	---	---	---	---	34210960	34210991	-	84	34210237	34227228
chr4	34215034	34224406	34215034	34216349	34223091	34224406	97	---	---	---	---	34216657	34216682	-	80	---	---
chr4	34229537	34237486	34229541	34229714	34237312	34237485	98	34229532	34229536	34237487	34237491	34236999	34237035	+	75	34229541	34237483
chr4	34249821	34258674	34249821	34251455	34257040	34258674	99	---	---	---	---	34251674	34251686	-	84	34249822	34258672
chr4	34271967	34279397	34271967	34272624	34278740	34279397	99	---	---	---	---	34278438	34278454	+	70	34271967	34279395
chr4	34289096	34298015	34289096	34290357	34296797	34298015	96	---	---	---	---	34296526	34296558	+	81	34289096	34298013
chr4	34299153	34302812	34299153	34299314	34302651	34302812	94	---	---	---	---	34299336	34299352	-	76	34299168	34302806
chr4	34310758	34320218	34310758	34311340	34319634	34320218	98	---	---	---	---	34319401	34319428	+	78	34310758	34320216
chr4	34344742	34359384	34344742	34348596	34355539	34359384	97	---	---	---	---	34348898	34348924	-	77	34344743	34359382
chr4	34391160	34404730	34391160	34392411	34403460	34404730	92	---	---	---	---	34392824	34392838	-	73	34391161	34404729
chr4	34413294	34431189	34413294	34414503	34429985	34431189	92	---	---	---	---	34429268	34429285	+	72	34413294	34431187
chr4	34416060	34423536	34416060	34416751	34422845	34423536	97	---	---	---	---	34422550	34422567	+	77	34416066	34423534
chr4	34451565	34462285	34451565	34452390	34461441	34462285	90	---	---	---	---	34461000	34461029	+	73	34451567	34462278
chr4	34463119	34483105	34463119	34467250	34479139	34483105	93	---	---	---	---	34478546	34478575	+	73	34463120	34483103
chr4	34468052	34480858	34468052	34472421	34476488	34480858	98	---	---	---	---	34476337	34476375	+	74	34468064	34480855
chr4	34472563	34485121	34472563	34474751	34482935	34485121	96	---	---	---	---	34475016	34475055	-	75	---	---
chr4	34485113	34491561	34485113	34486532	34490139	34491561	99	---	---	---	---	34486663	34486701	-	79	34485118	34491559
chr4	34494234	34501729	34494234	34494954	34501009	34501729	99	---	---	---	---	34495234	34495250	-	70	34494234	34501727
chr4	34502515	34514439	34502515	34504821	34512133	34514439	99	---	---	---	---	34511821	34511893	+	76	34502515	34514437
chr4	34535233	34547851	34535245	34537086	34545941	34547843	94	34535228	34535232	34547852	34547856	34537343	34537362	-	90	34535246	34547850
chr4	34551350	34562064	34551350	34554373	34559041	34562064	97	---	---	---	---	---	---	0	--	34551350	34562062
chr4	34583572	34593899	34583572	34586940	34590531	34593899	99	---	---	---	---	34590382	34590480	+	78	34583580	34593896
chr4	34598022	34606977	34598022	34599266	34605738	34606977	98	---	---	---	---	34599503	34599538	-	80	34598023	34606974
chr4	34617167	34629826	34617172	34620509	34626476	34629818	99	34617162	34617166	34629827	34629831	34620751	34620772	-	72	34617169	34629816
chr4	34646104	34659533	34646104	34648790	34656855	34659533	96	---	---	---	---	34656504	34656520	+	70	---	---
chr4	34671905	34685645	34671905	34675073	34682466	34685645	96	---	---	---	---	34675179	34675195	-	70	34671907	34685639
chr4	34709462	34722187	34709462	34709983	34721664	34722187	91	---	---	---	---	34721174	34721191	+	83	34709462	34722185
chr4	34727926	34747129	34727926	34728599	34746446	34747129	90	---	---	---	---	34745571	34745612	+	80	---	---
chr4	34733441	34737789	34733441	34733868	34737363	34737789	97	---	---	---	---	34733936	34733964	-	79	34733452	34737787
chr4	34774323	34781687	34774323	34774965	34781045	34781687	99	---	---	---	---	34775247	34775263	-	70	34774323	34781685
chr4	34790934	34799831	34790934	34792164	34798579	34799831	93	---	---	---	---	34792447	34792466	-	80	34790934	34799829
chr4	34819658	34831044	34819661	34823814	34826877	34831030	99	34819652	34819657	34831045	34831050	34826734	34826745	+	75	34819662	34831043
chr4	34838765	34850536	34838765	34841501	34847801	34850536	99	---	---	---	---	34847487	34847511	+	84	34838766	34850534
chr4	34860598	34870029	34860598	34861882	34868756	34870029	94	---	---	---	---	34862188	34862199	-	91	34860598	34870027
chr4	34863255	34873102	34863255	34866328	34870029	34873102	94	---	---	---	---	34866437	34866452	-	75	---	---
chr4	34884612	34900379	34884612	34885837	34899155	34900379	94	---	---	---	---	34886468	34886486	-	73	34884623	34900368
chr4	34891325	34898179	34891325	34893886	34895617	34898179	99	---	---	---	---	---	---	0	--	34891325	34898177
chr4	34909797	34918799	34909802	34911071	34917518	34918785	99	34909791	34909796	34918800	34918805	34911310	34911343	-	79	34909802	34918798
chr4	34924259	34931855	34924259	34925452	34930663	34931855	94	---	---	---	---	34930615	34930631	+	88	34924259	34931851
chr4	34931883	34938340	34931883	34933300	34936923	34938340	99	---	---	---	---	34936760	34936792	+	78	34931884	34938338
chr4	34951073	34966636	34951073	34952242	34965447	34966636	95	---	---	---	---	34964968	34964985	+	77	34951090	34966634
chr4	34953705	34963033	34953705	34954997	34961739	34963033	97	---	---	---	---	34955313	34955335	-	82	---	---
chr4	34978305	34989950	34978305	34978733	34989520	34989950	96	---	---	---	---	34979256	34979271	-	81	34978309	34989947
chr4	35001927	35011387	35001927	35002518	35010795	35011387	98	---	---	---	---	35010562	35010589	+	75	35001927	35011385
chr4	35029611	35038894	35029611	35030854	35037609	35038894	94	---	---	---	---	35031170	35031192	-	78	35029614	35038892
chr4	35039541	35048485	35039552	35040778	35047226	35048475	91	35039536	35039540	35048486	35048490	35046904	35046939	+	75	35039545	35048477
chr4	35039691	35048068	35039691	35040397	35047365	35048068	93	---	---	---	---	35040577	35040611	-	77	---	---
chr4	35067440	35087964	35067454	35069247	35086160	35087954	85	35067435	35067439	35087965	35087969	35070045	35070059	-	93	---	---
chr4	35084873	35096707	35084875	35085719	35095830	35096699	87	35084867	35084872	35096708	35096713	35095550	35095577	+	85	---	---
chr4	35097104	35115649	35097111	35099897	35112883	35115641	93	35097099	35097103	35115650	35115654	35100479	35100500	-	86	35097106	35115639
chr4	35098532	35115646	35098544	35099897	35114316	35115641	90	35098526	35098531	35115647	35115652	35113764	35113780	+	76	35098532	35115639
chr4	35100661	35108070	35100661	35101940	35106811	35108070	96	---	---	---	---	35102104	35102131	-	75	35100665	35108068
chr4	35120441	35132085	35120454	35120932	35131606	35132084	99	35120436	35120440	35132086	35132090	35121155	35121203	-	81	35120451	35132082
chr4	35148523	35159768	35148523	35149006	35159285	35159768	95	---	---	---	---	35149307	35149356	-	70	35148523	35159762
chr4	35169671	35180316	35169671	35170321	35179657	35180316	92	---	---	---	---	35179495	35179512	+	72	35169671	35180313
chr4	35181396	35190473	35181396	35182604	35189321	35190473	89	---	---	---	---	35182907	35182932	-	80	35181396	35190467
chr4	35195713	35217301	35195714	35199765	35213246	35217297	99	35195708	35195712	35217302	35217306	35212853	35212870	+	83	35195728	35217294
chr4	35203632	35213151	35203635	35204957	35211815	35213137	99	35203627	35203631	35213152	35213156	35205252	35205263	-	91	35203635	35213149
chr4	35219819	35229374	35219819	35220403	35228782	35229366	99	35219814	35219818	35229375	35229379	35220799	35220822	-	70	35219822	35229364
chr4	35230632	35238379	35230632	35230736	35238275	35238379	97	---	---	---	---	35230995	35231024	-	73	---	---
chr4	35250601	35259409	35250601	35251785	35258219	35259409	93	---	---	---	---	35252064	35252083	-	85	35250607	35259404
chr4	35269618	35277072	35269618	35270911	35275764	35277072	94	---	---	---	---	35271076	35271103	-	71	35269621	35277070
chr4	35279720	35284661	35279720	35279964	35284417	35284661	99	---	---	---	---	35284322	35284396	+	70	35279720	35284649
chr4	35287899	35293172	35287899	35288319	35292799	35293172	86	---	---	---	---	35288499	35288532	-	73	35287906	35293166
chr4	35320086	35338171	35320086	35321327	35336926	35338171	95	---	---	---	---	35322091	35322107	-	76	35320087	35338156
chr4	35348549	35363542	35348549	35351875	35360223	35363542	88	---	---	---	---	35359891	35359917	+	77	35348552	35363527
chr4	35357135	35367239	35357135	35360399	35363982	35367239	95	---	---	---	---	35360499	35360560	-	72	---	---
chr4	35369047	35382465	35369047	35372756	35378756	35382465	99	---	---	---	---	35378526	35378552	+	70	35369048	35382455
chr4	35382806	35389512	35382806	35383698	35388632	35389512	85	---	---	---	---	35388455	35388484	+	80	35382824	35389504
chr4	35389514	35394344	35389514	35390776	35393082	35394344	87	---	---	---	---	35390878	35390890	-	76	---	---
chr4	35411364	35427189	35411369	35412367	35426180	35427185	90	35411358	35411363	35427190	35427195	35412899	35412916	-	72	---	---
chr4	35430808	35449219	35430808	35432121	35447901	35449219	95	---	---	---	---	35432805	35432830	-	76	35430808	35449217
chr4	35431153	35449136	35431153	35432038	35448246	35449136	93	---	---	---	---	35432805	35432830	-	76	35431154	35449134
chr4	35437141	35446114	35437141	35438394	35444864	35446114	99	---	---	---	---	35438632	35438665	-	79	35437141	35446112
chr4	35455657	35470420	35455657	35456288	35469789	35470420	99	---	---	---	---	35469114	35469156	+	72	35455657	35470417
chr4	35475831	35485353	35475831	35477162	35484022	35485353	99	---	---	---	---	35477454	35477505	-	71	35475838	35485351
chr4	35498964	35508494	35498964	35499556	35507902	35508494	96	---	---	---	---	35499950	35499973	-	70	35498967	35508492
chr4	35509333	35520549	35509333	35509951	35519927	35520545	93	35509327	35509332	35520550	35520555	35510410	35510427	-	77	35509333	35520542
chr4	35538815	35560030	35538827	35540077	35558744	35560019	93	35538810	35538814	35560031	35560035	35540596	35540620	-	72	35538827	35560029
chr4	35540989	35553158	35540989	35543812	35550075	35553158	88	---	---	---	---	35544102	35544126	-	88	35540990	35553156
chr4	35565112	35578431	35565112	35565584	35577959	35578431	92	---	---	---	---	35577380	35577403	+	79	---	---
chr4	35586306	35589882	35586310	35586478	35589706	35589876	85	35586300	35586305	35589883	35589888	35589602	35589615	+	78	---	---
chr4	35592569	35609882	35592569	35593815	35608638	35609882	99	---	---	---	---	35608049	35608076	+	89	35592569	35609880
chr4	35599193	35607607	35599193	35600470	35606330	35607607	99	---	---	---	---	35606070	35606103	+	79	35599194	35607604
chr4	35605300	35609241	35605300	35606967	35607607	35609241	86	---	---	---	---	35606982	35607000	-	73	35605308	35609238
chr4	35612551	35619688	35612551	35613896	35618341	35619688	98	---	---	---	---	35614107	35614119	-	84	35612551	35619685
chr4	35638419	35647253	35638425	35640041	35645623	35647240	99	35638414	35638418	35647254	35647258	35640208	35640235	-	71	35638425	35647244
chr4	35647297	35661331	35647297	35648017	35660704	35661331	85	---	---	---	---	35660136	35660170	+	88	35647298	35661329
chr4	35651226	35660138	35651226	35652464	35658865	35660138	96	---	---	---	---	35658594	35658625	+	81	35651226	35660135
chr4	35694059	35714166	35694059	35696873	35711355	35714166	92	---	---	---	---	35710888	35710906	+	84	35694064	35714161
chr4	35697652	35706581	35697666	35698905	35705338	35706577	95	35697647	35697651	35706582	35706586	35699187	35699206	-	85	35697657	35706578
chr4	35715406	35734779	35715406	35715725	35734460	35734779	95	---	---	---	---	35716456	35716467	-	83	35715414	35734775
chr4	35718574	35727954	35718579	35719844	35726641	35727944	95	35718569	35718573	35727955	35727959	35726327	35726338	+	91	35718576	35727941
chr4	35735803	35751625	35735803	35740733	35746646	35751625	85	---	---	---	---	35746430	35746444	+	93	35735811	35751623
chr4	35742481	35751625	35742481	35743679	35750427	35751625	94	---	---	---	---	35743985	35744002	-	83	35742483	35751623
chr4	35753750	35761142	35753750	35754634	35760257	35761142	90	---	---	---	---	---	---	0	--	35753750	35761136
chr4	35767663	35777326	35767663	35768318	35776662	35777317	99	35767657	35767662	35777327	35777332	35768605	35768641	-	70	35767667	35777319
chr4	35786673	35806794	35786673	35787285	35806183	35806794	95	---	---	---	---	35787932	35787983	-	73	---	---
chr4	35792902	35804580	35792902	35793659	35803824	35804580	96	---	---	---	---	35794111	35794122	-	91	35792907	35804578
chr4	35813931	35825993	35813931	35815423	35824511	35825993	98	---	---	---	---	35824056	35824071	+	100	35813932	35825991
chr4	35835744	35852849	35835757	35836028	35852566	35852837	94	35835739	35835743	35852850	35852854	35851774	35851823	+	78	35835755	35852848
chr4	35836321	35852580	35836323	35836568	35852323	35852567	99	35836314	35836320	35852581	35852587	35851551	35851574	+	75	35836323	35852573
chr4	35841083	35851567	35841083	35845364	35847286	35851567	99	---	---	---	---	35845439	35845456	-	77	35841092	35851565
chr4	35859156	35869989	35859156	35861586	35867559	35869989	99	---	---	---	---	35861690	35861703	-	85	35859157	35869985
chr4	35872636	35881839	35872648	35873859	35880656	35881832	92	35872629	35872635	35881840	35881846	35874167	35874192	-	80	35872650	35881828
chr4	35889647	35894279	35889647	35890191	35893735	35894279	91	---	---	---	---	35893653	35893676	+	75	35889664	35894277
chr4	35902897	35914671	35902909	35904597	35912975	35914663	99	35902892	35902896	35914672	35914676	35904867	35904885	-	73	35902900	35914661
chr4	35926819	35939433	35926819	35931831	35934426	35939433	99	---	---	---	---	---	---	0	--	35926820	35939431
chr4	35951077	35960507	35951084	35952406	35959144	35960506	93	35951072	35951076	35960508	35960512	35958807	35958830	+	83	35951077	35960497
chr4	35960702	35968086	35960702	35961371	35967417	35968086	95	---	---	---	---	35961655	35961672	-	72	35960702	35968084
chr4	35990540	36003893	35990540	35992007	36002421	36003893	98	---	---	---	---	35992424	35992440	-	70	35990542	36003890
chr4	36004721	36013679	36004721	36006575	36011824	36013679	98	---	---	---	---	36006577	36006591	-	100	---	---
chr4	36023853	36044963	36023864	36024465	36044359	36044960	98	36023848	36023852	36044964	36044968	36043463	36043491	+	82	36023855	36044958
chr4	36034955	36042311	36034955	36035607	36041659	36042311	99	---	---	---	---	36041357	36041374	+	72	36034955	36042308
chr4	36048001	36061606	36048001	36049568	36060096	36061606	93	---	---	---	---	36049993	36050007	-	73	36048001	36061604
chr4	36071380	36085368	36071380	36072006	36084699	36085368	90	---	---	---	---	36072579	36072622	-	70	---	---
chr4	36079372	36085951	36079372	36079959	36085363	36085951	97	---	---	---	---	36085303	36085317	+	80	---	---
chr4	36087265	36107366	36087265	36088445	36106181	36107366	91	---	---	---	---	36105618	36105642	+	76	36087265	36107362
chr4	36091023	36103376	36091023	36093307	36101092	36103376	98	---	---	---	---	36093658	36093683	-	76	36091024	36103372
chr4	36119308	36130580	36119308	36119787	36130100	36130580	96	---	---	---	---	36120095	36120144	-	70	36119308	36130578
chr4	36142517	36160652	36142525	36143596	36159571	36160646	94	36142512	36142516	36160653	36160657	36158886	36158901	+	81	---	---
[truncated: 11,701 more rows]
