# Supplementary material for: LtrDetector: A tool-suite for detecting long terminal repeat retrotransposons de-novo
Source: BMC Genomics. 2019 Jun 3;20:450. doi: 10.1186/s12864-019-5796-9 (PMC6547461; doi:10.1186/s12864-019-5796-9)
Supplement: Supplementary file 9 — LTR retrotransposons found by LtrDetector in Zea mays. This compressed file (.tar.gz) includes the LTR retrotransposons found by LtrDetector in BED format. (TAR.GZ 4278 kb) [file 12864_2019_5796_MOESM9_ESM.gz › zmays/chr9Detector.bed]

SeqID	Retrotransposon	Left_LTR	Right_LTR		Left_TSD	Right_TSD	Polypurine Tract		TG	CA
	Start	End	Start	End	Start	End	ID	Start	End	Start	End	Start	End	Strand	Purine%	Start	End
chr9	7539	10195	7541	8242	9489	10191	90	7528	7538	10196	10206	9432	9451	+	70	7551	10188
chr9	22780	44110	22780	22974	43919	44110	87	---	---	---	---	23747	23775	-	89	22781	44107
chr9	45189	56717	45189	45666	56240	56717	98	---	---	---	---	45922	45973	-	76	45189	56712
chr9	71729	80625	71738	72883	79335	80614	89	71724	71728	80626	80630	73133	73155	-	73	71730	80621
chr9	87298	101297	87298	87940	100654	101297	98	---	---	---	---	100086	100105	+	70	87305	101289
chr9	123735	135255	123735	124213	134777	135255	97	---	---	---	---	124458	124489	-	84	123735	135253
chr9	135395	156961	135399	136441	155919	156961	85	135390	135394	156962	156966	155156	155179	+	79	135399	156960
chr9	139316	152857	139328	141007	151395	152855	85	139311	139315	152858	152862	150961	150975	+	73	139328	152850
chr9	190399	210318	190399	191510	209206	210318	92	---	---	---	---	208420	208449	+	76	190407	210301
chr9	192139	210549	192139	192375	210313	210549	96	---	---	---	---	192871	192882	-	75	---	---
chr9	201628	211480	201628	202568	210540	211480	93	---	---	---	---	202942	202956	-	80	---	---
chr9	202567	218009	202567	203703	216876	218009	93	---	---	---	---	216471	216511	+	78	202585	218007
chr9	267922	274571	267922	268480	274005	274560	92	267914	267921	274572	274579	273738	273796	+	72	---	---
chr9	278501	289379	278502	279185	288693	289376	98	278496	278500	289380	289384	288236	288265	+	80	278507	289372
chr9	301577	307996	301577	302992	306603	307996	97	---	---	---	---	306434	306472	+	76	301577	307994
chr9	331532	336515	331532	331819	336228	336515	96	---	---	---	---	336025	336047	+	73	331532	336513
chr9	364945	373527	364956	365149	373322	373519	96	364938	364944	373528	373534	365541	365558	-	77	364949	373524
chr9	379587	391093	379588	382833	387878	391091	92	379582	379586	391094	391098	387696	387789	+	79	379590	391088
chr9	418856	426998	418856	420227	425614	426985	98	418850	418855	426999	427004	425352	425371	+	75	---	---
chr9	442481	451335	442481	443691	450092	451335	93	---	---	---	---	449804	449823	+	85	442484	451333
chr9	459707	468491	459715	460833	467388	468487	98	459702	459706	468492	468496	467277	467297	+	85	459711	468485
chr9	492780	502095	492780	494060	500814	502095	94	---	---	---	---	494374	494398	-	76	492783	502093
chr9	504268	511059	504280	505419	509929	511049	93	504263	504267	511060	511064	509703	509747	+	71	504285	511057
chr9	517845	526807	517845	519111	525542	526807	99	---	---	---	---	519386	519405	-	80	517845	526801
chr9	545646	555779	545658	546133	555298	555773	99	545641	545645	555780	555784	554993	555038	+	73	545651	555774
chr9	563721	577333	563722	565284	575790	577333	96	563716	563720	577334	577338	565703	565717	-	73	563722	577330
chr9	601990	620799	601990	603620	619213	620799	93	---	---	---	---	604321	604340	-	75	601991	620794
chr9	626008	635491	626008	626602	634895	635491	98	---	---	---	---	634661	634688	+	75	626008	635489
chr9	654160	674793	654160	654623	674334	674793	87	---	---	---	---	673461	673496	+	75	---	---
chr9	654622	663999	654622	655197	663424	663999	98	---	---	---	---	663190	663217	+	78	654622	663994
chr9	680979	699368	680979	682225	698136	699368	95	---	---	---	---	697587	697611	+	72	680979	699365
chr9	686229	695698	686238	687542	694374	695697	98	686223	686228	695699	695704	687849	687860	-	91	686231	695695
chr9	713451	717923	713451	713717	717664	717923	86	---	---	---	---	713877	713888	-	75	---	---
chr9	721810	732126	721810	723426	730504	732126	97	---	---	---	---	730227	730246	+	90	721810	732121
chr9	753960	762614	753964	754969	761562	762609	92	753955	753959	762615	762619	755119	755138	-	85	753966	762611
chr9	791114	809868	791114	791541	809441	809868	98	---	---	---	---	792400	792436	-	70	791120	809853
chr9	805245	810894	805245	806278	809862	810894	97	---	---	---	---	806374	806435	-	82	805250	810889
chr9	819671	826753	819671	820753	825671	826753	95	---	---	---	---	820785	820801	-	88	819672	826751
chr9	848157	858551	848157	850542	856165	858551	98	---	---	---	---	850686	850723	-	73	848161	858549
chr9	860350	873617	860350	862137	871775	873617	94	---	---	---	---	862585	862596	-	75	860350	873615
chr9	887359	892877	887359	887675	892564	892877	96	---	---	---	---	892450	892463	+	78	887366	892874
chr9	911777	923330	911790	914972	920165	923322	98	911771	911776	923331	923336	915157	915231	-	73	---	---
chr9	938689	957094	938689	939885	955903	957094	94	---	---	---	---	940540	940564	-	72	938689	957092
chr9	938689	956509	938689	939300	955903	956509	93	---	---	---	---	955241	955259	+	73	---	---
chr9	942601	952043	942601	943918	950743	952043	97	---	---	---	---	944103	944115	-	100	942607	952041
chr9	961684	970652	961684	962913	969406	970652	96	---	---	---	---	963152	963185	-	82	961684	970650
chr9	980044	998845	980044	981065	997824	998845	95	---	---	---	---	981776	981798	-	82	980050	998843
chr9	981486	993299	981486	984279	990558	993299	97	---	---	---	---	990244	990273	+	86	981486	993297
chr9	1033180	1041232	1033182	1036552	1037861	1041228	98	1033175	1033179	1041233	1041237	1036640	1036652	-	84	1033184	1041217
chr9	1128767	1146991	1128782	1129977	1145807	1146987	95	1128762	1128766	1146992	1146996	1130524	1130548	-	80	1128776	1146985
chr9	1135027	1144080	1135027	1136268	1142842	1144080	98	---	---	---	---	1136572	1136583	-	91	1135027	1144078
chr9	1169245	1181992	1169245	1172427	1178716	1181992	93	---	---	---	---	1172659	1172682	-	75	1169263	1181990
chr9	1171599	1181219	1171599	1171728	1181090	1181219	85	---	---	---	---	---	---	0	--	---	---
chr9	1192040	1202773	1192040	1193296	1201418	1202773	88	---	---	---	---	1201063	1201123	+	70	---	---
chr9	1202770	1221921	1202770	1203499	1221195	1221921	98	---	---	---	---	1220411	1220458	+	72	---	---
chr9	1203502	1212494	1203502	1204772	1211224	1212494	99	---	---	---	---	1204998	1205031	-	82	1203502	1212481
chr9	1232935	1239375	1232935	1233965	1238348	1239375	97	---	---	---	---	1238188	1238200	+	76	1232940	1239356
chr9	1275296	1284072	1275296	1276432	1282872	1284072	86	---	---	---	---	1282550	1282584	+	71	1275297	1284069
chr9	1286251	1294060	1286251	1287240	1293066	1294060	98	---	---	---	---	1292809	1292832	+	75	1286251	1294047
chr9	1307589	1318464	1307589	1308048	1317958	1318464	88	---	---	---	---	1317473	1317488	+	81	1307604	1318461
chr9	1324216	1333154	1324216	1325481	1331916	1333154	93	---	---	---	---	1331595	1331630	+	72	1324219	1333152
chr9	1345901	1351194	1345901	1346140	1350955	1351194	99	---	---	---	---	1346271	1346306	-	75	1345901	1351191
chr9	1373793	1394923	1373793	1374251	1394465	1394923	89	---	---	---	---	1375187	1375244	-	74	---	---
chr9	1376022	1389067	1376033	1377410	1387657	1389053	92	1376017	1376021	1389068	1389072	1377806	1377829	-	75	---	---
chr9	1394923	1403275	1394923	1398442	1399748	1403275	99	---	---	---	---	1398495	1398535	-	75	1394923	1403273
chr9	1421825	1430812	1421833	1423103	1429547	1430798	96	1421820	1421824	1430813	1430817	1429224	1429258	+	74	1421825	1430811
chr9	1421971	1430442	1421971	1422728	1429685	1430442	98	---	---	---	---	1429559	1429579	+	85	1421987	1430432
chr9	1473784	1483104	1473784	1475026	1481860	1483104	99	---	---	---	---	1481542	1481553	+	91	1473785	1483102
chr9	1489239	1495464	1489251	1490613	1494150	1495452	90	1489233	1489238	1495465	1495470	1493986	1494018	+	78	1489245	1495456
chr9	1497738	1505699	1497738	1498908	1504512	1505686	94	1497733	1497737	1505700	1505704	1504231	1504263	+	72	1497738	1505684
chr9	1513461	1527173	1513474	1514317	1526326	1527168	96	1513455	1513460	1527174	1527179	1525725	1525771	+	82	---	---
chr9	1522673	1527937	1522674	1523445	1527160	1527933	97	1522668	1522672	1527938	1527942	1523528	1523541	-	78	1522680	1527933
chr9	1532295	1546250	1532295	1532745	1545809	1546250	93	---	---	---	---	1533034	1533048	-	80	1532303	1546236
chr9	1533070	1545082	1533070	1534690	1543350	1545082	92	---	---	---	---	1542951	1542986	+	75	1533070	1545080
chr9	1566155	1572896	1566155	1567508	1571588	1572896	92	---	---	---	---	1567631	1567668	-	81	1566155	1572887
chr9	1573153	1580475	1573153	1573808	1579804	1580475	91	---	---	---	---	1574004	1574063	-	71	1573153	1580470
chr9	1608118	1618364	1608118	1608938	1617539	1618364	95	---	---	---	---	1609092	1609127	-	94	---	---
chr9	1635602	1642393	1635602	1636514	1641469	1642393	91	---	---	---	---	1636533	1636561	-	72	1635603	1642391
chr9	1662529	1679858	1662529	1662748	1679638	1679858	89	---	---	---	---	1679347	1679370	+	70	---	---
chr9	1664230	1680439	1664230	1664586	1680082	1680439	94	---	---	---	---	1679347	1679370	+	70	---	---
chr9	1680887	1690088	1680887	1681495	1689479	1690088	96	---	---	---	---	1681700	1681727	-	75	1680887	1690086
chr9	1694636	1702112	1694643	1695303	1701445	1702105	95	1694631	1694635	1702113	1702117	1695521	1695557	-	75	1694637	1702101
chr9	1711831	1714664	1711831	1712087	1714407	1714664	91	---	---	---	---	---	---	0	--	---	---
chr9	1723533	1734086	1723533	1726439	1731179	1734086	95	---	---	---	---	1731129	1731145	+	76	---	---
chr9	1743838	1760094	1743838	1745091	1758842	1760094	99	---	---	---	---	1758302	1758326	+	76	1743838	1760091
chr9	1746935	1754307	1746935	1747600	1753642	1754307	99	---	---	---	---	1753341	1753359	+	73	1746936	1754305
chr9	1770041	1777431	1770041	1770688	1776784	1777431	98	---	---	---	---	1776535	1776579	+	73	1770052	1777429
chr9	1781303	1797839	1781311	1781558	1797587	1797834	97	1781297	1781302	1797840	1797845	1796922	1796946	+	76	---	---
chr9	1785278	1796920	1785278	1785753	1796445	1796920	99	---	---	---	---	1796139	1796187	+	81	1785278	1796918
chr9	1800222	1809324	1800222	1801552	1807963	1809324	89	---	---	---	---	1801825	1801844	-	80	1800227	1809322
chr9	1812771	1831594	1812780	1816268	1828141	1831591	91	1812766	1812770	1831595	1831599	1816659	1816675	-	100	1812781	1831592
chr9	1814310	1831591	1814310	1816268	1829716	1831591	88	---	---	---	---	1816857	1816941	-	90	1814314	1831589
chr9	1817296	1826107	1817296	1818455	1824889	1826107	94	---	---	---	---	1818693	1818726	-	79	1817296	1826105
chr9	1845887	1852358	1845893	1847344	1850915	1852345	96	1845882	1845886	1852359	1852363	1850752	1850790	+	79	---	---
chr9	1876111	1888132	1876111	1877859	1886498	1888132	92	---	---	---	---	1886226	1886245	+	90	1876115	1888129
chr9	1902411	1910577	1902424	1902974	1910059	1910570	88	1902406	1902410	1910578	1910582	1909705	1909761	+	77	1902422	1910568
chr9	1905831	1916151	1905831	1906892	1915087	1916151	88	---	---	---	---	1907165	1907180	-	81	1905848	1916140
chr9	1910876	1919903	1910876	1912207	1918588	1919903	93	---	---	---	---	1918294	1918313	+	85	1910876	1919901
chr9	1925406	1928034	1925406	1925521	1927919	1928034	96	---	---	---	---	1927831	1927846	+	81	1925410	1928022
chr9	1949253	1969425	1949253	1950975	1967752	1969425	94	---	---	---	---	1951678	1951697	-	75	1949253	1969422
chr9	1956466	1964694	1956466	1957716	1963500	1964694	94	---	---	---	---	1963227	1963259	+	81	1956466	1964692
chr9	2004456	2015342	2004463	2004868	2014927	2015334	95	2004451	2004455	2015343	2015347	2014425	2014441	+	94	2004469	2015327
chr9	2027453	2036939	2027453	2028765	2035627	2036939	99	---	---	---	---	2035308	2035319	+	91	2027453	2036937
chr9	2045745	2054679	2045745	2047002	2053423	2054679	98	---	---	---	---	2053160	2053193	+	85	2045752	2054677
chr9	2082285	2103319	2082285	2083372	2102234	2103319	97	---	---	---	---	2083873	2083885	-	92	---	---
chr9	2089783	2104088	2089783	2090669	2103202	2104088	96	---	---	---	---	2091264	2091279	-	81	---	---
chr9	2122973	2132279	2122986	2124226	2131032	2132267	97	2122967	2122972	2132280	2132285	2124528	2124539	-	91	2122984	2132277
chr9	2142642	2157391	2142642	2143266	2156767	2157391	99	---	---	---	---	2143898	2143941	-	72	2142643	2157389
chr9	2170300	2184761	2170311	2170934	2184124	2184747	99	2170295	2170299	2184762	2184766	2183464	2183492	+	75	2170301	2184755
chr9	2187033	2199981	2187033	2188919	2198099	2199981	94	---	---	---	---	2189355	2189378	-	70	---	---
chr9	2250412	2255075	2250414	2250884	2254573	2255062	91	2250407	2250411	2255076	2255080	2254451	2254476	+	84	---	---
chr9	2270182	2289809	2270182	2271356	2288634	2289809	94	---	---	---	---	2287849	2287903	+	72	2270182	2289807
chr9	2274636	2286553	2274636	2274826	2286363	2286553	95	---	---	---	---	2275388	2275402	-	80	---	---
chr9	2291783	2309907	2291783	2294011	2307674	2309907	94	---	---	---	---	2307071	2307096	+	73	2291784	2309905
chr9	2296618	2305007	2296618	2297331	2304273	2305007	88	---	---	---	---	2297653	2297679	-	74	---	---
chr9	2317137	2337375	2317152	2318773	2335637	2337369	92	2317132	2317136	2337376	2337380	2319299	2319317	-	73	2317139	2337366
chr9	2329022	2335458	2329025	2330439	2334039	2335454	98	2329016	2329021	2335459	2335464	2333872	2333910	+	79	2329028	2335452
chr9	2374306	2385972	2374306	2376994	2383294	2385972	99	---	---	---	---	2377284	2377308	-	84	2374307	2385970
chr9	2390464	2399432	2390464	2391725	2398172	2399432	99	---	---	---	---	2391963	2391996	-	76	2390467	2399430
chr9	2399835	2407162	2399835	2400501	2406502	2407162	94	---	---	---	---	2400723	2400759	-	75	2399836	2407160
chr9	2411360	2422958	2411360	2411837	2422481	2422958	97	---	---	---	---	2412095	2412145	-	76	2411362	2422955
chr9	2432570	2441589	2432570	2433629	2440419	2441589	86	---	---	---	---	2440096	2440148	+	71	---	---
chr9	2449012	2464838	2449012	2449296	2464567	2464838	89	---	---	---	---	2449883	2449913	-	74	---	---
chr9	2454512	2462583	2454512	2457868	2459230	2462583	97	---	---	---	---	2457921	2457961	-	75	2454513	2462581
chr9	2489614	2507691	2489614	2490579	2506723	2507691	97	---	---	---	---	2505952	2506000	+	71	---	---
chr9	2497765	2506723	2497765	2499015	2505457	2506723	98	---	---	---	---	2499254	2499287	-	82	2497765	2506721
chr9	2534328	2544532	2534328	2535651	2543249	2544532	94	---	---	---	---	2542869	2542891	+	78	2534328	2544524
chr9	2574686	2582269	2574686	2575275	2581680	2582269	99	---	---	---	---	2575557	2575596	-	70	2574686	2582264
chr9	2608292	2621270	2608292	2609640	2619945	2621270	95	---	---	---	---	2619431	2619455	+	80	2608307	2621265
chr9	2632410	2649091	2632410	2633444	2648049	2649091	96	---	---	---	---	2647592	2647611	+	85	2632420	2649089
chr9	2635104	2644036	2635104	2636248	2642842	2644036	89	---	---	---	---	2642514	2642539	+	80	2635106	2644034
chr9	2654534	2665893	2654534	2656615	2663783	2665893	97	---	---	---	---	2663467	2663564	+	71	2654534	2665888
chr9	2673113	2685174	2673113	2677392	2680630	2685174	93	---	---	---	---	2677522	2677533	-	75	2673116	2685172
chr9	2705488	2718226	2705488	2708723	2714991	2718226	99	---	---	---	---	2714677	2714701	+	84	2705488	2718224
chr9	2734511	2739565	2734511	2734653	2739423	2739565	99	---	---	---	---	2739230	2739241	+	75	2734512	2739563
chr9	2743690	2760058	2743690	2744146	2759609	2760058	87	---	---	---	---	2758891	2758909	+	78	2743694	2760057
chr9	2747028	2756183	2747028	2747407	2755780	2756183	89	---	---	---	---	2747692	2747703	-	100	2747028	2756181
chr9	2761932	2771236	2761933	2763189	2769970	2771227	92	2761926	2761931	2771237	2771242	2763516	2763527	-	83	2761933	2771224
chr9	2792761	2809760	2792761	2792948	2809571	2809760	97	---	---	---	---	2793619	2793640	-	72	2792762	2809750
chr9	2801714	2810807	2801714	2802767	2809753	2810807	98	---	---	---	---	2809584	2809613	+	83	---	---
chr9	2822953	2831525	2822953	2823090	2831388	2831525	99	---	---	---	---	2830973	2830998	+	73	2822953	2831523
chr9	2849995	2859311	2849995	2851227	2858101	2859311	98	---	---	---	---	2857896	2857908	+	100	2849998	2859309
chr9	2895841	2905360	2895841	2897168	2904033	2905360	99	---	---	---	---	2903737	2903748	+	91	2895844	2905358
chr9	2916091	2935402	2916091	2916435	2935058	2935402	93	---	---	---	---	2917168	2917179	-	75	2916100	2935400
chr9	2927634	2935059	2927634	2928316	2934377	2935059	98	---	---	---	---	2928454	2928466	-	92	2927637	2935057
chr9	2968005	2976801	2968005	2969207	2975579	2976801	89	---	---	---	---	2969490	2969505	-	75	2968015	2976799
chr9	2997255	3006329	2997255	2998443	3005159	3006329	92	---	---	---	---	2998748	2998765	-	83	2997255	3006325
chr9	3024343	3031308	3024343	3024755	3030896	3031308	99	---	---	---	---	3025039	3025056	-	72	3024347	3031306
chr9	3031930	3040872	3031943	3033196	3039617	3040868	99	3031925	3031929	3040873	3040877	3039345	3039378	+	79	3031933	3040863
chr9	3041935	3049324	3041935	3042579	3048680	3049324	99	---	---	---	---	3048378	3048395	+	72	3041935	3049322
chr9	3050689	3059608	3050701	3051912	3058337	3059604	93	3050684	3050688	3059609	3059613	3058032	3058051	+	85	3050690	3059605
chr9	3066771	3076104	3066771	3067488	3075387	3076104	99	---	---	---	---	3067853	3067883	-	70	3066771	3076102
chr9	3077449	3086675	3077454	3078663	3085422	3086671	90	3077444	3077448	3086676	3086680	3085088	3085113	+	80	3077456	3086669
chr9	3096457	3113058	3096457	3099432	3110105	3113058	92	---	---	---	---	3109608	3109642	+	77	3096460	3113051
chr9	3103686	3109159	3103701	3105014	3107846	3109155	94	3103681	3103685	3109160	3109164	3105082	3105098	-	76	---	---
chr9	3106452	3118443	3106452	3106605	3118274	3118443	87	---	---	---	---	3107011	3107188	-	72	3106465	3118431
chr9	3106605	3118177	3106605	3109216	3115464	3118162	91	3106600	3106604	3118178	3118182	3109506	3109529	-	87	3106605	3118173
chr9	3141967	3151074	3141967	3143159	3149908	3151074	94	---	---	---	---	3143467	3143492	-	80	3141967	3151072
chr9	3142026	3150536	3142026	3142622	3149967	3150536	91	---	---	---	---	3142778	3142808	-	90	3142035	3150532
chr9	3161037	3179088	3161037	3162548	3177577	3179088	99	---	---	---	---	3163016	3163049	-	85	3161043	3179077
chr9	3197404	3206913	3197404	3198734	3205584	3206913	99	---	---	---	---	3199011	3199032	-	72	3197404	3206911
chr9	3207772	3216643	3207772	3208979	3215413	3216643	98	---	---	---	---	3209250	3209283	-	73	3207772	3216640
chr9	3223374	3236431	3223374	3224581	3235272	3236431	89	---	---	---	---	3225095	3225114	-	80	3223374	3236428
chr9	3245718	3252702	3245718	3246211	3252211	3252702	91	---	---	---	---	3252173	3252190	+	77	3245719	3252694
chr9	3259677	3273618	3259678	3261302	3271932	3273613	96	3259672	3259676	3273619	3273623	3271509	3271525	+	70	3259678	3273613
chr9	3275897	3283505	3275897	3276372	3283030	3283505	99	---	---	---	---	3276629	3276676	-	81	3275897	3283503
chr9	3311822	3320885	3311822	3313019	3319688	3320885	92	---	---	---	---	3319354	3319377	+	79	3311822	3320882
chr9	3329892	3336794	3329892	3331101	3335584	3336794	98	---	---	---	---	3331254	3331271	-	77	3329892	3336792
chr9	3346887	3355447	3346887	3347457	3354853	3355447	89	---	---	---	---	3347721	3347773	-	79	---	---
chr9	3360815	3373557	3360815	3363930	3370508	3373557	96	---	---	---	---	3364242	3364259	-	72	3360816	3373556
chr9	3395284	3413364	3395284	3396332	3412317	3413364	96	---	---	---	---	3397020	3397107	-	75	---	---
chr9	3398135	3407047	3398142	3399372	3405784	3407034	90	3398130	3398134	3407048	3407052	3399563	3399596	-	70	3398143	3407031
chr9	3428842	3439578	3428842	3430459	3437962	3439578	98	---	---	---	---	3430705	3430735	-	80	3428845	3439576
chr9	3459013	3468057	3459018	3460184	3466877	3468043	89	3459008	3459012	3468058	3468062	3460347	3460374	-	71	3459016	3468052
chr9	3470619	3484044	3470619	3471990	3482785	3484044	86	---	---	---	---	3472409	3472423	-	73	---	---
chr9	3505267	3514483	3505267	3506495	3513226	3514483	90	---	---	---	---	3506802	3506827	-	80	---	---
chr9	3516987	3522221	3516987	3517439	3521769	3522221	99	---	---	---	---	3521665	3521715	+	74	3516987	3522219
chr9	3548471	3562085	3548471	3549687	3560859	3562085	98	---	---	---	---	3550098	3550109	-	83	---	---
chr9	3567390	3573896	3567390	3568977	3572311	3573896	98	---	---	---	---	3569062	3569123	-	83	3567402	3573894
chr9	3577378	3590860	3577378	3580641	3587579	3590860	92	---	---	---	---	3580931	3580955	-	88	3577378	3590858
chr9	3604921	3618871	3604934	3605558	3618238	3618862	96	3604916	3604920	3618872	3618876	3606146	3606161	-	87	3604923	3618867
chr9	3620932	3629601	3620932	3623025	3627542	3629601	95	---	---	---	---	3627411	3627433	+	73	---	---
chr9	3632017	3644506	3632030	3632661	3643867	3644498	96	3632012	3632016	3644507	3644511	3633175	3633189	-	93	3632017	3644503
chr9	3648558	3662799	3648558	3649174	3662191	3662799	89	---	---	---	---	3661571	3661583	+	92	3648558	3662797
chr9	3673537	3681619	3673537	3673706	3681449	3681619	91	---	---	---	---	3673994	3674018	-	88	3673537	3681615
chr9	3681754	3693547	3681754	3682239	3693062	3693547	98	---	---	---	---	3692764	3692812	+	83	3681765	3693546
chr9	3712901	3721360	3712903	3714426	3719851	3721354	95	3712896	3712900	3721361	3721365	3719657	3719684	+	71	3712903	3721352
chr9	3727991	3748364	3728003	3728637	3747729	3748363	98	3727986	3727990	3748365	3748369	3729505	3729524	-	70	3728004	3748361
chr9	3733039	3742432	3733039	3733627	3741844	3742432	99	---	---	---	---	3733831	3733858	-	75	3733040	3742428
chr9	3769590	3780995	3769590	3772160	3778421	3780995	99	---	---	---	---	3772449	3772473	-	88	3769591	3780992
chr9	3781265	3792085	3781265	3781894	3791456	3792085	99	---	---	---	---	3782283	3782299	-	70	3781266	3792083
chr9	3831172	3843379	3831172	3832483	3842078	3843379	89	---	---	---	---	3832907	3832918	-	75	3831174	3843377
chr9	3842078	3851570	3842078	3843380	3850268	3851570	99	---	---	---	---	3843686	3843697	-	91	3842080	3851567
chr9	3870888	3875603	3870896	3871257	3875229	3875590	97	3870883	3870887	3875604	3875608	3871360	3871383	-	70	3870888	3875595
chr9	3906045	3915104	3906045	3907356	3913746	3915104	92	---	---	---	---	3907366	3907380	-	86	3906045	3915099
chr9	3932618	3951469	3932624	3933459	3950639	3951454	90	3932613	3932617	3951470	3951474	3949780	3949807	+	75	3932625	3951462
chr9	3935259	3942625	3935259	3935903	3941981	3942625	99	---	---	---	---	3941678	3941695	+	72	3935259	3942623
chr9	4003690	4024219	4003690	4004247	4023661	4024219	95	---	---	---	---	4004703	4004718	-	81	---	---
chr9	4004696	4016749	4004696	4007114	4014391	4016749	96	---	---	---	---	4014078	4014172	+	70	4004697	4016745
chr9	4028423	4035374	4028423	4028835	4034962	4035374	98	---	---	---	---	4034660	4034677	+	72	4028424	4035372
chr9	4038353	4060094	4038353	4039054	4059393	4060094	96	---	---	---	---	4058389	4058417	+	79	---	---
chr9	4048347	4057263	4048347	4049596	4056034	4057263	97	---	---	---	---	4055713	4055746	+	76	4048348	4057260
chr9	4064749	4072218	4064749	4065422	4071535	4072208	98	4064744	4064748	4072219	4072223	4071230	4071247	+	72	4064749	4072216
chr9	4100694	4117976	4100694	4101827	4116844	4117976	98	---	---	---	---	4116203	4116227	+	76	---	---
chr9	4109966	4118126	4109966	4110121	4117971	4118126	99	---	---	---	---	4110430	4110441	-	91	4109966	4118124
chr9	4148034	4155415	4148034	4148720	4154729	4155415	99	---	---	---	---	4154502	4154562	+	70	4148035	4155413
chr9	4180192	4202060	4180192	4180535	4201702	4202060	87	---	---	---	---	4181520	4181547	-	85	4180192	4202057
chr9	4182650	4191022	4182650	4186224	4187443	4191022	96	---	---	---	---	4187351	4187390	+	72	4182651	4191020
chr9	4202060	4222310	4202060	4203564	4220828	4222310	94	---	---	---	---	4220167	4220187	+	71	4202060	4222297
chr9	4212472	4223800	4212472	4213961	4222304	4223800	93	---	---	---	---	4222028	4222067	+	75	---	---
chr9	4223787	4238143	4223801	4225589	4236349	4238139	97	4223781	4223786	4238144	4238149	4226009	4226023	-	73	4223796	4238137
chr9	4238182	4246183	4238182	4241538	4242807	4246183	95	---	---	---	---	4241587	4241625	-	74	4238182	4246180
chr9	4255784	4260886	4255798	4256464	4260234	4260878	90	4255779	4255783	4260887	4260891	4256620	4256648	-	72	4255786	4260883
chr9	4264952	4280924	4264963	4265791	4280026	4280916	89	4264947	4264951	4280925	4280929	4279395	4279413	+	78	---	---
chr9	4272623	4281389	4272635	4273111	4280911	4281387	96	4272618	4272622	4281390	4281394	4273429	4273443	-	80	4272636	4281384
chr9	4282359	4293839	4282359	4282832	4293366	4293839	98	---	---	---	---	4283091	4283136	-	73	4282359	4293837
chr9	4309377	4323180	4309377	4311058	4321499	4323180	98	---	---	---	---	4321067	4321083	+	70	4309380	4323178
chr9	4337217	4347545	4337217	4337691	4347072	4347545	97	---	---	---	---	4346761	4346812	+	76	4337217	4347543
chr9	4372893	4392490	4372893	4373123	4392260	4392490	99	---	---	---	---	4391346	4391397	+	98	4372894	4392476
chr9	4379969	4391685	4379972	4382677	4388940	4391676	98	4379964	4379968	4391686	4391690	4382901	4382924	-	75	4379972	4391670
chr9	4399577	4420998	4399577	4399969	4420606	4420998	98	---	---	---	---	4400902	4400921	-	70	4399585	4420985
chr9	4407510	4416523	4407517	4408790	4415243	4416518	99	4407505	4407509	4416524	4416528	4409056	4409089	-	73	---	---
chr9	4407754	4415899	4407754	4408173	4415480	4415899	100	---	---	---	---	4408390	4408431	-	76	4407764	4415897
chr9	4447801	4455036	4447811	4448993	4453753	4455023	88	4447795	4447800	4455037	4455042	4449026	4449042	-	88	4447804	4455028
chr9	4457300	4469203	4457300	4457485	4469018	4469202	89	4457295	4457299	4469204	4469208	4468441	4468462	+	86	---	---
chr9	4459448	4468799	4459452	4460172	4468069	4468789	99	4459443	4459447	4468800	4468804	4460534	4460567	-	70	4459452	4468786
chr9	4509702	4522705	4509702	4511146	4521272	4522705	89	---	---	---	---	4520847	4520905	+	76	---	---
chr9	4510075	4522351	4510075	4510799	4521644	4522351	87	---	---	---	---	4511215	4511248	-	73	---	---
chr9	4528997	4533222	4528997	4529894	4532316	4533222	91	---	---	---	---	4532194	4532228	+	71	---	---
chr9	4529894	4544853	4529894	4530070	4544677	4544853	94	---	---	---	---	4544105	4544122	+	77	---	---
chr9	4533248	4544677	4533248	4534541	4543368	4544677	94	---	---	---	---	4534954	4534981	-	71	4533249	4544675
chr9	4545883	4560124	4545883	4546541	4559466	4560124	95	---	---	---	---	4547131	4547146	-	81	4545884	4560116
chr9	4569173	4577243	4569173	4572584	4573832	4577243	99	---	---	---	---	4572637	4572676	-	77	4569173	4577241
chr9	4587745	4597075	4587745	4589076	4595747	4597075	99	---	---	---	---	4595429	4595440	+	91	4587745	4597073
chr9	4613945	4622843	4613945	4615208	4621577	4622843	96	---	---	---	---	4615481	4615527	-	72	4613945	4622840
chr9	4614377	4622353	4614377	4614721	4622009	4622353	96	---	---	---	---	4614806	4614856	-	76	4614382	4622345
chr9	4634627	4639731	4634627	4635022	4639327	4639731	95	---	---	---	---	4635169	4635203	-	71	4634627	4639729
chr9	4641396	4655072	4641404	4642919	4653557	4655063	94	4641390	4641395	4655073	4655078	4653124	4653138	+	73	4641399	4655066
chr9	4664235	4676297	4664235	4664664	4675863	4676297	87	---	---	---	---	4664987	4665015	-	75	4664239	4676288
chr9	4666972	4675844	4666972	4668175	4674609	4675844	92	---	---	---	---	4668458	4668477	-	85	4666973	4675839
chr9	4697878	4713880	4697878	4698888	4712869	4713880	94	---	---	---	---	4699478	4699494	-	76	---	---
chr9	4713315	4731800	4713315	4714008	4731120	4731800	88	---	---	---	---	4714571	4714587	-	100	4713321	4731792
chr9	4713737	4731337	4713737	4714035	4731040	4731337	88	---	---	---	---	4730189	4730208	+	75	4713752	4731335
chr9	4715668	4719954	4715680	4716595	4719032	4719945	88	4715663	4715667	4719955	4719959	4716643	4716661	-	78	---	---
chr9	4723645	4731043	4723645	4724300	4730388	4731043	98	---	---	---	---	4730085	4730102	+	72	4723646	4731041
chr9	4751226	4759716	4751226	4752036	4758910	4759716	98	---	---	---	---	4752271	4752331	-	80	4751230	4759711
chr9	4776169	4798029	4776169	4776276	4797922	4798029	96	---	---	---	---	4796932	4796955	+	75	---	---
chr9	4779485	4793596	4779485	4781327	4791859	4793589	91	4779480	4779484	4793597	4793601	4781749	4781763	-	73	4779486	4793587
chr9	4809882	4812338	4809885	4810064	4812153	4812334	93	4809877	4809881	4812339	4812343	4810102	4810116	-	73	4809894	4812329
chr9	4816236	4825729	4816236	4817252	4824716	4825729	92	---	---	---	---	4824534	4824553	+	85	4816248	4825726
chr9	4827559	4841687	4827570	4828202	4841045	4841677	97	4827554	4827558	4841688	4841692	4828785	4828805	-	71	4827570	4841679
chr9	4846054	4858323	4846054	4847468	4856911	4858323	98	---	---	---	---	4856476	4856490	+	73	4846055	4858320
chr9	4867016	4887829	4867016	4868360	4886510	4887828	93	4867011	4867015	4887830	4887834	4869159	4869180	-	77	4867016	4887828
chr9	4869941	4881711	4869954	4872684	4878978	4881710	99	4869936	4869940	4881712	4881716	4872967	4872999	-	81	4869946	4881708
chr9	4890135	4898672	4890135	4891666	4897211	4898672	92	---	---	---	---	4891830	4891857	-	75	4890138	4898668
chr9	4912907	4930228	4912909	4913928	4929181	4930224	85	4912902	4912906	4930229	4930233	4914506	4914529	-	91	4912914	4930222
chr9	4923726	4932636	4923726	4925784	4930577	4932636	95	---	---	---	---	4925995	4926024	-	70	4923733	4932634
chr9	4937466	4943201	4937466	4937884	4942751	4943201	92	---	---	---	---	4942656	4942688	+	72	4937466	4943199
chr9	4946013	4952401	4946013	4947415	4950998	4952401	99	---	---	---	---	4950826	4950864	+	79	---	---
chr9	4977598	4987203	4977598	4978207	4986594	4987203	96	---	---	---	---	4978411	4978438	-	75	4977598	4987201
chr9	4998895	5017592	4998895	5000133	5016371	5017592	96	---	---	---	---	5000885	5000923	-	79	4998895	5017589
chr9	5000140	5017051	5000140	5000502	5016689	5017051	97	---	---	---	---	5015954	5015977	+	75	5000148	5017049
chr9	5001838	5010664	5001838	5003087	5009498	5010664	92	---	---	---	---	5009236	5009260	+	88	5001839	5010661
chr9	5039128	5042378	5039128	5039658	5041845	5042378	91	---	---	---	---	5039660	5039680	-	90	---	---
chr9	5045254	5054691	5045254	5046562	5053383	5054691	99	---	---	---	---	5053184	5053196	+	100	5045254	5054689
chr9	5045599	5054661	5045599	5046532	5053728	5054661	99	---	---	---	---	5053395	5053423	+	82	5045600	5054649
chr9	5096013	5112772	5096013	5096680	5112105	5112772	98	---	---	---	---	5097324	5097341	-	83	5096013	5112770
chr9	5102010	5111454	5102020	5102606	5110853	5111439	99	5102005	5102009	5111455	5111459	5110620	5110647	+	78	5102020	5111450
chr9	5141638	5148061	5141639	5142758	5147074	5148053	86	5141633	5141637	5148062	5148066	5146903	5146920	+	77	5141639	5148057
chr9	5150610	5160209	5150610	5151240	5159578	5160209	95	---	---	---	---	5151446	5151473	-	75	5150611	5160207
chr9	5161615	5168332	5161615	5162678	5167160	5168332	89	---	---	---	---	5162735	5162746	-	83	5161615	5168330
chr9	5173100	5192760	5173100	5175309	5190573	5192760	89	---	---	---	---	5176024	5176073	-	82	---	---
chr9	5175321	5185990	5175321	5175799	5185512	5185990	98	---	---	---	---	5176024	5176074	-	82	5175321	5185988
chr9	5195129	5203849	5195138	5198382	5200600	5203844	99	5195124	5195128	5203850	5203854	5200506	5200546	+	78	5195130	5203842
chr9	5206084	5212804	5206084	5206194	5212694	5212804	92	---	---	---	---	5212413	5212435	+	86	---	---
chr9	5222137	5234711	5222137	5225387	5231460	5234711	98	---	---	---	---	5231195	5231216	+	72	---	---
chr9	5237604	5246576	5237604	5238864	5245313	5246576	99	---	---	---	---	5239099	5239132	-	79	5237604	5246570
chr9	5256915	5268700	5256915	5259668	5265936	5268700	98	---	---	---	---	5259954	5259982	-	82	5256915	5268698
chr9	5290285	5299678	5290285	5291605	5298359	5299678	99	---	---	---	---	5291902	5291913	-	91	5290285	5299666
chr9	5363868	5375693	5363868	5364343	5375204	5375679	99	5363863	5363867	5375694	5375698	5364603	5364650	-	81	5363868	5375689
chr9	5387036	5395645	5387040	5389350	5393329	5395638	98	5387031	5387035	5395646	5395650	5393240	5393269	+	70	5387041	5395641
chr9	5437559	5448558	5437571	5437737	5448381	5448553	93	5437551	5437558	5448559	5448566	5447869	5447896	+	78	---	---
chr9	5443568	5459668	5443568	5444171	5459065	5459668	98	---	---	---	---	5444754	5444777	-	70	5443568	5459663
chr9	5450683	5457527	5450683	5451090	5457170	5457527	87	---	---	---	---	5451374	5451391	-	72	5450683	5457525
chr9	5466982	5481866	5466982	5471277	5477563	5481866	97	---	---	---	---	5471478	5471495	-	94	5466988	5481861
chr9	5483691	5494924	5483691	5484380	5494235	5494924	96	---	---	---	---	5493932	5493949	+	83	5483692	5494922
chr9	5501405	5505440	5501405	5502110	5504704	5505440	87	---	---	---	---	5504593	5504619	+	88	5501405	5505437
chr9	5520142	5533551	5520157	5521849	5531878	5533548	97	5520137	5520141	5533552	5533556	5522255	5522266	-	75	5520150	5533546
chr9	5536913	5541485	5536913	5537355	5541073	5541485	87	---	---	---	---	5540997	5541040	+	77	---	---
chr9	5550827	5560882	5550827	5554175	5557520	5560882	98	---	---	---	---	5557373	5557387	+	73	5550837	5560880
chr9	5552900	5560195	5552900	5553489	5559606	5560195	99	---	---	---	---	5559300	5559316	+	76	---	---
chr9	5615521	5625052	5615521	5616846	5623727	5625052	99	---	---	---	---	5617041	5617053	-	100	5615522	5625050
chr9	5631693	5635805	5631693	5632099	5635393	5635805	92	---	---	---	---	---	---	0	--	---	---
chr9	5632097	5646263	5632097	5632566	5645803	5646263	91	---	---	---	---	5633003	5633042	-	72	5632106	5646258
chr9	5636272	5645606	5636272	5637510	5644368	5645606	99	---	---	---	---	5637840	5637852	-	76	5636272	5645604
chr9	5692795	5706899	5692807	5694493	5705200	5706886	98	5692790	5692794	5706900	5706904	5694915	5694929	-	73	5692811	5706893
chr9	5725265	5733798	5725265	5725857	5733165	5733798	90	---	---	---	---	5732934	5732963	+	90	5725273	5733796
chr9	5726295	5740836	5726309	5731119	5736018	5740831	87	5726290	5726294	5740837	5740841	5731282	5731364	-	79	5726297	5740820
chr9	5734241	5743570	5734241	5735562	5742309	5743570	93	---	---	---	---	5741971	5741992	+	77	5734241	5743569
chr9	5752515	5765250	5752515	5755746	5762017	5765250	98	---	---	---	---	5756036	5756060	-	84	5752516	5765248
chr9	5772607	5781572	5772607	5773859	5780311	5781565	99	5772597	5772606	5781573	5781582	5780039	5780072	+	79	5772607	5781569
chr9	5796175	5805835	5796175	5796772	5805238	5805835	99	---	---	---	---	5796997	5797016	-	75	5796176	5805832
chr9	5812148	5821270	5812148	5813341	5820101	5821270	94	---	---	---	---	5819799	5819851	+	73	---	---
chr9	5836067	5857535	5836067	5837659	5855910	5857535	88	---	---	---	---	5855034	5855057	+	70	---	---
chr9	5843342	5849484	5843342	5843610	5849216	5849484	99	---	---	---	---	5843865	5843883	-	78	5843345	5849482
chr9	5851433	5860599	5851441	5855362	5856672	5860593	99	5851428	5851432	5860600	5860604	5856581	5856621	+	78	5851442	5860591
chr9	5879908	5896354	5879908	5880111	5896147	5896354	97	---	---	---	---	5880441	5880472	-	75	---	---
chr9	5882368	5891597	5882368	5883598	5890355	5891597	97	5882353	5882367	5891598	5891612	5890051	5890062	+	91	5882370	5891595
chr9	5907690	5913562	5907690	5907959	5913293	5913562	98	---	---	---	---	5908112	5908129	-	77	5907690	5913560
chr9	5920439	5941021	5920439	5921234	5940287	5941021	90	---	---	---	---	5939339	5939372	+	73	---	---
chr9	5923086	5931932	5923086	5924722	5930296	5931932	99	---	---	---	---	5924940	5924952	-	92	5923086	5931923
chr9	5937136	5949271	5937136	5940739	5945641	5949271	89	---	---	---	---	5940845	5940862	-	72	5937143	5949270
chr9	5941092	5949319	5941092	5941630	5948781	5949319	98	---	---	---	---	5941949	5941988	-	80	5941092	5949309
chr9	5949319	5967665	5949319	5949902	5967082	5967665	99	---	---	---	---	5950486	5950509	-	79	5949319	5967663
chr9	5956265	5965231	5956265	5957533	5963960	5965231	99	---	---	---	---	5957783	5957805	-	73	5956270	5965229
chr9	5997267	6005672	5997267	5998097	6004825	6005672	90	---	---	---	---	5998400	5998433	-	85	5997267	6005659
chr9	6014453	6033679	6014453	6015133	6032980	6033679	93	---	---	---	---	6032098	6032115	+	72	6014468	6033676
chr9	6024236	6032910	6024236	6024998	6032200	6032910	91	---	---	---	---	6025026	6025056	-	83	---	---
chr9	6035793	6053112	6035793	6036409	6052496	6053112	93	---	---	---	---	6037010	6037041	-	84	6035795	6053109
chr9	6111424	6128141	6111439	6111880	6127666	6128129	91	6111419	6111423	6128142	6128146	6126958	6126976	+	78	6111432	6128135
chr9	6116252	6125763	6116252	6117572	6124443	6125763	99	---	---	---	---	6117880	6117891	-	91	6116252	6125761
chr9	6135409	6146703	6135409	6138278	6143840	6146703	99	---	---	---	---	6138472	6138485	-	92	6135410	6146701
chr9	6153902	6167298	6153902	6157454	6163745	6167298	98	---	---	---	---	6157746	6157769	-	75	6153902	6167296
chr9	6190626	6209342	6190629	6191279	6208682	6209330	92	6190619	6190625	6209343	6209349	6208362	6208382	+	71	6190626	6209335
chr9	6193077	6202053	6193077	6194354	6200795	6202053	97	---	---	---	---	6194590	6194623	-	79	6193078	6202049
chr9	6211421	6220793	6211421	6212750	6219481	6220793	96	---	---	---	---	6219165	6219176	+	91	6211421	6220791
chr9	6230530	6243266	6230530	6233913	6239884	6243266	99	---	---	---	---	6239720	6239734	+	73	6230531	6243264
chr9	6262294	6275911	6262294	6265968	6272253	6275911	96	---	---	---	---	6266255	6266283	-	75	6262294	6275909
chr9	6298279	6307769	6298279	6299592	6306440	6307769	97	---	---	---	---	6306121	6306132	+	91	6298279	6307767
chr9	6319434	6327348	6319434	6319789	6326990	6327348	98	---	---	---	---	6320101	6320128	-	75	6319434	6327346
chr9	6336644	6342122	6336644	6336884	6341880	6342122	96	---	---	---	---	6337123	6337134	-	75	6336644	6342120
chr9	6378940	6386582	6378940	6379672	6385849	6386582	98	---	---	---	---	6385644	6385666	+	73	6378956	6386573
chr9	6408063	6428494	6408063	6412471	6423985	6428494	94	---	---	---	---	6412696	6412721	-	73	6408064	6428492
chr9	6443110	6452196	6443110	6444217	6451088	6452196	96	---	---	---	---	6444484	6444495	-	91	---	---
chr9	6468439	6484667	6468439	6469299	6483808	6484667	95	---	---	---	---	6469860	6469879	-	75	6468446	6484659
chr9	6472196	6481340	6472208	6473366	6480089	6481329	88	6472191	6472195	6481341	6481345	6473673	6473690	-	83	6472208	6481327
chr9	6481328	6492350	6481328	6484661	6489011	6492350	93	---	---	---	---	6484681	6484693	-	84	6481337	6492348
chr9	6485350	6492102	6485350	6485848	6491580	6492102	91	---	---	---	---	6485913	6485926	-	78	6485359	6492091
chr9	6493844	6507415	6493844	6494021	6507238	6507415	92	---	---	---	---	6494640	6494659	-	75	6493844	6507406
chr9	6571059	6585392	6571063	6571693	6584759	6585381	96	6571054	6571058	6585393	6585397	6572265	6572284	-	70	6571064	6585379
chr9	6600484	6606637	6600497	6601343	6605819	6606630	94	6600477	6600483	6606638	6606644	6605636	6605648	+	76	6600497	6606633
chr9	6609682	6621441	6609685	6610159	6620967	6621440	97	6609677	6609681	6621442	6621446	6620696	6620741	+	73	6609685	6621440
chr9	6623266	6630622	6623268	6623910	6629971	6630613	99	6623261	6623265	6630623	6630627	6624195	6624211	-	70	6623268	6630611
chr9	6634561	6649594	6634561	6636162	6647935	6649594	93	---	---	---	---	6647346	6647374	+	72	6634561	6649592
chr9	6711631	6724975	6711631	6712973	6723463	6724975	86	---	---	---	---	6713391	6713405	-	73	6711634	6724972
chr9	6742172	6744532	6742172	6742360	6744345	6744532	90	---	---	---	---	---	---	0	--	6742175	6744517
chr9	6746811	6755754	6746811	6748087	6754529	6755754	90	---	---	---	---	6754259	6754293	+	82	6746811	6755752
chr9	6798610	6801222	6798622	6799124	6800702	6801214	97	6798602	6798609	6801223	6801230	---	---	0	--	6798627	6801210
chr9	6809081	6817926	6809081	6810296	6816713	6817926	91	---	---	---	---	6816413	6816445	+	72	6809084	6817924
chr9	6835941	6845985	6835941	6836045	6845883	6845985	94	---	---	---	---	6836441	6836491	-	70	6835941	6845981
chr9	6855571	6861561	6855571	6855786	6861346	6861561	99	---	---	---	---	6861246	6861277	+	84	6855571	6861559
chr9	6862876	6868420	6862876	6863017	6868279	6868420	97	---	---	---	---	6868016	6868041	+	76	6862879	6868417
chr9	6876156	6885163	6876167	6877445	6883883	6885159	98	6876151	6876155	6885164	6885168	6877731	6877766	-	72	6876166	6885161
chr9	6910092	6917503	6910092	6910876	6916719	6917503	99	---	---	---	---	6911120	6911134	-	80	6910095	6917501
chr9	6941009	6953968	6941009	6941805	6953198	6953968	92	---	---	---	---	6952638	6952664	+	100	6941017	6953963
chr9	6957718	6965871	6957724	6958324	6965270	6965867	95	6957713	6957717	6965872	6965876	6958449	6958484	-	72	6957720	6965867
chr9	6968767	6990029	6968767	6969977	6988827	6990029	95	---	---	---	---	6970369	6970384	-	87	6968767	6990026
chr9	6970393	6982522	6970404	6972022	6980842	6982516	94	6970384	6970392	6982523	6982531	6972279	6972298	-	90	6970404	6982514
chr9	7009443	7025017	7009443	7010896	7023564	7025017	96	---	---	---	---	7011395	7011414	-	85	---	---
chr9	7029703	7032621	7029708	7030435	7031883	7032609	95	7029698	7029702	7032622	7032626	7030464	7030484	-	71	7029708	7032619
chr9	7080499	7099170	7080499	7081576	7098143	7099161	89	7080494	7080498	7099171	7099175	7082272	7082289	-	72	7080499	7099159
chr9	7086285	7092982	7086285	7088024	7091247	7092982	95	---	---	---	---	7088150	7088162	-	84	---	---
chr9	7102861	7110833	7102873	7103159	7110539	7110826	96	7102856	7102860	7110834	7110838	7110215	7110269	+	72	7102870	7110830
chr9	7121934	7133103	7121934	7122412	7132625	7133103	96	---	---	---	---	7122657	7122688	-	81	7121934	7133101
chr9	7149095	7168021	7149095	7150509	7166600	7168021	93	---	---	---	---	7150875	7150934	-	80	7149107	7168020
chr9	7186396	7204112	7186396	7187461	7203112	7204112	91	---	---	---	---	7188024	7188049	-	84	7186410	7204110
chr9	7190827	7199556	7190827	7191788	7198601	7199556	98	---	---	---	---	7191974	7191986	-	100	7190827	7199554
chr9	7258189	7269700	7258190	7258668	7269222	7269700	97	7258183	7258188	7269701	7269706	7268945	7268995	+	80	7258190	7269698
chr9	7274894	7281516	7274894	7275969	7280434	7281516	92	---	---	---	---	7280384	7280400	+	88	7274894	7281514
chr9	7323448	7332214	7323448	7325076	7330587	7332214	99	---	---	---	---	7330436	7330452	+	88	7323451	7332212
chr9	7334140	7346848	7334140	7335616	7345368	7346848	94	---	---	---	---	7344964	7345023	+	76	7334140	7346846
chr9	7362649	7370092	7362649	7363329	7369412	7370092	98	---	---	---	---	7369109	7369126	+	72	7362649	7370090
chr9	7381956	7387645	7381956	7382780	7386821	7387645	88	---	---	---	---	7386755	7386766	+	75	7381973	7387628
chr9	7387629	7408912	7387644	7388814	7407706	7408900	86	7387624	7387628	7408913	7408917	7407043	7407118	+	86	---	---
chr9	7387636	7409084	7387644	7388998	7407706	7409084	87	7387631	7387635	7409085	7409089	7407043	7407118	+	86	7387640	7409073
chr9	7389121	7402846	7389121	7390668	7401401	7402846	89	---	---	---	---	7391081	7391095	-	80	7389121	7402841
chr9	7402847	7410998	7402847	7404636	7409205	7410998	93	---	---	---	---	7404805	7404816	-	83	7402847	7410996
chr9	7411046	7419979	7411046	7415392	7415635	7419979	98	---	---	---	---	7415445	7415483	-	79	---	---
chr9	7442126	7457263	7442126	7443131	7456250	7457263	99	---	---	---	---	7443765	7443778	-	92	---	---
chr9	7460938	7465126	7460938	7462976	7462979	7465122	94	7460933	7460937	7465127	7465131	---	---	0	--	---	---
chr9	7480992	7495122	7480992	7481606	7494508	7495122	97	---	---	---	---	7493884	7493904	+	71	7480993	7495120
chr9	7516411	7532176	7516411	7517686	7530900	7532176	94	---	---	---	---	7518235	7518260	-	80	7516413	7532174
chr9	7542258	7557222	7542272	7543640	7555853	7557220	94	7542252	7542257	7557223	7557228	7544199	7544227	-	79	7542263	7557218
chr9	7575211	7584136	7575211	7576457	7582889	7584136	98	---	---	---	---	7582617	7582649	+	81	7575211	7584131
chr9	7589130	7598599	7589130	7590440	7597267	7598599	97	---	---	---	---	7596949	7596960	+	91	7589130	7598594
chr9	7589202	7598257	7589202	7590098	7597339	7598257	96	---	---	---	---	7590395	7590424	-	83	7589213	7598248
chr9	7610183	7626634	7610183	7610744	7626104	7626634	88	---	---	---	---	7625783	7625818	+	80	7610198	7626632
chr9	7646579	7654991	7646583	7650109	7651462	7654987	99	7646574	7646578	7654992	7654996	7650154	7650195	-	76	7646586	7654987
chr9	7659325	7672757	7659325	7665045	7667037	7672757	99	---	---	---	---	7667018	7667032	+	80	---	---
chr9	7685851	7694802	7685851	7686195	7694458	7694802	99	---	---	---	---	7686400	7686427	-	78	7685851	7694800
chr9	7701444	7710762	7701444	7702722	7709461	7710762	96	---	---	---	---	7709124	7709143	+	80	---	---
chr9	7742161	7751474	7742162	7743400	7750223	7751463	99	7742156	7742160	7751475	7751479	7743707	7743718	-	91	7742162	7751473
chr9	7755696	7762940	7755697	7756318	7762321	7762940	97	7755691	7755695	7762941	7762945	7756401	7756440	-	77	7755697	7762935
chr9	7786295	7795383	7786308	7787564	7794082	7795370	86	7786288	7786294	7795384	7795390	7793818	7793843	+	84	7786308	7795370
chr9	7796276	7802474	7796276	7797640	7801169	7802474	89	---	---	---	---	7797772	7797804	-	78	7796276	7802472
chr9	7819815	7823417	7819815	7820919	7822308	7823417	94	---	---	---	---	---	---	0	--	---	---
chr9	7844271	7863715	7844271	7845533	7862484	7863715	95	---	---	---	---	7861650	7861671	+	77	7844271	7863708
chr9	7850550	7860082	7850550	7851877	7858754	7860082	99	---	---	---	---	7858555	7858567	+	100	7850550	7860080
chr9	7872158	7881425	7872158	7872813	7880771	7881425	96	---	---	---	---	7873177	7873210	-	70	7872158	7881423
chr9	7886361	7900892	7886361	7887518	7899715	7900892	92	7886356	7886360	7900893	7900897	7888081	7888127	-	72	7886361	7900891
chr9	7915429	7928074	7915429	7916705	7926870	7928074	90	---	---	---	---	7926432	7926446	+	73	---	---
chr9	7943156	7960580	7943156	7944840	7958894	7960580	95	---	---	---	---	7945438	7945453	-	81	7943161	7960578
chr9	7943937	7960191	7943949	7944442	7959689	7960182	93	7943932	7943936	7960192	7960196	7958991	7959034	+	88	7943942	7960175
chr9	7971235	7980392	7971235	7972453	7979223	7980392	90	---	---	---	---	7972751	7972792	-	71	7971236	7980390
chr9	7986942	8008585	7986944	7988312	8007205	8008579	94	7986937	7986941	8008586	8008590	7988962	7988977	-	75	7986942	8008584
chr9	7996097	8004241	7996097	7999553	8000782	8004241	99	---	---	---	---	8000689	8000728	+	75	7996097	8004239
chr9	8027682	8042151	8027684	8028932	8040910	8042142	95	8027677	8027681	8042152	8042156	8029494	8029510	-	94	8027684	8042149
chr9	8059153	8068592	8059153	8059385	8068367	8068592	87	---	---	---	---	8059656	8059667	-	91	---	---
chr9	8059376	8068289	8059385	8061015	8066650	8068280	99	8059365	8059375	8068290	8068300	8061237	8061249	-	92	8059385	8068278
chr9	8086994	8095362	8086994	8090516	8091824	8095362	98	---	---	---	---	8091731	8091771	+	78	8086995	8095360
chr9	8104378	8110551	8104378	8105215	8109694	8110551	97	---	---	---	---	8105385	8105397	-	76	8104379	8110549
chr9	8123892	8133311	8123892	8125223	8131980	8133311	96	---	---	---	---	8125526	8125537	-	91	8123892	8133309
chr9	8180815	8188196	8180822	8181469	8187549	8188196	99	8180807	8180814	8188197	8188204	8181754	8181770	-	70	8180817	8188192
chr9	8191230	8205985	8191234	8192695	8204498	8205985	94	8191225	8191229	8205986	8205990	8203910	8203938	+	72	8191234	8205982
chr9	8207954	8211537	8207954	8208136	8211355	8211537	96	---	---	---	---	8208155	8208167	-	84	---	---
chr9	8229297	8236340	8229302	8229573	8236057	8236328	95	8229291	8229296	8236341	8236346	8235785	8235803	+	78	8229301	8236337
chr9	8248881	8263128	8248881	8249510	8262501	8263128	98	---	---	---	---	8250083	8250102	-	70	8248881	8263126
chr9	8266307	8275896	8266307	8267618	8274489	8275896	92	---	---	---	---	8267926	8267937	-	91	8266312	8275894
chr9	8283342	8296335	8283342	8284921	8294865	8296335	89	---	---	---	---	8294446	8294465	+	85	8283350	8296332
chr9	8284040	8295758	8284040	8284398	8295401	8295758	90	8284020	8284039	8295759	8295778	8284741	8284762	-	77	---	---
chr9	8315496	8324935	8315496	8316782	8323603	8324935	96	---	---	---	---	8317086	8317097	-	91	8315496	8324933
chr9	8325180	8335165	8325180	8326471	8333880	8335165	97	---	---	---	---	8333565	8333576	+	91	8325183	8335163
chr9	8363770	8372931	8363770	8365024	8371668	8372931	91	---	---	---	---	8365338	8365356	-	78	8363770	8372926
chr9	8385194	8393980	8385194	8386322	8392832	8393980	96	---	---	---	---	8386561	8386593	-	84	8385197	8393978
chr9	8397760	8404526	8397768	8398916	8403376	8404517	93	8397755	8397759	8404527	8404531	8403204	8403221	+	77	8397761	8404514
chr9	8409017	8428563	8409017	8409586	8428011	8428563	91	---	---	---	---	8427336	8427347	+	75	---	---
chr9	8409668	8421648	8409668	8410865	8420450	8421648	98	---	---	---	---	8411175	8411222	-	83	---	---
chr9	8410017	8421256	8410030	8410472	8420812	8421254	97	8410011	8410016	8421257	8421262	8420307	8420324	+	83	8410019	8421244
chr9	8422097	8428720	8422097	8422307	8428510	8428720	98	---	---	---	---	8422444	8422461	-	77	---	---
chr9	8442708	8456735	8442714	8443426	8455998	8456728	93	8442701	8442707	8456736	8456742	8455450	8455470	+	85	8442724	8456728
chr9	8460400	8470037	8460400	8461017	8469420	8470037	98	---	---	---	---	8469000	8469023	+	75	8460400	8470035
chr9	8520202	8526693	8520202	8520643	8526252	8526693	96	---	---	---	---	8526105	8526129	+	76	8520202	8526689
chr9	8526694	8548231	8526694	8527324	8547601	8548231	99	---	---	---	---	8528170	8528189	-	70	8526694	8548229
chr9	8533107	8540472	8533107	8533777	8539802	8540472	99	---	---	---	---	8539502	8539519	+	72	8533107	8540470
chr9	8548607	8559256	8548618	8552045	8555643	8559256	94	8548600	8548606	8559257	8559263	8555486	8555584	+	77	8548619	8559251
chr9	8566219	8576481	8566232	8566942	8575769	8576474	89	8566214	8566218	8576482	8576486	8567343	8567362	-	80	8566232	8576472
chr9	8567901	8573765	8567901	8568040	8573626	8573765	99	---	---	---	---	8573379	8573416	+	71	8567901	8573763
chr9	8600733	8615973	8600733	8605079	8611608	8615973	96	---	---	---	---	8605332	8605355	-	83	8600733	8615966
chr9	8619323	8635233	8619323	8620473	8634083	8635233	85	---	---	---	---	8620989	8621016	-	85	8619327	8635229
chr9	8622899	8640554	8622899	8625057	8638385	8640554	93	---	---	---	---	8625672	8625687	-	81	8622904	8640552
chr9	8626943	8635232	8626943	8627571	8634604	8635232	95	---	---	---	---	8634375	8634405	+	70	8626949	8635229
chr9	8678579	8685490	8678581	8679020	8685038	8685477	98	8678574	8678578	8685491	8685495	8684739	8684757	+	73	8678587	8685475
chr9	8685750	8691338	8685750	8686179	8690908	8691338	92	---	---	---	---	8686210	8686241	-	71	8685760	8691327
chr9	8718106	8738498	8718106	8718803	8737798	8738496	97	8718101	8718105	8738499	8738503	8719362	8719390	-	75	---	---
chr9	8728356	8736573	8728361	8731906	8733023	8736564	99	8728350	8728355	8736574	8736579	8732923	8732938	+	75	8728361	8736562
chr9	8743152	8762941	8743163	8743931	8762066	8762931	87	8743147	8743151	8762942	8762946	8761252	8761280	+	82	---	---
chr9	8749259	8760440	8749259	8751713	8757988	8760440	98	---	---	---	---	8752002	8752026	-	84	8749259	8760437
chr9	8766108	8777455	8766108	8767386	8776177	8777455	98	---	---	---	---	8767752	8767772	-	85	---	---
chr9	8785842	8794954	8785842	8787067	8793655	8794954	92	---	---	---	---	8787373	8787384	-	91	8785842	8794952
chr9	8796242	8817363	8796242	8797493	8816112	8817363	98	---	---	---	---	8798398	8798423	-	73	8796242	8817358
chr9	8804755	8821824	8804764	8806118	8820469	8821822	86	8804750	8804754	8821825	8821829	8819935	8819958	+	70	8804767	8821819
chr9	8832454	8835449	8832461	8833282	8834639	8835442	90	8832449	8832453	8835450	8835454	8834565	8834606	+	71	8832468	8835438
chr9	8835477	8844941	8835477	8836790	8843629	8844941	97	---	---	---	---	8843287	8843316	+	70	8835478	8844935
chr9	8862176	8871177	8862176	8863444	8869912	8871177	99	---	---	---	---	8869642	8869675	+	85	8862177	8871172
chr9	8875243	8886510	8875243	8875721	8886032	8886510	97	---	---	---	---	8875966	8875997	-	81	8875243	8886508
chr9	8904482	8916182	8904482	8907181	8913481	8916182	99	---	---	---	---	8913166	8913190	+	84	8904482	8916180
chr9	8932450	8944941	8932450	8934179	8943437	8944941	85	---	---	---	---	8943082	8943097	+	81	---	---
chr9	8964733	8977517	8964733	8966228	8976042	8977517	97	---	---	---	---	8975630	8975695	+	75	8964733	8977515
chr9	8988258	8996893	8988258	8989158	8995971	8996893	95	---	---	---	---	8995680	8995699	+	85	8988265	8996891
chr9	9038598	9046974	9038598	9041998	9043571	9046974	99	---	---	---	---	9043479	9043518	+	75	9038599	9046972
chr9	9058014	9067840	9058014	9058322	9067531	9067840	85	---	---	---	---	9058751	9058765	-	73	9058016	9067837
chr9	9058826	9067442	9058826	9060048	9066241	9067442	95	---	---	---	---	9060286	9060319	-	82	9058830	9067439
chr9	9074710	9086958	9074710	9078910	9082758	9086958	99	---	---	---	---	9082666	9082680	+	100	9074712	9086956
chr9	9138015	9158782	9138015	9140231	9156584	9158782	86	---	---	---	---	9140974	9141017	-	70	---	---
chr9	9138369	9158666	9138369	9140119	9156936	9158666	85	---	---	---	---	9140943	9140959	-	82	---	---
chr9	9146835	9155923	9146835	9148014	9154739	9155923	89	---	---	---	---	9154402	9154425	+	79	---	---
chr9	9162224	9166428	9162238	9162867	9165827	9166423	90	9162218	9162223	9166429	9166434	9165680	9165708	+	72	9162227	9166421
chr9	9176622	9195032	9176622	9177217	9194437	9195032	96	---	---	---	---	9193860	9193873	+	71	9176622	9195030
chr9	9181354	9190228	9181354	9182608	9189041	9190228	89	---	---	---	---	9188769	9188802	+	79	9181354	9190226
chr9	9220263	9235789	9220276	9223162	9232843	9235775	93	9220257	9220262	9235790	9235795	9232398	9232413	+	75	9220274	9235788
chr9	9226699	9232429	9226699	9228039	9231104	9232429	92	---	---	---	---	---	---	0	--	9226699	9232427
chr9	9231104	9240634	9231104	9232429	9239309	9240634	99	9231098	9231103	9240635	9240640	9232736	9232747	-	91	9231104	9240632
chr9	9252667	9273342	9252667	9252860	9273144	9273342	89	---	---	---	---	9272157	9272173	+	76	9252667	9273334
chr9	9257246	9270361	9257246	9258480	9269111	9270361	95	---	---	---	---	9268611	9268625	+	73	---	---
chr9	9276888	9285618	9276888	9277481	9285024	9285618	91	---	---	---	---	9277811	9277838	-	89	9276888	9285612
chr9	9286101	9291418	9286101	9286258	9291263	9291418	94	---	---	---	---	9291095	9291112	+	77	---	---
chr9	9299155	9308161	9299158	9300433	9306879	9308157	99	9299150	9299154	9308162	9308166	9306609	9306641	+	78	9299159	9308155
chr9	9331832	9337057	9331846	9332280	9336623	9337057	99	9331827	9331831	9337058	9337062	9332405	9332421	-	76	9331842	9337050
chr9	9344950	9349054	9344950	9345198	9348805	9349054	96	---	---	---	---	9345291	9345327	-	78	9344950	9349045
chr9	9391541	9400975	9391552	9392863	9399677	9400968	97	9391536	9391540	9400976	9400980	9393174	9393185	-	91	9391557	9400974
chr9	9403198	9409747	9403198	9403775	9409190	9409747	85	---	---	---	---	---	---	0	--	---	---
chr9	9416352	9421337	9416352	9416491	9421198	9421337	98	---	---	---	---	9416576	9416727	-	73	9416352	9421335
chr9	9427495	9439231	9427495	9427971	9438755	9439231	99	---	---	---	---	9428227	9428274	-	81	9427495	9439228
chr9	9440371	9459365	9440380	9441694	9458046	9459359	98	9440364	9440370	9459366	9459372	9442362	9442386	-	80	9440380	9459361
chr9	9442322	9451451	9442324	9444799	9448971	9451446	89	9442317	9442321	9451452	9451456	9448950	9448969	+	75	---	---
chr9	9447089	9456583	9447089	9448399	9455275	9456583	98	---	---	---	---	9448685	9448737	-	71	9447090	9456576
chr9	9447089	9456583	9447089	9448399	9455275	9456583	98	---	---	---	---	9448685	9448737	-	71	9447090	9456576
chr9	9463229	9469146	9463229	9463740	9468632	9469146	98	---	---	---	---	9468545	9468583	+	74	9463230	9469143
chr9	9489740	9496237	9489749	9491188	9494796	9496236	99	9489733	9489739	9496238	9496244	9494627	9494665	+	79	9489749	9496231
chr9	9529564	9550182	9529564	9530038	9549708	9550182	95	---	---	---	---	9548801	9548816	+	81	9529565	9550180
chr9	9537600	9547048	9537600	9538938	9545759	9547048	95	---	---	---	---	9545440	9545451	+	91	9537601	9547046
chr9	9552132	9564814	9552132	9555337	9561608	9564814	96	---	---	---	---	9555627	9555651	-	84	9552137	9564812
chr9	9585586	9594472	9585588	9586854	9593236	9594461	93	9585581	9585585	9594473	9594477	9587135	9587153	-	78	9585595	9594459
chr9	9612892	9622333	9612892	9613490	9621734	9622332	98	9612887	9612891	9622334	9622338	9613723	9613746	-	75	9612892	9622329
chr9	9626136	9646717	9626136	9627531	9645325	9646717	95	---	---	---	---	9644483	9644502	+	75	9626145	9646714
chr9	9635773	9645325	9635773	9636371	9644727	9645325	99	---	---	---	---	9636577	9636604	-	75	9635775	9645323
chr9	9655073	9661709	9655073	9656145	9660626	9661709	94	---	---	---	---	9660455	9660472	+	77	9655073	9661706
chr9	9694772	9702977	9694772	9695079	9702666	9702977	95	---	---	---	---	9695418	9695435	-	77	9694776	9702975
chr9	9705369	9712819	9705369	9706038	9712150	9712819	98	---	---	---	---	9711847	9711864	+	72	9705369	9712817
chr9	9728532	9734373	9728537	9728653	9734257	9734373	99	9728527	9728531	9734374	9734378	9733999	9734021	+	73	9728537	9734371
chr9	9754289	9763882	9754289	9754922	9763248	9763882	95	---	---	---	---	9763015	9763042	+	75	9754289	9763877
chr9	9778823	9792200	9778828	9782711	9788317	9792199	99	9778818	9778822	9792201	9792205	9782922	9782942	-	80	9778829	9792185
chr9	9823657	9841773	9823657	9824321	9841086	9841773	91	9823652	9823656	9841774	9841778	9840584	9840603	+	70	9823657	9841772
chr9	9832110	9840363	9832116	9835562	9836909	9840355	99	9832100	9832109	9840364	9840373	9836809	9836855	+	72	9832116	9840362
chr9	9856712	9865315	9856712	9857335	9864693	9865315	98	---	---	---	---	9857680	9857703	-	75	9856712	9865313
chr9	9871911	9875162	9871911	9872606	9874468	9875162	91	---	---	---	---	---	---	0	--	---	---
chr9	9894267	9906033	9894267	9897027	9903312	9906033	97	---	---	---	---	9902997	9903023	+	85	9894269	9906031
chr9	9914948	9925278	9914948	9916861	9923367	9925278	98	---	---	---	---	9923295	9923317	+	73	---	---
chr9	9937808	9951396	9937808	9939371	9949888	9951396	93	---	---	---	---	9949454	9949468	+	73	9937808	9951390
chr9	9954668	9963780	9954668	9956038	9962433	9963780	90	---	---	---	---	9956314	9956333	-	80	9954671	9963761
chr9	9967842	9978493	9967842	9968994	9977321	9978493	91	---	---	---	---	9976961	9976986	+	76	9967842	9978490
chr9	9983733	10003495	9983738	9984803	10002322	10003487	90	9983728	9983732	10003496	10003500	9985358	9985372	-	73	9983739	10003485
chr9	9987836	10000687	9987839	9991033	9997486	10000680	99	9987831	9987835	10000688	10000692	9991298	9991330	-	78	9987839	10000683
chr9	10051916	10060798	10051916	10055651	10056994	10060798	96	---	---	---	---	10055711	10055739	-	82	10051917	10060795
chr9	10078192	10096547	10078200	10078761	10095970	10096534	94	10078187	10078191	10096548	10096552	10079607	10079622	-	75	10078200	10096540
chr9	10085685	10092815	10085693	10085996	10092503	10092806	93	10085679	10085684	10092816	10092821	10092177	10092189	+	84	---	---
chr9	10101107	10109563	10101107	10101433	10109232	10109563	95	---	---	---	---	10108971	10108990	+	85	---	---
chr9	10122988	10132407	10122999	10124289	10131092	10132404	97	10122983	10122987	10132408	10132412	10130896	10130908	+	100	10123002	10132402
chr9	10165475	10171340	10165475	10165605	10171214	10171340	92	---	---	---	---	10165856	10165886	-	74	---	---
chr9	10165603	10170862	10165603	10165831	10170634	10170862	98	---	---	---	---	10165856	10165875	-	85	10165612	10170860
chr9	10173902	10192118	10173902	10175164	10190835	10192118	96	---	---	---	---	10190224	10190248	+	80	10173902	10192116
chr9	10176297	10185173	10176297	10177536	10183934	10185173	99	---	---	---	---	10177775	10177808	-	82	10176301	10185171
chr9	10198998	10208185	10198998	10199653	10207530	10208185	99	---	---	---	---	10200018	10200045	-	75	10199004	10208183
chr9	10208471	10213651	10208471	10208887	10213222	10213638	97	10208466	10208470	10213652	10213656	10208977	10209031	-	70	10208471	10213636
chr9	10230789	10246870	10230795	10232979	10244679	10246869	95	10230783	10230788	10246871	10246876	10233502	10233526	-	80	10230789	10246860
chr9	10234039	10243159	10234039	10235204	10242018	10243159	94	---	---	---	---	10235492	10235513	-	72	---	---
chr9	10250524	10263473	10250527	10254129	10259856	10263458	98	10250519	10250523	10263474	10263478	10259607	10259619	+	76	---	---
chr9	10282064	10286222	10282064	10282635	10285675	10286222	90	---	---	---	---	10282691	10282722	-	71	---	---
chr9	10290945	10308823	10290952	10291498	10308285	10308812	95	10290940	10290944	10308824	10308828	10307480	10307498	+	73	---	---
chr9	10301195	10309426	10301195	10301707	10308917	10309426	98	---	---	---	---	10302019	10302043	-	84	10301213	10309418
chr9	10309599	10318500	10309599	10310831	10317251	10318500	98	---	---	---	---	10311069	10311102	-	79	10309599	10318498
chr9	10361722	10374197	10361735	10363534	10372387	10374187	98	10361717	10361721	10374198	10374202	10372115	10372134	+	90	10361724	10374188
chr9	10375136	10382600	10375137	10375835	10381901	10382599	99	10375129	10375135	10382601	10382607	10376075	10376089	-	80	10375137	10382597
chr9	10407886	10418710	10407886	10408601	10417995	10418710	93	---	---	---	---	10408981	10409004	-	75	10407899	10418709
chr9	10418704	10433400	10418704	10422535	10429498	10433400	96	---	---	---	---	10422594	10422607	-	78	10418704	10433390
chr9	10442553	10446243	10442553	10443284	10445491	10446243	90	---	---	---	---	10443363	10443392	-	76	10442553	10446235
chr9	10491357	10500444	10491357	10492542	10499288	10500444	93	---	---	---	---	10492862	10492879	-	83	---	---
chr9	10523284	10542331	10523288	10524619	10540968	10542319	96	10523279	10523283	10542332	10542336	10525326	10525340	-	86	10523288	10542326
chr9	10523833	10542183	10523833	10524483	10541511	10542183	95	---	---	---	---	10540980	10541013	+	85	10523834	10542168
chr9	10525938	10535464	10525938	10527264	10534138	10535464	99	---	---	---	---	10533820	10533831	+	91	10525938	10535460
chr9	10560434	10569103	10560434	10561973	10567558	10569103	95	---	---	---	---	10562191	10562203	-	92	---	---
chr9	10582617	10602689	10582617	10583006	10602296	10602688	85	10582611	10582616	10602690	10602695	10583775	10583806	-	78	---	---
chr9	10590032	10597657	10590032	10590910	10596800	10597657	96	---	---	---	---	10596606	10596633	+	71	10590032	10597652
chr9	10640824	10647203	10640824	10642236	10645786	10647203	90	---	---	---	---	10645683	10645695	+	84	---	---
chr9	10675976	10690421	10675986	10676605	10689797	10690416	99	10675971	10675975	10690422	10690426	10677238	10677265	-	75	10675987	10690414
chr9	10707624	10716865	10707624	10710739	10713824	10716865	95	---	---	---	---	10710855	10710876	-	95	10707624	10716863
chr9	10731815	10750205	10731815	10732375	10749644	10750205	93	---	---	---	---	10733215	10733238	-	79	10731825	10750199
chr9	10735563	10746958	10735564	10738691	10743826	10746953	98	10735557	10735562	10746959	10746964	10743569	10743591	+	73	10735564	10746956
chr9	10750189	10769308	10750204	10751453	10768111	10769304	92	10750184	10750188	10769309	10769313	10767293	10767314	+	81	10750205	10769301
chr9	10755554	10762886	10755554	10756801	10761657	10762886	97	---	---	---	---	10761516	10761545	+	76	10755556	10762884
chr9	10780717	10788650	10780719	10780928	10788432	10788641	98	10780712	10780716	10788651	10788655	10781250	10781274	-	84	10780723	10788638
chr9	10808358	10813878	10808358	10811072	10811176	10813878	96	---	---	---	---	---	---	0	--	---	---
chr9	10840883	10858021	10840883	10841087	10857817	10858021	98	---	---	---	---	10857355	10857375	+	85	10840888	10858019
chr9	10842147	10851092	10842159	10843412	10849843	10851084	98	10842139	10842146	10851093	10851100	10843647	10843680	-	79	10842160	10851080
chr9	10881071	10900884	10881071	10882355	10899561	10900884	95	---	---	---	---	10898818	10898831	+	85	10881071	10900882
chr9	10881188	10900452	10881188	10881925	10899678	10900452	93	---	---	---	---	10898818	10898831	+	85	---	---
chr9	10888716	10897653	10888716	10889960	10896396	10897653	97	---	---	---	---	10896123	10896156	+	79	10888716	10897651
chr9	10921708	10940817	10921710	10921983	10940543	10940816	98	10921703	10921707	10940818	10940822	10922803	10922844	-	71	10921713	10940815
chr9	10923497	10936440	10923497	10926837	10933119	10936440	96	---	---	---	---	10932804	10932828	+	84	10923497	10936438
chr9	10950118	10959601	10950118	10951442	10958278	10959601	99	---	---	---	---	10957936	10957987	+	71	10950120	10959599
chr9	11000491	11017349	11000491	11001160	11016680	11017349	99	---	---	---	---	11001894	11001916	-	78	11000491	11017347
chr9	11004774	11014254	11004774	11006111	11012921	11014254	96	---	---	---	---	11006413	11006424	-	91	11004775	11014252
chr9	11021455	11032990	11021455	11021927	11032518	11032990	99	---	---	---	---	11032213	11032258	+	73	11021455	11032988
chr9	11033570	11038942	11033570	11033788	11038719	11038937	96	11033565	11033569	11038943	11038947	11033829	11033847	-	78	11033570	11038941
chr9	11044435	11053364	11044435	11045678	11052079	11053364	95	---	---	---	---	11045911	11045944	-	82	11044435	11053357
chr9	11055083	11064899	11055083	11056457	11063611	11064899	89	---	---	---	---	11056777	11056801	-	76	11055089	11064896
chr9	11077963	11094774	11077963	11080552	11092301	11094774	88	---	---	---	---	11081026	11081046	-	80	11077964	11094769
chr9	11097053	11117493	11097053	11100660	11113881	11117493	98	11097048	11097052	11117494	11117498	11101103	11101142	-	75	---	---
chr9	11101290	11113049	11101290	11104032	11110302	11113049	98	---	---	---	---	11104316	11104345	-	83	11101290	11113047
chr9	11158719	11171154	11158719	11159351	11170523	11171154	97	---	---	---	---	11170066	11170107	+	76	11158720	11171152
chr9	11192370	11205199	11192384	11195809	11201778	11205196	99	11192364	11192369	11205200	11205205	11201516	11201537	+	72	11192375	11205194
chr9	11207532	11216930	11207532	11210182	11214273	11216930	97	---	---	---	---	11214069	11214108	+	72	11207532	11216926
chr9	11249093	11261219	11249101	11250791	11259519	11261205	88	11249087	11249092	11261220	11261225	11251176	11251203	-	75	---	---
chr9	11249651	11260687	11249651	11250261	11260069	11260677	89	11249645	11249650	11260688	11260693	11259593	11259610	+	72	---	---
chr9	11269741	11286417	11269741	11270393	11285744	11286417	93	---	---	---	---	11270926	11270938	-	76	11269741	11286415
chr9	11275993	11285289	11275998	11277282	11283994	11285279	95	11275987	11275992	11285290	11285295	11277598	11277617	-	80	11275997	11285288
chr9	11291544	11298930	11291544	11292183	11298291	11298930	99	---	---	---	---	11297991	11298008	+	72	11291546	11298928
chr9	11299238	11308795	11299239	11300573	11307448	11308783	98	11299233	11299237	11308796	11308800	11300877	11300888	-	91	---	---
chr9	11322297	11339858	11322297	11324457	11337711	11339858	95	---	---	---	---	11325058	11325097	-	75	---	---
chr9	11333446	11340253	11333446	11333822	11339853	11340253	87	---	---	---	---	11339551	11339570	+	75	11333447	11340243
chr9	11375060	11383732	11375063	11375633	11383152	11383721	98	11375053	11375059	11383733	11383739	11382928	11382941	+	78	---	---
chr9	11389155	11405919	11389155	11389803	11405274	11405919	89	---	---	---	---	11390400	11390416	-	76	11389165	11405900
chr9	11389798	11403416	11389798	11391329	11401893	11403416	95	---	---	---	---	11391833	11391847	-	73	11389803	11403414
chr9	11403412	11406355	11403412	11403861	11405914	11406355	87	---	---	---	---	---	---	0	--	11403428	11406354
chr9	11419401	11426236	11419401	11419527	11426110	11426236	99	---	---	---	---	11419757	11419780	-	75	11419414	11426232
chr9	11441921	11450032	11441921	11445378	11446575	11450032	99	---	---	---	---	11445431	11445470	-	75	11441922	11450030
chr9	11451261	11468237	11451262	11452088	11467393	11468224	93	11451254	11451260	11468238	11468244	11467114	11467151	+	71	11451261	11468219
chr9	11452222	11463888	11452222	11453330	11462783	11463888	94	---	---	---	---	11453730	11453773	-	72	---	---
chr9	11480560	11490686	11480560	11481188	11490063	11490686	90	---	---	---	---	11481209	11481231	-	73	---	---
chr9	11481252	11490063	11481252	11482489	11488883	11490063	92	---	---	---	---	11488566	11488592	+	77	11481254	11490061
chr9	11491502	11500189	11491502	11492758	11498926	11500189	94	---	---	---	---	11498675	11498688	+	100	11491502	11500181
chr9	11491989	11499692	11491989	11492261	11499420	11499692	94	---	---	---	---	11492590	11492618	-	75	---	---
chr9	11503959	11522174	11503959	11504511	11521623	11522174	89	---	---	---	---	11505324	11505337	-	100	11503962	11522169
chr9	11505659	11515062	11505661	11507642	11513068	11515050	93	11505654	11505658	11515063	11515067	11507867	11507883	-	94	11505661	11515044
chr9	11510196	11517785	11510209	11510970	11517019	11517776	90	11510191	11510195	11517786	11517790	11516943	11516964	+	72	---	---
chr9	11510953	11520071	11510968	11512145	11518888	11520068	96	11510948	11510952	11520072	11520076	11518552	11518577	+	76	11510958	11520065
chr9	11517769	11522388	11517769	11520049	11520066	11522388	86	---	---	---	---	---	---	0	--	11517777	11522371
chr9	11525824	11546115	11525824	11526043	11545897	11546115	93	---	---	---	---	11526884	11526927	-	75	---	---
chr9	11526822	11535706	11526830	11527349	11535173	11535693	93	11526816	11526821	11535707	11535712	11527390	11527411	-	72	---	---
chr9	11542560	11553209	11542560	11543302	11552474	11553209	87	---	---	---	---	11543479	11543496	-	83	---	---
chr9	11587708	11600639	11587720	11588264	11600089	11600633	98	11587703	11587707	11600640	11600644	11599590	11599605	+	81	11587713	11600634
chr9	11604319	11613471	11604319	11605472	11612254	11613471	89	---	---	---	---	11605799	11605812	-	78	11604319	11613469
chr9	11615591	11623039	11615591	11616262	11622368	11623039	97	---	---	---	---	11622118	11622189	+	70	11615591	11623037
chr9	11626769	11633158	11626769	11628162	11631763	11633158	99	---	---	---	---	11631593	11631631	+	79	11626769	11633156
chr9	11640703	11649953	11640704	11641293	11649354	11649943	99	11640698	11640702	11649954	11649958	11641498	11641525	-	78	11640707	11649941
chr9	11654596	11664197	11654603	11655080	11663713	11664189	99	11654591	11654595	11664198	11664202	11663442	11663487	+	71	11654596	11664196
chr9	11675978	11684846	11675978	11677220	11683585	11684846	93	---	---	---	---	11677492	11677539	-	72	11675981	11684842
chr9	11690018	11698618	11690018	11690618	11697994	11698618	92	---	---	---	---	11697625	11697637	+	76	11690019	11698610
chr9	11731586	11745112	11731599	11732967	11743686	11745105	91	11731581	11731585	11745113	11745117	11733390	11733409	-	85	11731589	11745108
chr9	11757666	11778915	11757666	11760566	11776010	11778915	98	---	---	---	---	11775368	11775388	+	76	11757684	11778913
chr9	11763253	11775979	11763253	11764749	11774547	11775979	95	---	---	---	---	11774143	11774202	+	76	11763253	11775977
chr9	11793230	11800581	11793230	11793867	11799944	11800581	99	---	---	---	---	11794149	11794166	-	72	11793230	11800578
chr9	11809880	11812396	11809880	11810065	11812211	11812396	96	---	---	---	---	11812192	11812209	+	94	11809880	11812392
chr9	11818440	11823960	11818440	11818880	11823520	11823960	96	---	---	---	---	11823448	11823518	+	73	11818445	11823958
chr9	11839288	11848228	11839288	11840548	11846984	11848228	98	---	---	---	---	11846714	11846746	+	81	11839289	11848225
chr9	11867038	11877448	11867047	11867391	11877100	11877444	98	11867032	11867037	11877449	11877454	11867812	11867826	-	73	11867052	11877446
chr9	11888667	11897786	11888667	11889846	11896576	11897786	92	---	---	---	---	11896240	11896265	+	80	11888667	11897778
chr9	11907418	11916236	11907418	11908335	11915289	11916236	92	---	---	---	---	11908609	11908647	-	79	---	---
chr9	11928635	11937313	11928635	11929697	11936251	11937313	99	---	---	---	---	11929935	11929968	-	82	11928645	11937311
chr9	11939362	11953537	11939362	11940623	11952275	11953537	99	---	---	---	---	11941135	11941150	-	81	11939362	11953534
chr9	11942178	11952499	11942178	11947293	11947393	11952499	99	---	---	---	---	---	---	0	--	---	---
chr9	11953741	11969879	11953741	11954948	11968620	11969879	89	---	---	---	---	11955445	11955484	-	75	11953741	11969874
chr9	11974453	11983309	11974453	11977882	11979882	11983309	99	---	---	---	---	11977934	11977973	-	75	11974453	11983306
chr9	11992707	12002299	11992707	11995263	11999715	12002299	96	---	---	---	---	11995363	11995385	-	73	11992709	12002289
chr9	12014741	12024307	12014741	12015008	12024038	12024307	88	---	---	---	---	12015436	12015447	-	91	---	---
chr9	12015102	12024038	12015102	12016352	12022787	12024038	99	---	---	---	---	12016590	12016623	-	79	12015102	12024036
chr9	12031607	12040608	12031620	12032875	12039308	12040599	96	12031602	12031606	12040609	12040613	12039036	12039068	+	81	12031620	12040606
chr9	12064177	12073105	12064186	12065430	12071848	12073092	99	12064172	12064176	12073106	12073110	12065705	12065738	-	73	12064185	12073094
chr9	12083890	12092738	12083890	12085052	12091496	12092738	92	---	---	---	---	12091224	12091258	+	82	12083890	12092736
chr9	12104293	12111954	12104293	12104483	12111763	12111954	98	---	---	---	---	12104769	12104797	-	82	12104297	12111952
chr9	12126761	12136197	12126766	12128096	12134935	12136196	91	12126755	12126760	12136198	12136203	12128265	12128309	-	73	12126766	12136194
chr9	12136826	12146381	12136826	12137461	12145746	12146381	98	---	---	---	---	12137853	12137876	-	70	12136829	12146377
chr9	12146719	12164939	12146723	12147359	12164311	12164936	90	12146713	12146718	12164940	12164945	12163599	12163621	+	73	12146720	12164925
chr9	12155563	12161768	12155569	12158022	12159307	12161760	97	12155558	12155562	12161769	12161773	12158075	12158115	-	75	12155569	12161761
chr9	12174726	12191617	12174726	12176066	12190296	12191617	98	---	---	---	---	12176686	12176700	-	93	12174727	12191615
chr9	12178170	12185578	12178170	12178810	12184938	12185578	99	---	---	---	---	12179094	12179111	-	72	12178170	12185576
chr9	12205669	12225612	12205669	12206591	12224669	12225612	93	---	---	---	---	12207385	12207406	-	81	12205680	12225607
chr9	12213282	12224675	12213282	12215359	12222604	12224675	99	---	---	---	---	12215431	12215455	-	76	12213285	12224673
chr9	12234310	12241243	12234310	12237126	12238448	12241243	95	---	---	---	---	12238356	12238368	+	92	12234313	12241240
chr9	12271627	12284074	12271636	12274741	12281002	12284071	96	12271620	12271626	12284075	12284081	12275031	12275054	-	87	12271628	12284069
chr9	12286926	12296106	12286926	12288166	12294886	12296106	93	---	---	---	---	12288476	12288501	-	80	12286926	12296103
chr9	12286926	12295925	12286926	12287984	12294886	12295925	92	---	---	---	---	12288319	12288330	-	83	12286926	12295912
chr9	12303083	12313415	12303083	12306705	12309792	12313415	99	---	---	---	---	12306822	12306844	-	95	12303083	12313412
chr9	12303083	12313162	12303083	12306452	12309792	12313162	99	---	---	---	---	12306573	12306587	-	80	---	---
chr9	12319713	12329336	12319713	12321401	12327617	12329336	94	---	---	---	---	12321447	12321471	-	80	---	---
chr9	12329523	12343395	12329523	12331196	12341715	12343394	97	12329518	12329522	12343396	12343400	12331618	12331632	-	73	12329523	12343394
chr9	12349296	12358645	12349296	12350596	12357349	12358645	97	---	---	---	---	12357011	12357032	+	77	12349296	12358642
chr9	12349523	12358295	12349523	12350246	12357573	12358295	98	---	---	---	---	12350580	12350611	-	81	---	---
chr9	12360276	12371003	12360276	12361536	12369733	12371003	97	---	---	---	---	12361767	12361812	-	73	12360276	12370989
chr9	12410167	12419129	12410178	12411439	12417867	12419127	98	12410161	12410166	12419130	12419135	12411714	12411747	-	73	---	---
chr9	12450033	12465587	12450033	12452131	12463494	12465587	99	---	---	---	---	12463341	12463403	+	85	12450039	12465583
chr9	12461072	12466830	12461072	12462325	12465582	12466830	99	---	---	---	---	12462435	12462448	-	85	---	---
chr9	12469201	12475363	12469201	12470145	12474417	12475363	94	---	---	---	---	12474252	12474284	+	75	12469201	12475359
chr9	12479851	12489523	12479857	12480444	12488936	12489523	99	12479845	12479850	12489524	12489529	12480650	12480677	-	75	12479853	12489521
chr9	12507678	12521220	12507678	12508971	12519792	12521220	88	---	---	---	---	12509455	12509474	-	90	---	---
chr9	12524915	12537792	12524915	12526397	12536246	12537792	93	---	---	---	---	12535936	12535965	+	90	---	---
chr9	12549353	12553780	12549353	12550065	12553071	12553780	94	---	---	---	---	12550093	12550113	-	85	---	---
chr9	12549429	12553713	12549429	12549998	12553148	12553713	94	---	---	---	---	12550093	12550113	-	85	---	---
chr9	12554753	12564066	12554757	12555679	12563112	12564062	86	12554748	12554752	12564067	12564071	12556015	12556040	-	80	12554759	12564060
chr9	12560420	12564583	12560420	12560927	12564061	12564583	86	---	---	---	---	---	---	0	--	12560425	12564576
chr9	12580875	12590912	12580881	12584083	12587697	12590899	99	12580869	12580874	12590913	12590918	12587542	12587638	+	78	12580877	12590897
chr9	12613080	12620991	12613080	12613746	12620325	12620991	97	---	---	---	---	12620027	12620041	+	80	12613084	12620989
chr9	12627737	12641241	12627737	12629309	12639669	12641241	99	---	---	---	---	12629728	12629744	-	70	12627737	12641239
chr9	12646783	12663934	12646783	12649321	12661481	12663934	94	---	---	---	---	12649868	12649894	-	81	---	---
chr9	12651454	12660817	12651454	12652741	12659527	12660817	98	---	---	---	---	12659238	12659258	+	80	12651454	12660815
chr9	12651454	12660472	12651454	12652395	12659527	12660472	97	---	---	---	---	12652697	12652728	-	84	12651454	12660467
chr9	12664961	12682274	12664961	12665689	12681545	12682274	92	---	---	---	---	12666332	12666359	-	89	---	---
chr9	12672148	12681070	12672148	12673400	12679823	12681070	99	---	---	---	---	12679554	12679587	+	79	12672151	12681067
chr9	12688969	12691938	12688969	12689298	12691582	12691938	87	---	---	---	---	12689362	12689375	-	78	---	---
chr9	12728032	12740402	12728032	12728491	12739943	12740402	95	---	---	---	---	12729050	12729064	-	80	---	---
chr9	12728558	12741606	12728558	12729332	12740832	12741606	88	---	---	---	---	12740535	12740551	+	88	---	---
chr9	12755923	12769634	12755924	12757119	12768439	12769634	98	12755918	12755922	12769635	12769639	12767994	12768041	+	83	---	---
chr9	12792784	12801760	12792784	12795020	12799524	12801760	99	---	---	---	---	---	---	0	--	12792794	12801758
chr9	12802341	12811900	12802341	12803680	12810559	12811900	99	---	---	---	---	12803987	12803998	-	91	12802344	12811898
chr9	12825945	12838743	12825945	12828963	12835724	12838743	99	---	---	---	---	12835498	12835517	+	95	12825962	12838741
chr9	12848331	12857301	12848331	12849590	12856042	12857301	99	---	---	---	---	12849829	12849862	-	79	12848331	12857299
chr9	12858375	12867568	12858375	12859578	12866343	12867568	95	---	---	---	---	12859883	12859917	-	71	---	---
chr9	12861014	12876740	12861014	12862634	12875077	12876740	86	---	---	---	---	12874506	12874545	+	70	---	---
chr9	12867565	12885976	12867565	12868817	12884744	12885976	97	---	---	---	---	12884201	12884225	+	72	12867568	12885974
chr9	12872343	12881830	12872343	12873651	12880522	12881830	99	---	---	---	---	12873837	12873849	-	100	12872343	12881828
chr9	12891837	12897079	12891849	12891960	12896957	12897068	97	12891832	12891836	12897080	12897084	---	---	0	--	12891848	12897075
chr9	12908837	12917710	12908845	12910062	12916483	12917696	95	12908832	12908836	12917711	12917715	12916175	12916203	+	82	12908849	12917705
chr9	12924613	12945794	12924625	12926217	12944257	12945793	93	12924608	12924612	12945795	12945799	12943657	12943685	+	75	12924613	12945793
chr9	12932386	12939838	12932386	12933051	12939173	12939838	99	---	---	---	---	12933336	12933353	-	72	12932386	12939836
chr9	12965438	12972857	12965438	12966090	12972205	12972857	99	---	---	---	---	12971903	12971920	+	72	12965438	12972855
chr9	12977423	12983771	12977423	12978828	12982367	12983771	95	---	---	---	---	12982200	12982238	+	79	12977426	12983768
chr9	12987760	12994446	12987772	12989100	12993109	12994437	98	12987755	12987759	12994447	12994451	12992908	12992944	+	72	12987772	12994443
chr9	13012892	13023114	13012892	13016131	13019866	13023114	98	---	---	---	---	13016133	13016147	-	80	---	---
chr9	13044961	13065719	13044961	13047707	13062964	13065719	99	---	---	---	---	13048405	13048433	-	75	13044979	13065717
chr9	13053869	13060921	13053871	13054208	13060576	13060913	99	13053864	13053868	13060922	13060926	13060429	13060443	+	86	13053877	13060911
chr9	13065705	13082522	13065719	13066124	13082137	13082516	90	13065699	13065704	13082523	13082528	13081567	13081585	+	78	13065707	13082519
chr9	13069968	13079451	13069981	13071278	13078115	13079450	95	13069963	13069967	13079452	13079456	13071591	13071620	-	70	13069975	13079448
chr9	13123653	13137455	13123653	13125338	13135712	13137455	95	---	---	---	---	13125753	13125767	-	73	13123653	13137447
chr9	13169372	13178909	13169372	13170724	13177574	13178909	97	---	---	---	---	13177284	13177295	+	91	---	---
chr9	13183550	13197824	13183557	13184196	13197177	13197815	98	13183543	13183549	13197825	13197831	13196528	13196557	+	73	13183567	13197812
chr9	13215197	13229884	13215197	13219014	13226065	13229884	98	---	---	---	---	13219220	13219236	-	70	13215200	13229880
chr9	13230812	13241447	13230819	13231246	13241008	13241435	98	13230807	13230811	13241448	13241452	13231397	13231431	-	71	13230819	13241433
chr9	13251705	13273177	13251714	13251990	13272893	13273169	97	13251700	13251704	13273178	13273182	13271865	13271878	+	85	---	---
chr9	13257747	13271734	13257758	13259381	13270100	13271724	98	13257742	13257746	13271735	13271739	13269665	13269679	+	73	13257758	13271722
chr9	13273169	13287172	13273169	13273800	13286545	13287172	92	---	---	---	---	13274328	13274347	-	70	13273169	13287170
chr9	13292362	13299890	13292375	13293059	13299194	13299878	98	13292355	13292361	13299891	13299897	13293295	13293311	-	82	13292366	13299888
chr9	13317463	13331285	13317463	13318169	13330580	13331285	98	---	---	---	---	13329976	13329996	+	85	13317469	13331282
chr9	13334129	13354156	13334133	13335398	13352890	13354155	98	13334122	13334128	13354157	13354163	13336257	13336273	-	82	---	---
chr9	13337234	13349549	13337234	13339147	13347749	13349549	93	---	---	---	---	13339511	13339546	-	75	13337238	13349547
chr9	13355650	13358833	13355650	13356351	13358132	13358833	93	---	---	---	---	---	---	0	--	---	---
chr9	13360315	13373209	13360315	13366233	13367303	13373209	99	---	---	---	---	13366309	13366331	-	82	13360315	13373205
chr9	13386737	13399817	13386737	13388141	13398413	13399817	95	---	---	---	---	13388552	13388575	-	79	---	---
chr9	13400119	13410291	13400119	13403383	13407028	13410291	99	---	---	---	---	13403437	13403564	-	75	13400119	13410289
chr9	13453298	13462079	13453298	13454488	13460873	13462079	92	---	---	---	---	13454762	13454781	-	85	13453298	13462077
chr9	13463347	13471650	13463354	13465302	13469673	13471638	98	13463342	13463346	13471651	13471655	13465410	13465439	-	73	13463355	13471633
chr9	13477807	13489549	13477807	13480531	13486825	13489549	99	---	---	---	---	13480814	13480846	-	81	13477807	13489547
chr9	13498711	13507836	13498711	13499865	13506705	13507836	91	---	---	---	---	13506385	13506396	+	91	---	---
chr9	13529563	13535059	13529567	13530122	13534500	13535055	98	13529555	13529562	13535060	13535067	13530184	13530200	-	76	13529567	13535053
chr9	13545167	13554149	13545167	13546458	13552891	13554149	94	---	---	---	---	13546696	13546730	-	82	13545167	13554146
chr9	13562933	13576201	13562933	13567022	13572113	13576201	99	---	---	---	---	13571884	13571915	+	71	13562933	13576198
chr9	13607309	13613522	13607309	13607577	13613254	13613522	99	---	---	---	---	13607831	13607849	-	78	13607309	13613521
chr9	13631332	13642741	13631332	13631851	13642222	13642741	91	---	---	---	---	13641956	13641982	+	81	13631333	13642735
chr9	13664074	13672487	13664074	13665616	13670946	13672487	99	---	---	---	---	13665849	13665872	-	75	---	---
chr9	13683211	13688144	13683215	13683315	13688040	13688140	99	13683205	13683210	13688145	13688150	13683461	13683489	-	72	13683215	13688141
chr9	13692928	13701769	13692928	13693815	13700930	13701769	86	---	---	---	---	13700602	13700623	+	86	13692930	13701767
chr9	13742123	13751575	13742123	13743437	13750261	13751575	99	---	---	---	---	13749954	13749965	+	91	13742123	13751570
chr9	13755370	13764300	13755370	13756609	13763044	13764300	95	---	---	---	---	13762772	13762804	+	81	13755370	13764298
chr9	13765039	13775165	13765039	13768389	13771772	13775165	96	---	---	---	---	13771721	13771734	+	71	13765048	13775163
chr9	13781714	13786447	13781714	13783067	13785099	13786447	96	---	---	---	---	---	---	0	--	---	---
chr9	13791442	13803275	13791457	13791932	13802793	13803268	99	13791437	13791441	13803276	13803280	13792189	13792237	-	81	13791442	13803266
chr9	13806546	13820005	13806546	13808187	13818314	13820005	94	---	---	---	---	13817879	13817893	+	73	13806546	13820003
chr9	13822063	13830954	13822063	13823298	13829719	13830954	97	---	---	---	---	13829446	13829479	+	82	13822063	13830952
chr9	13860501	13881144	13860501	13861589	13880054	13881144	96	---	---	---	---	13879356	13879380	+	80	13860504	13881139
chr9	13864055	13875361	13864055	13867225	13872191	13875361	97	---	---	---	---	13872036	13872099	+	87	13864060	13875359
chr9	13897077	13906432	13897077	13897662	13905847	13906432	99	---	---	---	---	13897868	13897895	-	75	13897078	13906430
chr9	13910675	13919570	13910683	13914528	13915717	13919559	97	13910669	13910674	13919571	13919576	13914583	13914623	-	75	13910683	13919564
chr9	13926649	13934918	13926649	13929317	13932267	13934918	98	---	---	---	---	13932160	13932192	+	81	---	---
chr9	13936166	13953516	13936166	13936869	13952758	13953516	90	---	---	---	---	13937509	13937527	-	73	13936168	13953513
chr9	13938347	13947292	13938347	13939592	13946030	13947292	97	---	---	---	---	13945757	13945790	+	79	13938347	13947287
chr9	13941479	13957127	13941479	13944523	13954101	13957127	92	---	---	---	---	13953751	13953779	+	79	---	---
chr9	13961854	13979793	13961854	13965535	13976116	13979793	97	---	---	---	---	13975961	13976021	+	83	13961856	13979791
chr9	13965831	13975204	13965841	13967083	13973958	13975198	99	13965826	13965830	13975205	13975209	13973617	13973628	+	100	13965833	13975193
chr9	13971818	13990121	13971818	13972862	13989077	13990121	93	---	---	---	---	13988368	13988395	+	75	13971821	13990110
chr9	13980125	13988629	13980134	13980930	13987833	13988629	99	13980119	13980124	13988630	13988635	13981241	13981276	-	72	---	---
chr9	13980134	13989080	13980134	13981380	13987833	13989080	99	---	---	---	---	13981652	13981685	-	73	13980134	13989075
chr9	13990403	13995869	13990403	13991028	13995245	13995869	98	---	---	---	---	13995208	13995224	+	88	13990404	13995866
chr9	14017689	14027004	14017689	14018387	14026283	14027004	94	---	---	---	---	14025888	14025921	+	70	14017691	14027002
chr9	14027445	14042169	14027452	14027743	14041874	14042164	89	14027440	14027444	14042170	14042174	14028043	14028068	-	76	14027446	14042158
chr9	14028135	14041887	14028135	14029811	14040366	14041874	86	14028129	14028134	14041888	14041893	14039932	14039946	+	73	14028135	14041883
chr9	14050683	14071239	14050683	14054289	14067785	14071239	85	---	---	---	---	14067146	14067218	+	80	14050693	14071236
chr9	14055877	14077865	14055877	14059250	14074448	14077865	97	---	---	---	---	14059954	14059972	-	78	14055877	14077856
chr9	14064681	14073446	14064681	14065934	14072190	14073446	95	---	---	---	---	14066214	14066247	-	70	14064683	14073444
chr9	14121139	14135311	14121148	14122935	14133513	14135300	98	14121134	14121138	14135312	14135316	14133082	14133101	+	90	---	---
chr9	14139180	14146983	14139180	14139555	14146608	14146983	99	---	---	---	---	14139802	14139815	-	78	14139184	14146981
chr9	14155545	14164081	14155553	14156823	14162841	14164076	94	14155540	14155544	14164082	14164086	14157062	14157094	-	81	14155553	14164074
chr9	14182882	14191193	14182882	14184829	14189231	14191193	98	---	---	---	---	14189090	14189119	+	73	14182882	14191192
chr9	14242843	14248231	14242845	14242949	14248127	14248231	98	14242838	14242842	14248232	14248236	14243115	14243127	-	76	14242848	14248229
chr9	14276024	14285013	14276028	14277311	14283741	14285006	97	14276019	14276023	14285014	14285018	14277548	14277581	-	82	14276029	14285010
chr9	14289698	14306325	14289698	14290027	14305996	14306325	90	---	---	---	---	14290417	14290443	-	88	14289700	14306317
chr9	14298450	14304864	14298450	14299866	14303449	14304864	99	---	---	---	---	14299997	14300035	-	79	14298452	14304862
chr9	14308565	14322927	14308565	14309187	14322305	14322927	99	---	---	---	---	14321650	14321670	+	76	14308565	14322925
chr9	14340919	14349068	14340919	14344251	14345738	14349068	99	---	---	---	---	14344303	14344351	-	73	14340919	14349064
chr9	14351930	14372568	14351930	14352406	14372092	14372568	97	---	---	---	---	14353208	14353277	-	72	14351930	14372565
chr9	14377482	14391141	14377482	14377765	14390878	14391141	86	---	---	---	---	14378329	14378363	-	74	---	---
chr9	14418906	14429935	14418907	14419975	14428872	14429934	96	14418901	14418905	14429936	14429940	14428847	14428870	+	83	---	---
chr9	14461029	14480217	14461029	14462009	14479231	14480217	93	---	---	---	---	14462276	14462311	-	75	---	---
chr9	14473220	14482668	14473220	14476182	14479493	14482668	90	---	---	---	---	14479387	14479419	+	78	14473220	14482665
chr9	14496444	14505890	14496444	14497754	14504593	14505890	97	---	---	---	---	14504275	14504286	+	91	14496444	14505888
chr9	14510304	14522058	14510304	14511990	14520372	14522058	99	---	---	---	---	14512260	14512278	-	73	14510304	14522056
chr9	14522630	14531500	14522630	14523866	14530302	14531500	96	---	---	---	---	14530031	14530064	+	82	14522631	14531497
chr9	14575902	14584770	14575902	14577082	14583507	14584770	88	---	---	---	---	14583236	14583269	+	79	14575903	14584766
chr9	14586399	14598255	14586399	14588913	14595621	14598255	88	---	---	---	---	14589201	14589225	-	88	14586412	14598251
chr9	14598478	14619780	14598478	14599150	14619108	14619780	97	---	---	---	---	14600095	14600114	-	70	14598478	14619776
chr9	14604779	14618602	14604779	14606296	14617101	14618602	94	---	---	---	---	14606719	14606733	-	73	14604779	14618600
chr9	14633902	14637998	14633907	14634068	14637834	14637995	96	14633887	14633901	14637999	14638013	14637647	14637680	+	70	14633904	14637992
chr9	14644306	14652159	14644306	14645583	14650882	14652159	98	---	---	---	---	14645759	14645803	-	71	14644309	14652157
chr9	14653197	14660590	14653197	14653864	14659922	14660590	97	---	---	---	---	14654148	14654167	-	80	14653197	14660587
chr9	14661181	14675544	14661181	14664204	14672568	14675544	94	---	---	---	---	14672283	14672316	+	73	14661181	14675537
chr9	14665142	14669995	14665142	14665828	14669309	14669995	95	---	---	---	---	14669166	14669195	+	76	14665142	14669992
chr9	14686017	14705174	14686017	14687730	14703459	14705174	94	---	---	---	---	14702681	14702717	+	81	---	---
chr9	14686054	14704681	14686054	14687238	14703496	14704681	95	---	---	---	---	14702683	14702717	+	80	---	---
chr9	14687859	14698860	14687859	14690594	14696166	14698860	89	---	---	---	---	14690824	14690849	-	76	14687862	14698858
chr9	14699546	14706013	14699552	14700238	14705326	14706007	94	14699540	14699545	14706014	14706019	14700376	14700391	-	81	---	---
chr9	14707005	14721897	14707005	14708471	14720420	14721897	94	---	---	---	---	14719969	14719988	+	85	---	---
chr9	14707317	14721734	14707317	14708319	14720732	14721734	94	---	---	---	---	14708892	14708906	-	80	---	---
chr9	14737522	14750956	14737522	14741091	14747377	14750956	99	---	---	---	---	14741375	14741406	-	71	14737522	14750954
chr9	14763862	14775973	14763862	14764598	14775224	14775973	90	---	---	---	---	14764992	14765015	-	70	---	---
chr9	14767414	14774934	14767414	14768085	14774263	14774934	96	---	---	---	---	14773957	14773974	+	77	14767414	14774930
chr9	14787161	14793096	14787161	14787437	14792821	14793096	97	---	---	---	---	14787689	14787707	-	78	14787162	14793091
chr9	14795781	14814706	14795781	14797094	14813416	14814706	97	---	---	---	---	14797848	14797862	-	86	14795781	14814704
chr9	14804983	14824416	14804983	14806879	14822505	14824416	87	---	---	---	---	14807606	14807621	-	81	14804991	14824401
chr9	14856947	14871430	14856947	14857579	14870798	14871430	98	---	---	---	---	14858210	14858239	-	76	14856950	14871428
chr9	14884424	14891305	14884424	14884674	14891054	14891305	98	---	---	---	---	14884912	14884943	-	81	14884440	14891303
chr9	14899921	14907814	14899921	14903099	14904634	14907814	97	---	---	---	---	14904541	14904580	+	75	---	---
chr9	14910041	14924554	14910041	14914127	14920465	14924554	97	---	---	---	---	14920225	14920263	+	87	---	---
chr9	14961179	14975307	14961191	14964884	14971623	14975301	91	14961173	14961178	14975308	14975313	14965147	14965163	-	82	14961187	14975296
chr9	14961191	14976027	14961191	14965609	14971623	14976027	91	---	---	---	---	14965831	14965874	-	72	14961208	14976021
chr9	14968812	14977582	14968818	14969446	14976943	14977575	97	14968804	14968811	14977583	14977590	14976711	14976736	+	73	14968818	14977568
chr9	14986938	15000239	14986949	14988505	14998675	15000233	96	14986931	14986937	15000240	15000246	14988924	14988938	-	73	14986949	15000237
chr9	15006975	15021708	15006975	15010853	15017835	15021708	99	---	---	---	---	15017584	15017611	+	78	15006989	15021705
chr9	15047200	15057128	15047200	15047650	15056632	15057128	87	---	---	---	---	15048072	15048100	-	79	---	---
chr9	15059195	15080243	15059195	15059443	15079997	15080243	98	---	---	---	---	15060432	15060467	-	75	15059195	15080238
chr9	15072533	15081146	15072533	15073442	15080237	15081146	99	---	---	---	---	15073681	15073714	-	85	15072548	15081144
chr9	15087807	15097177	15087807	15089107	15095853	15097177	95	---	---	---	---	15089377	15089388	-	91	15087810	15097173
chr9	15147433	15161083	15147433	15151448	15157102	15161083	97	---	---	---	---	15156836	15156864	+	75	15147436	15161081
chr9	15178749	15192606	15178757	15179376	15191971	15192594	98	15178742	15178748	15192607	15192613	15191384	15191404	+	71	15178757	15192602
chr9	15196574	15205848	15196577	15200471	15201983	15205843	85	15196568	15196573	15205849	15205854	---	---	0	--	15196578	15205844
chr9	15206800	15211412	15206800	15207338	15210871	15211412	86	---	---	---	---	15207489	15207515	-	88	15206810	15211397
chr9	15215248	15224997	15215252	15218576	15221660	15224986	99	15215243	15215247	15224998	15225002	15221575	15221602	+	71	15215253	15224995
chr9	15242101	15258368	15242101	15242249	15258220	15258368	98	---	---	---	---	15257613	15257644	+	81	15242103	15258366
chr9	15272012	15293048	15272012	15273668	15291394	15293048	98	---	---	---	---	15290540	15290573	+	70	---	---
chr9	15279786	15288695	15279786	15280999	15287432	15288695	95	---	---	---	---	15281226	15281259	-	85	15279786	15288692
chr9	15330720	15336353	15330720	15330860	15336213	15336353	97	---	---	---	---	15330961	15331064	-	76	15330721	15336350
chr9	15360717	15367568	15360717	15361147	15367131	15367568	91	---	---	---	---	15361334	15361358	-	96	---	---
chr9	15369081	15380458	15369081	15370565	15378974	15380458	97	---	---	---	---	15370927	15370962	-	75	---	---
chr9	15380627	15393362	15380627	15384230	15389742	15393362	96	---	---	---	---	15384410	15384486	-	72	15380628	15393360
chr9	15395575	15406835	15395575	15396053	15406358	15406835	96	---	---	---	---	15396298	15396329	-	84	15395575	15406833
chr9	15428991	15442135	15428991	15431383	15439744	15442135	99	---	---	---	---	15431494	15431517	-	79	15428991	15442132
chr9	15453211	15469329	15453211	15454208	15468247	15469329	86	---	---	---	---	15454888	15454910	-	73	15453219	15469310
chr9	15453587	15468897	15453587	15453844	15468642	15468897	90	---	---	---	---	15454467	15454486	-	85	15453591	15468895
chr9	15469974	15477335	15469985	15470628	15476681	15477324	99	15469969	15469973	15477336	15477340	15470911	15470927	-	70	15469985	15477321
chr9	15491754	15506297	15491754	15495662	15502579	15506297	92	---	---	---	---	15495947	15495997	-	86	15491770	15506295
chr9	15540237	15561742	15540238	15540849	15561131	15561742	96	15540232	15540236	15561743	15561747	15560160	15560186	+	70	15540238	15561739
chr9	15545625	15557709	15545631	15549636	15553699	15557705	99	15545620	15545624	15557710	15557714	15549703	15549730	-	78	15545631	15557703
chr9	15570254	15577657	15570261	15570915	15576931	15577652	90	15570249	15570253	15577658	15577662	15576634	15576650	+	70	15570261	15577650
chr9	15579904	15593264	15579904	15581244	15591927	15593264	96	---	---	---	---	15591530	15591569	+	77	15579904	15593262
chr9	15604819	15618678	15604819	15606559	15616995	15618678	95	---	---	---	---	15606976	15606992	-	70	15604819	15618676
chr9	15629473	15637666	15629473	15631434	15635706	15637666	99	---	---	---	---	15635506	15635529	+	75	15629473	15637664
chr9	15677852	15693306	15677866	15682453	15688705	15693297	97	15677847	15677851	15693307	15693311	15688564	15688576	+	84	15677860	15693296
chr9	15696352	15714106	15696352	15697095	15713362	15714106	95	---	---	---	---	15712709	15712734	+	73	15696352	15714101
chr9	15700417	15709916	15700429	15701781	15708598	15709911	94	15700410	15700416	15709917	15709923	15702110	15702121	-	83	15700418	15709909
chr9	15730009	15735047	15730009	15730149	15734907	15735047	97	---	---	---	---	15730285	15730306	-	72	15730009	15735042
chr9	15743633	15748802	15743633	15743785	15748650	15748802	97	---	---	---	---	15748406	15748424	+	73	15743634	15748800
chr9	15757107	15766461	15757113	15758349	15765215	15766452	99	15757102	15757106	15766462	15766466	15765007	15765019	+	100	15757113	15766449
chr9	15801202	15819943	15801202	15802514	15818611	15819943	97	---	---	---	---	15817998	15818010	+	76	15801202	15819940
chr9	15806739	15816370	15806739	15808742	15814367	15816370	94	---	---	---	---	15814164	15814184	+	80	15806740	15816363
chr9	15829001	15842254	15829011	15830412	15840839	15842240	98	15828996	15829000	15842255	15842259	15840408	15840424	+	70	15829002	15842237
chr9	15867744	15885746	15867744	15868541	15884950	15885746	99	---	---	---	---	15884129	15884149	+	80	15867744	15885729
chr9	15869749	15878099	15869761	15869876	15877972	15878087	100	15869744	15869748	15878100	15878104	15877789	15877812	+	79	15869749	15878085
chr9	15889667	15894182	15889667	15890197	15893652	15894182	99	---	---	---	---	15893550	15893569	+	75	---	---
chr9	15897208	15915438	15897208	15898446	15914184	15915438	96	---	---	---	---	15899160	15899183	-	79	15897208	15915436
chr9	15903011	15911924	15903011	15904279	15910674	15911924	97	---	---	---	---	15904516	15904549	-	76	15903013	15911920
chr9	15933543	15951848	15933543	15934694	15950600	15951848	91	---	---	---	---	15935213	15935237	-	72	15933543	15951845
chr9	15940844	15950306	15940846	15942198	15949011	15950305	94	15940839	15940843	15950307	15950311	15948809	15948821	+	100	---	---
chr9	15955118	15970129	15955118	15955282	15969965	15970129	99	---	---	---	---	15955918	15955932	-	86	15955118	15970123
chr9	15964294	15970272	15964309	15964453	15970124	15970270	95	15964289	15964293	15970273	15970277	15969840	15969867	+	82	---	---
chr9	15970259	15979229	15970269	15971533	15977967	15979228	96	15970254	15970258	15979230	15979234	15977696	15977729	+	82	15970270	15979225
chr9	15980068	15987497	15980068	15980725	15986840	15987497	99	---	---	---	---	15981009	15981026	-	72	15980070	15987494
chr9	15998826	16012032	15998826	15999477	16011382	16012032	98	---	---	---	---	16010859	16010912	+	72	15998828	16012030
chr9	16000138	16009086	16000149	16001396	16007820	16009084	98	16000133	16000137	16009087	16009091	16007548	16007581	+	79	16000149	16009085
chr9	16016276	16023104	16016276	16016692	16022688	16023104	98	---	---	---	---	16016918	16016932	-	80	16016277	16023100
chr9	16024030	16033507	16024030	16025364	16032174	16033507	98	---	---	---	---	16031872	16031883	+	91	16024033	16033505
chr9	16044280	16049685	16044280	16044601	16049380	16049685	94	---	---	---	---	16049321	16049349	+	72	16044280	16049683
chr9	16054933	16073385	16054939	16056211	16072102	16073375	99	16054928	16054932	16073386	16073390	16071432	16071450	+	73	16054940	16073381
chr9	16060287	16069773	16060299	16061625	16068445	16069771	99	16060282	16060286	16069774	16069778	16068131	16068142	+	91	16060298	16069769
chr9	16060357	16069434	16060357	16061288	16068503	16069434	99	---	---	---	---	16061583	16061612	-	83	16060373	16069431
chr9	16089855	16099570	16089855	16090574	16098852	16099570	95	---	---	---	---	16098461	16098488	+	71	---	---
chr9	16103845	16114986	16103845	16107964	16110867	16114986	99	---	---	---	---	16108031	16108059	-	75	16103845	16114984
chr9	16116221	16125253	16116224	16117262	16124197	16125238	91	16116216	16116220	16125254	16125258	16117394	16117413	-	90	16116226	16125249
chr9	16135210	16151948	16135210	16136420	16150738	16151948	96	---	---	---	---	16150163	16150189	+	85	---	---
chr9	16137867	16145394	16137867	16138564	16144697	16145394	99	---	---	---	---	16144401	16144417	+	70	16137868	16145392
chr9	16159992	16172235	16159992	16161664	16170563	16172235	98	---	---	---	---	16170129	16170143	+	73	16159992	16172233
chr9	16196637	16206032	16196644	16197940	16204710	16206026	97	16196632	16196636	16206033	16206037	16204392	16204403	+	91	16196641	16206030
chr9	16208420	16222163	16208420	16209987	16220534	16222163	94	---	---	---	---	16220098	16220112	+	73	16208420	16222155
chr9	16272368	16278689	16272382	16273888	16277183	16278686	98	16272362	16272367	16278690	16278695	16277139	16277169	+	77	---	---
chr9	16283423	16292315	16283423	16284660	16291080	16292315	95	---	---	---	---	16290810	16290843	+	85	16283425	16292307
chr9	16302618	16317279	16302618	16306484	16313413	16317279	99	---	---	---	---	16306505	16306518	-	78	16302618	16317278
chr9	16327160	16340846	16327160	16328456	16339549	16340846	94	---	---	---	---	16339123	16339137	+	73	16327163	16340843
chr9	16342182	16348292	16342196	16342469	16348005	16348280	94	16342177	16342181	16348293	16348297	16342706	16342724	-	84	---	---
chr9	16349723	16358448	16349723	16353544	16354633	16358448	88	---	---	---	---	16353616	16353637	-	72	16349738	16358447
chr9	16363723	16377310	16363723	16365458	16375626	16377310	94	---	---	---	---	16375191	16375205	+	73	16363723	16377308
chr9	16377723	16398708	16377728	16379357	16397135	16398708	94	16377716	16377722	16398709	16398715	16380062	16380081	-	70	16377724	16398706
chr9	16389721	16397118	16389721	16390391	16396448	16397118	98	---	---	---	---	16390676	16390693	-	77	16389721	16397116
chr9	16410698	16416531	16410698	16411092	16416137	16416531	98	---	---	---	---	16416018	16416040	+	86	16410698	16416529
chr9	16447460	16467956	16447460	16448538	16466880	16467956	98	---	---	---	---	16448951	16448962	-	83	---	---
chr9	16458572	16466166	16458572	16459061	16465677	16466166	99	---	---	---	---	16465346	16465396	+	70	16458576	16466162
chr9	16529417	16550974	16529417	16530858	16549500	16550974	93	---	---	---	---	16549096	16549123	+	82	16529417	16550972
chr9	16539861	16548785	16539861	16541127	16547557	16548785	96	---	---	---	---	16541364	16541397	-	82	16539862	16548783
chr9	16563405	16576906	16563405	16564795	16575380	16576906	87	---	---	---	---	16565237	16565248	-	75	16563405	16576904
chr9	16587844	16590825	16587844	16588450	16590233	16590825	94	---	---	---	---	---	---	0	--	---	---
chr9	16595168	16604666	16595168	16596492	16603342	16604666	99	---	---	---	---	16596784	16596835	-	71	16595168	16604664
chr9	16605835	16614315	16605835	16609422	16610727	16614315	99	---	---	---	---	16610639	16610678	+	72	16605840	16614312
chr9	16620025	16630546	16620027	16620672	16629835	16630532	89	16620019	16620024	16630547	16630552	16629460	16629472	+	84	16620029	16630528
chr9	16648519	16655986	16648519	16649195	16655311	16655986	96	---	---	---	---	16655009	16655026	+	77	16648519	16655984
chr9	16660815	16682555	16660815	16660987	16682384	16682555	93	---	---	---	---	16661546	16661574	-	79	16660827	16682553
chr9	16670224	16679899	16670224	16670814	16679309	16679899	99	---	---	---	---	16679078	16679105	+	75	16670227	16679897
chr9	16695159	16710614	16695159	16695527	16710246	16710614	96	---	---	---	---	16709969	16710000	+	75	16695160	16710612
chr9	16696336	16705055	16696346	16696932	16704459	16705045	99	16696331	16696335	16705056	16705060	16697137	16697164	-	78	16696344	16705046
chr9	16714781	16722654	16714781	16714960	16722471	16722654	96	---	---	---	---	16722134	16722149	+	81	16714786	16722636
chr9	16763774	16772627	16763774	16764998	16771448	16772627	94	---	---	---	---	16771174	16771207	+	79	16763783	16772625
chr9	16784440	16792855	16784440	16786848	16790445	16792855	98	---	---	---	---	16786853	16786881	-	72	16784446	16792852
chr9	16816044	16820069	16816044	16816852	16819267	16820069	87	---	---	---	---	16816866	16816885	-	70	---	---
chr9	16816401	16819843	16816401	16816626	16819621	16819843	94	---	---	---	---	16819554	16819567	+	78	---	---
chr9	16826655	16832219	16826655	16826922	16831952	16832219	99	---	---	---	---	16831874	16831888	+	93	---	---
chr9	16834657	16845267	16834657	16835832	16844070	16845267	91	---	---	---	---	16836226	16836244	-	89	16834657	16845265
chr9	16868321	16881814	16868321	16869659	16880470	16881814	94	---	---	---	---	16869990	16870001	-	83	16868321	16881811
chr9	16890170	16907291	16890175	16890813	16906637	16907282	85	16890164	16890169	16907292	16907297	16891409	16891464	-	75	16890175	16907284
chr9	16890894	16903493	16890906	16891575	16902820	16903489	97	16890887	16890893	16903494	16903500	16891857	16891874	-	72	16890899	16903492
chr9	16908351	16921239	16908351	16909745	16919793	16921239	93	---	---	---	---	16910233	16910248	-	81	16908353	16921236
chr9	16924338	16932592	16924338	16927909	16929034	16932592	98	---	---	---	---	16927961	16927997	-	75	16924344	16932589
chr9	16944915	16964699	16944919	16945596	16964020	16964697	98	16944910	16944914	16964700	16964704	16946217	16946234	-	83	16944916	16964696
chr9	16949669	16961126	16949669	16953801	16956992	16961126	99	---	---	---	---	16953929	16953940	-	83	16949670	16961121
chr9	16968725	16976568	16968725	16971765	16973126	16976568	87	---	---	---	---	16971818	16971854	-	70	16968737	16976566
chr9	17009329	17014413	17009329	17009620	17014119	17014413	85	---	---	---	---	17013919	17013943	+	72	17009334	17014398
chr9	17037776	17046553	17037776	17038997	17045311	17046553	89	---	---	---	---	17045025	17045088	+	76	---	---
chr9	17038196	17046553	17038196	17038997	17045730	17046553	86	---	---	---	---	17045479	17045506	+	75	---	---
chr9	17066365	17081680	17066365	17068216	17079830	17081680	99	---	---	---	---	17079354	17079368	+	80	---	---
chr9	17081677	17091089	17081677	17082262	17090504	17091089	98	---	---	---	---	17082467	17082494	-	78	17081677	17091087
chr9	17102839	17111737	17102839	17104058	17110483	17111737	94	---	---	---	---	17104357	17104380	-	75	17102839	17111730
chr9	17113954	17131098	17113954	17114587	17130466	17131098	97	---	---	---	---	17115316	17115373	-	72	17113954	17131094
chr9	17133969	17142638	17133969	17135277	17141308	17142638	97	---	---	---	---	17135560	17135571	-	100	17133969	17142634
chr9	17154888	17169085	17154896	17156400	17167629	17169077	93	17154883	17154887	17169086	17169090	17156846	17156857	-	75	17154899	17169072
chr9	17171664	17181188	17171664	17173010	17179845	17181188	99	---	---	---	---	17179538	17179549	+	91	17171672	17181186
chr9	17192749	17202017	17192749	17193435	17201331	17202017	98	---	---	---	---	17200938	17200965	+	75	17192749	17202016
chr9	17204253	17209268	17204261	17204520	17208995	17209254	99	17204248	17204252	17209269	17209273	17204533	17204550	-	77	17204261	17209264
chr9	17270430	17285075	17270430	17271668	17283837	17285075	98	---	---	---	---	17272237	17272264	-	89	17270431	17285073
chr9	17295336	17307032	17295336	17295812	17306556	17307032	98	---	---	---	---	17296069	17296117	-	81	17295337	17307030
chr9	17307456	17316279	17307456	17308714	17315042	17316279	96	---	---	---	---	17314726	17314752	+	81	17307456	17316276
chr9	17317789	17331697	17317789	17319096	17330333	17331697	95	---	---	---	---	17329796	17329815	+	90	---	---
chr9	17324222	17331175	17324225	17325335	17330065	17331175	99	17324217	17324221	17331176	17331180	17329841	17329857	+	70	---	---
chr9	17353544	17365537	17353544	17355952	17363126	17365537	99	---	---	---	---	17356169	17356263	-	72	---	---
chr9	17370648	17380918	17370648	17373967	17377598	17380918	99	---	---	---	---	17374023	17374147	-	76	17370648	17380913
chr9	17383567	17393117	17383570	17384899	17391774	17393104	99	17383562	17383566	17393118	17393122	17385205	17385216	-	91	17383573	17393107
chr9	17420224	17429225	17420224	17421482	17427947	17429225	98	---	---	---	---	17421720	17421753	-	82	17420224	17429223
chr9	17442421	17447749	17442436	17442886	17447298	17447748	98	17442416	17442420	17447750	17447754	17447219	17447235	+	76	17442426	17447746
chr9	17451149	17459848	17451150	17451365	17459632	17459847	97	17451144	17451148	17459849	17459853	17451726	17451746	-	90	17451156	17459834
chr9	17451361	17459559	17451361	17453305	17457617	17459559	99	---	---	---	---	17457477	17457506	+	73	17451362	17459557
chr9	17467914	17484371	17467914	17469155	17483163	17484371	94	---	---	---	---	17482628	17482652	+	76	17467914	17484368
chr9	17470774	17478374	17470774	17472269	17476881	17478374	98	---	---	---	---	17476796	17476815	+	70	17470774	17478372
chr9	17501517	17504834	17501517	17502749	17503612	17504834	92	---	---	---	---	17503513	17503545	+	81	17501534	17504816
chr9	17534907	17553204	17534907	17536517	17551649	17553204	92	---	---	---	---	17537076	17537104	-	72	17534907	17553202
chr9	17553205	17567176	17553205	17555414	17564964	17567176	86	---	---	---	---	17555764	17555789	-	76	17553208	17567170
chr9	17559133	17568037	17559133	17560358	17566785	17568037	96	---	---	---	---	17566513	17566546	+	82	17559133	17568032
chr9	17559133	17568037	17559133	17560358	17566785	17568037	96	---	---	---	---	17566513	17566546	+	82	17559133	17568032
chr9	17572706	17580562	17572706	17576052	17577213	17580562	98	---	---	---	---	17577120	17577159	+	77	17572706	17580560
chr9	17592757	17607040	17592757	17595009	17604779	17607040	96	---	---	---	---	17604290	17604315	+	73	---	---
chr9	17735871	17755091	17735883	17741583	17749389	17755091	99	17735866	17735870	17755092	17755096	17741830	17741853	-	83	---	---
chr9	17741915	17758452	17741915	17745235	17755169	17758452	98	---	---	---	---	17745482	17745493	-	83	17741931	17758440
chr9	17769397	17778788	17769397	17770709	17777482	17778788	94	---	---	---	---	17777193	17777236	+	72	17769397	17778785
chr9	17785226	17794197	17785241	17786478	17792928	17794195	95	17785221	17785225	17794198	17794202	17786716	17786748	-	81	17785241	17794195
chr9	17798130	17806226	17798130	17798487	17805869	17806226	97	---	---	---	---	17798843	17798857	-	80	17798131	17806224
chr9	17818573	17826547	17818573	17819830	17825230	17826547	95	---	---	---	---	17824960	17824993	+	82	17818575	17826545
chr9	17828746	17848857	17828746	17830519	17847067	17848857	96	---	---	---	---	17831277	17831314	-	73	---	---
chr9	17831336	17841246	17831336	17834783	17837798	17841246	99	---	---	---	---	17837668	17837690	+	95	17831336	17841244
chr9	17865650	17875171	17865661	17866959	17873828	17875165	96	17865644	17865649	17875172	17875177	17867257	17867268	-	91	17865662	17875156
chr9	17868843	17879550	17868843	17870550	17877851	17879550	92	---	---	---	---	17877699	17877714	+	75	17868855	17879540
chr9	17881142	17889700	17881145	17884843	17885991	17889687	99	17881137	17881141	17889701	17889705	17884896	17884936	-	73	17881146	17889685
chr9	17897221	17910727	17897232	17901036	17906670	17910714	93	17897216	17897220	17910728	17910732	17901236	17901262	-	70	17897226	17910714
chr9	17915181	17927264	17915181	17916787	17925657	17927264	98	---	---	---	---	17917203	17917217	-	73	17915181	17927262
chr9	17951464	17958829	17951464	17952134	17958159	17958829	99	---	---	---	---	17952416	17952433	-	72	17951464	17958827
chr9	17995766	18004643	17995766	17996998	18003393	18004643	98	---	---	---	---	18003129	18003153	+	92	17995766	18004641
chr9	18016575	18026028	18016575	18017168	18025435	18026028	99	---	---	---	---	18025202	18025229	+	78	18016575	18026026
chr9	18034870	18042241	18034870	18035515	18041596	18042241	99	---	---	---	---	18041294	18041310	+	70	18034872	18042239
chr9	18047512	18057001	18047512	18048103	18056410	18057001	99	---	---	---	---	18048309	18048336	-	78	18047518	18056999
chr9	18062548	18074217	18062548	18065823	18070942	18074217	99	---	---	---	---	18066056	18066079	-	75	18062548	18074215
chr9	18076951	18084462	18076953	18077637	18083773	18084456	99	18076946	18076950	18084463	18084467	18083471	18083484	+	78	---	---
chr9	18105400	18115023	18105400	18106342	18114117	18115023	94	---	---	---	---	18106671	18106701	-	83	18105402	18115022
chr9	18115091	18124377	18115103	18116403	18123132	18124368	92	18115085	18115090	18124378	18124383	18122797	18122822	+	80	---	---
chr9	18135690	18144617	18135690	18136931	18143386	18144617	94	---	---	---	---	18137214	18137242	-	82	18135690	18144612
chr9	18191048	18210791	18191058	18192245	18209603	18210790	99	18191043	18191047	18210792	18210796	18192989	18193003	-	86	18191052	18210779
chr9	18195225	18205724	18195225	18198660	18202289	18205724	99	---	---	---	---	18198719	18198817	-	76	18195225	18205722
chr9	18213530	18231720	18213537	18215431	18229821	18231718	96	18213525	18213529	18231721	18231725	18215898	18215915	-	83	---	---
chr9	18215430	18227477	18215430	18219011	18223896	18227477	99	---	---	---	---	18219206	18219225	-	85	---	---
chr9	18249334	18258473	18249339	18250606	18257214	18258460	97	18249329	18249333	18258474	18258478	18256883	18256912	+	70	18249340	18258469
chr9	18280571	18298466	18280576	18280892	18298148	18298459	96	18280566	18280570	18298467	18298471	18281668	18281680	-	92	18280576	18298461
chr9	18290350	18299455	18290350	18291331	18298454	18299455	97	---	---	---	---	18298160	18298189	+	83	---	---
chr9	18316317	18323634	18316317	18317382	18322570	18323634	94	---	---	---	---	18322521	18322536	+	81	18316317	18323632
chr9	18342810	18356040	18342810	18343989	18354822	18356040	94	---	---	---	---	18344493	18344507	-	80	---	---
chr9	18381917	18388775	18381917	18384482	18386207	18388770	99	18381911	18381916	18388776	18388781	---	---	0	--	18381917	18388768
chr9	18405769	18424082	18405769	18406477	18423391	18424082	95	---	---	---	---	18422558	18422581	+	83	---	---
chr9	18405769	18424071	18405769	18406466	18423391	18424071	95	---	---	---	---	18407286	18407311	-	73	---	---
chr9	18412470	18421807	18412470	18413636	18420622	18421807	97	---	---	---	---	18413739	18413768	-	83	18412470	18421795
chr9	18419398	18424475	18419398	18421941	18421952	18424475	89	---	---	---	---	---	---	0	--	18419401	18424462
chr9	18433834	18448616	18433834	18435352	18447098	18448616	97	---	---	---	---	18446510	18446538	+	72	18433834	18448614
chr9	18464167	18483661	18464182	18464683	18483125	18483661	90	18464162	18464166	18483662	18483666	18482274	18482291	+	83	18464171	18483658
chr9	18464928	18471369	18464928	18466341	18469955	18471369	99	---	---	---	---	18469785	18469823	+	79	18464928	18471367
chr9	18503031	18511707	18503031	18504673	18510106	18511707	96	---	---	---	---	18504840	18504864	-	76	18503033	18511704
chr9	18570230	18577584	18570230	18570404	18577410	18577584	99	---	---	---	---	18577347	18577407	+	73	18570241	18577582
chr9	18587711	18605035	18587711	18588780	18603966	18605035	99	---	---	---	---	18603429	18603448	+	80	18587712	18605033
chr9	18626845	18635772	18626856	18628135	18634512	18635768	97	18626840	18626844	18635773	18635777	18628401	18628434	-	73	18626846	18635766
chr9	18648339	18661443	18648339	18649077	18660705	18661443	97	---	---	---	---	18660123	18660179	+	80	18648339	18661430
chr9	18648473	18661171	18648485	18648798	18660851	18661164	96	18648467	18648472	18661172	18661177	18660248	18660269	+	81	---	---
chr9	18648992	18668573	18648992	18650818	18666754	18668573	87	---	---	---	---	18651578	18651615	-	71	18648992	18668565
chr9	18649675	18667995	18649675	18650233	18667438	18667995	90	---	---	---	---	18650543	18650558	-	87	18649680	18667989
chr9	18665476	18677591	18665485	18667057	18676019	18677591	99	18665471	18665475	18677592	18677596	18667475	18667491	-	70	18665485	18677589
chr9	18685744	18707360	18685744	18688169	18704935	18707360	90	---	---	---	---	18704200	18704216	+	88	---	---
chr9	18688273	18696520	18688273	18689623	18695189	18696520	96	---	---	---	---	18689861	18689893	-	81	18688279	18696518
chr9	18695195	18698440	18695195	18695720	18697915	18698440	91	---	---	---	---	18695749	18695766	-	72	18695195	18698423
chr9	18698368	18719474	18698368	18698595	18719247	18719474	99	---	---	---	---	18699581	18699597	-	76	18698378	18719465
chr9	18702884	18716095	18702884	18704504	18714307	18716095	87	---	---	---	---	18713873	18713887	+	73	18702885	18716093
chr9	18708569	18721164	18708569	18708949	18720784	18721164	88	---	---	---	---	18720291	18720310	+	75	---	---
chr9	18723095	18730789	18723100	18723575	18730308	18730783	99	18723090	18723094	18730790	18730794	18729997	18730049	+	83	18723100	18730781
chr9	18738158	18756011	18738158	18739314	18754793	18756011	91	---	---	---	---	18754222	18754246	+	80	18738158	18756009
chr9	18739400	18748277	18739400	18740642	18747043	18748277	92	18739394	18739399	18748278	18748283	18746750	18746769	+	85	18739417	18748275
chr9	18739820	18748261	18739820	18740626	18747464	18748261	90	---	---	---	---	18747123	18747152	+	73	18739832	18748256
chr9	18765297	18774110	18765297	18766549	18772988	18774110	86	---	---	---	---	18772678	18772706	+	82	18765297	18774108
chr9	18811098	18816245	18811111	18811767	18815600	18816239	94	18811093	18811097	18816246	18816250	18811905	18811916	-	83	18811111	18816237
chr9	18832919	18851899	18832919	18834210	18850585	18851899	94	---	---	---	---	18834942	18834956	-	86	18832919	18851896
chr9	18836127	18845654	18836127	18837450	18844331	18845654	99	---	---	---	---	18837742	18837794	-	71	18836127	18845652
chr9	18876606	18885981	18876618	18877858	18884730	18885972	99	18876601	18876605	18885982	18885986	18884417	18884428	+	91	18876609	18885978
chr9	18892384	18906741	18892384	18894226	18904899	18906741	98	---	---	---	---	18904465	18904479	+	73	18892385	18906739
chr9	18961007	18969986	18961014	18962277	18968716	18969978	96	18961000	18961006	18969987	18969993	18962551	18962584	-	73	18961008	18969976
chr9	18970968	18978942	18970968	18974391	18975520	18978942	99	---	---	---	---	18974440	18974480	-	75	18970973	18978936
chr9	18984468	18992896	18984468	18987779	18989587	18992896	98	---	---	---	---	18987831	18987870	-	77	18984474	18992893
chr9	19013840	19023265	19013840	19014438	19022667	19023265	98	---	---	---	---	19014765	19014788	-	70	---	---
chr9	19025154	19033244	19025163	19026379	19032059	19033239	92	19025149	19025153	19033245	19033249	19031800	19031852	+	73	19025172	19033238
chr9	19045605	19054568	19045605	19046845	19053310	19054568	94	---	---	---	---	19047083	19047116	-	79	19045605	19054566
chr9	19070111	19078911	19070111	19071281	19077638	19078911	88	---	---	---	---	19071552	19071571	-	85	19070116	19078909
chr9	19086234	19100002	19086244	19087922	19098371	19099993	96	19086229	19086233	19100003	19100007	19088343	19088357	-	73	19086244	19099993
chr9	19111740	19120731	19111740	19113000	19119471	19120731	99	---	---	---	---	19119198	19119220	+	73	19111740	19120728
chr9	19129506	19135335	19129506	19129938	19134897	19135329	98	19129500	19129505	19135336	19135341	19134705	19134728	+	75	19129506	19135329
chr9	19153289	19162746	19153289	19154604	19161431	19162746	99	---	---	---	---	19154910	19154921	-	91	19153289	19162744
chr9	19164825	19174667	19164826	19168208	19171239	19174666	95	19164820	19164824	19174668	19174672	19171098	19171120	+	95	19164826	19174663
chr9	19178206	19187660	19178206	19179513	19186333	19187660	97	---	---	---	---	19186013	19186024	+	91	19178206	19187658
chr9	19184678	19188021	19184690	19185038	19187660	19188008	92	19184671	19184677	19188022	19188028	19185141	19185156	-	81	---	---
chr9	19199787	19216378	19199787	19201095	19215071	19216378	99	---	---	---	---	19214584	19214627	+	77	19199787	19216376
chr9	19201649	19211175	19201649	19202974	19209851	19211175	99	---	---	---	---	19203281	19203292	-	91	19201649	19211173
chr9	19229782	19248819	19229782	19231095	19247495	19248808	99	19229777	19229781	19248820	19248824	19231834	19231848	-	86	19229782	19248805
chr9	19237478	19247038	19237478	19238818	19245695	19247038	99	---	---	---	---	19245378	19245389	+	91	19237480	19247034
chr9	19248802	19265155	19248802	19254177	19259773	19265155	99	---	---	---	---	19259539	19259552	+	71	---	---
chr9	19267111	19276083	19267111	19268378	19274817	19276083	99	---	---	---	---	19268616	19268649	-	82	19267114	19276081
chr9	19296498	19306303	19296498	19297766	19305026	19306295	99	19296492	19296497	19306304	19306309	19304663	19304697	+	74	19296498	19306293
chr9	19309884	19324194	19309884	19310506	19323572	19324194	99	---	---	---	---	19322918	19322936	+	78	19309884	19324192
chr9	19340229	19354199	19340229	19340922	19353467	19354199	91	---	---	---	---	19352877	19352906	+	80	19340230	19354193
chr9	19372444	19381889	19372450	19373761	19380575	19381886	98	19372434	19372443	19381890	19381899	19380267	19380288	+	72	19372450	19381887
chr9	19386748	19401063	19386749	19387371	19400441	19401063	99	19386743	19386747	19401064	19401068	19399787	19399803	+	76	19386749	19401061
chr9	19403012	19412656	19403012	19406069	19409635	19412656	86	---	---	---	---	19406115	19406134	-	90	---	---
chr9	19425500	19432240	19425500	19425731	19432009	19432240	92	---	---	---	---	19431861	19431874	+	78	19425501	19432235
chr9	19449945	19469744	19449945	19451836	19467849	19469744	97	---	---	---	---	19452487	19452572	-	91	19449949	19469725
chr9	19453770	19462866	19453770	19454681	19461974	19462866	97	---	---	---	---	19454950	19455001	-	76	---	---
chr9	19478714	19489631	19478714	19479350	19488995	19489631	97	---	---	---	---	19479776	19479791	-	100	19478730	19489629
chr9	19492820	19513131	19492820	19496125	19509835	19513131	94	---	---	---	---	19496742	19496766	-	80	19492821	19513127
chr9	19496601	19502320	19496611	19496753	19502176	19502318	99	19496596	19496600	19502321	19502325	19501933	19501954	+	77	19496611	19502317
chr9	19505734	19516984	19505734	19509039	19513688	19516984	91	---	---	---	---	19509178	19509190	-	84	19505738	19516982
chr9	19539169	19548437	19539169	19540410	19547196	19548437	99	---	---	---	---	19546857	19546873	+	82	19539170	19548435
chr9	19561774	19575713	19561774	19562402	19575085	19575713	98	---	---	---	---	19562976	19562995	-	70	19561774	19575711
chr9	19581138	19589839	19581151	19582413	19588565	19589827	98	19581133	19581137	19589840	19589844	19582639	19582672	-	82	19581151	19589838
chr9	19595495	19609338	19595495	19596121	19608712	19609338	96	---	---	---	---	19596686	19596701	-	93	19595496	19609336
chr9	19613953	19621996	19613966	19615045	19620918	19621981	95	19613948	19613952	19621997	19622001	19615309	19615327	-	73	19613954	19621993
chr9	19614218	19621781	19614218	19614824	19621169	19621781	96	---	---	---	---	19620929	19620949	+	85	---	---
chr9	19623502	19632387	19623502	19624632	19631257	19632387	93	---	---	---	---	19624805	19624826	-	86	19623508	19632375
chr9	19634094	19651657	19634109	19635593	19650120	19651656	92	19634089	19634093	19651658	19651662	19636152	19636180	-	72	19634103	19651654
chr9	19656025	19669423	19656025	19657148	19668301	19669423	98	---	---	---	---	19657690	19657706	-	82	---	---
chr9	19669528	19682572	19669528	19670166	19681934	19682572	99	---	---	---	---	19681385	19681404	+	70	19669528	19682561
chr9	19688849	19709851	19688856	19690227	19708404	19709843	91	19688843	19688848	19709852	19709857	19707495	19707522	+	75	19688858	19709841
chr9	19694628	19703162	19694628	19696894	19700883	19703162	97	---	---	---	---	19697011	19697033	-	95	---	---
chr9	19738969	19751757	19738969	19741595	19748829	19751752	88	19738964	19738968	19751758	19751762	19741883	19741899	-	76	---	---
chr9	19756061	19765554	19756061	19756647	19764968	19765554	98	---	---	---	---	19756932	19756968	-	72	19756061	19765552
chr9	19766320	19775439	19766320	19767581	19774017	19775439	87	---	---	---	---	19767820	19767853	-	79	19766325	19775437
chr9	19783240	19792767	19783240	19784566	19791440	19792767	99	---	---	---	---	19784855	19784907	-	71	19783241	19792762
chr9	19812725	19825256	19812738	19813266	19824730	19825253	88	19812720	19812724	19825257	19825261	19824265	19824281	+	88	19812741	19825252
chr9	19859996	19873137	19859998	19860631	19872489	19873122	98	19859991	19859995	19873138	19873142	19871951	19871993	+	74	19859998	19873132
chr9	19897750	19908499	19897750	19901316	19904935	19908499	99	---	---	---	---	19901369	19901496	-	75	19897751	19908496
chr9	19908638	19916429	19908638	19909914	19915153	19916429	99	---	---	---	---	19910089	19910133	-	71	19908640	19916426
chr9	19957083	19969097	19957083	19959389	19966792	19969097	99	---	---	---	---	19959724	19959749	-	76	19957083	19969094
chr9	19971895	19983179	19971898	19974729	19980306	19983171	96	19971890	19971894	19983180	19983184	19974922	19974935	-	85	19971898	19983169
chr9	20016078	20021916	20016078	20016630	20021410	20021916	88	---	---	---	---	20016845	20016863	-	84	20016078	20021913
chr9	20035921	20040135	20035921	20036223	20039817	20040135	91	---	---	---	---	20036385	20036403	-	73	---	---
chr9	20037372	20051938	20037372	20037780	20051518	20051938	92	---	---	---	---	20050886	20050909	+	75	20037374	20051931
chr9	20041498	20051518	20041498	20042099	20050903	20051518	90	---	---	---	---	20050526	20050538	+	84	20041498	20051516
chr9	20055056	20070674	20055056	20055326	20070404	20070674	97	---	---	---	---	20055769	20055798	-	73	20055057	20070665
chr9	20055782	20068299	20055782	20058900	20065158	20068299	93	---	---	---	---	20059132	20059155	-	75	20055782	20068297
chr9	20104574	20118607	20104574	20105191	20117989	20118607	97	---	---	---	---	20105606	20105646	-	70	20104575	20118604
chr9	20121368	20133017	20121378	20121853	20132532	20133007	98	20121362	20121367	20133018	20133023	20122109	20122156	-	81	20121378	20133007
chr9	20157296	20164716	20157296	20157993	20164019	20164716	97	---	---	---	---	20163718	20163733	+	75	20157297	20164714
chr9	20184879	20194456	20184879	20185474	20193859	20194456	97	---	---	---	---	20193439	20193462	+	75	20184879	20194453
chr9	20199410	20207306	20199410	20200645	20206112	20207306	94	---	---	---	---	20205838	20205873	+	80	20199410	20207304
chr9	20218003	20228766	20218003	20218333	20228432	20228766	88	---	---	---	---	20228324	20228360	+	72	20218016	20228760
chr9	20218550	20227474	20218564	20219797	20226238	20227473	99	20218544	20218549	20227475	20227480	20220036	20220069	-	76	20218550	20227473
chr9	20266763	20279487	20266763	20267237	20279013	20279487	99	---	---	---	---	20267496	20267541	-	73	20266763	20279485
chr9	20287458	20298506	20287458	20288715	20297249	20298506	99	---	---	---	---	20296943	20296959	+	76	---	---
chr9	20309066	20322722	20309066	20312754	20319035	20322722	99	---	---	---	---	20313037	20313068	-	71	20309066	20322720
chr9	20309985	20321548	20309985	20311580	20319953	20321548	99	---	---	---	---	20311869	20311902	-	82	---	---
chr9	20349428	20363546	20349439	20351187	20361782	20363531	98	20349423	20349427	20363547	20363551	20361346	20361362	+	70	20349431	20363537
chr9	20369108	20377513	20369112	20369868	20376741	20377512	92	20369102	20369107	20377514	20377519	20370186	20370210	-	80	20369110	20377509
chr9	20406813	20415762	20406813	20408083	20414490	20415762	99	---	---	---	---	20408320	20408347	-	85	20406814	20415760
chr9	20419684	20441414	20419696	20421432	20439675	20441412	97	20419677	20419683	20441415	20441421	20438953	20438972	+	70	20419697	20441410
chr9	20420608	20440763	20420618	20420770	20440599	20440751	98	20420603	20420607	20440764	20440768	20421689	20421708	-	95	20420626	20440758
chr9	20426032	20435540	20426036	20427351	20434224	20435540	95	20426027	20426031	20435541	20435545	20427656	20427667	-	91	20426033	20435538
chr9	20451383	20465212	20451383	20453067	20463527	20465212	99	---	---	---	---	20463094	20463110	+	70	20451386	20465210
chr9	20492228	20513133	20492228	20493539	20511842	20513133	93	---	---	---	---	20511034	20511082	+	81	20492228	20513131
chr9	20500208	20511815	20500208	20500683	20511340	20511815	99	---	---	---	---	20511034	20511082	+	81	20500208	20511813
chr9	20544596	20562868	20544596	20545850	20561593	20562868	94	---	---	---	---	20546478	20546496	-	78	20544600	20562866
chr9	20551927	20561267	20551927	20553179	20560013	20561267	99	---	---	---	---	20559707	20559718	+	91	20551938	20561264
chr9	20584643	20605388	20584643	20587666	20601980	20605388	86	---	---	---	---	20601326	20601340	+	86	---	---
chr9	20647259	20656154	20647259	20648521	20654954	20656154	93	---	---	---	---	20648770	20648802	-	81	20647265	20656152
chr9	20660913	20665940	20660913	20661453	20665423	20665940	91	---	---	---	---	20661517	20661535	-	73	20660930	20665939
chr9	20688459	20706895	20688459	20689709	20705645	20706895	99	---	---	---	---	20705004	20705047	+	77	20688459	20706892
chr9	20693299	20702756	20693313	20694620	20701442	20702750	99	20693293	20693298	20702757	20702762	20701104	20701116	+	76	20693300	20702748
chr9	20693443	20702040	20693443	20693911	20701572	20702040	99	---	---	---	---	20694234	20694261	-	89	20693458	20702028
chr9	20719152	20738747	20719166	20720056	20737865	20738732	85	20719147	20719151	20738748	20738752	20720752	20720796	-	71	20719154	20738735
chr9	20728830	20737721	20728830	20729712	20736839	20737721	97	---	---	---	---	20730043	20730068	-	80	20728836	20737719
chr9	20745938	20767641	20745938	20747233	20766407	20767641	93	---	---	---	---	20747934	20747970	-	72	20745941	20767639
chr9	20748026	20760429	20748026	20749716	20758737	20760429	97	---	---	---	---	20758451	20758487	+	75	---	---
chr9	20795286	20805874	20795286	20798775	20802387	20805874	99	---	---	---	---	20802231	20802329	+	78	20795287	20805872
chr9	20814677	20831707	20814677	20815114	20831292	20831707	92	---	---	---	---	20830540	20830567	+	75	20814692	20831695
chr9	20818227	20827070	20818227	20819130	20826156	20827070	97	---	---	---	---	20819448	20819472	-	80	20818227	20827067
chr9	20831705	20845541	20831705	20833437	20843807	20845541	98	---	---	---	---	20843375	20843389	+	73	---	---
chr9	20857951	20866837	20857951	20859164	20865612	20866827	93	20857945	20857950	20866838	20866843	20859402	20859436	-	82	20857951	20866825
chr9	20868335	20873198	20868350	20869530	20871968	20873195	86	20868330	20868334	20873199	20873203	---	---	0	--	---	---
chr9	20877530	20895680	20877530	20877892	20895318	20895680	96	---	---	---	---	20878231	20878290	-	76	20877541	20895672
chr9	20936190	20950374	20936190	20936824	20949727	20950374	92	---	---	---	---	20949102	20949122	+	71	20936191	20950372
chr9	20962072	20983655	20962072	20962355	20983373	20983655	94	---	---	---	---	20982372	20982410	+	71	---	---
chr9	20962777	20976737	20962777	20964512	20975058	20976736	93	20962772	20962776	20976738	20976742	20974623	20974637	+	73	---	---
chr9	21000391	21021001	21000391	21000971	21020421	21021001	96	---	---	---	---	21001501	21001525	-	80	---	---
chr9	21001004	21013763	21001004	21003122	21011641	21013763	98	---	---	---	---	21003485	21003522	-	84	---	---
chr9	21021921	21035599	21021921	21023537	21033983	21035599	98	---	---	---	---	21023905	21023919	-	73	---	---
chr9	21037290	21042460	21037290	21037990	21041743	21042460	96	---	---	---	---	21041593	21041604	+	75	21037290	21042458
chr9	21043886	21053428	21043896	21045226	21052095	21053425	99	21043879	21043885	21053429	21053435	21045412	21045424	-	100	21043886	21053426
chr9	21064113	21083757	21064113	21064499	21083367	21083757	92	---	---	---	---	21065258	21065274	-	88	21064117	21083755
chr9	21065739	21079774	21065739	21067076	21078491	21079774	91	---	---	---	---	21067491	21067505	-	73	21065739	21079770
chr9	21095781	21117098	21095781	21096179	21116700	21117098	98	---	---	---	---	21097182	21097194	-	84	21095782	21117082
chr9	21110257	21117371	21110257	21110542	21117086	21117371	97	---	---	---	---	21116796	21116816	+	80	21110270	21117368
chr9	21124719	21139230	21124719	21125252	21138696	21139230	86	---	---	---	---	21125864	21125876	-	76	21124726	21139228
chr9	21125269	21142164	21125269	21127547	21139749	21142164	87	---	---	---	---	21127941	21127960	-	75	21125271	21142148
chr9	21125962	21142164	21125962	21127547	21140576	21142164	93	---	---	---	---	21127941	21127960	-	75	---	---
chr9	21128827	21138697	21128827	21132103	21135421	21138697	99	---	---	---	---	21132161	21132259	-	78	21128827	21138694
chr9	21144870	21164284	21144870	21145256	21163895	21164284	92	---	---	---	---	21146015	21146031	-	88	21144873	21164282
chr9	21146497	21160298	21146497	21147790	21158950	21160298	91	---	---	---	---	21148184	21148198	-	73	21146497	21160294
chr9	21199657	21208287	21199657	21202810	21205141	21208287	99	---	---	---	---	21202827	21202839	-	76	---	---
chr9	21208379	21215823	21208379	21209051	21215152	21215823	98	---	---	---	---	21214848	21214865	+	77	21208380	21215820
chr9	21227947	21248835	21227947	21229208	21247604	21248821	94	21227942	21227946	21248836	21248840	21230101	21230126	-	73	21227947	21248829
chr9	21232317	21244309	21232317	21232793	21243833	21244309	99	---	---	---	---	21233051	21233098	-	81	21232317	21244306
chr9	21255474	21267861	21255474	21255818	21267517	21267861	93	---	---	---	---	21267015	21267044	+	73	21255480	21267858
chr9	21261760	21280668	21261760	21264526	21277901	21280668	94	---	---	---	---	21265166	21265184	-	78	21261774	21280653
chr9	21267931	21273200	21267939	21268229	21272906	21273196	97	21267926	21267930	21273201	21273205	21268356	21268376	-	80	21267939	21273198
chr9	21274685	21282156	21274685	21275347	21281494	21282156	99	---	---	---	---	21275585	21275601	-	82	21274685	21282154
chr9	21295376	21307586	21295376	21298408	21304620	21307586	91	---	---	---	---	21298694	21298718	-	84	21295376	21307584
chr9	21295376	21307586	21295376	21298408	21304620	21307586	91	---	---	---	---	21298694	21298718	-	84	21295376	21307584
chr9	21309521	21318731	21309521	21310758	21317513	21318731	92	---	---	---	---	21317180	21317205	+	80	21309521	21318729
chr9	21321255	21333824	21321255	21323091	21332018	21333824	89	---	---	---	---	21323340	21323385	-	71	---	---
chr9	21323091	21330079	21323091	21323504	21329666	21330079	99	---	---	---	---	21323742	21323758	-	82	21323091	21330077
chr9	21331471	21335135	21331471	21332026	21334560	21335135	85	---	---	---	---	21332135	21332152	-	88	---	---
chr9	21334838	21347989	21334838	21335448	21347356	21347989	92	---	---	---	---	21335903	21335922	-	70	---	---
chr9	21335646	21339323	21335646	21336155	21338814	21339323	92	---	---	---	---	21338716	21338775	+	75	21335646	21339321
chr9	21342397	21362802	21342397	21345778	21359621	21362802	88	---	---	---	---	21346354	21346381	-	78	---	---
chr9	21342397	21363134	21342397	21346110	21359621	21363134	89	21342390	21342396	21363135	21363141	21346354	21346381	-	78	---	---
chr9	21350354	21359625	21350354	21351027	21358928	21359625	88	---	---	---	---	21351396	21351422	-	74	21350354	21359623
chr9	21379290	21395772	21379290	21380497	21394589	21395772	90	---	---	---	---	21381046	21381070	-	80	---	---
chr9	21386384	21393757	21386384	21387062	21393079	21393757	98	---	---	---	---	21387347	21387362	-	75	21386384	21393755
chr9	21397241	21409796	21397241	21397720	21409317	21409796	97	---	---	---	---	21409065	21409081	+	70	21397241	21409794
chr9	21418403	21427307	21418403	21419650	21426063	21427307	96	---	---	---	---	21419887	21419919	-	81	21418403	21427304
chr9	21448197	21466017	21448197	21451949	21462262	21466017	91	---	---	---	---	21461746	21461769	+	79	21448201	21466011
chr9	21468549	21476479	21468553	21471846	21473171	21476475	98	21468543	21468548	21476480	21476485	21471899	21471938	-	80	21468553	21476477
chr9	21477526	21487137	21477537	21478740	21485928	21487127	92	21477521	21477525	21487138	21487142	21479046	21479073	-	75	---	---
chr9	21487828	21502020	21487837	21489511	21500348	21502011	96	21487818	21487827	21502021	21502030	21499913	21499927	+	73	21487837	21502016
chr9	21502050	21520608	21502050	21504409	21518260	21520608	88	---	---	---	---	21504827	21504862	-	80	---	---
chr9	21522994	21530005	21522994	21523719	21529283	21530005	93	---	---	---	---	21523885	21523912	-	71	21522994	21530003
chr9	21530837	21540376	21530841	21532153	21539025	21540376	96	21530832	21530836	21540377	21540381	21538708	21538719	+	91	21530842	21540373
chr9	21540448	21549376	21540458	21541686	21548122	21549369	97	21540443	21540447	21549377	21549381	21541923	21541955	-	81	21540458	21549375
chr9	21577585	21586170	21577597	21581067	21582696	21586159	98	21577580	21577584	21586171	21586175	21581123	21581167	-	80	21577598	21586166
chr9	21586571	21606614	21586582	21587584	21605615	21606610	90	21586564	21586570	21606615	21606621	21604751	21604795	+	73	21586577	21606612
chr9	21588664	21604640	21588664	21590265	21603037	21604640	95	---	---	---	---	21590865	21590882	-	72	21588664	21604621
chr9	21599042	21605253	21599042	21599642	21604635	21605253	94	---	---	---	---	21604409	21604424	+	100	---	---
chr9	21599624	21606614	21599636	21600005	21606243	21606611	96	21599617	21599623	21606615	21606621	21605931	21605986	+	73	21599630	21606612
chr9	21646150	21655145	21646150	21647431	21653865	21655145	99	---	---	---	---	21647697	21647730	-	73	21646159	21655143
chr9	21661420	21675385	21661420	21661559	21675233	21675373	96	21661414	21661419	21675386	21675391	21674549	21674718	+	71	21661423	21675381
chr9	21663632	21672597	21663632	21664874	21671338	21672597	97	---	---	---	---	21671070	21671103	+	82	21663632	21672595
chr9	21701080	21713979	21701091	21704226	21710860	21713971	90	21701075	21701079	21713980	21713984	21710537	21710560	+	91	21701085	21713968
chr9	21709446	21718945	21709446	21710778	21717613	21718945	96	---	---	---	---	21711070	21711120	-	70	21709449	21718943
chr9	21736502	21751669	21736502	21737893	21750278	21751669	94	---	---	---	---	21738475	21738495	-	71	---	---
chr9	21739930	21756323	21739930	21741208	21755044	21756323	99	---	---	---	---	21754495	21754521	+	77	21739930	21756321
chr9	21742308	21749716	21742312	21742976	21749042	21749706	99	21742302	21742307	21749717	21749722	21743261	21743278	-	72	21742309	21749704
chr9	21754431	21757359	21754431	21754737	21757053	21757359	85	---	---	---	---	21754764	21754809	-	71	---	---
chr9	21763552	21772988	21763552	21764870	21771631	21772988	96	---	---	---	---	21765185	21765208	-	79	---	---
chr9	21794602	21805116	21794602	21795268	21804451	21805116	91	---	---	---	---	21795633	21795670	-	78	---	---
chr9	21807710	21817225	21807720	21809004	21815775	21817215	87	21807704	21807709	21817226	21817231	21815436	21815458	+	78	21807711	21817215
chr9	21846382	21860138	21846382	21847013	21859507	21860138	97	---	---	---	---	21847587	21847606	-	70	21846382	21860135
chr9	21868088	21877810	21868088	21868302	21877593	21877810	96	---	---	---	---	21868434	21868465	-	71	---	---
chr9	21882334	21891800	21882334	21883647	21890468	21891800	97	---	---	---	---	21890146	21890161	+	93	21882334	21891795
chr9	21899589	21917331	21899589	21900797	21916098	21917331	94	---	---	---	---	21901306	21901330	-	76	21899594	21917328
chr9	21907178	21914431	21907178	21908008	21913601	21914431	92	---	---	---	---	21908012	21908028	-	76	---	---
chr9	21930626	21936449	21930626	21931749	21935290	21936449	93	---	---	---	---	21931798	21931822	-	76	---	---
chr9	21941621	21950983	21941625	21942921	21949703	21950978	92	21941614	21941620	21950984	21950990	21943237	21943261	-	80	21941625	21950979
chr9	21971387	21979343	21971387	21972607	21978125	21979343	94	---	---	---	---	21972845	21972858	-	100	21971388	21979340
chr9	21998305	22011119	21998305	21998923	22010501	22011119	91	---	---	---	---	21999400	21999449	-	70	---	---
chr9	22002108	22023360	22002114	22003607	22021799	22023349	95	22002103	22002107	22023361	22023365	22004312	22004331	-	75	22002114	22023346
chr9	22006345	22015897	22006348	22007672	22014552	22015896	97	22006340	22006344	22015898	22015902	22007964	22008016	-	71	22006351	22015894
chr9	22031058	22040238	22031058	22032580	22038660	22040238	92	---	---	---	---	22032810	22032841	-	81	22031059	22040228
chr9	22050510	22056479	22050510	22050622	22056367	22056479	98	---	---	---	---	22056283	22056296	+	71	---	---
chr9	22085231	22094594	22085234	22086508	22093324	22094594	95	22085225	22085230	22094595	22094600	22093125	22093137	+	100	22085234	22094592
chr9	22096411	22113025	22096419	22099837	22109609	22113025	95	22096405	22096410	22113026	22113031	22099913	22099927	-	73	22096416	22113020
chr9	22096879	22111458	22096892	22098259	22110078	22111444	95	22096873	22096878	22111459	22111464	22110042	22110075	+	76	22096881	22111450
chr9	22108577	22111071	22108577	22108930	22110717	22111071	93	---	---	---	---	---	---	0	--	22108589	22111069
chr9	22117019	22135900	22117024	22118154	22134753	22135885	93	22117014	22117018	22135901	22135905	22118812	22118828	-	88	22117024	22135887
chr9	22118193	22127796	22118193	22118791	22127198	22127796	99	---	---	---	---	22118997	22119024	-	78	22118193	22127794
chr9	22137008	22144338	22137015	22138264	22143079	22144329	98	22137001	22137007	22144339	22144345	22138377	22138406	-	76	22137008	22144327
chr9	22171016	22180333	22171016	22171382	22179966	22180333	91	---	---	---	---	22179696	22179721	+	73	22171023	22180329
chr9	22171689	22179967	22171689	22175233	22176422	22179967	99	---	---	---	---	22176389	22176401	+	76	22171689	22179964
chr9	22180438	22189663	22180438	22181679	22188427	22189663	96	---	---	---	---	22181989	22182014	-	80	22180438	22189661
chr9	22195132	22215875	22195132	22196736	22214272	22215875	93	---	---	---	---	22197597	22197613	-	88	22195141	22215866
chr9	22195362	22217210	22195362	22198075	22214501	22217210	94	---	---	---	---	22198751	22198777	-	77	22195370	22217195
chr9	22203609	22211242	22203609	22203839	22211015	22211242	88	---	---	---	---	22203972	22203986	-	73	---	---
chr9	22203629	22211315	22203629	22203912	22211033	22211315	90	---	---	---	---	22203972	22203986	-	73	---	---
chr9	22219421	22228355	22219421	22221049	22226727	22228355	99	---	---	---	---	22221220	22221250	-	74	22219421	22228353
chr9	22230179	22238997	22230179	22232537	22236650	22238997	97	---	---	---	---	22232653	22232675	-	91	---	---
chr9	22245662	22256946	22245662	22248512	22254095	22256946	95	---	---	---	---	22248742	22248767	-	73	22245662	22256944
chr9	22286625	22298652	22286625	22289021	22296258	22298652	94	---	---	---	---	22289239	22289333	-	70	22286625	22298649
chr9	22299007	22313132	22299007	22299722	22312417	22313132	96	---	---	---	---	22311887	22311901	+	73	---	---
chr9	22329205	22337627	22329205	22332816	22334011	22337627	98	---	---	---	---	22333919	22333957	+	74	---	---
chr9	22333884	22342291	22333884	22337485	22338695	22342291	99	---	---	---	---	22338671	22338692	+	81	22333896	22342289
chr9	22351616	22369186	22351616	22357499	22363303	22369186	100	---	---	---	---	22363052	22363073	+	77	22351629	22369182
chr9	22371247	22392209	22371247	22372756	22390701	22392209	98	---	---	---	---	22389978	22389997	+	75	22371248	22392205
chr9	22380367	22387899	22380381	22381079	22387192	22387890	99	22380362	22380366	22387900	22387904	22386892	22386909	+	72	22380381	22387888
chr9	22394407	22407273	22394407	22395716	22405970	22407273	93	---	---	---	---	22395970	22395989	-	90	22394407	22407271
chr9	22415259	22424035	22415259	22416382	22422811	22424035	89	---	---	---	---	22422504	22422545	+	73	22415262	22424033
chr9	22424972	22438243	22424972	22428322	22434913	22438243	98	---	---	---	---	22434661	22434684	+	75	---	---
chr9	22451351	22469482	22451355	22452668	22468163	22469473	99	22451346	22451350	22469483	22469487	22467389	22467414	+	73	22451357	22469473
chr9	22453241	22461953	22453241	22453803	22461391	22461953	99	---	---	---	---	---	---	0	--	---	---
chr9	22469472	22472146	22469472	22469982	22471636	22472146	99	---	---	---	---	22471536	22471557	+	81	22469480	22472142
chr9	22477349	22482467	22477349	22477744	22482072	22482467	99	---	---	---	---	22481968	22482018	+	74	22477349	22482463
chr9	22495860	22505243	22495860	22497171	22503949	22505241	97	22495854	22495859	22505244	22505249	22503631	22503642	+	91	22495860	22505239
chr9	22519789	22534583	22519801	22520194	22534189	22534583	99	22519783	22519788	22534584	22534589	22520840	22520893	-	72	22519793	22534582
chr9	22567594	22577311	22567596	22569206	22575717	22577311	94	22567588	22567593	22577312	22577317	22569474	22569493	-	85	---	---
chr9	22580896	22594447	22580905	22582175	22593144	22594442	89	22580891	22580895	22594448	22594452	22592618	22592632	+	73	22580897	22594429
chr9	22581302	22594406	22581309	22582127	22593606	22594394	89	22581296	22581301	22594407	22594412	22582555	22582574	-	85	---	---
chr9	22597751	22606880	22597751	22598932	22605672	22606880	92	---	---	---	---	22605335	22605360	+	76	22597756	22606878
chr9	22626214	22638492	22626220	22628020	22636683	22638483	99	22626209	22626213	22638493	22638497	22628381	22628416	-	75	22626220	22638478
chr9	22652690	22661948	22652690	22653905	22660723	22661948	96	---	---	---	---	22660408	22660419	+	91	22652691	22661943
chr9	22665208	22685527	22665208	22668392	22682343	22685527	99	---	---	---	---	22681699	22681714	+	87	22665208	22685523
chr9	22671773	22682363	22671782	22675340	22678816	22682358	86	22671768	22671772	22682364	22682368	22678730	22678768	+	71	22671780	22682352
chr9	22685991	22691803	22685993	22686126	22691668	22691800	94	22685985	22685990	22691804	22691809	22686286	22686335	-	70	22686000	22691795
chr9	22694681	22703602	22694692	22695937	22702353	22703597	99	22694675	22694680	22703603	22703608	22702081	22702114	+	79	22694683	22703599
chr9	22725804	22747251	22725806	22727297	22745780	22747251	97	22725799	22725803	22747252	22747256	22728080	22728097	-	77	22725806	22747245
chr9	22734457	22743924	22734457	22735795	22742586	22743924	98	---	---	---	---	22736091	22736102	-	91	22734458	22743918
chr9	22758221	22776908	22758221	22760947	22774165	22776908	98	---	---	---	---	22773523	22773538	+	81	22758221	22776904
chr9	22766364	22773309	22766364	22767062	22772611	22773309	99	---	---	---	---	22767304	22767318	-	80	22766364	22773307
chr9	22781794	22794311	22781794	22784860	22791131	22794311	95	---	---	---	---	22790817	22790843	+	85	22781797	22794309
chr9	22794944	22802256	22794956	22795597	22801603	22802244	98	22794939	22794943	22802257	22802261	22795880	22795897	-	77	22794944	22802249
chr9	22821647	22829914	22821647	22823583	22827974	22829914	99	---	---	---	---	22823694	22823723	-	73	22821653	22829912
chr9	22837785	22844713	22837785	22840375	22842106	22844713	96	---	---	---	---	---	---	0	--	22837788	22844711
chr9	22863711	22877228	22863711	22865419	22875520	22877228	87	---	---	---	---	22865899	22865924	-	76	22863719	22877226
chr9	22895463	22900178	22895473	22895847	22899811	22900170	92	22895455	22895462	22900179	22900186	22895905	22895938	-	76	---	---
chr9	22920082	22931097	22920082	22921030	22930148	22931097	99	---	---	---	---	22921084	22921095	-	83	22920083	22931095
chr9	22959425	22966407	22959425	22960485	22965340	22966406	94	22959420	22959424	22966408	22966412	22965291	22965307	+	88	22959425	22966406
chr9	22992837	23001562	22992837	22994111	23000285	23001562	96	---	---	---	---	22994344	22994377	-	79	22992837	23001561
chr9	23020795	23030221	23020795	23021370	23029635	23030221	96	---	---	---	---	23029402	23029429	+	78	23020795	23030217
chr9	23034873	23044310	23034879	23036181	23042998	23044309	98	23034866	23034872	23044311	23044317	23036367	23036379	-	100	23034879	23044307
chr9	23045488	23054429	23045488	23046734	23053173	23054429	97	---	---	---	---	23052900	23052933	+	79	23045488	23054427
chr9	23060400	23072498	23060400	23061893	23071010	23072498	97	---	---	---	---	23061895	23061906	-	100	23060400	23072496
chr9	23073205	23082078	23073205	23074459	23080858	23082078	92	---	---	---	---	23074733	23074752	-	85	23073205	23082076
chr9	23095509	23105021	23095522	23096845	23103682	23105007	99	23095504	23095508	23105022	23105026	23103340	23103390	+	70	23095523	23105016
chr9	23184653	23193651	23184658	23185913	23192381	23193641	96	23184647	23184652	23193652	23193657	23186179	23186212	-	73	23184659	23193641
chr9	23202901	23209056	23202910	23203748	23208221	23209049	97	23202895	23202900	23209057	23209062	23208039	23208051	+	76	23202911	23209040
chr9	23230260	23247866	23230260	23231807	23246300	23247866	97	---	---	---	---	23232520	23232532	-	92	23230263	23247859
chr9	23235644	23246270	23235644	23236219	23245695	23246270	99	---	---	---	---	23236618	23236629	-	75	23235651	23246267
chr9	23236759	23245695	23236759	23237974	23244441	23245695	96	---	---	---	---	23238212	23238245	-	82	23236763	23245693
chr9	23236958	23245597	23236958	23237876	23244640	23245597	94	---	---	---	---	23238087	23238116	-	76	23236965	23245594
chr9	23246731	23257010	23246731	23247645	23256071	23257010	90	---	---	---	---	23247948	23247971	-	83	23246744	23257004
chr9	23247042	23256794	23247056	23247416	23256376	23256781	85	23247036	23247041	23256795	23256800	23247833	23247864	-	71	---	---
chr9	23263373	23269977	23263373	23264415	23268897	23269977	92	---	---	---	---	23264568	23264585	-	77	23263373	23269975
chr9	23277308	23286270	23277308	23278533	23284988	23286270	94	---	---	---	---	23284717	23284749	+	81	23277308	23286265
chr9	23288410	23300536	23288410	23290541	23298404	23300536	89	---	---	---	---	23298083	23298094	+	75	23288417	23300535
chr9	23292287	23309348	23292287	23296054	23305605	23309348	92	---	---	---	---	23296495	23296515	-	76	23292289	23309343
chr9	23297262	23310028	23297262	23298593	23308719	23310028	96	---	---	---	---	23308306	23308325	+	90	23297262	23310025
chr9	23344362	23354095	23344362	23344584	23353873	23354095	99	---	---	---	---	23353748	23353767	+	80	23344363	23354087
chr9	23354093	23362457	23354093	23357351	23359197	23362457	99	---	---	---	---	23357404	23357444	-	75	23354093	23362455
chr9	23368255	23386734	23368255	23368880	23386115	23386734	94	---	---	---	---	23369434	23369448	-	73	---	---
chr9	23373494	23384513	23373494	23374988	23383019	23384513	99	---	---	---	---	23382617	23382672	+	75	23373495	23384498
chr9	23421623	23441508	23421623	23425139	23437939	23441508	97	---	---	---	---	23425726	23425740	-	86	23421623	23441506
chr9	23447635	23465036	23447635	23448445	23464219	23465036	93	---	---	---	---	23463561	23463576	+	75	---	---
chr9	23453653	23458073	23453666	23454181	23457543	23458058	98	23453648	23453652	23458074	23458078	23457383	23457402	+	80	23453658	23458071
chr9	23465059	23486489	23465059	23468204	23483337	23486489	99	---	---	---	---	23482862	23482931	+	74	23465059	23486486
chr9	23469282	23480731	23469282	23471672	23478341	23480731	99	---	---	---	---	23478029	23478102	+	79	23469282	23480729
chr9	23496718	23503384	23496718	23498052	23502051	23503384	98	---	---	---	---	23501851	23501887	+	72	23496719	23503377
chr9	23504523	23518557	23504523	23507670	23515410	23518557	98	---	---	---	---	23507728	23507742	-	73	23504536	23518555
chr9	23530360	23533993	23530360	23530821	23533532	23533993	98	---	---	---	---	23530892	23530913	-	72	23530361	23533992
chr9	23535873	23545152	23535873	23537142	23543887	23545152	93	---	---	---	---	23537458	23537480	-	78	23535873	23545150
chr9	23550941	23570883	23550941	23552565	23569258	23570883	95	---	---	---	---	23568647	23568665	+	73	23550941	23570880
chr9	23554692	23563589	23554692	23555934	23562320	23563589	94	---	---	---	---	23556220	23556248	-	82	23554701	23563587
chr9	23594981	23612496	23594981	23595670	23611808	23612496	95	---	---	---	---	23611023	23611059	+	70	---	---
chr9	23617670	23626929	23617670	23618902	23625682	23626929	95	---	---	---	---	23619192	23619203	-	91	23617671	23626919
chr9	23644018	23659422	23644018	23648626	23654814	23659422	99	---	---	---	---	23654505	23654520	+	87	23644019	23659419
chr9	23683543	23693339	23683543	23685501	23691383	23693339	97	---	---	---	---	23691134	23691151	+	77	---	---
chr9	23698572	23716477	23698572	23699702	23715305	23716477	90	---	---	---	---	23700327	23700341	-	80	23698573	23716462
chr9	23699795	23708405	23699795	23700756	23707423	23708405	92	---	---	---	---	23701039	23701055	-	82	23699796	23708392
chr9	23728160	23735672	23728160	23728832	23735002	23735672	95	---	---	---	---	23734699	23734716	+	77	23728161	23735670
chr9	23736607	23749757	23736613	23737138	23749232	23749754	94	23736602	23736606	23749758	23749762	23748727	23748739	+	76	---	---
chr9	23760952	23772561	23760960	23761437	23772104	23772557	92	23760941	23760951	23772562	23772572	23771826	23771877	+	80	23760960	23772555
chr9	23776023	23787395	23776026	23776501	23786920	23787395	98	23776016	23776022	23787396	23787402	23776758	23776808	-	76	23776024	23787392
chr9	23789431	23806399	23789431	23789546	23806284	23806399	95	---	---	---	---	23790126	23790144	-	84	23789431	23806394
chr9	23792414	23801501	23792414	23796347	23797568	23801501	99	---	---	---	---	23796413	23796447	-	74	23792422	23801497
chr9	23802976	23806758	23802987	23803323	23806394	23806749	88	23802971	23802975	23806759	23806763	23806270	23806304	+	85	23802980	23806743
chr9	23872150	23881474	23872157	23873464	23880175	23881466	94	23872144	23872149	23881475	23881480	23879858	23879869	+	91	23872157	23881471
chr9	23881637	23890536	23881637	23882855	23889314	23890536	96	---	---	---	---	23883094	23883127	-	82	23881637	23890534
chr9	23904866	23916429	23904866	23907547	23913807	23916429	93	---	---	---	---	23913551	23913574	+	75	23904866	23916427
chr9	23937937	23949552	23937937	23940611	23946893	23949552	97	---	---	---	---	23946637	23946660	+	75	23937937	23949550
chr9	24021228	24036069	24021228	24021704	24035593	24036069	98	---	---	---	---	24022298	24022330	-	72	24021228	24036064
chr9	24040043	24047447	24040052	24040725	24046766	24047439	99	24040038	24040042	24047448	24047452	24040966	24040980	-	80	24040045	24047434
chr9	24050321	24059273	24050321	24051567	24058004	24059272	93	24050316	24050320	24059274	24059278	24051855	24051889	-	74	---	---
chr9	24061795	24073371	24061796	24062469	24072690	24073362	97	24061790	24061794	24073372	24073376	24072453	24072523	+	71	24061797	24073360
chr9	24106136	24124129	24106146	24107383	24122935	24124125	94	24106130	24106135	24124130	24124135	24107783	24107806	-	75	24106144	24124121
chr9	24110506	24119612	24110506	24111851	24118284	24119612	96	---	---	---	---	24112089	24112121	-	81	24110506	24119610
chr9	24150462	24159442	24150462	24151715	24158182	24159442	98	---	---	---	---	24151957	24151989	-	81	24150467	24159440
chr9	24164321	24185037	24164321	24166013	24183345	24185037	97	---	---	---	---	24182717	24182745	+	72	24164322	24185035
chr9	24169244	24175967	24169244	24169838	24175373	24175967	99	---	---	---	---	24169999	24170014	-	75	24169244	24175964
chr9	24195719	24203103	24195727	24196415	24202403	24203096	95	24195707	24195718	24203104	24203115	24202103	24202118	+	75	24195730	24203094
chr9	24219891	24231663	24219891	24223225	24228328	24231663	99	---	---	---	---	24223356	24223384	-	79	24219891	24231659
chr9	24260287	24274552	24260287	24262126	24272601	24274552	92	---	---	---	---	24262548	24262562	-	73	24260287	24274550
chr9	24260750	24274552	24260750	24262126	24273064	24274552	91	---	---	---	---	24272692	24272747	+	78	24260755	24274550
chr9	24298883	24301892	24298883	24299130	24301650	24301884	91	24298878	24298882	24301893	24301897	24301547	24301576	+	73	24298883	24301891
chr9	24323008	24341349	24323023	24324965	24339400	24341342	98	24323003	24323007	24341350	24341354	24325614	24325626	-	76	---	---
chr9	24329415	24338679	24329415	24330534	24337579	24338679	96	---	---	---	---	24337376	24337408	+	84	---	---
chr9	24341340	24350952	24341340	24342549	24349703	24350952	95	---	---	---	---	24349435	24349466	+	81	24341342	24350950
chr9	24350947	24354633	24350947	24352279	24353303	24354633	93	---	---	---	---	---	---	0	--	---	---
chr9	24362371	24366081	24362371	24363301	24365151	24366081	87	24362366	24362370	24366082	24366086	24365082	24365106	+	76	---	---
chr9	24367592	24379376	24367592	24368102	24378884	24379376	92	---	---	---	---	24368460	24368518	-	74	24367604	24379374
chr9	24391928	24401393	24391940	24393251	24400077	24401386	98	24391922	24391927	24401394	24401399	24399760	24399771	+	91	24391937	24401384
chr9	24439615	24453838	24439615	24440352	24453100	24453838	98	---	---	---	---	24440829	24440848	-	75	24439615	24453836
chr9	24443087	24452525	24443089	24444409	24451200	24452519	99	24443082	24443086	24452526	24452530	24444715	24444726	-	91	24443087	24452519
chr9	24471691	24481029	24471691	24472928	24479793	24481029	99	---	---	---	---	24479476	24479487	+	91	24471691	24481027
chr9	24471691	24480950	24471691	24472849	24479793	24480950	99	---	---	---	---	24472886	24472915	-	83	24471691	24480939
chr9	24498927	24519042	24498927	24501411	24516592	24519042	88	---	---	---	---	24516192	24516206	+	93	24498927	24519037
chr9	24498927	24515983	24498927	24499590	24515319	24515983	98	---	---	---	---	24514533	24514553	+	71	24498927	24515976
chr9	24504026	24511837	24504026	24505300	24510563	24511837	99	---	---	---	---	24510342	24510386	+	71	24504026	24511835
chr9	24528899	24533771	24528899	24529051	24533619	24533771	92	---	---	---	---	24533590	24533605	+	75	---	---
chr9	24536874	24555471	24536874	24539938	24552324	24555471	86	---	---	---	---	24540481	24540511	-	80	24536882	24555465
chr9	24537970	24553967	24537970	24538517	24553420	24553967	90	---	---	---	---	24538988	24539027	-	75	24537982	24553965
chr9	24539919	24559336	24539930	24540379	24558887	24559336	90	24539914	24539918	24559337	24559341	24557961	24557981	+	90	---	---
chr9	24540829	24562285	24540840	24542989	24560111	24562276	89	24540824	24540828	24562286	24562290	24559303	24559319	+	88	---	---
chr9	24547625	24564869	24547632	24549254	24563244	24564868	97	24547620	24547624	24564870	24564874	24549855	24549870	-	81	24547633	24564866
chr9	24580704	24588002	24580704	24581348	24587359	24588002	99	---	---	---	---	24581632	24581649	-	72	24580704	24587998
chr9	24614111	24634071	24614111	24614763	24633419	24634071	98	---	---	---	---	24615466	24615485	-	75	---	---
chr9	24618014	24626948	24618014	24619252	24625699	24626948	98	---	---	---	---	24625427	24625460	+	79	24618014	24626946
chr9	24648149	24661368	24648149	24648607	24660909	24661368	94	---	---	---	---	24649186	24649223	-	73	24648160	24661365
chr9	24664351	24671855	24664351	24665029	24671177	24671855	98	---	---	---	---	24670916	24670930	+	80	24664352	24671849
chr9	24677340	24685763	24677340	24681005	24682161	24685763	96	---	---	---	---	24681078	24681093	-	75	---	---
chr9	24698353	24707256	24698353	24699583	24706007	24707256	97	---	---	---	---	24699860	24699879	-	80	24698353	24707254
chr9	24718123	24732627	24718123	24718748	24732002	24732627	98	---	---	---	---	24719396	24719411	-	75	24718123	24732625
chr9	24764179	24775246	24764179	24767379	24772048	24775246	99	---	---	---	---	24767490	24767503	-	100	---	---
chr9	24786416	24795443	24786422	24787589	24794329	24795441	89	24786411	24786415	24795444	24795448	24787895	24787920	-	80	24786422	24795436
chr9	24807174	24820131	24807174	24812665	24814640	24820131	99	---	---	---	---	24812743	24812756	-	100	24807175	24820128
chr9	24833188	24842427	24833188	24836123	24839494	24842427	99	---	---	---	---	24836176	24836292	-	75	24833188	24842424
chr9	24846144	24867395	24846144	24846665	24866874	24867395	96	---	---	---	---	24866183	24866211	+	75	24846155	24867388
chr9	24853065	24866874	24853065	24856012	24863622	24866874	89	---	---	---	---	24856329	24856379	-	86	---	---
chr9	24881524	24896555	24881524	24885668	24892413	24896555	98	---	---	---	---	24892075	24892114	+	87	24881528	24896553
chr9	24913897	24918714	24913897	24914656	24917956	24918714	98	---	---	---	---	24914777	24914789	-	84	24913914	24918707
chr9	24921179	24927310	24921189	24921457	24927039	24927307	97	24921172	24921178	24927311	24927317	24921708	24921725	-	77	24921179	24927301
chr9	24939514	24953770	24939514	24940129	24953155	24953770	99	---	---	---	---	24952504	24952522	+	78	24939514	24953766
chr9	24964307	24969429	24964307	24964966	24968770	24969429	97	---	---	---	---	24965063	24965125	-	80	24964314	24969427
chr9	24979095	24987614	24979095	24980600	24986131	24987614	95	---	---	---	---	24980817	24980829	-	92	24979096	24987610
chr9	24998375	25007338	24998375	24999636	25006074	25007334	98	24998370	24998374	25007339	25007343	24999874	24999907	-	79	24998376	25007332
chr9	25012458	25021873	25012458	25013791	25020537	25021873	97	---	---	---	---	25013977	25013989	-	100	25012458	25021871
chr9	25038409	25048378	25038409	25041837	25044923	25048378	96	---	---	---	---	25044781	25044803	+	95	25038409	25048376
chr9	25074033	25082027	25074033	25074231	25081829	25082027	99	---	---	---	---	25074568	25074599	-	71	25074034	25082025
chr9	25095519	25109470	25095520	25095996	25108994	25109470	98	25095514	25095518	25109471	25109475	25096575	25096595	-	76	25095521	25109468
chr9	25112520	25119192	25112520	25113196	25118517	25119192	96	---	---	---	---	25113278	25113289	-	91	25112520	25119186
chr9	25120509	25124843	25120509	25121446	25123913	25124843	91	---	---	---	---	---	---	0	--	25120511	25124838
chr9	25125038	25134455	25125041	25125628	25133867	25134454	99	25125033	25125037	25134456	25134460	25125912	25125948	-	70	25125041	25134451
chr9	25136010	25147732	25136010	25137693	25146053	25147732	95	---	---	---	---	25137747	25137758	-	91	25136010	25147730
chr9	25162470	25181844	25162470	25163139	25181175	25181844	95	---	---	---	---	25163849	25163867	-	78	25162470	25181841
chr9	25169036	25179932	25169036	25172286	25176634	25179932	96	---	---	---	---	25172293	25172312	-	80	---	---
chr9	25196464	25210547	25196479	25199975	25207037	25210538	97	25196459	25196463	25210548	25210552	25200306	25200329	-	79	25196465	25210542
chr9	25217781	25227296	25217781	25218407	25226670	25227296	97	---	---	---	---	25218612	25218639	-	75	25217784	25227294
chr9	25232661	25239666	25232661	25233726	25238604	25239666	95	---	---	---	---	25238552	25238568	+	88	---	---
chr9	25284422	25295934	25284422	25288446	25291909	25295934	99	---	---	---	---	25291821	25291842	+	77	25284422	25295932
chr9	25306133	25325502	25306133	25309043	25322576	25325502	88	---	---	---	---	25309560	25309573	-	85	---	---
chr9	25313806	25321493	25313821	25314219	25321088	25321488	85	25313801	25313805	25321494	25321498	25320963	25320988	+	80	25313817	25321491
chr9	25321088	25330221	25321088	25322273	25329013	25330221	92	---	---	---	---	25328689	25328714	+	80	25321094	25330219
chr9	25331603	25340783	25331603	25332821	25339587	25340783	95	---	---	---	---	25333130	25333155	-	80	25331603	25340780
chr9	25344514	25357584	25344514	25345738	25356380	25357584	94	---	---	---	---	25355951	25355965	+	73	25344516	25357582
chr9	25368210	25383999	25368219	25368913	25383298	25383986	94	25368205	25368209	25384000	25384004	25382718	25382737	+	90	---	---
chr9	25368903	25384173	25368913	25369199	25383872	25384158	93	25368898	25368902	25384174	25384178	25369858	25369872	-	73	---	---
chr9	25408417	25422425	25408417	25409049	25421793	25422425	98	---	---	---	---	25409574	25409632	-	72	25408420	25422423
chr9	25451813	25465966	25451826	25453495	25464293	25465960	97	25451808	25451812	25465967	25465971	25463857	25463871	+	73	25451818	25465957
chr9	25488384	25501938	25488393	25491993	25498288	25501924	98	25488379	25488383	25501939	25501943	25492224	25492247	-	75	25488393	25501930
chr9	25515616	25529332	25515616	25519646	25525302	25529332	99	---	---	---	---	25519851	25519875	-	72	25515616	25529329
chr9	25553570	25575146	25553570	25557498	25571224	25575146	90	---	---	---	---	25570595	25570622	+	71	---	---
chr9	25577610	25597699	25577610	25578250	25597044	25597687	90	25577605	25577609	25597700	25597704	25579118	25579138	-	85	25577612	25597695
chr9	25584554	25597152	25584559	25585598	25596100	25597139	99	25584548	25584553	25597153	25597158	25585935	25585955	-	85	25584555	25597141
chr9	25623011	25636379	25623011	25624062	25635385	25636379	92	---	---	---	---	25634849	25634895	+	85	25623019	25636376
chr9	25636581	25645154	25636581	25637249	25644485	25645154	91	---	---	---	---	25644348	25644371	+	87	25636596	25645151
chr9	25636594	25645136	25636594	25637231	25644498	25645136	91	---	---	---	---	25644348	25644371	+	87	25636596	25645118
chr9	25645515	25655355	25645515	25646381	25654566	25655355	85	---	---	---	---	25646768	25646780	-	84	25645527	25655351
chr9	25656766	25675788	25656766	25657758	25674803	25675788	94	---	---	---	---	25658497	25658559	-	73	25656767	25675785
chr9	25662896	25674676	25662896	25665543	25671807	25674676	88	---	---	---	---	25665830	25665857	-	85	25662896	25674674
chr9	25677028	25685936	25677028	25678303	25684713	25685936	92	---	---	---	---	25678591	25678624	-	73	25677030	25685934
chr9	25688220	25698054	25688220	25689438	25696856	25698054	94	---	---	---	---	25689780	25689797	-	83	25688220	25698053
chr9	25704303	25713822	25704303	25707486	25710592	25713822	97	---	---	---	---	25710498	25710526	+	75	25704304	25713819
chr9	25729267	25736640	25729268	25729912	25735986	25736632	98	25729261	25729266	25736641	25736646	25735684	25735701	+	72	25729269	25736637
chr9	25744187	25749648	25744187	25744491	25749345	25749648	99	---	---	---	---	25749271	25749305	+	80	25744192	25749646
chr9	25768199	25777523	25768208	25769449	25776280	25777515	98	25768194	25768198	25777524	25777528	25769755	25769766	-	91	25768208	25777513
chr9	25787482	25807203	25787482	25788088	25806596	25807203	85	---	---	---	---	25788752	25788775	-	75	25787491	25807187
chr9	25800609	25817679	25800616	25801788	25816479	25817667	94	25800601	25800608	25817680	25817687	25802334	25802358	-	80	25800624	25817677
chr9	25800775	25817518	25800775	25801635	25816639	25817518	93	---	---	---	---	25802334	25802358	-	80	---	---
chr9	25807220	25816087	25807228	25808488	25814925	25816086	87	25807214	25807219	25816088	25816093	25808788	25808809	-	81	25807221	25816081
chr9	25822720	25831676	25822722	25823987	25830433	25831675	97	25822714	25822719	25831677	25831682	25824226	25824259	-	79	25822722	25831673
chr9	25854930	25862378	25854930	25855115	25862193	25862378	99	---	---	---	---	25862127	25862151	+	72	25854930	25862376
chr9	25864901	25878672	25864901	25866528	25877024	25878658	98	25864896	25864900	25878673	25878677	25866948	25866962	-	73	---	---
chr9	25888466	25896954	25888466	25889928	25895403	25896954	92	---	---	---	---	25890091	25890118	-	75	25888468	25896950
chr9	25898634	25907348	25898634	25899375	25906625	25907348	93	---	---	---	---	25906262	25906287	+	76	25898640	25907345
chr9	25910478	25919923	25910478	25911799	25918600	25919923	98	---	---	---	---	25911971	25911983	-	100	25910479	25919917
chr9	25924940	25933858	25924941	25926184	25932604	25933848	94	25924935	25924939	25933859	25933863	25926461	25926489	-	82	25924941	25933849
chr9	25937387	25944835	25937393	25938074	25944148	25944828	97	25937382	25937386	25944836	25944840	25943953	25943972	+	70	25937397	25944826
chr9	25966769	25984732	25966769	25967898	25983541	25984732	91	---	---	---	---	25968445	25968469	-	80	25966774	25984730
chr9	25969984	25978806	25969984	25971150	25977613	25978806	86	---	---	---	---	25971388	25971402	-	93	25969987	25978804
chr9	26002306	26011236	26002306	26003584	26009997	26011235	93	26002301	26002305	26011237	26011241	26003843	26003855	-	100	26002307	26011227
chr9	26014880	26029085	26014880	26015549	26028417	26029085	96	---	---	---	---	26027780	26027799	+	80	26014885	26029083
chr9	26021579	26028432	26021579	26024148	26025860	26028432	98	---	---	---	---	---	---	0	--	26021579	26028428
chr9	26040623	26058073	26040623	26041048	26057625	26058073	89	---	---	---	---	26041792	26041821	-	83	26040623	26058064
chr9	26045469	26054546	26045481	26046676	26053322	26054538	94	26045464	26045468	26054547	26054551	26053004	26053021	+	83	26045470	26054543
chr9	26058281	26072484	26058281	26061244	26069522	26072484	97	---	---	---	---	26069187	26069204	+	94	---	---
chr9	26090032	26095069	26090032	26090702	26094389	26095069	85	---	---	---	---	---	---	0	--	26090035	26095063
chr9	26098252	26110029	26098252	26102264	26106016	26110029	99	---	---	---	---	26102331	26102358	-	78	26098252	26110027
chr9	26112311	26126274	26112311	26115497	26123092	26126274	96	---	---	---	---	26115831	26115848	-	72	---	---
chr9	26141861	26154617	26141861	26143826	26152645	26154617	98	---	---	---	---	---	---	0	--	---	---
chr9	26203845	26218304	26203845	26206544	26215607	26218304	98	---	---	---	---	26215171	26215198	+	75	---	---
chr9	26240448	26254572	26240448	26242182	26252730	26254572	91	---	---	---	---	26242603	26242617	-	73	26240449	26254570
chr9	26265419	26280322	26265419	26269746	26275992	26280322	98	---	---	---	---	26269947	26269966	-	95	26265431	26280319
chr9	26289150	26298276	26289150	26290851	26296576	26298276	98	---	---	---	---	26291076	26291101	-	73	26289159	26298274
chr9	26302440	26321442	26302440	26302762	26321119	26321442	94	---	---	---	---	26303668	26303680	-	84	---	---
chr9	26303073	26314959	26303077	26303552	26314476	26314951	98	26303066	26303072	26314960	26314966	26314166	26314216	+	76	26303073	26314949
chr9	26326019	26335047	26326022	26327133	26333878	26335044	88	26326013	26326018	26335048	26335053	26333561	26333590	+	86	26326022	26335041
chr9	26391684	26400396	26391684	26392728	26399354	26400396	96	---	---	---	---	26392968	26393001	-	82	26391689	26400394
chr9	26408565	26425815	26408565	26410114	26424204	26425815	92	---	---	---	---	26410672	26410700	-	79	26408565	26425812
chr9	26457821	26466589	26457821	26458682	26465747	26466589	89	---	---	---	---	26465441	26465461	+	85	26457822	26466577
chr9	26469246	26478361	26469252	26470435	26477198	26478356	94	26469238	26469245	26478362	26478369	26470744	26470769	-	80	26469252	26478353
chr9	26490771	26511592	26490771	26491831	26510476	26511592	93	---	---	---	---	26492622	26492636	-	73	---	---
chr9	26490787	26511561	26490787	26491800	26510492	26511561	93	---	---	---	---	26492622	26492636	-	73	---	---
chr9	26497403	26509464	26497414	26500053	26506818	26509457	99	26497395	26497402	26509465	26509472	26500343	26500391	-	71	---	---
chr9	26508395	26515028	26508395	26510557	26512874	26515028	88	---	---	---	---	26510642	26510671	-	73	---	---
chr9	26560681	26569971	26560681	26560999	26569656	26569971	95	---	---	---	---	26569448	26569487	+	80	---	---
chr9	26569089	26578054	26569089	26570367	26576812	26578054	95	---	---	---	---	26570604	26570637	-	82	26569090	26578051
chr9	26586903	26599716	26586903	26588406	26598215	26599716	98	---	---	---	---	26588744	26588809	-	75	26586903	26599712
chr9	26612658	26630562	26612661	26613896	26629322	26630559	99	26612653	26612657	26630563	26630567	26614575	26614593	-	73	26612661	26630554
chr9	26614717	26623666	26614717	26615954	26622429	26623666	99	---	---	---	---	26616228	26616261	-	73	26614719	26623663
chr9	26639533	26647032	26639533	26639641	26646924	26647032	97	---	---	---	---	26639847	26639885	-	84	26639533	26647021
chr9	26700671	26718401	26700671	26701072	26717997	26718401	97	---	---	---	---	26717222	26717251	+	70	26700671	26718399
chr9	26712237	26717408	26712237	26712636	26717009	26717408	96	---	---	---	---	26712843	26712854	-	75	26712237	26717406
chr9	26723175	26731014	26723175	26723925	26730263	26731014	98	---	---	---	---	26724180	26724225	-	73	---	---
chr9	26732377	26751081	26732377	26733710	26749771	26751081	97	---	---	---	---	26734413	26734431	-	78	26732377	26751074
chr9	26735019	26744332	26735019	26735604	26743746	26744332	99	---	---	---	---	26743513	26743540	+	78	26735019	26744330
chr9	26752181	26761551	26752181	26752757	26760975	26761551	98	---	---	---	---	26752963	26752990	-	75	26752182	26761549
chr9	26767837	26777894	26767837	26771197	26774530	26777894	99	---	---	---	---	26771327	26771341	-	80	26767838	26777880
chr9	26803675	26812133	26803675	26804689	26811120	26812133	97	---	---	---	---	26810799	26810832	+	70	26803677	26812131
chr9	26832925	26848012	26832936	26833492	26847454	26848010	94	26832920	26832924	26848013	26848017	26847202	26847220	+	78	26832937	26848000
chr9	26842180	26848504	26842188	26842683	26848005	26848500	95	26842175	26842179	26848505	26848509	26847897	26847911	+	73	26842180	26848498
chr9	26863217	26873389	26863217	26864446	26872160	26873389	99	---	---	---	---	26864728	26864755	-	75	26863224	26873386
chr9	26875384	26888716	26875384	26875724	26888370	26888716	89	---	---	---	---	26887790	26887820	+	77	26875384	26888702
chr9	26876565	26884650	26876565	26879943	26881260	26884650	98	---	---	---	---	26881160	26881176	+	70	26876572	26884647
chr9	26907604	26919023	26907604	26908468	26918155	26919023	97	---	---	---	---	26918030	26918058	+	75	---	---
chr9	26907648	26919022	26907648	26908467	26918199	26919022	96	---	---	---	---	26918030	26918058	+	75	---	---
chr9	26924485	26939060	26924485	26925776	26937769	26939060	95	---	---	---	---	26926341	26926369	-	79	26924488	26939058
chr9	26947941	26966653	26947941	26949178	26965418	26966653	98	---	---	---	---	26964630	26964648	+	78	---	---
chr9	26953599	26963838	26953599	26957275	26960161	26963838	93	---	---	---	---	26957325	26957352	-	85	26953601	26963836
chr9	26983385	26989266	26983389	26983660	26988985	26989256	95	26983380	26983384	26989267	26989271	26983766	26983781	-	87	26983391	26989254
chr9	26994290	27003806	26994290	26995615	27002481	27003806	99	---	---	---	---	26995905	26995957	-	71	26994290	27003802
chr9	27031952	27044409	27031967	27033422	27042928	27044396	93	27031947	27031951	27044410	27044414	27033763	27033811	-	77	27031952	27044400
chr9	27046916	27056817	27046916	27049510	27054220	27056817	98	---	---	---	---	27049734	27049746	-	92	27046916	27056815
chr9	27069602	27079627	27069602	27069816	27079411	27079627	97	---	---	---	---	27070072	27070107	-	72	---	---
chr9	27069827	27081998	27069827	27071902	27079909	27081998	97	---	---	---	---	27079508	27079550	+	90	27069843	27081997
chr9	27102361	27119788	27102361	27103581	27118577	27119787	91	27102356	27102360	27119789	27119793	27117839	27117899	+	85	---	---
chr9	27129944	27144880	27129944	27134279	27140546	27144880	98	---	---	---	---	27134481	27134497	-	94	27129944	27144878
chr9	27161021	27175726	27161021	27162505	27174298	27175726	93	---	---	---	---	27173710	27173738	+	72	27161021	27175724
chr9	27186326	27198782	27186326	27188001	27197051	27198782	93	---	---	---	---	27196619	27196633	+	73	27186326	27198780
chr9	27204318	27213775	27204323	27205370	27212684	27213763	94	27204313	27204317	27213776	27213780	27212386	27212426	+	82	27204320	27213764
chr9	27218604	27236284	27218604	27218985	27235903	27236284	98	---	---	---	---	27235287	27235308	+	86	---	---
chr9	27224374	27233173	27224374	27225193	27232374	27233173	94	---	---	---	---	27225494	27225523	-	83	27224374	27233169
chr9	27225050	27233435	27225050	27225457	27233030	27233435	94	---	---	---	---	27225632	27225660	-	86	27225062	27233433
chr9	27230845	27236544	27230845	27233622	27233746	27236544	88	---	---	---	---	27233727	27233742	+	81	---	---
chr9	27239744	27251555	27239744	27241431	27249874	27251555	97	---	---	---	---	27249585	27249603	+	73	27239744	27251553
chr9	27278644	27300602	27278644	27279796	27299449	27300602	96	---	---	---	---	27280694	27280711	-	72	27278646	27300600
chr9	27280082	27288601	27280082	27281310	27287351	27288601	95	---	---	---	---	27287088	27287121	+	76	27280091	27288599
chr9	27301646	27313230	27301646	27303130	27311756	27313230	96	---	---	---	---	27311353	27311412	+	76	27301647	27313228
chr9	27301777	27312784	27301789	27302672	27311899	27312773	96	27301771	27301776	27312785	27312790	27311743	27311764	+	86	---	---
chr9	27318323	27327825	27318323	27319658	27326531	27327825	96	---	---	---	---	27319961	27319972	-	91	27318324	27327819
chr9	27343068	27352491	27343068	27344390	27351188	27352491	97	---	---	---	---	27350848	27350859	+	83	27343068	27352489
chr9	27362869	27371839	27362875	27364138	27370591	27371836	96	27362864	27362868	27371840	27371844	27364374	27364407	-	82	27362875	27371831
chr9	27377065	27391938	27377065	27381370	27387634	27391938	99	---	---	---	---	27381574	27381592	-	94	27377065	27391936
chr9	27426304	27435358	27426304	27427423	27434231	27435358	91	---	---	---	---	27427700	27427752	-	73	27426304	27435340
chr9	27426312	27434805	27426312	27426855	27434239	27434805	91	---	---	---	---	27427060	27427127	-	79	---	---
chr9	27447082	27458861	27447082	27448772	27457171	27458861	99	---	---	---	---	27449042	27449060	-	73	27447082	27458859
chr9	27484119	27496601	27484119	27485641	27495080	27496601	98	---	---	---	---	27494646	27494660	+	73	27484122	27496599
chr9	27497873	27511774	27497873	27501557	27508114	27511774	97	---	---	---	---	27507837	27507865	+	72	27497880	27511772
chr9	27516584	27530024	27516584	27517988	27528616	27530024	96	---	---	---	---	27518407	27518421	-	73	27516584	27530022
chr9	27569598	27588602	27569603	27571964	27586236	27588597	99	27569592	27569597	27588603	27588608	27585938	27585959	+	86	27569603	27588588
chr9	27571964	27586237	27571964	27576171	27582030	27586237	99	---	---	---	---	27576376	27576391	-	93	27571964	27586232
chr9	27589992	27599956	27589992	27592318	27597642	27599956	98	---	---	---	---	27592431	27592457	-	70	---	---
chr9	27614232	27634155	27614232	27615685	27632695	27634155	96	---	---	---	---	27615747	27615766	-	70	27614235	27634150
chr9	27642011	27652119	27642011	27644343	27649788	27652119	99	---	---	---	---	27644519	27644563	-	71	27642021	27652117
chr9	27658110	27671333	27658110	27660469	27668927	27671333	94	---	---	---	---	27668817	27668845	+	82	27658110	27671320
chr9	27677853	27687158	27677853	27678438	27686573	27687158	99	---	---	---	---	27686339	27686366	+	75	27677853	27687155
chr9	27694187	27703108	27694187	27694450	27702845	27703108	98	---	---	---	---	27694799	27694823	-	88	---	---
chr9	27703717	27713024	27703717	27704974	27711744	27713024	93	---	---	---	---	27711405	27711428	+	79	27703718	27713022
chr9	27716055	27736327	27716055	27719457	27732958	27736327	95	---	---	---	---	27732800	27732861	+	82	27716055	27736325
chr9	27720350	27732669	27720353	27721977	27731039	27732664	99	27720345	27720349	27732670	27732674	27722341	27722376	-	75	27720353	27732662
chr9	27757885	27766043	27757885	27761270	27762661	27766043	99	---	---	---	---	27761323	27761362	-	75	---	---
chr9	27772522	27786799	27772522	27773152	27786169	27786799	99	---	---	---	---	27773781	27773803	-	73	27772523	27786795
chr9	27829547	27841454	27829562	27830659	27840356	27841453	99	27829542	27829546	27841455	27841459	27831066	27831111	-	78	---	---
chr9	27860486	27877930	27860486	27860889	27877527	27877930	98	---	---	---	---	27861695	27861721	-	77	27860488	27877928
chr9	27864965	27874359	27864974	27866264	27873045	27874356	93	27864959	27864964	27874360	27874365	27872728	27872739	+	91	27864974	27874351
chr9	27886164	27907942	27886171	27888392	27905719	27907941	98	27886158	27886163	27907943	27907948	27889128	27889157	-	73	27886169	27907938
chr9	27896766	27905723	27896774	27898040	27904476	27905720	97	27896761	27896765	27905724	27905728	27904154	27904189	+	72	27896770	27905717
chr9	27896766	27905723	27896774	27898040	27904476	27905720	97	27896761	27896765	27905724	27905728	27904154	27904189	+	72	27896770	27905717
chr9	27916134	27929179	27916146	27917876	27927376	27929164	94	27916129	27916133	27929180	27929184	27926940	27926954	+	73	27916146	27929177
chr9	27942902	27964006	27942902	27945736	27961162	27964006	85	---	---	---	---	27960617	27960640	+	70	27942902	27963999
chr9	27954868	27972641	27954868	27957689	27969820	27972641	96	---	---	---	---	27958265	27958296	-	100	---	---
chr9	27955512	27972275	27955512	27957323	27970464	27972275	96	---	---	---	---	27969824	27969838	+	73	27955515	27972271
chr9	27964011	27975589	27964011	27966694	27972952	27975589	98	---	---	---	---	27966978	27967007	-	83	27964011	27975587
chr9	27992212	28006251	27992212	27992843	28005620	28006251	94	---	---	---	---	28004995	28005015	+	71	27992213	28006245
chr9	28007562	28025855	28007562	28008773	28024629	28025855	93	---	---	---	---	28009322	28009346	-	80	---	---
chr9	28011314	28020438	28011314	28014558	28017163	28020438	96	---	---	---	---	28017034	28017103	+	77	28011314	28020436
chr9	28049384	28058827	28049384	28050712	28057517	28058827	97	---	---	---	---	28051004	28051015	-	91	28049384	28058825
chr9	28064352	28073106	28064353	28065941	28071503	28073106	98	28064347	28064351	28073107	28073111	28071308	28071335	+	71	28064353	28073104
chr9	28087646	28095418	28087646	28087841	28095223	28095418	97	---	---	---	---	28088018	28088044	-	70	28087646	28095417
chr9	28099124	28116522	28099124	28099349	28116297	28116522	96	---	---	---	---	28115567	28115584	+	77	28099124	28116512
chr9	28112385	28118745	28112397	28114574	28116529	28118738	93	28112380	28112384	28118746	28118750	28114594	28114605	-	75	---	---
chr9	28136555	28151428	28136555	28140545	28147439	28151428	97	---	---	---	---	28140877	28140890	-	85	---	---
chr9	28140291	28159087	28140291	28141714	28157673	28159087	94	---	---	---	---	28142377	28142420	-	75	28140297	28159086
chr9	28147466	28158573	28147478	28152062	28153985	28158559	90	28147460	28147465	28158574	28158579	28152064	28152075	-	91	---	---
chr9	28160621	28169961	28160621	28164833	28165749	28169961	98	---	---	---	---	28165681	28165718	+	73	28160626	28169951
chr9	28190258	28203049	28190258	28191755	28201553	28203049	99	---	---	---	---	28201143	28201208	+	75	28190258	28203045
chr9	28229392	28239781	28229392	28232918	28236732	28239781	86	---	---	---	---	28232977	28233075	-	76	28229408	28239779
chr9	28239833	28250469	28239846	28243461	28246872	28250465	97	28239828	28239832	28250470	28250474	28243539	28243620	-	76	---	---
chr9	28256951	28265953	28256951	28258223	28264683	28265953	99	---	---	---	---	28258489	28258522	-	73	28256951	28265951
chr9	28283308	28292785	28283308	28284610	28291484	28292785	99	---	---	---	---	28291288	28291300	+	100	28283308	28292783
chr9	28301328	28314971	28301328	28305317	28310942	28314971	97	---	---	---	---	28310711	28310735	+	72	28301328	28314969
chr9	28345849	28360053	28345849	28346469	28359433	28360053	99	28345843	28345848	28360054	28360059	28358874	28358894	+	76	28345849	28360047
chr9	28386771	28397313	28386771	28391122	28392931	28397313	98	---	---	---	---	---	---	0	--	28386777	28397309
chr9	28420562	28434718	28420562	28421971	28433349	28434718	92	---	---	---	---	28422329	28422368	-	77	28420562	28434716
chr9	28464623	28479890	28464623	28464763	28479750	28479890	99	---	---	---	---	28479266	28479347	+	71	28464623	28479888
chr9	28466619	28475951	28466619	28467857	28474692	28475951	97	---	---	---	---	28474371	28474382	+	91	28466619	28475949
chr9	28505153	28526855	28505153	28506937	28525072	28526855	98	---	---	---	---	28524165	28524218	+	79	28505156	28526853
chr9	28532200	28541161	28532200	28533468	28539892	28541161	99	---	---	---	---	28533698	28533738	-	82	28532200	28541152
chr9	28546431	28565213	28546431	28548484	28563160	28565213	95	---	---	---	---	28549172	28549218	-	72	28546431	28565204
chr9	28548667	28564421	28548667	28549003	28564085	28564421	95	---	---	---	---	28549595	28549610	-	81	28548671	28564418
chr9	28581461	28590657	28581461	28582686	28589429	28590657	95	---	---	---	---	28589100	28589125	+	80	28581461	28590655
chr9	28600282	28611042	28600282	28600678	28610643	28611042	86	---	---	---	---	28601124	28601177	-	79	28600297	28611034
chr9	28615608	28623674	28615608	28618937	28620346	28623674	98	---	---	---	---	28620253	28620293	+	73	28615609	28623671
chr9	28630110	28644579	28630110	28633969	28640709	28644579	98	---	---	---	---	28634287	28634306	-	80	28630118	28644576
chr9	28685074	28694337	28685074	28687894	28691519	28694337	99	---	---	---	---	28691361	28691459	+	77	28685074	28694335
chr9	28701919	28711744	28701919	28702546	28711117	28711744	99	---	---	---	---	28702892	28702914	-	82	28701919	28711742
chr9	28719459	28737371	28719460	28720678	28736132	28737364	91	28719453	28719458	28737372	28737377	28721097	28721120	-	75	28719460	28737361
chr9	28722916	28731444	28722916	28723502	28730878	28731444	92	---	---	---	---	28723791	28723819	-	89	28722920	28731432
chr9	28770590	28791273	28770590	28772131	28789731	28791273	98	---	---	---	---	28772761	28772773	-	76	28770607	28791271
chr9	28773376	28786671	28773376	28774517	28785507	28786671	93	---	---	---	---	28775023	28775042	-	80	---	---
chr9	28793432	28802332	28793433	28794662	28801101	28802332	98	28793427	28793431	28802333	28802337	28794934	28794967	-	73	28793433	28802327
chr9	28818607	28827981	28818607	28819883	28826691	28827981	95	---	---	---	---	28820190	28820201	-	91	---	---
chr9	28838146	28855736	28838146	28838756	28855127	28855736	91	---	---	---	---	28839528	28839541	-	85	---	---
chr9	28839879	28849481	28839879	28840509	28848851	28849481	98	---	---	---	---	28840715	28840742	-	75	28839881	28849479
chr9	28857182	28864548	28857182	28857854	28863877	28864548	97	---	---	---	---	28858023	28858103	-	70	28857182	28864545
chr9	28877480	28886447	28877480	28878751	28885192	28886447	96	---	---	---	---	28884920	28884952	+	81	28877480	28886445
chr9	28898261	28907709	28898269	28898853	28907123	28907707	99	28898256	28898260	28907710	28907714	28899059	28899086	-	78	28898269	28907705
chr9	28914366	28928458	28914366	28916277	28926547	28928458	99	---	---	---	---	28926112	28926128	+	70	28914367	28928456
chr9	28942291	28963613	28942291	28942563	28963342	28963613	98	---	---	---	---	28962303	28962835	+	71	---	---
chr9	28950895	28963343	28950895	28954194	28960075	28963343	98	---	---	---	---	28959826	28959911	+	72	28950896	28963340
chr9	28979208	28988095	28979208	28980443	28986865	28988095	97	---	---	---	---	28980717	28980736	-	85	28979213	28988093
chr9	28988766	28996317	28988778	28989502	28995574	28996302	94	28988761	28988765	28996318	28996322	28989696	28989711	-	81	---	---
chr9	28997001	29004909	28997001	28997221	29004689	29004909	97	28996995	28997000	29004910	29004915	28997546	28997557	-	83	28997003	29004907
chr9	29012611	29024558	29012611	29014237	29022875	29024558	96	---	---	---	---	29022475	29022510	+	75	29012611	29024556
chr9	29054247	29065487	29054255	29056289	29063460	29065475	98	29054242	29054246	29065488	29065492	29056507	29056596	-	72	29054251	29065486
chr9	29089640	29098540	29089640	29090872	29097308	29098540	95	---	---	---	---	29091110	29091142	-	81	29089641	29098538
chr9	29106784	29126432	29106784	29107794	29125411	29126432	97	---	---	---	---	29124603	29124615	+	92	---	---
chr9	29118021	29125425	29118035	29118694	29124752	29125411	99	29118015	29118020	29125426	29125431	29118973	29118989	-	70	29118031	29125419
chr9	29132035	29148514	29132035	29133141	29147345	29148500	91	29132030	29132034	29148515	29148519	29146773	29146797	+	80	29132035	29148510
chr9	29136779	29144164	29136787	29137434	29143510	29144158	99	29136772	29136778	29144165	29144171	29137451	29137474	-	83	29136784	29144151
chr9	29203087	29214272	29203093	29203617	29213738	29214262	98	29203082	29203086	29214273	29214277	29203906	29203947	-	71	29203091	29214260
chr9	29214262	29222487	29214262	29216232	29220537	29222487	98	---	---	---	---	29220396	29220425	+	73	29214262	29222483
chr9	29232142	29239552	29232142	29232829	29238862	29239552	97	---	---	---	---	29233111	29233127	-	70	29232142	29239545
chr9	29264537	29272041	29264537	29265210	29271347	29272041	95	---	---	---	---	29265336	29265347	-	100	29264542	29272039
chr9	29290995	29306388	29290995	29295599	29301783	29306388	99	---	---	---	---	29295889	29295904	-	87	29290996	29306385
chr9	29313522	29333783	29313522	29314177	29333111	29333783	93	---	---	---	---	29314797	29314814	-	83	29313528	29333781
chr9	29318451	29331389	29318451	29319077	29330752	29331378	98	29318443	29318450	29331390	29331397	29330239	29330256	+	88	29318451	29331388
chr9	29337297	29345283	29337297	29337649	29344931	29345283	97	---	---	---	---	29338000	29338014	-	80	29337298	29345279
chr9	29345802	29354045	29345802	29349301	29350546	29354045	99	---	---	---	---	29349351	29349391	-	73	29345802	29354040
chr9	29368725	29385764	29368725	29369964	29384525	29385764	98	---	---	---	---	29383862	29383909	+	72	29368728	29385761
chr9	29376727	29384467	29376738	29379964	29381237	29384463	99	29376721	29376726	29384468	29384473	29381143	29381183	+	75	29376731	29384461
chr9	29398782	29408227	29398796	29399401	29407618	29408224	97	29398777	29398781	29408228	29408232	29407392	29407419	+	75	29398797	29408224
chr9	29425103	29434098	29425103	29426374	29432824	29434098	99	---	---	---	---	29432551	29432584	+	82	29425103	29434096
chr9	29441087	29449742	29441087	29442208	29448638	29449742	96	---	---	---	---	29442446	29442479	-	82	29441087	29449740
chr9	29453962	29462448	29453962	29457260	29459149	29462448	99	---	---	---	---	29457313	29457353	-	75	29453962	29462446
chr9	29465444	29479095	29465444	29469460	29475079	29479095	99	---	---	---	---	29474848	29474872	+	72	29465445	29479093
chr9	29501524	29517795	29501524	29502193	29517127	29517795	95	---	---	---	---	29502920	29502937	-	77	29501525	29517793
chr9	29508138	29517067	29508138	29509394	29515826	29517067	98	---	---	---	---	29515554	29515587	+	82	29508138	29517065
chr9	29526016	29530962	29526016	29526841	29530145	29530962	88	---	---	---	---	29526878	29526890	-	76	29526019	29530955
chr9	29547490	29567922	29547490	29547697	29567715	29567922	99	---	---	---	---	29548604	29548637	-	73	29547503	29567920
chr9	29554879	29567666	29554885	29559147	29563389	29567651	99	29554874	29554878	29567667	29567671	29559226	29559240	-	100	29554887	29567662
chr9	29579916	29586082	29579916	29581115	29584872	29586071	99	29579911	29579915	29586083	29586087	29584708	29584740	+	78	---	---
chr9	29586059	29600128	29586071	29586700	29599486	29600115	99	29586053	29586058	29600129	29600134	29598928	29598948	+	71	29586063	29600125
chr9	29631836	29640768	29631836	29633082	29639526	29640768	98	---	---	---	---	29633320	29633353	-	82	29631837	29640766
chr9	29676555	29691541	29676570	29680939	29687205	29691532	98	29676550	29676554	29691542	29691546	29686982	29686999	+	88	29676560	29691539
chr9	29703826	29724833	29703826	29707173	29721483	29724833	97	---	---	---	---	29707826	29707856	-	70	29703830	29724831
chr9	29709991	29716821	29709991	29712543	29714268	29716821	99	---	---	---	---	---	---	0	--	29709991	29716819
chr9	29732977	29744487	29732977	29733171	29744280	29744474	97	29732972	29732976	29744488	29744492	29743814	29743845	+	71	---	---
chr9	29766056	29775005	29766056	29767310	29773755	29775005	98	---	---	---	---	29773483	29773516	+	82	29766056	29775003
chr9	29785246	29798912	29785246	29789266	29794893	29798912	99	---	---	---	---	29794665	29794686	+	77	29785246	29798910
chr9	29811381	29825573	29811381	29812637	29824362	29825573	92	---	---	---	---	29813147	29813161	-	73	---	---
chr9	29811381	29825663	29811381	29812729	29824362	29825663	92	---	---	---	---	29813147	29813161	-	73	29811381	29825661
chr9	29844052	29855397	29844055	29844316	29855134	29855395	97	29844047	29844051	29855398	29855402	29844532	29844548	-	70	---	---
chr9	29861860	29873794	29861860	29867349	29868297	29873794	99	---	---	---	---	---	---	0	--	29861860	29873792
chr9	29879287	29892122	29879287	29879995	29891418	29892122	91	---	---	---	---	29890897	29890929	+	78	29879293	29892109
chr9	29884279	29891178	29884279	29885436	29890043	29891178	92	---	---	---	---	29885462	29885485	-	83	29884285	29891176
chr9	29897282	29904300	29897282	29897863	29903719	29904300	99	---	---	---	---	29903539	29903554	+	75	29897282	29904298
chr9	29905498	29912086	29905498	29905911	29911674	29912086	93	---	---	---	---	29906171	29906183	-	84	29905513	29912084
chr9	29912234	29931210	29912245	29912926	29930521	29931200	94	29912229	29912233	29931211	29931215	29913558	29913575	-	77	29912244	29931200
chr9	29915221	29926893	29915221	29915697	29926417	29926893	98	---	---	---	---	29915922	29915972	-	80	29915222	29926891
chr9	29951442	29959981	29951442	29953405	29958015	29959981	97	---	---	---	---	29953581	29953593	-	92	29951442	29959976
chr9	29962273	29969076	29962273	29964832	29966557	29969076	94	---	---	---	---	29966544	29966555	+	91	29962273	29969073
chr9	29972169	29990922	29972169	29973573	29989561	29990922	91	---	---	---	---	29989017	29989043	+	74	29972170	29990920
chr9	29977631	29987209	29977631	29978256	29986604	29987209	92	---	---	---	---	29978462	29978489	-	75	29977631	29987206
chr9	30003064	30010589	30003076	30003776	30009888	30010588	99	30003056	30003063	30010590	30010597	30004058	30004075	-	72	30003064	30010584
chr9	30018836	30030129	30018836	30019315	30029651	30030129	97	---	---	---	---	30029373	30029405	+	81	30018836	30030127
chr9	30030130	30050268	30030131	30030469	30049929	30050262	87	30030125	30030129	30050269	30050273	30049016	30049059	+	72	---	---
chr9	30035867	30043893	30035867	30039250	30040510	30043893	99	---	---	---	---	30040416	30040456	+	75	30035867	30043891
chr9	30063352	30084639	30063352	30064342	30083649	30084639	98	---	---	---	---	30082983	30083000	+	72	30063363	30084637
chr9	30070272	30083649	30070272	30071724	30082196	30083649	97	---	---	---	---	30072143	30072157	-	73	30070272	30083647
chr9	30095146	30107955	30095146	30096874	30106225	30107955	98	---	---	---	---	30105790	30105806	+	70	30095146	30107953
chr9	30116055	30125454	30116055	30116640	30124869	30125454	99	---	---	---	---	30124636	30124663	+	78	30116055	30125451
chr9	30140743	30157295	30140743	30141236	30156802	30157295	95	---	---	---	---	30141679	30141696	-	77	30140743	30157277
chr9	30145274	30154834	30145274	30145887	30154221	30154834	95	---	---	---	---	30146091	30146116	-	73	30145275	30154832
chr9	30162040	30182961	30162040	30162708	30182289	30182954	95	30162034	30162039	30182962	30182967	30181651	30181668	+	77	30162040	30182958
chr9	30164817	30178401	30164818	30168474	30174740	30178397	99	30164812	30164816	30178402	30178406	30174427	30174456	+	73	30164818	30178396
chr9	30241911	30251351	30241914	30242529	30250727	30251342	98	30241905	30241910	30251352	30251357	30242734	30242761	-	75	30241915	30251348
chr9	30262838	30283614	30262838	30263011	30283441	30283614	95	---	---	---	---	30263902	30263945	-	75	30262841	30283602
chr9	30272709	30282299	30272709	30274497	30280440	30282299	91	---	---	---	---	30280161	30280187	+	70	30272712	30282297
chr9	30286966	30295473	30286966	30287587	30294853	30295473	95	30286960	30286965	30295474	30295479	30287889	30287909	-	71	30286966	30295470
chr9	30298120	30307623	30298120	30299443	30306300	30307623	99	---	---	---	---	30305982	30305993	+	91	30298120	30307621
chr9	30310589	30330907	30310589	30312899	30328597	30330907	96	---	---	---	---	30327820	30327849	+	76	---	---
chr9	30320252	30332972	30320252	30322322	30330897	30332972	96	---	---	---	---	30322673	30322717	-	75	---	---
chr9	30333847	30338974	30333847	30334516	30338287	30338974	94	---	---	---	---	30338199	30338213	+	93	30333847	30338972
chr9	30374864	30393624	30374864	30375082	30393405	30393624	90	---	---	---	---	30392745	30392756	+	83	30374864	30393615
chr9	30376393	30382403	30376393	30376858	30381902	30382403	89	---	---	---	---	30381788	30381810	+	86	30376393	30382401
chr9	30385400	30392768	30385400	30386068	30392100	30392768	97	---	---	---	---	30386351	30386368	-	72	30385400	30392764
chr9	30397357	30400494	30397365	30397703	30400122	30400483	88	30397352	30397356	30400495	30400499	30400001	30400020	+	75	30397365	30400476
chr9	30421896	30432770	30421896	30423995	30430734	30432770	90	---	---	---	---	30424090	30424152	-	82	30421910	30432767
chr9	30433270	30439474	30433270	30433911	30438833	30439474	99	---	---	---	---	30438599	30438653	+	72	30433270	30439472
chr9	30444902	30453845	30444915	30446167	30452604	30453837	96	30444895	30444901	30453846	30453852	30452283	30452313	+	77	30444904	30453834
chr9	30463749	30483340	30463758	30466987	30480010	30483337	93	30463744	30463748	30483341	30483345	30479394	30479423	+	83	30463750	30483332
chr9	30467223	30476085	30467234	30468492	30474871	30476076	93	30467218	30467222	30476086	30476090	30468766	30468785	-	85	30467225	30476082
chr9	30505317	30525786	30505317	30506999	30524104	30525786	99	---	---	---	---	30523350	30523370	+	85	---	---
chr9	30515467	30520803	30515467	30516055	30520221	30520803	98	---	---	---	---	30516093	30516156	-	70	---	---
chr9	30530751	30538456	30530751	30534008	30535198	30538456	99	---	---	---	---	30535105	30535144	+	75	30530751	30538453
chr9	30539078	30548005	30539087	30540331	30546755	30547997	95	30539073	30539077	30548006	30548010	30546484	30546516	+	81	30539087	30547995
chr9	30605869	30624219	30605869	30608440	30621688	30624219	85	---	---	---	---	30608866	30608883	-	72	---	---
chr9	30628310	30641831	30628310	30628913	30641231	30641831	93	---	---	---	---	30629460	30629480	-	76	---	---
chr9	30634387	30645859	30634387	30638413	30641826	30645859	96	---	---	---	---	30638566	30638582	-	82	30634397	30645856
chr9	30657440	30671069	30657440	30661445	30667027	30671069	96	---	---	---	---	30666797	30666818	+	77	30657440	30671067
chr9	30691165	30704823	30691165	30695185	30700802	30704823	99	---	---	---	---	30700570	30700591	+	77	30691174	30704820
chr9	30706308	30718841	30706308	30707914	30717235	30718841	96	---	---	---	---	30708241	30708260	-	90	---	---
chr9	30706482	30718263	30706482	30707336	30717409	30718263	96	---	---	---	---	30707780	30707794	-	73	---	---
chr9	30732184	30743481	30732184	30732469	30743193	30743481	91	---	---	---	---	30742921	30742953	+	81	---	---
chr9	30751730	30765800	30751730	30753460	30764012	30765800	93	---	---	---	---	30753878	30753892	-	73	30751730	30765796
chr9	30778162	30780993	30778162	30778390	30780765	30780993	94	---	---	---	---	30780734	30780747	+	71	30778162	30780988
chr9	30781153	30789744	30781153	30784758	30786139	30789744	99	---	---	---	---	30784791	30784830	-	82	30781153	30789725
chr9	30798667	30804047	30798667	30799175	30803539	30804047	99	---	---	---	---	30803462	30803477	+	75	30798669	30804045
chr9	30824447	30839353	30824447	30828766	30835033	30839353	99	---	---	---	---	30829018	30829035	-	72	30824448	30839351
chr9	30839793	30851077	30839798	30840287	30850575	30851064	95	30839788	30839792	30851078	30851082	30840589	30840638	-	74	30839808	30851065
chr9	30855698	30862729	30855698	30855881	30862546	30862729	95	---	---	---	---	30862267	30862285	+	84	30855700	30862727
chr9	30863391	30880030	30863391	30864271	30879170	30880030	90	---	---	---	---	30878442	30878481	+	77	---	---
chr9	30865062	30873306	30865062	30865319	30873049	30873306	98	---	---	---	---	30865322	30865333	-	91	30865062	30873300
chr9	30880187	30892473	30880187	30880561	30892100	30892473	96	---	---	---	---	30881104	30881135	-	71	30880187	30892464
chr9	30885325	30891735	30885325	30886741	30890319	30891735	98	---	---	---	---	30890152	30890190	+	79	30885328	30891733
chr9	30900654	30907337	30900654	30901619	30906370	30907337	94	---	---	---	---	30901822	30901840	-	73	30900660	30907330
chr9	30918730	30930309	30918730	30919209	30929829	30930309	98	---	---	---	---	30919435	30919485	-	80	30918730	30930307
chr9	30943087	30947074	30943087	30943744	30946420	30947074	92	---	---	---	---	30946288	30946318	+	70	---	---
chr9	30949542	30956948	30949548	30950191	30956300	30956943	99	30949537	30949541	30956949	30956953	30950370	30950424	-	72	30949545	30956941
chr9	30961186	30970151	30961198	30962475	30968909	30970146	95	30961181	30961185	30970152	30970156	30962712	30962745	-	79	30961191	30970150
chr9	30973901	30985288	30973901	30974929	30984265	30985288	95	---	---	---	---	30975183	30975199	-	76	30973901	30985280
chr9	30999176	31012762	30999179	31000747	31011133	31012756	94	30999171	30999175	31012763	31012767	31001163	31001179	-	70	30999182	31012751
chr9	31027069	31033689	31027069	31027349	31033409	31033689	97	---	---	---	---	31027623	31027651	-	79	31027072	31033687
chr9	31034001	31052282	31034001	31035194	31051062	31052282	92	---	---	---	---	31050488	31050512	+	80	---	---
chr9	31035787	31044908	31035787	31036948	31043705	31044908	93	---	---	---	---	31037255	31037272	-	77	31035787	31044906
chr9	31054401	31071949	31054411	31055073	31071270	31071945	95	31054396	31054400	31071950	31071954	31070609	31070626	+	83	31054407	31071943
chr9	31075792	31078637	31075806	31075938	31078499	31078631	96	31075787	31075791	31078638	31078642	---	---	0	--	31075800	31078628
chr9	31093366	31106338	31093366	31094308	31105419	31106338	95	---	---	---	---	31094772	31094796	-	92	---	---
chr9	31106340	31117845	31106340	31106815	31117370	31117845	97	---	---	---	---	31117094	31117144	+	80	31106340	31117843
chr9	31131152	31138540	31131152	31132388	31137332	31138540	88	---	---	---	---	31132582	31132615	-	70	---	---
chr9	31155103	31163112	31155103	31155672	31162542	31163112	95	---	---	---	---	31162261	31162290	+	70	31155104	31163109
chr9	31164741	31173713	31164741	31166037	31172456	31173713	93	---	---	---	---	31166307	31166326	-	85	31164746	31173711
chr9	31188039	31197051	31188039	31190754	31194336	31197051	99	---	---	---	---	31190851	31190908	-	81	---	---
chr9	31212463	31223700	31212463	31215311	31220850	31223700	99	---	---	---	---	31215561	31215574	-	78	31212463	31223697
chr9	31246825	31250929	31246828	31248068	31249686	31250926	95	31246819	31246824	31250930	31250935	31249632	31249662	+	74	31246837	31250920
chr9	31251631	31262298	31251631	31254162	31259747	31262298	98	---	---	---	---	31254326	31254353	-	71	31251642	31262294
chr9	31277758	31287166	31277758	31279076	31285848	31287166	99	---	---	---	---	31279381	31279392	-	91	31277765	31287164
chr9	31292786	31307962	31292786	31294312	31306422	31307962	96	---	---	---	---	31305907	31305926	+	90	---	---
chr9	31315127	31332322	31315127	31315369	31332080	31332322	94	---	---	---	---	31316175	31316197	-	82	31315128	31332305
chr9	31321526	31330092	31321531	31323050	31328605	31330088	95	31321520	31321525	31330093	31330098	31323215	31323242	-	71	31321531	31330086
chr9	31332339	31340348	31332349	31333659	31339068	31340341	96	31332329	31332338	31340349	31340358	31338797	31338830	+	85	31332340	31340343
chr9	31364117	31375670	31364125	31365513	31374282	31375668	98	31364112	31364116	31375671	31375675	31365796	31365810	-	73	---	---
chr9	31379640	31398596	31379641	31379952	31398283	31398594	99	31379635	31379639	31398597	31398601	31380547	31380563	-	76	---	---
chr9	31380661	31391232	31380661	31384706	31387193	31391228	99	31380655	31380660	31391233	31391238	31384772	31384802	-	70	31380661	31391226
chr9	31391930	31400056	31391930	31393399	31398589	31400056	96	---	---	---	---	31393516	31393537	-	95	31391934	31400054
chr9	31401734	31415783	31401734	31402295	31415202	31415783	95	---	---	---	---	31414613	31414632	+	70	---	---
chr9	31436379	31445718	31436379	31436947	31445150	31445718	99	---	---	---	---	31437152	31437179	-	78	31436380	31445716
chr9	31449583	31458540	31449592	31450854	31457266	31458528	99	31449578	31449582	31458541	31458545	31451093	31451126	-	85	31449585	31458528
chr9	31460209	31473816	31460214	31461776	31472257	31473816	96	31460203	31460208	31473817	31473822	31462195	31462209	-	73	31460214	31473814
chr9	31460448	31473751	31460448	31461711	31472490	31473751	95	---	---	---	---	31471980	31471999	+	85	---	---
chr9	31477994	31491710	31478000	31479627	31490078	31491706	98	31477989	31477993	31491711	31491715	31489644	31489660	+	70	31478000	31491704
chr9	31504764	31512178	31504764	31505438	31511504	31512178	98	---	---	---	---	31505719	31505736	-	72	31504764	31512173
chr9	31534531	31543456	31534531	31535787	31542180	31543456	96	---	---	---	---	31541861	31541896	+	75	31534532	31543445
chr9	31563759	31567943	31563759	31563988	31567712	31567943	93	---	---	---	---	31564085	31564106	-	100	31563759	31567938
chr9	31569922	31588155	31569922	31570024	31588052	31588155	86	---	---	---	---	31587279	31587310	+	81	31569924	31588150
chr9	31583983	31601532	31583983	31585163	31600353	31601532	94	---	---	---	---	31599611	31599636	+	84	---	---
chr9	31586907	31595743	31586915	31588109	31594532	31595730	95	31586902	31586906	31595744	31595748	31594211	31594246	+	72	31586918	31595740
chr9	31602071	31622807	31602071	31603391	31621478	31622807	92	---	---	---	---	31620604	31620621	+	77	---	---
chr9	31611283	31619243	31611283	31614679	31615846	31619243	98	---	---	---	---	31615753	31615792	+	75	31611283	31619241
chr9	31641611	31662649	31641622	31645537	31658729	31662647	99	31641606	31641610	31662650	31662654	31646143	31646186	-	70	---	---
chr9	31651203	31660092	31651203	31652396	31658835	31660092	93	---	---	---	---	31658513	31658551	+	71	31651207	31660090
chr9	31667380	31675100	31667390	31668670	31673810	31675090	99	31667375	31667379	31675101	31675105	31673595	31673639	+	71	31667396	31675087
chr9	31684418	31699872	31684418	31685332	31698956	31699872	90	---	---	---	---	31685702	31685715	-	85	---	---
chr9	31689460	31697786	31689466	31690157	31697079	31697773	91	31689454	31689459	31697787	31697792	31696816	31696848	+	75	31689468	31697771
chr9	31700404	31712454	31700405	31701873	31710960	31712446	97	31700399	31700403	31712455	31712459	31710851	31710876	+	73	31700405	31712449
chr9	31716433	31728127	31716433	31719318	31725216	31728127	93	---	---	---	---	31719477	31719515	-	74	31716437	31728120
chr9	31730835	31742482	31730835	31733532	31739812	31742481	94	31730830	31730834	31742483	31742487	31733766	31733789	-	75	31730835	31742471
chr9	31748810	31760160	31748823	31749303	31759680	31760159	96	31748805	31748809	31760161	31760165	31759403	31759435	+	84	31748816	31760157
chr9	31771569	31784959	31771583	31775461	31781087	31784955	98	31771564	31771568	31784960	31784964	31780857	31780881	+	72	31771584	31784953
chr9	31792407	31801832	31792407	31793718	31800518	31801832	98	---	---	---	---	31800202	31800233	+	87	31792408	31801827
chr9	31807175	31820129	31807175	31810502	31816805	31820129	95	---	---	---	---	31816610	31816625	+	75	31807178	31820126
chr9	31828695	31836455	31828695	31828849	31836301	31836455	98	---	---	---	---	31835994	31836041	+	81	31828695	31836437
chr9	31849341	31856564	31849350	31850733	31855173	31856554	95	31849336	31849340	31856565	31856569	31855099	31855126	+	75	31849350	31856551
chr9	31856546	31860577	31856555	31856998	31860133	31860576	89	31856541	31856545	31860578	31860582	31859978	31860037	+	71	---	---
chr9	31867019	31877270	31867019	31870311	31873973	31877270	97	---	---	---	---	31870370	31870468	-	75	---	---
chr9	31869094	31877205	31869094	31870246	31876053	31877205	97	---	---	---	---	31870502	31870522	-	71	31869104	31877192
chr9	31912243	31922233	31912243	31914325	31920120	31922233	86	---	---	---	---	31914521	31914552	-	78	---	---
chr9	31931123	31940171	31931123	31931819	31939452	31940171	95	---	---	---	---	31939071	31939086	+	81	31931123	31940169
chr9	31962331	31974213	31962331	31965383	31971170	31974213	94	---	---	---	---	31965596	31965617	-	77	31962344	31974202
chr9	31974215	31983698	31974215	31977081	31980818	31983698	92	---	---	---	---	31977215	31977230	-	81	31974220	31983696
chr9	31989178	31998208	31989178	31990378	31996988	31998208	87	---	---	---	---	31990687	31990709	-	78	31989178	31998206
chr9	32000297	32009215	32000305	32001560	32007961	32009212	94	32000292	32000296	32009216	32009220	32007658	32007688	+	74	32000304	32009212
chr9	32009224	32028549	32009224	32011563	32026205	32028549	97	---	---	---	---	32025724	32025740	+	76	---	---
chr9	32012408	32021793	32012408	32013688	32020508	32021793	98	---	---	---	---	32013994	32014005	-	91	32012408	32021791
chr9	32028549	32045765	32028549	32030036	32044323	32045765	95	---	---	---	---	32030380	32030439	-	76	32028550	32045762
chr9	32062706	32071680	32062714	32063963	32070397	32071667	97	32062699	32062705	32071681	32071687	32064201	32064234	-	79	32062706	32071678
chr9	32083040	32097333	32083040	32086724	32093624	32097333	97	---	---	---	---	32087028	32087054	-	77	---	---
chr9	32106482	32113919	32106482	32107151	32113252	32113919	98	---	---	---	---	32112996	32113012	+	82	32106482	32113917
chr9	32118010	32127186	32118011	32119234	32125979	32127180	95	32118000	32118009	32127187	32127196	32119545	32119570	-	80	32118011	32127184
chr9	32160430	32171275	32160434	32162060	32169647	32171273	99	32160424	32160429	32171276	32171281	32169370	32169389	+	90	32160434	32171271
chr9	32173059	32181014	32173069	32174244	32179826	32181000	91	32173054	32173058	32181015	32181019	32174491	32174523	-	72	---	---
chr9	32181113	32194278	32181113	32182556	32192833	32194278	85	---	---	---	---	32192502	32192519	+	77	32181113	32194274
chr9	32195023	32207656	32195023	32195561	32207118	32207655	92	32195018	32195022	32207657	32207661	32206765	32206799	+	74	32195027	32207655
chr9	32207657	32218773	32207657	32207894	32218535	32218773	95	---	---	---	---	32208291	32208314	-	70	32207657	32218771
chr9	32221545	32229435	32221545	32222733	32228227	32229435	93	---	---	---	---	32222972	32222985	-	100	32221545	32229433
chr9	32240657	32250035	32240660	32241250	32249445	32250035	99	32240652	32240656	32250036	32250040	32241455	32241482	-	78	32240664	32250033
chr9	32257508	32268803	32257520	32257987	32268321	32268789	94	32257503	32257507	32268804	32268808	32258394	32258434	-	87	---	---
chr9	32257743	32268755	32257743	32257941	32268545	32268743	96	32257738	32257742	32268756	32268760	32258394	32258434	-	87	32257756	32268744
chr9	32266607	32273675	32266621	32267164	32273123	32273667	94	32266602	32266606	32273676	32273680	32267378	32267398	-	80	32266612	32273674
chr9	32267232	32284071	32267244	32269245	32282196	32284066	87	32267227	32267231	32284072	32284076	32281687	32281721	+	80	32267239	32284067
chr9	32273839	32282196	32273839	32277283	32278752	32282196	99	---	---	---	---	32278656	32278696	+	78	---	---
chr9	32306785	32315761	32306795	32308047	32314479	32315750	97	32306780	32306784	32315762	32315766	32314207	32314240	+	82	32306793	32315759
chr9	32321705	32329169	32321711	32322597	32328283	32329166	92	32321700	32321704	32329170	32329174	32327998	32328054	+	70	32321709	32329164
chr9	32329852	32336702	32329855	32332412	32334131	32336688	99	32329846	32329851	32336703	32336708	---	---	0	--	32329853	32336690
chr9	32344171	32364102	32344171	32347349	32360986	32364102	92	---	---	---	---	32347974	32347989	-	81	32344171	32364100
chr9	32348960	32356331	32348960	32349604	32355687	32356331	99	---	---	---	---	32355643	32355665	+	82	32348960	32356327
chr9	32377782	32387980	32377782	32381067	32384686	32387980	98	---	---	---	---	32384531	32384628	+	77	32377783	32387978
chr9	32388500	32397250	32388500	32389801	32395987	32397250	95	---	---	---	---	32395717	32395748	+	81	32388500	32397247
chr9	32399338	32420736	32399338	32400714	32419361	32420736	97	---	---	---	---	32401620	32401647	-	71	---	---
chr9	32409362	32420921	32409362	32409529	32420754	32420921	95	---	---	---	---	32409944	32409958	-	73	32409366	32420914
chr9	32426329	32445167	32426329	32428733	32442771	32445167	98	---	---	---	---	32429301	32429435	-	75	32426329	32445163
chr9	32440608	32446143	32440608	32441587	32445161	32446143	98	---	---	---	---	32441677	32441738	-	83	32440625	32446136
chr9	32451000	32460029	32451009	32451618	32459455	32460025	87	32450990	32450999	32460030	32460039	32451982	32452009	-	75	32451001	32460023
chr9	32460411	32466050	32460411	32460731	32465730	32466050	95	---	---	---	---	32465481	32465500	+	70	32460411	32466049
chr9	32466461	32487984	32466461	32467924	32486501	32487984	95	---	---	---	---	32468718	32468735	-	77	32466463	32487970
chr9	32475342	32484800	32475352	32476640	32483487	32484795	98	32475337	32475341	32484801	32484805	32483167	32483178	+	91	32475344	32484795
chr9	32494913	32509532	32494913	32495494	32508961	32509532	89	---	---	---	---	32508414	32508460	+	72	---	---
chr9	32516414	32525760	32516414	32517726	32524470	32525760	97	---	---	---	---	32518041	32518064	-	79	32516414	32525757
chr9	32526588	32535495	32526588	32527464	32534581	32535495	91	---	---	---	---	32527773	32527811	-	74	---	---
chr9	32526774	32535364	32526780	32527363	32534773	32535357	94	32526769	32526773	32535365	32535369	32534526	32534594	+	76	---	---
chr9	32547537	32565273	32547537	32548305	32564507	32565273	95	---	---	---	---	32563784	32563797	+	71	32547548	32565266
chr9	32547657	32565173	32547657	32548205	32564625	32565173	96	---	---	---	---	32563925	32563949	+	76	32547669	32565170
chr9	32548508	32557494	32548509	32549808	32556223	32557490	93	32548502	32548507	32557495	32557500	32550110	32550128	-	73	---	---
chr9	32549066	32557300	32549066	32549618	32556780	32557300	88	---	---	---	---	32556540	32556583	+	81	---	---
chr9	32560377	32575177	32560377	32562475	32573072	32575177	90	---	---	---	---	32562914	32562946	-	72	32560377	32575172
chr9	32567239	32585631	32567239	32568466	32584382	32585631	95	---	---	---	---	32583727	32583745	+	73	32567239	32585629
chr9	32569774	32578571	32569774	32570391	32577956	32578571	99	---	---	---	---	32577635	32577662	+	89	32569779	32578570
chr9	32591564	32598935	32591564	32592207	32598292	32598935	98	---	---	---	---	32597990	32598007	+	72	32591564	32598933
chr9	32638756	32648067	32638756	32639996	32646827	32648067	97	---	---	---	---	32646502	32646523	+	72	---	---
chr9	32651928	32663530	32651928	32652410	32663048	32663530	97	---	---	---	---	32652635	32652685	-	78	32651932	32663528
chr9	32665560	32679078	32665561	32667063	32677507	32679066	94	32665552	32665559	32679079	32679086	32667483	32667497	-	73	32665562	32679074
chr9	32691151	32704419	32691151	32691608	32703970	32704419	88	---	---	---	---	32691987	32692017	-	80	32691164	32704407
chr9	32691747	32703516	32691747	32695087	32700170	32703516	99	---	---	---	---	32695220	32695248	-	79	32691751	32703514
chr9	32707027	32721062	32707027	32707649	32720439	32721062	99	---	---	---	---	32708179	32708198	-	70	32707027	32721060
chr9	32729105	32746595	32729105	32729768	32745948	32746595	88	---	---	---	---	32730538	32730549	-	91	32729111	32746589
chr9	32757376	32766911	32757376	32757773	32766515	32766911	95	---	---	---	---	32766113	32766125	+	76	32757376	32766900
chr9	32782908	32791004	32782923	32784809	32789098	32791004	98	32782903	32782907	32791005	32791009	32788902	32788931	+	73	32782912	32791002
chr9	32801538	32813059	32801548	32802671	32811930	32813057	93	32801531	32801537	32813060	32813066	32802925	32802941	-	82	32801544	32813055
chr9	32834634	32840504	32834640	32835303	32839845	32840492	91	32834629	32834633	32840505	32840509	32835517	32835530	-	78	32834647	32840503
chr9	32855884	32865068	32855884	32858181	32862773	32865068	97	---	---	---	---	32858396	32858409	-	71	---	---
chr9	32875761	32894204	32875761	32879472	32890489	32894204	87	---	---	---	---	32889972	32889998	+	74	32875771	32894202
chr9	32886258	32897503	32886271	32886737	32897014	32897493	94	32886252	32886257	32897504	32897509	32896741	32896767	+	81	32886260	32897498
chr9	32905174	32916711	32905180	32905620	32916227	32916709	88	32905168	32905173	32916712	32916717	32905845	32905895	-	80	32905175	32916710
chr9	32933349	32943613	32933349	32936732	32940237	32943613	97	---	---	---	---	32936854	32936867	-	85	32933356	32943611
chr9	32950498	32961914	32950498	32950978	32961434	32961914	96	---	---	---	---	32951222	32951254	-	81	32950498	32961912
chr9	32967929	32975018	32967929	32968901	32974048	32975018	94	---	---	---	---	32968935	32968951	-	82	32967941	32975016
chr9	33009484	33020028	33009484	33011999	33017508	33020028	99	---	---	---	---	33017296	33017344	+	71	---	---
chr9	33022295	33036554	33022295	33022926	33035923	33036554	99	---	---	---	---	33023497	33023516	-	70	33022295	33036550
chr9	33063581	33072917	33063596	33064806	33071680	33072916	96	33063576	33063580	33072918	33072922	33065099	33065110	-	100	33063596	33072913
chr9	33080804	33090280	33080804	33081389	33089695	33090280	97	---	---	---	---	33081689	33081712	-	70	---	---
chr9	33098465	33105154	33098465	33098593	33105026	33105154	96	---	---	---	---	33104858	33104872	+	73	---	---
chr9	33118019	33126666	33118019	33121902	33122786	33126666	99	---	---	---	---	33121923	33121938	-	87	---	---
chr9	33132998	33152482	33132998	33133197	33152282	33152482	93	---	---	---	---	33133990	33134017	-	75	33132998	33152472
chr9	33142865	33154300	33142865	33144701	33152472	33154300	95	---	---	---	---	33144912	33144943	-	84	33142881	33154290
chr9	33158222	33176391	33158222	33158774	33175840	33176391	88	---	---	---	---	33175002	33175029	+	78	33158228	33176383
chr9	33158879	33175729	33158879	33160005	33174584	33175729	86	---	---	---	---	33160178	33160191	-	71	33158883	33175727
chr9	33217423	33227124	33217426	33218504	33226039	33227114	92	33217418	33217422	33227125	33227129	33218762	33218779	-	83	33217427	33227112
chr9	33242404	33251383	33242404	33243674	33250113	33251383	99	---	---	---	---	33249840	33249873	+	79	33242404	33251381
chr9	33259048	33276566	33259048	33259270	33276338	33276560	96	33259040	33259047	33276567	33276574	33259905	33259919	-	86	33259048	33276558
chr9	33266872	33276332	33266873	33268177	33274991	33276317	94	33266867	33266871	33276333	33276337	33274685	33274696	+	91	33266877	33276314
chr9	33276544	33295201	33276559	33276736	33295023	33295200	96	33276539	33276543	33295202	33295206	33294108	33294134	+	74	---	---
chr9	33280872	33289819	33280872	33282112	33288543	33289819	92	---	---	---	---	33288253	33288272	+	85	33280872	33289817
chr9	33281385	33289556	33281385	33281869	33289051	33289556	90	---	---	---	---	33288901	33288939	+	76	33281386	33289544
chr9	33298217	33307204	33298217	33299530	33305924	33307204	91	---	---	---	---	33299762	33299825	-	76	33298219	33307202
chr9	33325531	33338894	33325531	33328749	33335784	33338894	90	---	---	---	---	33335492	33335506	+	80	33325534	33338878
chr9	33339931	33346749	33339931	33340601	33346080	33346749	95	---	---	---	---	33345823	33345859	+	75	33339932	33346747
chr9	33371071	33383650	33371071	33372595	33382126	33383650	93	---	---	---	---	33372972	33372995	-	75	---	---
chr9	33377042	33379930	33377042	33377347	33379626	33379930	91	---	---	---	---	33379581	33379624	+	81	33377042	33379925
chr9	33377042	33379930	33377042	33377347	33379626	33379930	91	---	---	---	---	33379581	33379624	+	81	33377042	33379925
chr9	33377624	33395802	33377624	33378247	33395179	33395802	98	---	---	---	---	33394566	33394589	+	70	33377630	33395800
chr9	33379623	33388492	33379623	33379953	33388162	33388492	98	33379616	33379622	33388493	33388499	33380158	33380185	-	78	33379623	33388490
chr9	33398728	33407848	33398728	33400419	33406168	33407848	95	---	---	---	---	33405880	33405899	+	85	33398731	33407844
chr9	33411465	33418766	33411465	33412132	33418083	33418766	86	---	---	---	---	33412337	33412357	-	76	33411465	33418765
chr9	33426518	33439176	33426518	33429639	33436021	33439176	98	---	---	---	---	33429879	33429952	-	78	33426518	33439174
chr9	33447408	33459716	33447416	33447891	33459238	33459713	97	33447403	33447407	33459717	33459721	33458928	33458978	+	76	33447416	33459714
chr9	33469132	33478724	33469132	33469748	33478096	33478724	93	---	---	---	---	33469952	33469979	-	75	33469133	33478722
chr9	33484328	33504474	33484328	33484565	33504237	33504474	86	---	---	---	---	33485441	33485456	-	81	33484340	33504467
chr9	33484565	33496899	33484565	33485179	33496289	33496899	95	---	---	---	---	33495878	33495901	+	75	33484565	33496885
chr9	33497527	33505083	33497527	33498136	33504467	33505070	95	33497522	33497526	33505084	33505088	33504307	33504333	+	70	---	---
chr9	33520145	33534781	33520145	33520775	33534151	33534781	96	---	---	---	---	33521287	33521301	-	93	33520149	33534779
chr9	33534888	33547705	33534901	33536397	33546199	33547690	98	33534883	33534887	33547706	33547710	33545791	33545856	+	75	33534902	33547697
chr9	33566308	33573712	33566310	33567023	33572989	33573704	88	33566303	33566307	33573713	33573717	33572690	33572705	+	81	33566310	33573702
chr9	33581855	33596598	33581855	33583377	33595074	33596598	96	---	---	---	---	33583935	33583962	-	71	33581855	33596595
chr9	33604298	33611143	33604298	33606855	33608585	33611143	99	---	---	---	---	33608572	33608583	+	91	33604298	33611140
chr9	33629240	33641009	33629246	33630933	33639307	33640996	99	33629235	33629239	33641010	33641014	33631203	33631221	-	73	33629246	33640994
chr9	33651838	33661052	33651838	33653088	33659804	33661052	97	---	---	---	---	33659496	33659515	+	80	33651839	33661049
chr9	33669307	33678507	33669317	33670551	33677273	33678507	94	33669301	33669306	33678508	33678513	33676936	33676961	+	84	---	---
chr9	33687628	33692489	33687628	33689202	33690912	33692489	99	---	---	---	---	---	---	0	--	33687628	33692478
chr9	33711929	33721551	33711930	33712362	33721096	33721540	91	33711924	33711928	33721552	33721556	33712603	33712629	-	85	---	---
chr9	33727629	33739219	33727629	33728107	33738741	33739219	99	---	---	---	---	33728366	33728414	-	83	33727629	33739217
chr9	33797376	33810939	33797376	33801014	33807299	33810939	99	---	---	---	---	33806984	33807015	+	71	33797376	33810937
chr9	33813736	33835001	33813736	33815049	33833707	33835001	97	---	---	---	---	33815849	33815867	-	78	33813736	33834998
chr9	33817910	33829745	33817923	33820686	33826974	33829738	99	33817903	33817909	33829746	33829752	33820976	33821000	-	84	33817913	33829741
chr9	33840287	33850960	33840287	33843461	33847803	33850960	96	---	---	---	---	33847660	33847671	+	83	33840287	33850957
chr9	33878671	33888808	33878671	33882102	33885370	33888808	96	---	---	---	---	33882169	33882197	-	75	33878671	33888806
chr9	33906398	33918087	33906398	33909196	33915313	33918087	94	---	---	---	---	33915057	33915080	+	75	33906398	33918083
chr9	33934523	33947326	33934523	33937800	33944079	33947326	96	---	---	---	---	33938090	33938114	-	84	33934524	33947324
chr9	33961479	33970423	33961479	33962411	33969492	33970423	99	---	---	---	---	33962747	33962765	-	78	33961479	33970422
chr9	33966256	33971973	33966259	33967813	33970419	33971973	99	33966251	33966255	33971974	33971978	33967854	33967874	-	71	---	---
chr9	33974905	33982391	33974916	33975592	33981712	33982387	97	33974900	33974904	33982392	33982396	33981409	33981427	+	78	33974920	33982385
chr9	34009572	34023461	34009572	34010582	34022447	34023461	90	---	---	---	---	34021912	34021951	+	75	34009576	34023459
chr9	34018644	34036070	34018651	34019348	34035358	34036055	98	34018639	34018643	34036071	34036075	34019860	34019875	-	75	34018655	34036053
chr9	34026398	34035371	34026404	34027696	34034089	34035359	97	34026390	34026397	34035372	34035379	34027934	34027967	-	82	34026402	34035359
chr9	34040959	34049896	34040959	34042234	34048596	34049896	94	---	---	---	---	34048277	34048324	+	75	34040959	34049894
chr9	34051300	34070626	34051300	34053077	34068865	34070626	89	---	---	---	---	34068561	34068597	+	70	34051300	34070608
chr9	34055043	34062405	34055043	34055702	34061746	34062405	99	---	---	---	---	34061708	34061744	+	72	34055043	34062403
chr9	34065921	34072406	34065921	34067655	34070617	34072406	88	---	---	---	---	34067674	34067686	-	84	34065932	34072404
chr9	34076003	34084943	34076017	34077282	34083668	34084930	91	34075998	34076002	34084944	34084948	34083369	34083397	+	79	34076007	34084942
chr9	34089126	34095388	34089133	34089802	34094718	34095387	96	34089120	34089125	34095389	34095394	34089977	34090047	-	71	34089126	34095382
chr9	34097395	34104799	34097401	34098085	34104115	34104799	98	34097390	34097394	34104800	34104804	34098371	34098386	-	75	34097401	34104797
chr9	34111492	34118586	34111492	34112149	34117928	34118586	93	---	---	---	---	34117685	34117736	+	73	---	---
chr9	34128867	34147919	34128867	34129843	34146953	34147919	92	---	---	---	---	34146285	34146301	+	88	34128867	34147903
chr9	34137172	34146953	34137172	34139532	34144591	34146953	97	---	---	---	---	34144411	34144448	+	71	34137172	34146951
chr9	34147945	34165153	34147945	34149191	34163906	34165153	92	---	---	---	---	34163346	34163370	+	72	34147949	34165150
chr9	34153783	34162090	34153794	34155752	34160130	34162088	99	34153778	34153782	34162091	34162095	34159989	34160018	+	73	34153794	34162086
chr9	34179314	34193479	34179314	34180694	34192108	34193479	90	---	---	---	---	34191546	34191587	+	78	34179316	34193472
chr9	34181771	34189925	34181773	34182397	34189296	34189921	94	34181763	34181770	34189926	34189933	34189007	34189027	+	80	34181782	34189920
chr9	34201914	34213537	34201914	34204604	34210874	34213537	97	---	---	---	---	34210560	34210589	+	83	34201914	34213535
chr9	34214056	34223652	34214056	34214687	34223022	34223652	96	---	---	---	---	34214893	34214920	-	75	34214067	34223650
chr9	34240120	34247002	34240120	34242690	34244398	34247002	93	---	---	---	---	---	---	0	--	34240126	34246993
chr9	34261089	34272856	34261089	34262213	34271730	34272856	94	---	---	---	---	34262652	34262666	-	80	34261095	34272854
chr9	34311648	34325911	34311655	34313377	34324120	34325908	94	34311643	34311647	34325912	34325916	34323684	34323698	+	73	34311649	34325905
chr9	34330302	34342020	34330302	34330767	34341555	34342020	99	---	---	---	---	34331024	34331071	-	81	34330303	34342018
chr9	34345415	34354498	34345415	34346762	34353170	34354498	89	---	---	---	---	34347045	34347073	-	75	34345418	34354496
chr9	34356661	34370028	34356661	34357897	34368792	34370028	90	---	---	---	---	34368247	34368260	+	92	---	---
chr9	34357229	34369567	34357229	34357435	34369362	34369567	92	---	---	---	---	34368766	34368813	+	72	34357229	34369566
chr9	34388903	34409773	34388903	34391526	34407103	34409773	95	---	---	---	---	34406324	34406357	+	70	34388918	34409771
chr9	34405117	34410397	34405117	34405244	34410270	34410397	96	---	---	---	---	34405339	34405398	-	83	34405121	34410395
chr9	34418912	34425789	34418912	34419543	34425156	34425789	94	---	---	---	---	34424875	34424902	+	78	34418912	34425777
chr9	34442161	34452931	34442172	34445733	34449364	34452919	99	34442156	34442160	34452932	34452936	34445789	34445913	-	79	34442162	34452916
chr9	34459326	34469780	34459326	34459583	34469519	34469777	91	34459319	34459325	34469781	34469787	34460052	34460076	-	76	---	---
chr9	34459872	34464140	34459882	34460977	34463016	34464130	94	34459867	34459871	34464141	34464145	34460979	34460990	-	100	---	---
chr9	34476793	34494135	34476793	34477332	34493573	34494135	90	---	---	---	---	34493032	34493049	+	77	34476799	34494134
chr9	34477320	34486175	34477332	34478579	34484918	34486169	94	34477312	34477319	34486176	34486183	34484647	34484680	+	82	34477332	34486173
chr9	34487110	34492292	34487110	34487540	34491862	34492292	97	---	---	---	---	34491778	34491790	+	84	34487110	34492289
chr9	34501467	34507162	34501467	34501608	34507021	34507162	99	---	---	---	---	34501847	34501879	-	75	34501467	34507160
chr9	34531025	34541760	34531025	34531664	34541112	34541760	92	---	---	---	---	34540702	34540723	+	81	34531034	34541747
chr9	34584465	34593588	34584465	34585801	34592236	34593588	96	---	---	---	---	34586039	34586072	-	82	34584465	34593586
chr9	34611683	34625747	34611689	34615701	34621732	34625743	99	34611678	34611682	34625748	34625752	34615907	34615931	-	72	34611683	34625740
chr9	34627733	34640000	34627733	34628732	34639001	34640000	92	---	---	---	---	34638579	34638603	+	72	34627733	34639984
chr9	34645205	34648911	34645213	34645983	34648161	34648910	92	34645199	34645204	34648912	34648917	34648102	34648145	+	75	---	---
chr9	34658047	34676878	34658047	34660651	34674303	34676878	90	---	---	---	---	34661275	34661286	-	83	34658048	34676863
chr9	34665731	34673192	34665731	34666411	34672514	34673192	96	---	---	---	---	34666695	34666712	-	77	34665731	34673190
chr9	34678813	34693601	34678813	34682987	34689428	34693601	98	---	---	---	---	34683291	34683309	-	73	---	---
chr9	34697392	34714919	34697398	34698077	34714230	34714909	95	34697387	34697391	34714920	34714924	34713574	34713592	+	73	34697394	34714918
chr9	34703276	34713430	34703276	34706881	34709934	34713430	93	---	---	---	---	34709847	34709874	+	71	---	---
chr9	34716526	34729434	34716526	34719691	34726309	34729434	91	---	---	---	---	34719921	34719953	-	72	34716530	34729432
chr9	34742583	34763960	34742596	34743236	34763298	34763953	93	34742577	34742582	34763961	34763966	34762300	34762331	+	78	34742596	34763959
chr9	34745952	34753240	34745952	34746609	34752583	34753240	99	---	---	---	---	34752321	34752335	+	80	34745952	34753238
chr9	34754241	34763182	34754241	34755488	34761935	34763182	99	---	---	---	---	34755727	34755752	-	76	34754247	34763180
chr9	34782839	34793585	34782839	34783706	34792721	34793585	94	---	---	---	---	34792510	34792536	+	81	---	---
chr9	34793990	34811035	34793990	34795388	34809642	34811035	95	---	---	---	---	34795947	34795975	-	79	34793990	34811033
chr9	34794263	34810938	34794272	34795276	34809924	34810923	94	34794258	34794262	34810939	34810943	34795947	34795975	-	79	34794275	34810925
chr9	34832925	34853862	34832925	34836887	34849898	34853862	98	---	---	---	---	34837245	34837285	-	87	34832925	34853860
chr9	34841687	34848048	34841687	34843077	34846670	34848048	96	---	---	---	---	34846503	34846541	+	79	34841688	34848035
chr9	34859190	34871426	34859199	34859886	34870731	34871418	94	34859183	34859189	34871427	34871433	34870210	34870227	+	72	34859195	34871416
chr9	34864557	34869572	34864557	34865350	34868780	34869572	93	---	---	---	---	34865499	34865515	-	70	34864557	34869570
chr9	34892166	34906464	34892170	34892800	34905835	34906464	99	34892161	34892165	34906465	34906469	34905183	34905199	+	70	34892169	34906461
chr9	34940307	34949471	34940307	34941520	34948238	34949471	94	---	---	---	---	34941824	34941849	-	80	34940308	34949466
chr9	34971337	34984228	34971337	34972137	34983364	34984228	88	---	---	---	---	34972647	34972658	-	75	---	---
chr9	35007585	35027701	35007585	35008064	35027223	35027701	95	---	---	---	---	35026334	35026349	+	81	35007585	35027699
chr9	35015375	35024176	35015375	35019124	35020427	35024176	99	---	---	---	---	35019177	35019217	-	75	35015375	35024174
chr9	35031189	35044890	35031189	35034265	35041875	35044890	94	---	---	---	---	35034569	35034595	-	81	---	---
chr9	35071379	35082769	35071379	35072617	35081463	35082769	88	---	---	---	---	35081186	35081205	+	80	35071388	35082767
chr9	35090411	35099753	35090411	35091741	35098480	35099753	93	---	---	---	---	35098192	35098235	+	72	35090411	35099751
chr9	35109455	35116507	35109455	35109667	35116295	35116507	97	---	---	---	---	35109793	35109805	-	92	35109455	35116498
chr9	35121457	35124394	35121457	35121797	35124053	35124394	91	---	---	---	---	35121827	35121838	-	83	---	---
chr9	35147866	35162825	35147870	35148157	35162529	35162810	85	35147861	35147865	35162826	35162830	35161915	35161974	+	85	---	---
chr9	35148794	35164636	35148794	35150310	35163126	35164636	89	---	---	---	---	35162753	35162783	+	87	35148798	35164629
chr9	35148839	35164356	35148839	35150031	35163171	35164356	89	---	---	---	---	35150572	35150636	-	83	---	---
chr9	35150860	35160932	35150869	35152224	35159627	35160925	87	35150855	35150859	35160933	35160937	35152484	35152495	-	100	35150869	35160929
chr9	35187917	35196899	35187917	35189162	35195654	35196899	99	---	---	---	---	35189401	35189434	-	79	35187917	35196897
chr9	35201211	35214687	35201211	35204811	35211095	35214687	99	---	---	---	---	35210831	35210863	+	72	35201211	35214682
chr9	35234483	35242966	35234483	35238038	35239573	35242966	93	---	---	---	---	35238111	35238137	-	74	---	---
chr9	35272538	35294486	35272538	35273992	35293031	35294482	95	35272533	35272537	35294487	35294491	35292503	35292520	+	72	35272538	35294485
chr9	35275877	35285348	35275881	35277192	35284028	35285341	99	35275872	35275876	35285349	35285353	35283829	35283841	+	100	35275881	35285342
chr9	35297044	35305588	35297044	35299990	35302641	35305588	98	---	---	---	---	35299992	35300004	-	92	---	---
chr9	35308675	35319032	35308680	35311340	35316335	35319031	97	35308670	35308674	35319033	35319037	35311501	35311590	-	71	35308678	35319026
chr9	35321410	35328936	35321411	35322081	35328259	35328930	96	35321405	35321409	35328937	35328941	35322365	35322382	-	77	35321412	35328927
chr9	35337075	35355193	35337075	35338380	35353879	35355185	99	35337070	35337074	35355194	35355198	35353299	35353315	+	94	35337075	35355192
chr9	35344195	35353264	35344197	35345463	35351985	35353251	99	35344190	35344194	35353265	35353269	35345702	35345735	-	82	35344198	35353258
chr9	35368051	35376882	35368051	35369489	35375427	35376882	89	---	---	---	---	35375132	35375206	+	74	35368052	35376866
chr9	35369701	35378558	35369715	35371924	35376342	35378547	94	35369695	35369700	35378559	35378564	35376305	35376320	+	81	---	---
chr9	35381196	35388591	35381196	35381867	35387920	35388591	99	---	---	---	---	35382151	35382167	-	70	35381197	35388589
chr9	35405396	35414848	35405396	35406744	35413538	35414848	96	---	---	---	---	35413339	35413351	+	100	35405396	35414846
chr9	35419096	35428624	35419096	35419687	35428032	35428624	98	---	---	---	---	35420082	35420105	-	70	35419096	35428622
chr9	35440633	35454644	35440633	35442480	35452963	35454644	89	---	---	---	---	35442760	35442790	-	74	35440634	35454639
chr9	35464737	35472882	35464739	35468132	35469490	35472873	99	35464730	35464736	35472883	35472889	35469404	35469440	+	81	35464744	35472879
chr9	35491024	35504567	35491024	35492171	35503421	35504567	96	---	---	---	---	35492561	35492604	-	86	---	---
chr9	35526650	35536108	35526653	35527263	35535471	35536099	95	35526645	35526649	35536109	35536113	35527462	35527489	-	75	35526651	35536097
chr9	35561865	35576907	35561865	35562305	35576458	35576907	86	---	---	---	---	35575807	35575826	+	75	35561865	35576904
chr9	35566579	35575752	35566579	35567799	35574555	35575752	95	---	---	---	---	35574222	35574247	+	80	35566579	35575750
chr9	35585593	35595110	35585593	35588696	35592012	35595110	97	---	---	---	---	35588776	35588789	-	100	35585610	35595108
chr9	35606871	35614940	35606885	35607555	35614262	35614932	98	35606866	35606870	35614941	35614945	35614069	35614083	+	80	35606871	35614937
chr9	35618531	35623980	35618531	35619070	35623438	35623980	94	---	---	---	---	35619075	35619089	-	86	35618531	35623973
chr9	35640305	35649913	35640305	35640926	35649292	35649913	97	---	---	---	---	35641321	35641344	-	75	35640308	35649910
chr9	35664217	35685207	35664217	35669788	35679592	35685207	92	---	---	---	---	35679271	35679302	+	78	---	---
chr9	35665489	35682566	35665489	35667191	35680864	35682566	93	---	---	---	---	35680213	35680237	+	84	---	---
chr9	35669305	35685883	35669305	35670486	35684677	35685883	85	---	---	---	---	35671095	35671122	-	89	35669315	35685874
chr9	35670801	35678557	35670811	35671327	35678042	35678556	87	35670796	35670800	35678558	35678562	35671610	35671624	-	86	35670809	35678556
chr9	35677404	35686893	35677404	35678725	35685592	35686893	97	---	---	---	---	35685273	35685284	+	91	35677404	35686890
chr9	35725928	35746947	35725928	35726591	35746282	35746947	94	35725922	35725927	35746948	35746953	35727246	35727264	-	73	35725928	35746944
chr9	35732639	35746242	35732639	35734217	35744680	35746242	91	---	---	---	---	35734641	35734655	-	73	35732639	35746240
chr9	35757735	35763049	35757735	35757838	35762946	35763049	96	---	---	---	---	35762843	35762858	+	75	---	---
chr9	35757835	35769829	35757835	35757985	35769679	35769829	90	---	---	---	---	35769250	35769269	+	70	---	---
chr9	35772886	35781775	35772886	35774089	35780518	35781775	93	---	---	---	---	35780246	35780278	+	81	35772886	35781773
chr9	35783616	35795426	35783616	35786376	35792663	35795426	99	---	---	---	---	35786666	35786690	-	84	35783617	35795424
chr9	35806873	35821423	35806873	35810839	35817513	35821423	94	---	---	---	---	35811143	35811172	-	73	35806879	35821420
chr9	35830586	35840076	35830591	35831201	35839467	35840075	96	35830581	35830585	35840077	35840081	35831400	35831427	-	75	35830591	35840073
chr9	35842487	35861411	35842487	35844256	35859639	35861411	93	---	---	---	---	35844685	35844705	-	100	---	---
chr9	35844928	35852484	35844928	35848212	35849201	35852484	99	---	---	---	---	35849108	35849147	+	72	35844928	35852481
chr9	35859216	35862557	35859216	35860307	35861466	35862557	96	---	---	---	---	---	---	0	--	35859217	35862542
chr9	35885026	35894559	35885026	35885645	35893938	35894559	97	---	---	---	---	35893703	35893730	+	78	35885026	35894556
chr9	35895004	35903007	35895004	35895279	35902732	35903007	95	---	---	---	---	35895561	35895583	-	86	---	---
chr9	35907604	35916636	35907604	35911248	35912992	35916636	95	---	---	---	---	35912892	35912934	+	79	35907604	35916618
chr9	35925223	35946642	35925223	35928360	35943565	35946642	90	---	---	---	---	35928995	35929044	-	74	35925230	35946640
chr9	35930772	35943571	35930785	35932280	35942092	35943569	98	35930767	35930771	35943572	35943576	35941682	35941744	+	76	35930782	35943563
chr9	35951877	35965706	35951877	35953529	35964055	35965706	97	---	---	---	---	35963623	35963637	+	73	35951880	35965688
chr9	35977520	35993902	35977520	35978389	35993036	35993902	93	---	---	---	---	35979052	35979073	-	72	35977520	35993883
chr9	35986923	35994789	35986923	35987550	35994164	35994789	92	---	---	---	---	35993989	35994004	+	75	35986934	35994784
chr9	35999431	36008535	35999431	36000031	36007898	36008535	90	35999425	35999430	36008536	36008541	36000398	36000425	-	71	35999431	36008532
chr9	36021637	36029147	36021637	36022306	36028475	36029147	95	---	---	---	---	36022391	36022402	-	91	36021637	36029145
chr9	36040695	36050204	36040695	36042493	36048416	36050204	94	---	---	---	---	36042653	36042665	-	84	36040696	36050194
chr9	36041615	36049589	36041622	36041869	36049340	36049585	95	36041610	36041614	36049590	36049594	36042079	36042100	-	86	36041621	36049577
chr9	36047166	36057703	36047166	36049942	36054914	36057703	98	---	---	---	---	36054665	36054679	+	86	---	---
chr9	36056249	36069955	36056254	36059416	36066793	36069950	94	36056242	36056248	36069956	36069962	36066439	36066456	+	72	---	---
chr9	36080428	36094125	36080428	36084456	36090084	36094112	99	36080423	36080427	36094126	36094130	36084660	36084686	-	70	36080431	36094124
chr9	36096453	36110110	36096456	36101574	36104988	36110106	99	36096447	36096452	36110111	36110116	36104847	36104868	+	77	36096457	36110103
chr9	36118169	36125605	36118169	36118840	36124934	36125605	98	---	---	---	---	36118968	36118980	-	84	36118173	36125602
chr9	36151368	36160438	36151371	36152563	36159303	36160434	91	36151363	36151367	36160439	36160443	36158966	36158984	+	84	36151369	36160432
chr9	36184544	36193882	36184544	36185851	36192576	36193882	93	---	---	---	---	36192243	36192268	+	80	36184551	36193880
chr9	36201133	36212767	36201133	36201395	36212503	36212767	87	---	---	---	---	36201844	36201859	-	93	36201150	36212763
chr9	36220924	36226075	36220924	36221347	36225633	36226075	86	---	---	---	---	36221379	36221422	-	77	---	---
chr9	36250690	36267309	36250692	36251380	36266617	36267306	97	36250685	36250689	36267310	36267314	36265861	36265883	+	78	36250692	36267300
chr9	36255895	36265055	36255895	36258412	36262537	36265055	99	---	---	---	---	36262406	36262428	+	73	36255895	36265052
chr9	36289673	36301233	36289673	36292331	36298608	36301233	98	---	---	---	---	36292562	36292585	-	75	36289673	36301230
chr9	36306621	36320276	36306621	36312365	36314459	36320276	91	---	---	---	---	36312434	36312456	-	86	36306628	36320272
chr9	36313305	36331604	36313305	36314688	36330163	36331604	93	---	---	---	---	36315349	36315382	-	85	36313305	36331601
chr9	36313545	36331267	36313545	36314351	36330463	36331267	98	---	---	---	---	36315076	36315096	-	90	---	---
chr9	36326190	36344407	36326190	36326871	36343729	36344407	86	---	---	---	---	36327296	36327312	-	76	---	---
chr9	36337096	36356103	36337096	36337766	36355438	36356103	95	---	---	---	---	36338631	36338648	-	88	36337097	36356090
chr9	36338648	36347791	36338648	36340013	36346417	36347791	94	---	---	---	---	36340279	36340303	-	80	36338648	36347786
chr9	36356099	36372040	36356102	36356912	36371167	36372034	87	36356093	36356098	36372041	36372046	36357589	36357614	-	80	36356100	36372034
chr9	36356102	36372400	36356102	36357282	36371167	36372400	89	---	---	---	---	36357829	36357853	-	76	36356103	36372394
chr9	36359884	36367037	36359892	36360374	36366538	36367027	95	36359879	36359883	36367038	36367042	36366265	36366297	+	81	36359894	36367029
chr9	36400047	36405331	36400047	36400288	36405090	36405331	99	---	---	---	---	36400419	36400454	-	75	36400048	36405328
chr9	36417347	36428076	36417347	36419686	36425725	36428076	94	---	---	---	---	36419910	36419941	-	75	36417355	36428074
chr9	36455471	36469581	36455471	36456104	36468948	36469581	99	---	---	---	---	36468399	36468418	+	70	36455471	36469578
chr9	36473260	36482220	36473260	36474529	36480973	36482220	98	---	---	---	---	36474768	36474801	-	76	36473260	36482218
chr9	36484450	36488791	36484450	36486631	36486633	36488791	94	---	---	---	---	---	---	0	--	---	---
chr9	36501662	36517312	36501670	36504340	36514637	36517305	94	36501657	36501661	36517313	36517317	36504764	36504794	-	74	---	---
chr9	36529121	36533668	36529121	36529382	36533408	36533668	91	---	---	---	---	36529524	36529545	-	86	36529121	36533657
chr9	36548567	36559895	36548567	36549045	36559416	36559895	97	---	---	---	---	36549292	36549323	-	81	36548570	36559892
chr9	36561461	36567647	36561461	36562770	36566296	36567647	89	---	---	---	---	36566127	36566164	+	81	36561461	36567645
chr9	36585154	36603035	36585154	36585747	36602443	36603035	95	---	---	---	---	36586280	36586298	-	73	---	---
chr9	36586415	36605023	36586415	36588417	36603029	36605023	93	---	---	---	---	36588986	36589016	-	77	---	---
chr9	36589044	36598125	36589044	36590181	36596933	36598125	90	---	---	---	---	36596596	36596621	+	80	36589044	36598123
chr9	36614888	36627527	36614888	36618022	36624494	36627527	94	---	---	---	---	36624171	36624206	+	72	36614899	36627525
chr9	36635024	36651585	36635024	36635363	36651246	36651585	95	---	---	---	---	36650538	36650557	+	80	36635035	36651583
chr9	36638742	36648324	36638742	36642460	36644607	36648324	97	---	---	---	---	36642516	36642568	-	75	36638742	36648321
chr9	36657071	36662269	36657071	36657938	36661401	36662269	95	---	---	---	---	36658058	36658074	-	76	36657071	36662267
chr9	36662306	36679392	36662306	36662901	36678797	36679392	97	---	---	---	---	36678236	36678249	+	71	36662307	36679390
chr9	36667172	36674622	36667184	36667839	36673956	36674611	99	36667167	36667171	36674623	36674627	36668123	36668140	-	72	36667181	36674617
chr9	36683949	36687809	36683954	36684704	36687045	36687799	94	36683943	36683948	36687810	36687815	36686950	36686978	+	75	36683952	36687801
chr9	36726023	36735419	36726023	36726608	36734834	36735419	99	---	---	---	---	36734601	36734628	+	71	36726023	36735416
chr9	36738186	36752039	36738186	36738820	36751404	36752039	96	---	---	---	---	36750819	36750876	+	72	36738186	36752033
[truncated: 6,657 more rows]
