# Supplementary material for: LtrDetector: A tool-suite for detecting long terminal repeat retrotransposons de-novo
Source: BMC Genomics. 2019 Jun 3;20:450. doi: 10.1186/s12864-019-5796-9 (PMC6547461; doi:10.1186/s12864-019-5796-9)
Supplement: Supplementary file 9 — LTR retrotransposons found by LtrDetector in Zea mays. This compressed file (.tar.gz) includes the LTR retrotransposons found by LtrDetector in BED format. (TAR.GZ 4278 kb) [file 12864_2019_5796_MOESM9_ESM.gz › zmays/chr7Detector.bed]

SeqID	Retrotransposon	Left_LTR	Right_LTR		Left_TSD	Right_TSD	Polypurine Tract		TG	CA
	Start	End	Start	End	Start	End	ID	Start	End	Start	End	Start	End	Strand	Purine%	Start	End
chr7	2332	13861	2332	4201	11992	13861	99	---	---	---	---	4480	4494	-	80	2342	13858
chr7	27703	33044	27703	28181	32575	33044	88	---	---	---	---	28256	28279	-	79	---	---
chr7	33424	44525	33425	33892	44026	44522	88	33419	33423	44526	44530	43616	43632	+	76	---	---
chr7	37696	54910	37696	41589	51053	54910	85	---	---	---	---	50974	51007	+	70	37713	54905
chr7	43558	46276	43561	44182	45642	46264	96	43553	43557	46277	46281	---	---	0	--	---	---
chr7	44141	50549	44141	45191	49512	50549	95	---	---	---	---	45225	45255	-	70	---	---
chr7	45712	49561	45715	46264	49004	49553	98	45706	45711	49562	49567	46355	46371	-	70	45718	49555
chr7	54910	69582	54910	55835	68667	69582	96	---	---	---	---	68050	68063	+	78	54910	69573
chr7	60009	67356	60009	60682	66683	67356	98	---	---	---	---	66383	66397	+	73	60009	67354
chr7	81663	97320	81663	81898	97085	97320	96	---	---	---	---	96447	96464	+	83	---	---
chr7	84494	93387	84494	85753	92147	93387	96	---	---	---	---	91827	91847	+	76	84494	93384
chr7	98986	107819	98986	100199	106625	107819	96	---	---	---	---	100437	100470	-	85	98989	107815
chr7	127273	142819	127273	127561	142528	142819	96	---	---	---	---	128268	128279	-	83	---	---
chr7	129817	137880	129817	133225	134472	137880	99	---	---	---	---	133278	133318	-	75	129819	137878
chr7	160068	170488	160068	160571	169959	170488	89	---	---	---	---	160932	160990	-	72	---	---
chr7	198639	210571	198639	200570	208634	210571	95	---	---	---	---	200773	200789	-	76	---	---
chr7	210570	228458	210570	211821	227202	228452	99	210561	210569	228459	228467	212337	212361	-	72	210570	228450
chr7	216919	225871	216927	218177	224611	225861	99	216914	216918	225872	225876	218414	218447	-	79	216919	225859
chr7	240786	249783	240797	242028	248524	249775	98	240780	240785	249784	249789	242294	242327	-	73	240791	249773
chr7	274707	289541	274707	276138	288119	289541	95	---	---	---	---	276697	276725	-	79	274707	289539
chr7	296059	309575	296059	297403	308122	309574	88	296052	296058	309576	309582	297821	297835	-	73	296061	309574
chr7	317329	335215	317329	317997	334547	335215	98	---	---	---	---	333884	333901	+	83	317329	335210
chr7	321204	330160	321212	322472	328909	330150	98	321199	321203	330161	330165	322708	322741	-	79	321212	330158
chr7	350068	367948	350077	351281	366801	367947	91	350063	350067	367949	367953	351828	351852	-	80	350077	367945
chr7	352030	360485	352039	355499	357026	360485	99	352025	352029	360486	360490	356926	356972	+	74	---	---
chr7	369967	378746	369967	371200	377508	378746	93	---	---	---	---	371467	371516	-	74	369967	378743
chr7	390082	401367	390082	390770	400679	401367	97	---	---	---	---	400184	400204	+	76	390085	401365
chr7	421498	433247	421498	423184	431561	433247	99	---	---	---	---	423454	423472	-	73	421498	433245
chr7	434991	440184	435003	435344	439836	440177	98	434985	434990	440185	440190	435445	435477	-	81	---	---
chr7	446062	455028	446062	447328	453764	455028	99	---	---	---	---	453493	453526	+	79	446063	455025
chr7	494120	514770	494126	495442	513454	514770	99	494115	494119	514771	514775	496058	496074	-	70	494125	514768
chr7	513172	524667	513172	513921	523905	524667	87	---	---	---	---	514380	514407	-	89	513184	524661
chr7	516028	525167	516028	517018	524195	525167	97	---	---	---	---	517323	517352	-	83	516028	525165
chr7	529603	538889	529603	529741	538751	538889	89	---	---	---	---	530075	530086	-	75	529606	538876
chr7	529783	538751	529783	531017	537476	538751	96	---	---	---	---	537204	537237	+	79	529783	538749
chr7	574638	586518	574638	575118	586038	586518	97	---	---	---	---	575362	575393	-	84	574640	586516
chr7	597363	605811	597363	601002	602173	605811	99	---	---	---	---	601089	601102	-	85	597363	605799
chr7	606700	619680	606700	608407	617955	619680	96	---	---	---	---	617805	617864	+	78	606703	619677
chr7	638911	655240	638911	641486	652666	655240	99	---	---	---	---	641944	641973	-	73	638912	655222
chr7	643808	652658	643808	645075	651507	652658	90	---	---	---	---	645313	645344	-	78	643808	652656
chr7	668067	675116	668067	670740	672449	675116	95	---	---	---	---	---	---	0	--	668069	675107
chr7	675673	685228	675673	676284	684617	685228	97	---	---	---	---	684389	684416	+	75	675677	685226
chr7	696766	714337	696766	696928	714175	714337	98	---	---	---	---	697756	697790	-	74	---	---
chr7	697236	705056	697236	700390	701903	705056	99	---	---	---	---	700443	700483	-	75	697237	705054
chr7	748973	768401	748975	750137	767246	768398	89	748968	748972	768402	768406	750926	750941	-	75	748973	768393
chr7	786557	793944	786557	787260	793241	793944	93	---	---	---	---	792974	792994	+	71	786558	793942
chr7	796333	812256	796333	797561	811041	812256	95	---	---	---	---	798070	798094	-	76	796333	812253
chr7	798555	805398	798555	798992	804959	805398	98	---	---	---	---	804735	804789	+	72	---	---
chr7	821526	830858	821526	822761	829623	830858	99	---	---	---	---	829415	829427	+	100	821526	830855
chr7	847033	868365	847033	847346	868062	868365	90	---	---	---	---	867162	867198	+	70	847034	868363
chr7	848385	866748	848385	849581	865527	866748	93	---	---	---	---	850131	850155	-	80	848386	866746
chr7	853670	862878	853676	854890	861701	862877	96	853665	853669	862879	862883	855196	855207	-	91	853674	862877
chr7	883168	904521	883168	883433	904256	904521	97	---	---	---	---	884326	884345	-	70	883175	904519
chr7	887079	894473	887079	887749	893854	894473	91	---	---	---	---	888035	888052	-	72	887079	894471
chr7	914265	923470	914265	915357	922442	923470	90	---	---	---	---	922189	922217	+	82	---	---
chr7	928618	939104	928618	932036	935687	939104	99	---	---	---	---	932094	932219	-	77	928618	939101
chr7	967740	974539	967740	969321	972954	974539	88	---	---	---	---	972817	972829	+	76	967746	974536
chr7	974697	992737	974697	975988	991440	992734	97	974692	974696	992738	992742	990748	990762	+	86	974700	992732
chr7	977390	986260	977390	978610	985067	986260	96	---	---	---	---	978864	978896	-	78	977391	986254
chr7	977724	985953	977724	978298	985399	985953	95	---	---	---	---	978591	978619	-	86	---	---
chr7	993534	1001722	993534	997077	998184	1001722	98	993529	993533	1001723	1001727	997130	997169	-	72	993534	1001720
chr7	1003952	1021989	1003952	1004282	1021659	1021989	98	---	---	---	---	1005025	1005036	-	91	1003952	1021987
chr7	1004682	1013682	1004682	1005960	1012406	1013682	99	---	---	---	---	1006198	1006231	-	79	1004682	1013680
chr7	1005286	1013472	1005298	1005746	1013020	1013468	99	1005281	1005285	1013473	1013477	1012774	1012805	+	78	1005301	1013470
chr7	1030104	1050838	1030104	1031383	1049543	1050838	97	---	---	---	---	1032024	1032042	-	73	1030107	1050834
chr7	1037582	1049103	1037582	1040687	1046001	1049103	99	---	---	---	---	1045788	1045809	+	77	1037582	1049098
chr7	1061992	1082658	1061992	1064091	1080549	1082658	94	---	---	---	---	1064162	1064186	-	76	1061992	1082656
chr7	1064335	1073335	1064335	1065624	1072070	1073335	97	---	---	---	---	1065890	1065923	-	73	1064337	1073333
chr7	1082657	1093316	1082657	1084055	1091863	1093316	89	---	---	---	---	1084285	1084310	-	76	1082659	1093314
chr7	1127950	1137552	1127957	1128552	1136954	1137551	95	1127945	1127949	1137553	1137557	1136718	1136745	+	75	1127957	1137547
chr7	1150394	1158335	1150394	1153644	1155083	1158335	99	---	---	---	---	1154992	1155031	+	75	1150396	1158322
chr7	1166035	1173143	1166044	1166975	1172137	1173142	87	1166030	1166034	1173144	1173148	1167197	1167216	-	85	1166040	1173137
chr7	1176745	1183476	1176745	1177896	1182350	1183476	90	---	---	---	---	---	---	0	--	1176747	1183472
chr7	1193022	1204274	1193022	1195862	1201437	1204274	96	---	---	---	---	1196046	1196063	-	83	1193022	1204271
chr7	1204432	1213366	1204432	1205682	1212116	1213366	97	---	---	---	---	1205968	1205996	-	82	1204433	1213364
chr7	1215986	1225364	1215987	1216628	1224703	1225364	93	1215972	1215985	1225365	1225378	1216948	1216985	-	73	1215987	1225356
chr7	1231749	1241278	1231758	1233070	1239946	1241276	98	1231742	1231748	1241279	1241285	1233376	1233387	-	91	1231756	1241274
chr7	1258013	1278994	1258013	1259123	1277926	1278994	91	---	---	---	---	1260016	1260041	-	80	1258027	1278992
chr7	1261035	1269989	1261035	1262318	1268754	1269989	90	---	---	---	---	1268442	1268470	+	79	1261035	1269987
chr7	1278998	1295853	1278998	1279322	1295529	1295853	87	---	---	---	---	1294759	1294776	+	83	1279001	1295851
chr7	1284053	1293502	1284053	1285374	1292201	1293502	98	---	---	---	---	1292012	1292024	+	100	1284053	1293500
chr7	1310188	1324723	1310188	1311754	1323156	1324723	97	---	---	---	---	1312175	1312189	-	73	1310188	1324721
chr7	1341469	1359432	1341471	1342731	1358140	1359417	97	1341464	1341468	1359433	1359437	1357604	1357628	+	76	1341475	1359423
chr7	1347830	1358987	1347830	1352153	1354649	1358987	86	---	---	---	---	1354598	1354616	+	73	---	---
chr7	1360638	1366150	1360638	1361265	1365523	1366150	99	---	---	---	---	1365355	1365369	+	80	1360638	1366144
chr7	1376737	1386055	1376737	1377455	1385337	1386055	98	---	---	---	---	1377820	1377850	-	70	1376737	1386053
chr7	1425858	1445004	1425858	1427065	1443800	1445004	98	---	---	---	---	1443192	1443216	+	76	1425858	1445002
chr7	1428258	1438133	1428258	1431616	1434769	1438133	97	---	---	---	---	1431632	1431649	-	72	1428258	1438122
chr7	1447128	1460527	1447128	1448803	1458825	1460527	93	---	---	---	---	1449288	1449303	-	75	1447128	1460525
chr7	1496731	1516642	1496731	1497146	1516227	1516642	95	---	---	---	---	1497915	1497937	-	78	1496731	1516640
chr7	1500623	1513557	1500623	1501971	1512246	1513557	91	---	---	---	---	1511782	1511801	+	75	1500626	1513555
chr7	1545557	1553161	1545557	1545730	1552988	1553161	97	---	---	---	---	1552923	1552947	+	76	1545557	1553159
chr7	1559246	1573379	1559249	1559366	1573252	1573369	98	1559241	1559245	1573380	1573384	1572677	1572708	+	75	1559253	1573367
chr7	1564283	1571652	1564283	1564928	1571007	1571652	99	---	---	---	---	1565210	1565229	-	75	1564283	1571648
chr7	1575659	1586018	1575659	1576227	1585492	1586018	89	---	---	---	---	1585057	1585079	+	82	---	---
chr7	1576220	1584698	1576220	1576719	1584176	1584698	90	---	---	---	---	1583827	1583853	+	92	1576220	1584696
chr7	1586945	1598189	1586945	1589781	1595341	1598189	99	---	---	---	---	1589975	1589988	-	92	1586948	1598187
chr7	1607568	1625464	1607568	1608292	1624759	1625464	86	---	---	---	---	1608599	1608626	-	71	1607568	1625446
chr7	1608282	1617555	1608293	1609594	1616296	1617550	94	1608276	1608281	1617556	1617561	1615961	1615983	+	78	1608285	1617548
chr7	1617557	1625925	1617557	1618020	1625467	1625925	88	---	---	---	---	---	---	0	--	1617564	1625923
chr7	1628585	1646254	1628585	1629161	1645679	1646254	98	---	---	---	---	1629611	1629629	-	84	1628588	1646251
chr7	1634998	1645346	1634998	1638487	1641826	1645346	98	---	---	---	---	1638551	1638580	-	73	1634998	1645344
chr7	1677764	1683696	1677764	1678052	1683406	1683696	87	---	---	---	---	1678086	1678114	-	75	---	---
chr7	1698776	1707798	1698790	1700060	1706518	1707785	99	1698771	1698775	1707799	1707803	1700293	1700326	-	82	1698790	1707784
chr7	1709717	1719190	1709724	1711043	1717866	1719185	99	1709712	1709716	1719191	1719195	1711228	1711240	-	100	1709734	1719182
chr7	1726479	1743772	1726479	1727751	1742514	1743772	95	---	---	---	---	1742071	1742097	+	88	1726481	1743770
chr7	1731036	1742520	1731036	1731515	1742035	1742514	94	1731031	1731035	1742521	1742525	1731756	1731787	-	78	1731036	1742512
chr7	1749699	1769590	1749699	1749926	1769363	1769590	98	---	---	---	---	1750746	1750757	-	75	1749699	1769587
chr7	1759763	1768294	1759763	1763267	1764792	1768294	99	---	---	---	---	1763319	1763359	-	73	1759763	1768291
chr7	1769590	1779020	1769590	1770171	1778439	1779020	99	---	---	---	---	1770376	1770403	-	78	1769590	1779018
chr7	1782579	1789871	1782583	1783228	1789223	1789868	98	1782574	1782578	1789872	1789876	1783407	1783461	-	70	1782586	1789870
chr7	1799527	1809945	1799527	1803294	1806155	1809945	98	---	---	---	---	1806012	1806067	+	75	1799530	1809943
chr7	1817138	1826175	1817145	1818435	1824877	1826167	99	1817130	1817137	1826176	1826183	1824605	1824638	+	82	1817143	1826161
chr7	1822503	1832727	1822503	1823238	1831994	1832727	94	---	---	---	---	1823266	1823282	-	76	---	---
chr7	1833593	1855295	1833606	1835084	1853811	1855292	96	1833586	1833592	1855296	1855302	1853406	1853465	+	76	1833596	1855288
chr7	1838332	1847304	1838339	1839603	1846024	1847292	99	1838327	1838331	1847305	1847309	1845752	1845785	+	82	1838337	1847289
chr7	1860569	1873305	1860569	1863882	1869993	1873305	95	---	---	---	---	1864124	1864145	-	72	---	---
chr7	1873835	1879251	1873846	1874153	1878941	1879248	99	1873830	1873834	1879252	1879256	1874217	1874231	-	73	1873846	1879246
chr7	1889088	1903380	1889088	1892518	1899956	1903380	94	---	---	---	---	1892866	1892889	-	70	---	---
chr7	1915592	1929455	1915592	1918572	1926451	1929455	97	---	---	---	---	1918951	1918966	-	81	1915597	1929453
chr7	1942083	1962101	1942098	1942205	1961988	1962095	89	1942078	1942082	1962102	1962106	1961000	1961058	+	72	---	---
chr7	1942206	1961989	1942206	1943574	1960660	1961989	91	---	---	---	---	1960243	1960266	+	75	1942206	1961987
chr7	1946350	1951302	1946350	1946821	1950831	1951302	92	---	---	---	---	1950690	1950706	+	76	---	---
chr7	1988268	1995568	1988268	1988542	1995288	1995568	92	---	---	---	---	---	---	0	--	---	---
chr7	2019840	2032351	2019840	2021485	2030700	2032351	99	---	---	---	---	2030521	2030543	+	82	---	---
chr7	2037336	2046278	2037344	2038624	2045032	2046273	96	2037330	2037335	2046279	2046284	2038862	2038895	-	82	2037345	2046271
chr7	2123243	2129743	2123250	2124685	2128294	2129731	99	2123238	2123242	2129744	2129748	2128124	2128162	+	79	2123250	2129741
chr7	2137021	2150797	2137021	2138642	2149120	2150797	95	---	---	---	---	2148685	2148699	+	73	2137021	2150795
chr7	2176159	2190999	2176159	2176990	2190170	2190999	98	---	---	---	---	2177238	2177255	-	88	---	---
chr7	2180679	2190171	2180679	2182009	2188883	2190171	95	---	---	---	---	2188567	2188578	+	91	2180682	2190168
chr7	2214912	2232930	2214912	2215455	2232383	2232930	97	---	---	---	---	2216001	2216025	-	76	2214926	2232924
chr7	2222886	2232402	2222899	2224228	2231059	2232389	99	2222881	2222885	2232403	2232407	2224529	2224540	-	91	2222899	2232388
chr7	2232925	2245994	2232925	2236377	2242304	2245994	90	---	---	---	---	2242146	2242161	+	81	2232928	2245992
chr7	2279213	2289344	2279213	2280410	2288156	2289344	94	---	---	---	---	2280682	2280745	-	75	2279224	2289340
chr7	2295652	2306263	2295652	2296438	2305477	2306263	93	---	---	---	---	2305350	2305364	+	86	2295657	2306261
chr7	2307647	2321422	2307647	2309156	2319908	2321422	94	---	---	---	---	2319475	2319489	+	73	2307647	2321414
chr7	2326007	2340997	2326007	2330372	2336634	2340991	98	2326002	2326006	2340998	2341002	2330667	2330686	-	70	2326007	2340988
chr7	2341763	2363682	2341763	2344197	2361261	2363682	92	---	---	---	---	2344952	2344964	-	84	---	---
chr7	2344210	2354116	2344210	2347631	2350718	2354116	96	---	---	---	---	2347763	2347786	-	87	---	---
chr7	2354159	2364432	2354159	2354983	2363645	2364432	89	---	---	---	---	2363377	2363438	+	72	---	---
chr7	2377626	2386959	2377633	2378331	2386232	2386952	96	2377614	2377625	2386960	2386971	2378696	2378726	-	70	2377633	2386957
chr7	2388160	2397110	2388160	2389425	2395843	2397110	99	---	---	---	---	2389663	2389696	-	82	2388161	2397108
chr7	2408065	2423576	2408065	2409404	2422243	2423576	96	2408045	2408064	2423577	2423596	2421652	2421680	+	82	2408069	2423573
chr7	2437850	2443130	2437850	2438210	2442770	2443130	98	---	---	---	---	2438366	2438385	-	70	2437855	2443125
chr7	2463990	2471328	2463990	2464632	2470686	2471328	99	---	---	---	---	2470383	2470402	+	70	2463991	2471326
chr7	2480505	2485808	2480505	2481393	2484922	2485808	96	---	---	---	---	2481397	2481410	-	71	2480505	2485806
chr7	2502705	2511306	2502705	2503656	2510376	2511306	94	---	---	---	---	2510087	2510108	+	86	2502715	2511304
chr7	2513915	2525862	2513915	2518138	2521639	2525862	99	---	---	---	---	2521482	2521520	+	82	2513915	2525860
chr7	2528268	2534494	2528268	2529263	2533484	2534493	94	2528263	2528267	2534495	2534499	2529298	2529314	-	88	---	---
chr7	2544427	2555865	2544427	2547015	2553304	2555865	98	---	---	---	---	2547298	2547330	-	81	---	---
chr7	2556446	2560616	2556446	2557078	2559984	2560616	96	---	---	---	---	2559916	2559932	+	76	2556446	2560612
chr7	2566230	2574182	2566230	2569544	2570865	2574182	99	---	---	---	---	2569597	2569637	-	80	2566230	2574180
chr7	2576734	2585608	2576734	2577959	2584399	2585608	93	---	---	---	---	2578198	2578229	-	81	2576735	2585606
chr7	2586170	2595121	2586170	2587414	2593842	2595121	95	---	---	---	---	2593586	2593619	+	79	2586170	2595117
chr7	2598537	2610565	2598537	2601816	2607284	2610565	99	---	---	---	---	2607034	2607060	+	74	---	---
chr7	2621442	2626125	2621450	2621592	2625974	2626114	86	2621436	2621441	2626126	2626131	2621767	2621780	-	78	2621450	2626109
chr7	2631828	2640108	2631828	2631952	2639984	2640108	97	---	---	---	---	2632222	2632272	-	70	---	---
chr7	2632285	2637347	2632291	2632391	2637235	2637335	99	2632280	2632284	2637348	2637352	2637052	2637136	+	75	2632287	2637333
chr7	2642634	2645244	2642634	2642801	2645077	2645244	90	---	---	---	---	2642892	2642911	-	80	---	---
chr7	2661262	2682746	2661262	2661393	2682615	2682746	89	---	---	---	---	2681561	2681582	+	72	---	---
chr7	2666210	2671239	2666219	2666369	2671084	2671234	99	2666204	2666209	2671240	2671245	2670940	2671036	+	80	2666219	2671235
chr7	2672817	2678345	2672817	2673116	2678046	2678345	99	---	---	---	---	2677997	2678016	+	75	2672828	2678343
chr7	2680760	2685590	2680760	2681835	2684509	2685590	89	---	---	---	---	2684380	2684414	+	71	2680762	2685584
chr7	2715150	2724080	2715150	2716397	2722835	2724080	99	---	---	---	---	2716636	2716669	-	82	2715150	2724078
chr7	2735823	2755743	2735823	2737004	2754561	2755743	97	---	---	---	---	2753713	2753746	+	70	2735823	2755732
chr7	2748099	2751902	2748099	2748550	2751452	2751902	91	---	---	---	---	2748637	2748649	-	76	2748115	2751894
chr7	2786567	2804642	2786567	2786887	2804323	2804642	97	---	---	---	---	2787592	2787611	-	75	2786574	2804640
chr7	2799356	2804323	2799356	2800195	2803379	2804323	88	---	---	---	---	2800333	2800355	-	73	2799357	2804321
chr7	2815252	2824140	2815252	2816524	2822901	2824140	96	---	---	---	---	2822630	2822663	+	79	2815253	2824138
chr7	2821016	2827370	2821016	2824126	2824228	2827370	88	---	---	---	---	2824161	2824184	+	79	---	---
chr7	2835269	2845836	2835280	2838753	2842358	2845836	98	2835262	2835268	2845837	2845843	2842201	2842273	+	76	2835270	2845834
chr7	2853034	2865059	2853034	2854064	2864046	2865059	89	---	---	---	---	2863598	2863627	+	70	2853050	2865042
chr7	2872125	2880983	2872125	2873274	2879726	2880983	90	---	---	---	---	2879453	2879486	+	82	2872125	2880979
chr7	2882148	2892056	2882148	2885275	2888893	2892041	97	2882143	2882147	2892057	2892061	2885344	2885436	-	73	2882148	2892054
chr7	2903612	2924802	2903612	2903955	2924459	2924802	91	---	---	---	---	2923738	2923770	+	75	2903626	2924800
chr7	2905879	2915302	2905879	2907186	2913976	2915302	98	---	---	---	---	2913658	2913669	+	91	2905879	2915300
chr7	2919236	2924004	2919236	2919482	2923755	2923997	95	2919231	2919235	2924005	2924009	2919613	2919628	-	75	2919237	2923995
chr7	2932481	2938866	2932481	2933263	2938083	2938866	97	---	---	---	---	2933395	2933416	-	72	2932483	2938864
chr7	2950872	2958255	2950872	2951556	2957571	2958255	98	---	---	---	---	2957270	2957285	+	75	2950872	2958253
chr7	2969027	2985125	2969039	2969208	2984955	2985124	96	2969022	2969026	2985126	2985130	2984691	2984704	+	85	2969028	2985117
chr7	2970869	2984493	2970869	2972052	2983254	2984493	94	---	---	---	---	2982792	2982841	+	84	2970878	2984491
chr7	2997322	3004408	2997324	2998382	3003348	3004408	95	2997317	2997321	3004409	3004413	2998415	2998432	-	88	2997332	3004406
chr7	3009911	3017892	3009911	3013335	3014463	3017886	99	3009906	3009910	3017893	3017897	3013388	3013428	-	75	3009915	3017884
chr7	3024048	3031338	3024048	3024713	3030653	3031338	88	---	---	---	---	3030419	3030474	+	73	3024048	3031336
chr7	3045892	3055410	3045892	3047212	3054090	3055410	99	---	---	---	---	3047504	3047556	-	71	3045892	3055408
chr7	3057258	3064210	3057271	3058928	3062519	3064197	98	3057253	3057257	3064211	3064215	3059059	3059091	-	78	3057260	3064195
chr7	3102439	3111924	3102439	3103749	3110611	3111924	99	---	---	---	---	3110305	3110316	+	91	3102439	3111922
chr7	3113080	3127165	3113080	3113711	3126525	3127165	89	---	---	---	---	3126028	3126047	+	75	3113080	3127163
chr7	3113985	3123514	3113985	3115311	3122192	3123514	99	---	---	---	---	3121848	3121899	+	71	3113985	3123510
chr7	3143997	3151986	3143997	3144181	3151802	3151986	98	---	---	---	---	3151423	3151443	+	80	3143997	3151981
chr7	3166415	3188384	3166415	3166895	3187904	3188384	98	---	---	---	---	3167888	3167922	-	74	3166417	3188379
chr7	3177163	3183026	3177163	3178378	3181823	3183026	90	---	---	---	---	---	---	0	--	3177165	3183016
chr7	3197725	3204692	3197725	3197889	3204545	3204692	86	---	---	---	---	3198129	3198150	-	81	3197729	3204681
chr7	3197985	3203893	3197990	3198252	3203612	3203882	94	3197980	3197984	3203894	3203898	3203487	3203503	+	88	3197989	3203879
chr7	3212887	3234103	3212887	3214098	3232892	3234103	98	---	---	---	---	3214865	3214893	-	82	3212887	3234086
chr7	3214120	3223050	3214120	3214906	3222263	3223050	98	---	---	---	---	3221895	3221908	+	71	3214138	3223048
chr7	3235115	3253895	3235115	3235629	3253385	3253895	95	---	---	---	---	3236379	3236417	-	76	---	---
chr7	3241289	3253038	3241300	3244485	3249845	3253028	99	3241284	3241288	3253039	3253043	3249751	3249765	+	100	3241300	3253031
chr7	3244955	3253387	3244955	3245326	3253016	3253387	98	---	---	---	---	3252690	3252751	+	72	3244957	3253384
chr7	3254968	3263862	3254968	3256209	3262621	3263862	97	---	---	---	---	3256495	3256530	-	75	3254969	3263857
chr7	3258208	3273839	3258208	3260581	3271448	3273839	92	---	---	---	---	3270904	3270923	+	75	---	---
chr7	3259123	3272998	3259123	3259740	3272381	3272998	93	---	---	---	---	3271749	3271804	+	76	3259127	3272989
chr7	3263090	3269336	3263090	3263742	3268666	3269336	89	---	---	---	---	3263929	3263949	-	85	---	---
chr7	3263090	3269457	3263090	3263862	3268666	3269457	89	---	---	---	---	3263929	3263949	-	85	3263101	3269452
chr7	3268420	3276144	3268420	3268684	3275880	3276144	98	---	---	---	---	3268978	3269002	-	72	3268426	3276127
chr7	3278345	3288460	3278345	3281583	3285222	3288460	99	---	---	---	---	3281641	3281765	-	77	3278345	3288458
chr7	3293672	3300644	3293683	3296296	3298021	3300644	96	3293666	3293671	3300645	3300650	---	---	0	--	3293679	3300642
chr7	3360091	3368975	3360100	3361316	3367735	3368970	93	3360085	3360090	3368976	3368981	3367426	3367445	+	85	3360100	3368971
chr7	3370485	3377807	3370486	3371176	3377109	3377801	96	3370480	3370484	3377808	3377812	3371456	3371473	-	72	3370486	3377798
chr7	3407497	3424582	3407497	3408789	3423287	3424582	93	---	---	---	---	3409423	3409436	-	78	3407497	3424579
chr7	3408888	3416688	3408888	3412290	3413279	3416688	99	---	---	---	---	3412343	3412383	-	75	3408888	3416686
chr7	3431133	3447277	3431133	3431610	3446800	3447277	98	---	---	---	---	3446046	3446078	+	75	3431133	3447273
chr7	3434285	3443302	3434285	3435561	3442026	3443302	99	---	---	---	---	3435799	3435832	-	79	3434285	3443300
chr7	3456939	3474609	3456939	3458205	3473340	3474609	92	---	---	---	---	3472773	3472789	+	94	3456939	3474607
chr7	3460443	3465920	3460443	3461323	3465040	3465920	99	---	---	---	---	3464880	3464941	+	83	---	---
chr7	3482844	3495895	3482850	3487102	3491637	3495889	99	3482838	3482843	3495896	3495901	3487309	3487329	-	76	3482846	3495887
chr7	3502409	3510693	3502409	3505897	3507201	3510693	99	---	---	---	---	3505950	3505986	-	70	3502409	3510691
chr7	3523431	3532334	3523440	3525606	3530105	3532333	94	3523425	3523430	3532335	3532340	3525652	3525667	-	100	---	---
chr7	3543057	3552417	3543057	3543632	3551842	3552417	99	---	---	---	---	3543914	3543950	-	70	3543057	3552412
chr7	3564187	3571713	3564187	3564840	3571061	3571713	99	---	---	---	---	3570784	3570813	+	70	3564187	3571711
chr7	3572766	3581642	3572766	3573988	3580386	3581642	95	---	---	---	---	3580114	3580147	+	82	3572766	3581639
chr7	3582780	3595525	3582780	3586008	3592286	3595524	98	3582775	3582779	3595526	3595530	3586239	3586262	-	75	3582780	3595521
chr7	3596731	3608056	3596731	3596997	3607790	3608056	95	---	---	---	---	3607316	3607348	+	81	3596740	3608054
chr7	3614656	3626371	3614656	3616632	3624337	3626371	94	---	---	---	---	3616995	3617018	-	75	3614662	3626369
chr7	3630702	3644621	3630702	3631750	3643535	3644621	90	---	---	---	---	3642969	3643011	+	74	---	---
chr7	3672459	3677994	3672459	3674107	3676344	3677994	95	---	---	---	---	---	---	0	--	3672469	3677992
chr7	3678161	3695773	3678161	3678720	3695193	3695773	95	---	---	---	---	3679391	3679412	-	72	3678161	3695771
chr7	3687568	3696528	3687568	3688309	3695768	3696528	97	---	---	---	---	3695559	3695570	+	83	3687578	3696526
chr7	3725385	3738127	3725390	3726864	3736649	3738125	99	3725377	3725384	3738128	3738135	3727211	3727273	-	76	3725390	3738125
chr7	3756826	3765240	3756826	3758280	3763762	3765240	97	---	---	---	---	3763530	3763542	+	92	3756826	3765239
chr7	3793926	3806947	3793926	3795712	3805205	3806935	94	3793921	3793925	3806948	3806952	3796125	3796136	-	83	3793926	3806941
chr7	3794514	3806120	3794527	3794894	3805750	3806117	98	3794507	3794513	3806121	3806127	3805209	3805228	+	70	---	---
chr7	3853856	3858462	3853860	3854479	3857843	3858462	94	3853851	3853855	3858463	3858467	3857721	3857733	+	76	3853857	3858460
chr7	3858949	3872601	3858949	3860574	3870919	3872601	96	---	---	---	---	3860993	3861009	-	70	3858949	3872599
chr7	3874608	3883235	3874616	3877810	3880034	3883232	99	3874603	3874607	3883236	3883240	3877898	3877922	-	84	3874616	3883222
chr7	3883477	3894958	3883477	3884853	3893587	3894958	95	---	---	---	---	3885139	3885165	-	81	3883478	3894946
chr7	3894969	3907697	3894969	3896265	3906362	3907697	91	---	---	---	---	3896688	3896702	-	73	3894970	3907695
chr7	3943558	3955177	3943558	3946809	3951924	3955177	98	---	---	---	---	3951669	3951681	+	84	3943558	3955174
chr7	3961317	3970268	3961317	3962568	3968994	3970268	95	---	---	---	---	3962803	3962836	-	76	3961329	3970266
chr7	3976181	3980656	3976181	3976286	3980551	3980656	99	---	---	---	---	3976457	3976469	-	76	3976181	3980654
chr7	3987333	4003636	3987333	3988443	4002520	4003636	93	---	---	---	---	3988654	3988685	-	75	3987333	4003634
chr7	3997204	4003636	3997204	3997870	4002970	4003636	94	---	---	---	---	3998081	3998108	-	71	3997211	4003634
chr7	4005457	4019939	4005457	4006984	4018581	4019939	86	---	---	---	---	4007501	4007520	-	90	4005458	4019926
chr7	4021936	4028480	4021940	4022613	4027806	4028478	87	4021931	4021935	4028481	4028485	4027639	4027666	+	71	---	---
chr7	4030937	4036838	4030937	4032084	4035678	4036838	91	---	---	---	---	4032086	4032099	-	92	4030943	4036832
chr7	4038905	4047800	4038905	4039598	4047103	4047800	95	---	---	---	---	4046750	4046767	+	72	4038905	4047796
chr7	4081001	4101883	4081001	4081252	4101636	4101883	86	---	---	---	---	4081815	4081864	-	78	---	---
chr7	4109603	4122327	4109603	4111688	4120242	4122327	99	---	---	---	---	4119845	4119886	+	88	4109608	4122316
chr7	4145491	4159298	4145502	4147041	4157747	4159294	95	4145485	4145490	4159299	4159304	4157304	4157318	+	73	4145491	4159292
chr7	4159284	4177152	4159298	4161608	4174832	4177139	98	4159279	4159283	4177153	4177157	4162222	4162234	-	84	---	---
chr7	4166396	4174628	4166396	4169823	4171199	4174628	99	---	---	---	---	4171107	4171147	+	73	4166398	4174619
chr7	4181335	4190633	4181335	4182618	4189371	4190633	95	---	---	---	---	4182904	4182915	-	100	4181335	4190629
chr7	4216800	4226077	4216812	4217997	4224778	4226065	90	4216795	4216799	4226078	4226082	4224469	4224480	+	91	4216812	4226063
chr7	4238301	4245311	4238301	4239054	4244558	4245311	99	---	---	---	---	4244429	4244455	+	81	4238317	4245309
chr7	4258907	4277298	4258907	4260184	4276047	4277298	96	---	---	---	---	4275501	4275525	+	72	4258907	4277294
chr7	4259521	4277007	4259521	4259893	4276667	4277007	90	---	---	---	---	4260552	4260598	-	74	4259529	4277004
chr7	4263065	4272470	4263065	4264377	4271177	4272470	94	---	---	---	---	4270978	4270990	+	100	4263065	4272465
chr7	4292516	4306495	4292520	4293744	4305252	4306483	94	4292509	4292515	4306496	4306502	4304700	4304724	+	72	4292520	4306490
chr7	4292621	4306483	4292621	4293744	4305347	4306483	94	---	---	---	---	4304821	4304844	+	75	4292623	4306481
chr7	4307916	4321994	4307916	4308540	4321370	4321994	99	---	---	---	---	4309070	4309089	-	70	4307917	4321992
chr7	4327771	4348429	4327771	4329633	4346589	4348429	97	---	---	---	---	4330420	4330481	-	77	4327772	4348427
chr7	4329963	4341253	4329976	4332830	4338394	4341251	98	4329958	4329962	4341254	4341258	4333081	4333094	-	78	4329968	4341249
chr7	4341730	4350145	4341730	4343463	4348419	4350145	96	---	---	---	---	4348281	4348325	+	73	4341745	4350129
chr7	4342119	4349689	4342119	4343007	4348808	4349689	94	---	---	---	---	4348523	4348548	+	73	---	---
chr7	4368910	4378154	4368910	4370184	4376900	4378154	95	---	---	---	---	4370496	4370520	-	80	4368910	4378148
chr7	4378377	4392311	4378385	4380017	4390621	4392311	95	4378372	4378376	4392312	4392316	4390187	4390203	+	70	4378386	4392307
chr7	4409429	4424090	4409429	4409958	4423580	4424090	89	---	---	---	---	4410529	4410574	-	73	4409429	4424087
chr7	4439616	4453572	4439616	4441346	4451841	4453572	97	---	---	---	---	4451406	4451420	+	73	4439617	4453568
chr7	4454873	4467193	4454873	4458556	4463504	4467193	97	---	---	---	---	4463405	4463427	+	73	4454880	4467191
chr7	4498516	4518632	4498530	4500021	4517127	4518617	99	4498511	4498515	4518633	4518637	4516325	4516342	+	77	4498533	4518615
chr7	4582518	4601051	4582518	4582820	4600743	4601051	85	---	---	---	---	4600165	4600197	+	75	---	---
chr7	4608784	4617815	4608784	4611478	4615118	4617815	98	---	---	---	---	4614936	4615059	+	79	4608784	4617813
chr7	4643141	4651832	4643151	4645632	4649346	4651825	99	4643136	4643140	4651833	4651837	4649250	4649263	+	78	4643143	4651823
chr7	4652780	4660175	4652780	4653447	4659508	4660175	99	---	---	---	---	4653730	4653747	-	72	4652780	4660173
chr7	4662389	4676671	4662389	4663507	4675534	4676671	94	---	---	---	---	4664071	4664093	-	78	---	---
chr7	4680107	4689378	4680117	4681323	4688129	4689378	93	4680102	4680106	4689379	4689383	4681628	4681653	-	80	4680117	4689376
chr7	4680119	4689014	4680119	4680956	4688131	4689014	91	---	---	---	---	4681285	4681310	-	88	---	---
chr7	4722080	4736357	4722083	4722710	4735722	4736349	99	4722075	4722079	4736358	4736362	4735071	4735089	+	78	4722083	4736347
chr7	4750845	4763090	4750845	4752105	4761834	4763090	95	---	---	---	---	4752501	4752524	-	70	4750845	4763086
chr7	4753645	4757005	4753656	4754251	4756404	4756999	99	4753640	4753644	4757006	4757010	---	---	0	--	4753655	4756996
chr7	4794014	4813161	4794014	4798484	4808690	4813161	99	---	---	---	---	4798886	4798915	-	73	4794017	4813158
chr7	4841702	4862971	4841702	4843391	4861282	4862971	99	---	---	---	---	4844095	4844108	-	78	4841702	4862969
chr7	4846270	4855843	4846270	4848978	4853142	4855843	99	---	---	---	---	4849086	4849108	-	73	4846271	4855841
chr7	4872169	4890140	4872169	4873478	4888812	4890140	94	---	---	---	---	4874044	4874070	-	88	4872169	4890136
chr7	4879250	4888140	4879250	4880439	4886879	4888140	93	---	---	---	---	4886607	4886640	+	79	4879250	4888138
chr7	4905178	4913943	4905178	4905833	4913320	4913943	94	---	---	---	---	4906080	4906108	-	86	4905178	4913940
chr7	4905828	4923290	4905828	4906468	4922641	4923282	99	4905819	4905827	4923291	4923299	4907135	4907159	-	80	4905828	4923283
chr7	4913938	4922650	4913943	4917681	4918903	4922641	99	4913929	4913937	4922651	4922659	4917734	4917773	-	77	4913938	4922643
chr7	4944928	4958627	4944928	4948971	4954585	4958627	99	---	---	---	---	4954355	4954381	+	70	4944929	4958625
chr7	5002422	5014599	5002422	5004560	5012451	5014599	90	---	---	---	---	5012056	5012072	+	76	5002433	5014595
chr7	5006819	5009608	5006819	5007248	5009177	5009608	88	---	---	---	---	5009077	5009125	+	77	---	---
chr7	5008886	5017921	5008894	5010190	5016636	5017911	97	5008879	5008885	5017922	5017928	5016366	5016399	+	76	5008896	5017909
chr7	5012969	5020644	5012969	5013673	5019940	5020644	87	---	---	---	---	5013675	5013693	-	84	5012970	5020634
chr7	5033174	5048600	5033187	5034524	5047253	5048591	99	5033169	5033173	5048601	5048605	5035063	5035080	-	72	5033174	5048585
chr7	5063426	5083484	5063435	5067205	5079709	5083481	97	5063420	5063425	5083485	5083490	5079146	5079160	+	86	5063427	5083479
chr7	5068899	5077613	5068899	5070495	5075998	5077613	97	---	---	---	---	5075759	5075772	+	92	5068899	5077611
chr7	5077613	5081785	5077613	5078907	5080491	5081785	98	---	---	---	---	5080398	5080427	+	76	5077624	5081782
chr7	5128752	5142451	5128752	5130317	5140937	5142451	93	---	---	---	---	5140465	5140479	+	73	5128762	5142449
chr7	5150292	5168939	5150294	5151579	5167715	5168935	90	5150287	5150291	5168940	5168944	5167104	5167128	+	80	5150294	5168937
chr7	5150727	5168935	5150727	5151579	5168150	5168935	86	---	---	---	---	5167322	5167339	+	83	5150734	5168933
chr7	5156238	5165616	5156238	5157498	5164294	5165616	94	---	---	---	---	5163977	5163988	+	91	5156240	5165613
chr7	5181806	5191247	5181806	5183117	5189934	5191247	99	---	---	---	---	5189735	5189747	+	100	5181806	5191245
chr7	5239137	5248522	5239147	5240415	5247206	5248516	94	5239132	5239136	5248523	5248527	5240723	5240734	-	91	5239137	5248521
chr7	5249686	5258642	5249686	5250941	5257380	5258642	96	---	---	---	---	5257111	5257144	+	79	5249687	5258637
chr7	5258794	5268193	5258794	5260084	5266904	5268193	98	---	---	---	---	5260270	5260282	-	100	5258794	5268191
chr7	5279870	5293708	5279873	5281560	5292006	5293693	98	5279865	5279869	5293709	5293713	5291575	5291591	+	70	5279870	5293703
chr7	5317234	5326730	5317234	5318546	5325414	5326730	96	---	---	---	---	5318841	5318852	-	91	5317234	5326728
chr7	5338598	5344667	5338612	5339119	5344160	5344667	99	5338593	5338597	5344668	5344672	5339210	5339232	-	86	5338600	5344665
chr7	5349254	5364037	5349254	5349973	5363318	5364037	96	---	---	---	---	5362677	5362699	+	82	---	---
chr7	5421942	5435351	5421942	5423505	5433843	5435351	95	---	---	---	---	5423924	5423940	-	70	5421942	5435349
chr7	5437956	5445997	5437962	5438438	5445517	5445995	95	5437951	5437955	5445998	5446002	5438773	5438790	-	72	---	---
chr7	5455767	5464523	5455771	5455969	5464323	5464521	95	5455762	5455766	5464524	5464528	5456321	5456352	-	71	5455771	5464522
chr7	5467385	5476714	5467385	5468657	5475437	5476714	94	---	---	---	---	5475117	5475128	+	91	5467385	5476712
chr7	5497801	5509410	5497801	5500466	5506746	5509410	98	---	---	---	---	5506432	5506463	+	84	5497802	5509408
chr7	5536343	5545277	5536343	5537617	5544035	5545267	96	5536336	5536342	5545278	5545284	5543764	5543796	+	81	5536343	5545275
chr7	5569149	5590758	5569161	5570300	5589615	5590753	95	5569143	5569148	5590759	5590764	5571229	5571260	-	75	---	---
chr7	5572334	5584850	5572334	5573898	5583286	5584850	97	---	---	---	---	5574317	5574331	-	73	5572334	5584848
chr7	5609504	5616703	5609506	5610493	5615709	5616689	93	5609499	5609503	5616704	5616708	5615448	5615475	+	75	5609509	5616695
chr7	5620960	5637530	5620960	5623479	5635016	5637530	99	---	---	---	---	5624032	5624056	-	84	5620960	5637524
chr7	5640566	5650138	5640568	5641912	5648789	5650133	99	5640560	5640565	5650139	5650144	5642204	5642256	-	71	5640566	5650131
chr7	5679933	5687814	5679933	5683085	5684662	5687814	99	---	---	---	---	5684572	5684612	+	75	5679937	5687812
chr7	5697253	5706632	5697267	5698006	5705901	5706618	94	5697248	5697252	5706633	5706637	5698371	5698401	-	70	5697256	5706616
chr7	5715437	5733381	5715437	5716288	5732529	5733381	98	---	---	---	---	5716979	5717004	-	73	---	---
chr7	5716277	5725246	5716288	5717563	5723986	5725243	98	5716271	5716276	5725247	5725252	5723666	5723696	+	74	5716288	5725240
chr7	5735224	5740425	5735224	5735947	5739701	5740425	99	---	---	---	---	5739685	5739698	+	92	5735226	5740419
chr7	5759335	5768647	5759340	5760576	5767401	5768637	99	5759326	5759334	5768648	5768656	5760880	5760891	-	91	5759341	5768642
chr7	5775607	5792620	5775607	5776785	5791441	5792620	88	5775597	5775606	5792621	5792630	5790991	5791097	+	71	5775614	5792614
chr7	5801234	5810183	5801234	5802491	5808927	5810183	99	---	---	---	---	5808656	5808689	+	82	5801236	5810181
chr7	5812706	5833378	5812720	5813165	5832924	5833369	98	5812701	5812705	5833379	5833383	5832112	5832130	+	73	5812721	5833366
chr7	5824064	5832924	5824064	5825320	5831664	5832924	98	---	---	---	---	5831399	5831432	+	85	5824066	5832922
chr7	5855974	5865297	5855987	5856683	5864601	5865284	93	5855969	5855973	5865298	5865302	5864205	5864238	+	70	5855987	5865288
chr7	5881005	5894980	5881005	5881627	5894358	5894980	99	---	---	---	---	5893754	5893852	+	71	5881005	5894978
chr7	5903427	5919799	5903427	5903697	5919529	5919799	98	---	---	---	---	5918996	5919027	+	71	5903439	5919795
chr7	5908224	5917151	5908224	5909451	5915893	5917151	96	---	---	---	---	5909689	5909722	-	85	5908224	5917149
chr7	5928554	5948429	5928554	5929852	5947150	5948429	97	---	---	---	---	5930624	5930650	-	70	5928554	5948427
chr7	5929852	5940274	5929852	5933235	5936890	5940274	99	---	---	---	---	5933294	5933418	-	77	5929852	5940272
chr7	5963026	5975053	5963026	5963335	5974751	5975053	96	---	---	---	---	5963651	5963684	-	70	5963033	5975041
chr7	5987426	6008633	5987431	5987916	6008147	6008624	95	5987421	5987425	6008634	6008638	5988883	5988917	-	71	5987431	6008631
chr7	5992243	6001811	5992246	5993583	6000466	6001803	99	5992237	5992242	6001812	6001817	6000267	6000279	+	100	5992246	6001801
chr7	6014423	6023471	6014423	6015605	6022277	6023471	90	---	---	---	---	6021954	6021979	+	80	6014424	6023467
chr7	6014729	6023016	6014729	6015143	6022581	6023016	90	---	---	---	---	6015418	6015448	-	90	6014745	6023013
chr7	6052362	6065612	6052362	6053971	6063999	6065612	94	---	---	---	---	6063570	6063584	+	73	6052365	6065610
chr7	6078192	6084052	6078192	6078368	6083876	6084052	91	---	---	---	---	6083646	6083672	+	74	---	---
chr7	6078363	6092399	6078363	6079248	6091516	6092399	93	---	---	---	---	6079506	6079522	-	76	6078373	6092397
chr7	6084052	6091516	6084052	6084723	6090846	6091516	97	---	---	---	---	6090541	6090558	+	77	6084052	6091514
chr7	6127991	6149782	6127991	6129667	6148105	6149782	97	---	---	---	---	6147517	6147545	+	72	6127991	6149779
chr7	6130166	6139095	6130166	6131410	6137838	6139095	97	---	---	---	---	6131648	6131681	-	85	6130166	6139093
chr7	6171821	6193142	6171821	6173070	6191947	6193142	94	---	---	---	---	6191003	6191212	+	76	6171822	6193140
chr7	6179288	6191722	6179288	6182357	6188630	6191722	98	---	---	---	---	6182587	6182610	-	75	6179288	6191718
chr7	6200781	6207462	6200781	6200909	6207334	6207462	87	---	---	---	---	6207214	6207225	+	75	---	---
chr7	6215226	6228313	6215226	6218591	6224890	6228313	97	---	---	---	---	6224613	6224704	+	71	6215236	6228311
chr7	6278837	6292506	6278837	6280423	6290918	6292506	98	---	---	---	---	6290486	6290505	+	90	6278838	6292504
chr7	6292504	6301220	6292504	6293674	6300050	6301220	89	---	---	---	---	---	---	0	--	---	---
chr7	6355539	6368313	6355539	6358803	6365082	6368313	97	---	---	---	---	6364768	6364792	+	88	6355540	6368311
chr7	6376106	6385427	6376106	6377289	6384135	6385427	90	---	---	---	---	6383815	6383826	+	91	6376106	6385423
chr7	6393749	6403315	6393752	6394401	6402657	6403301	99	6393743	6393748	6403316	6403321	6394614	6394650	-	70	6393752	6403313
chr7	6403647	6424684	6403647	6404402	6423929	6424684	98	---	---	---	---	6405306	6405378	-	73	6403647	6424680
chr7	6409059	6423042	6409059	6410810	6421328	6423042	94	---	---	---	---	6411229	6411243	-	73	6409059	6423040
chr7	6448773	6458276	6448773	6450084	6456965	6458276	99	---	---	---	---	6456647	6456658	+	83	6448773	6458274
chr7	6466434	6486611	6466434	6468464	6484534	6486611	95	---	---	---	---	6468703	6468719	-	70	6466434	6486606
chr7	6475118	6484431	6475132	6476371	6483190	6484430	98	6475113	6475117	6484432	6484436	6482875	6482886	+	91	6475120	6484430
chr7	6541021	6550235	6541021	6542470	6548692	6550235	89	---	---	---	---	6548421	6548453	+	81	---	---
chr7	6553576	6567641	6553589	6555376	6565891	6567631	95	6553571	6553575	6567642	6567646	6555793	6555807	-	73	6553578	6567624
chr7	6589565	6599975	6589565	6593320	6596201	6599975	90	---	---	---	---	6596112	6596125	+	71	6589577	6599969
chr7	6595108	6601895	6595108	6595501	6601500	6601892	88	6595103	6595107	6601896	6601900	6595776	6595801	-	80	6595126	6601886
chr7	6595937	6601913	6595937	6596205	6601645	6601913	99	---	---	---	---	6596461	6596476	-	75	6595937	6601911
chr7	6618822	6628249	6618822	6620141	6626952	6628249	96	---	---	---	---	6620325	6620337	-	100	6618823	6628245
chr7	6619040	6628154	6619040	6620046	6627162	6628154	96	---	---	---	---	6626939	6626967	+	86	---	---
chr7	6625755	6629856	6625755	6626812	6628812	6629856	91	---	---	---	---	6628759	6628777	+	78	---	---
chr7	6632294	6640682	6632294	6632613	6640344	6640682	88	---	---	---	---	6632985	6633000	-	81	6632304	6640673
chr7	6647291	6662327	6647291	6647612	6662005	6662327	96	---	---	---	---	6648263	6648281	-	73	6647308	6662325
chr7	6657419	6670381	6657424	6662010	6665833	6670366	85	6657414	6657418	6670382	6670386	6662097	6662151	-	76	6657421	6670365
chr7	6701395	6707801	6701395	6701988	6707208	6707801	97	---	---	---	---	6702187	6702214	-	75	6701395	6707799
chr7	6727181	6730229	6727181	6727448	6729962	6730229	99	---	---	---	---	6727484	6727502	-	73	6727181	6730227
chr7	6734178	6744861	6734178	6737747	6741240	6744861	94	---	---	---	---	6741096	6741107	+	83	6734178	6744859
chr7	6757947	6776465	6757947	6758573	6775839	6776465	97	---	---	---	---	6759138	6759151	-	71	6757952	6776462
chr7	6760816	6769745	6760816	6762048	6768491	6769745	97	---	---	---	---	6768228	6768261	+	79	6760826	6769743
chr7	6797343	6805162	6797343	6800603	6801900	6805162	99	---	---	---	---	6801806	6801846	+	75	6797343	6805159
chr7	6819088	6827364	6819091	6822700	6823746	6827353	99	6819083	6819087	6827365	6827369	6822745	6822785	-	70	6819088	6827359
chr7	6837892	6847249	6837892	6839158	6845957	6847246	96	6837886	6837891	6847250	6847255	6845642	6845656	+	80	6837892	6847246
chr7	6854629	6861955	6854629	6855300	6861303	6861955	93	---	---	---	---	6861041	6861054	+	85	6854629	6861950
chr7	6866855	6877138	6866855	6870155	6873841	6877138	95	---	---	---	---	6870181	6870199	-	78	---	---
chr7	6877213	6887976	6877213	6878342	6886849	6887976	97	---	---	---	---	6886741	6886768	+	85	6877213	6887964
chr7	6895271	6915146	6895277	6897046	6913361	6915133	88	6895265	6895270	6915147	6915152	6912558	6912579	+	81	6895271	6915133
chr7	6909680	6923302	6909680	6910925	6922033	6923302	96	---	---	---	---	6911322	6911345	-	75	6909689	6923298
chr7	6909980	6922935	6909980	6910548	6922355	6922923	97	6909975	6909979	6922936	6922940	6910891	6910911	-	85	---	---
chr7	6939385	6950884	6939385	6941995	6948259	6950884	97	---	---	---	---	6942227	6942250	-	75	6939385	6950882
chr7	6951524	6960340	6951524	6952736	6959170	6960340	95	---	---	---	---	6958898	6958931	+	76	6951525	6960335
chr7	6976997	6995455	6977001	6978242	6994201	6995444	98	6976992	6976996	6995456	6995460	6993547	6993565	+	73	6976998	6995442
chr7	6981770	6991299	6981770	6983095	6989972	6991299	99	---	---	---	---	6983402	6983413	-	91	6981773	6991297
chr7	6998108	7011356	6998108	6999081	7010389	7011356	97	---	---	---	---	7009893	7009912	+	70	6998119	7011352
chr7	7014175	7028582	7014175	7014658	7028102	7028582	96	---	---	---	---	7015278	7015317	-	80	7014175	7028579
chr7	7018614	7026075	7018628	7019683	7025014	7026068	95	7018609	7018613	7026076	7026080	7019917	7019935	-	84	7018630	7026070
chr7	7036544	7046406	7036544	7039452	7043498	7046406	99	---	---	---	---	7039517	7039551	-	71	7036544	7046403
chr7	7064434	7082195	7064434	7065006	7081635	7082195	90	---	---	---	---	7080847	7080867	+	76	7064437	7082183
chr7	7066272	7078707	7066285	7067667	7077313	7078699	95	7066267	7066271	7078708	7078712	7067730	7067749	-	70	7066272	7078695
chr7	7079575	7082370	7079575	7079744	7082204	7082370	89	---	---	---	---	7082142	7082156	+	73	7079586	7082364
chr7	7082971	7094880	7082971	7084601	7093249	7094880	98	---	---	---	---	7092975	7092994	+	90	7082974	7094877
chr7	7128116	7134554	7128126	7129542	7133123	7134539	98	7128111	7128115	7134555	7134559	7132958	7132996	+	79	7128125	7134549
chr7	7149742	7158375	7149742	7150992	7157127	7158375	99	---	---	---	---	7156821	7156847	+	77	7149742	7158373
chr7	7168587	7188562	7168587	7169527	7187640	7188562	95	---	---	---	---	7187094	7187118	+	72	---	---
chr7	7180799	7188977	7180799	7181235	7188558	7188974	94	7180794	7180798	7188978	7188982	7181564	7181581	-	83	7180814	7188972
chr7	7194579	7202803	7194579	7196546	7200831	7202803	97	---	---	---	---	7200636	7200648	+	92	7194579	7202791
chr7	7208974	7224973	7208974	7211115	7222834	7224973	97	---	---	---	---	7211504	7211515	-	83	7208975	7224969
chr7	7220208	7226224	7220208	7221458	7224968	7226224	95	---	---	---	---	7224829	7224843	+	73	---	---
chr7	7232034	7243207	7232034	7234835	7240411	7243207	96	---	---	---	---	7240155	7240186	+	75	7232034	7243205
chr7	7246370	7260811	7246370	7247257	7259924	7260811	99	---	---	---	---	7247858	7247891	-	73	---	---
chr7	7255779	7263328	7255779	7258302	7260805	7263328	99	---	---	---	---	7258354	7258373	-	75	---	---
chr7	7263325	7280517	7263325	7264025	7279840	7280517	89	---	---	---	---	7264798	7264816	-	73	---	---
chr7	7265010	7273955	7265010	7266272	7272712	7273955	98	---	---	---	---	7266509	7266542	-	85	7265014	7273952
chr7	7269527	7279005	7269527	7272147	7276390	7279005	87	---	---	---	---	7272314	7272328	-	80	7269527	7278986
chr7	7316508	7327188	7316508	7321140	7322556	7327188	99	---	---	---	---	7322466	7322483	+	77	7316511	7327186
chr7	7335728	7344631	7335728	7336977	7343397	7344631	97	---	---	---	---	7337250	7337283	-	73	7335728	7344628
chr7	7346272	7360506	7346272	7346514	7360260	7360506	87	---	---	---	---	7346829	7346863	-	71	---	---
chr7	7361304	7369487	7361304	7362300	7368484	7369487	99	---	---	---	---	7362395	7362414	-	80	---	---
chr7	7378739	7389273	7378744	7382196	7385815	7389268	99	7378733	7378738	7389274	7389279	7385657	7385755	+	77	7378739	7389266
chr7	7411999	7428036	7411999	7412689	7427346	7428036	98	---	---	---	---	7426613	7426646	+	76	7412000	7428034
chr7	7416971	7424405	7416971	7417190	7424186	7424405	99	---	---	---	---	7417255	7417266	-	91	7416971	7424386
chr7	7417184	7427351	7417184	7418612	7425945	7427351	98	---	---	---	---	7425715	7425741	+	74	7417186	7427344
chr7	7434875	7443787	7434879	7436087	7442525	7443775	95	7434869	7434874	7443788	7443793	7442203	7442237	+	74	7434881	7443773
chr7	7459771	7467590	7459776	7460362	7466995	7467581	99	7459765	7459770	7467591	7467596	7466748	7466767	+	85	7459773	7467581
chr7	7476443	7497737	7476443	7477739	7496459	7497737	95	---	---	---	---	7478581	7478595	-	86	7476444	7497734
chr7	7483340	7495325	7483340	7485031	7493690	7495325	95	---	---	---	---	7485395	7485431	-	75	7483346	7495323
chr7	7511318	7520515	7511318	7512478	7519332	7520515	95	---	---	---	---	7519296	7519325	+	83	---	---
chr7	7558497	7565875	7558497	7559158	7565214	7565875	99	---	---	---	---	7564921	7564937	+	70	7558500	7565871
chr7	7576577	7586048	7576577	7577915	7584727	7586048	96	---	---	---	---	7584419	7584440	+	72	7576577	7586047
chr7	7593668	7615139	7593668	7594070	7614735	7615139	99	---	---	---	---	7613703	7613735	+	75	7593682	7615125
chr7	7598188	7607109	7598188	7599088	7606169	7607109	85	---	---	---	---	7599423	7599439	-	70	---	---
chr7	7625722	7635541	7625722	7629080	7632190	7635541	96	---	---	---	---	7629205	7629223	-	89	---	---
chr7	7640620	7648325	7640620	7643878	7645066	7648325	98	---	---	---	---	7643931	7643971	-	78	7640620	7648323
chr7	7693768	7702661	7693768	7695014	7701414	7702661	94	---	---	---	---	7701140	7701175	+	83	7693769	7702659
chr7	7705389	7718016	7705389	7706019	7717386	7718016	99	---	---	---	---	7706470	7706484	-	80	7705389	7718014
chr7	7731064	7745339	7731079	7731710	7744695	7745326	99	7731059	7731063	7745340	7745344	7732286	7732305	-	70	7731071	7745338
chr7	7747182	7762853	7747196	7748414	7761608	7762845	97	7747177	7747181	7762854	7762858	7748859	7748883	-	72	7747183	7762846
chr7	7766247	7779936	7766247	7769342	7776841	7779936	99	---	---	---	---	7769690	7769717	-	75	---	---
chr7	7786428	7804695	7786428	7786879	7804224	7804695	90	---	---	---	---	7787381	7787424	-	79	---	---
chr7	7793927	7803709	7793927	7797189	7800479	7803709	94	---	---	---	---	7800344	7800358	+	73	---	---
chr7	7804697	7822253	7804697	7805768	7821179	7822253	91	---	---	---	---	7820642	7820666	+	76	---	---
chr7	7808903	7817203	7808903	7809616	7816494	7817203	97	---	---	---	---	7809897	7809930	-	76	---	---
chr7	7809032	7817701	7809032	7810097	7816622	7817701	96	---	---	---	---	7816505	7816524	+	85	---	---
chr7	7812996	7820920	7812996	7816222	7817702	7820920	86	---	---	---	---	7816293	7816322	-	76	---	---
chr7	7813485	7820832	7813485	7816134	7818191	7820832	85	---	---	---	---	7816211	7816236	-	73	7813492	7820820
chr7	7825888	7839489	7825890	7827515	7837861	7839487	99	7825883	7825887	7839490	7839494	7827930	7827946	-	70	7825891	7839485
chr7	7880791	7899284	7880791	7882055	7898024	7899283	96	7880786	7880790	7899285	7899289	7882605	7882631	-	88	7880792	7899281
chr7	7883263	7892810	7883263	7884602	7891471	7892810	99	---	---	---	---	7884894	7884946	-	71	7883263	7892808
chr7	7935886	7953509	7935886	7936775	7952620	7953509	96	---	---	---	---	7952051	7952075	+	80	7935889	7953495
chr7	7941139	7959819	7941147	7941466	7959497	7959808	87	7941134	7941138	7959820	7959824	7942343	7942368	-	73	7941150	7959810
chr7	7953499	7967449	7953509	7954830	7966112	7967442	97	7953492	7953498	7967450	7967456	7955083	7955101	-	73	7953503	7967446
chr7	7971903	7983283	7971912	7972856	7982350	7983270	89	7971897	7971902	7983284	7983289	7981897	7981940	+	81	---	---
chr7	7990546	7993719	7990546	7990845	7993420	7993719	99	---	---	---	---	7990858	7990870	-	76	7990546	7993717
chr7	8009113	8022864	8009113	8009387	8022590	8022864	99	---	---	---	---	8021957	8021976	+	80	---	---
chr7	8023915	8032153	8023915	8025871	8030234	8032153	96	---	---	---	---	8026079	8026090	-	75	8023921	8032150
chr7	8051890	8059212	8051890	8052544	8058558	8059212	97	---	---	---	---	8058257	8058273	+	76	8051890	8059210
chr7	8074696	8082401	8074696	8074975	8082121	8082401	96	---	---	---	---	8075113	8075153	-	70	8074701	8082398
chr7	8087025	8099575	8087025	8088257	8098335	8099575	92	---	---	---	---	8088682	8088702	-	80	---	---
chr7	8088991	8096395	8088997	8089669	8095723	8096395	99	8088986	8088990	8096396	8096400	8089952	8089969	-	72	8088996	8096392
chr7	8096715	8117898	8096715	8097813	8116799	8117898	97	---	---	---	---	8098452	8098469	-	77	8096724	8117893
chr7	8102807	8111752	8102814	8104067	8110502	8111752	99	8102802	8102806	8111753	8111757	8104305	8104338	-	79	8102814	8111750
chr7	8112482	8116645	8112482	8112673	8116454	8116645	90	---	---	---	---	---	---	0	--	8112490	8116640
chr7	8120672	8129590	8120672	8121893	8128335	8129590	94	---	---	---	---	8122182	8122201	-	85	8120672	8129588
chr7	8120829	8129041	8120829	8121338	8128491	8129041	89	---	---	---	---	8121440	8121525	-	70	8120832	8129039
chr7	8149014	8170424	8149014	8152073	8167366	8170424	98	---	---	---	---	8152772	8152800	-	75	8149025	8170421
chr7	8156409	8164174	8156409	8159643	8160929	8164159	99	8156404	8156408	8164175	8164179	8160835	8160875	+	75	8156409	8164157
chr7	8172604	8182784	8172604	8175159	8180216	8182784	98	---	---	---	---	8175296	8175333	-	73	8172604	8182776
chr7	8187851	8200685	8187851	8190808	8197727	8200685	98	---	---	---	---	8191092	8191121	-	80	8187860	8200666
chr7	8212404	8233897	8212408	8213873	8232382	8233892	93	8212398	8212403	8233898	8233903	8214432	8214460	-	72	8212408	8233892
chr7	8215454	8223576	8215454	8216720	8222325	8223576	97	---	---	---	---	8222059	8222092	+	79	8215459	8223574
chr7	8235812	8245107	8235812	8236529	8244410	8245107	96	---	---	---	---	8236894	8236921	-	75	8235812	8245105
chr7	8252819	8261820	8252819	8253758	8260860	8261820	96	---	---	---	---	8260518	8260547	+	83	8252819	8261817
chr7	8271002	8280025	8271009	8272296	8278728	8280013	99	8270997	8271001	8280026	8280030	8272533	8272566	-	79	8271007	8280011
chr7	8271085	8280013	8271088	8272296	8278805	8280013	99	8271080	8271084	8280014	8280018	8272533	8272566	-	79	8271088	8280011
chr7	8285849	8294349	8285854	8289467	8290734	8294347	99	8285844	8285848	8294350	8294354	8289520	8289559	-	77	8285855	8294345
chr7	8370342	8386044	8370342	8371600	8384785	8386044	91	---	---	---	---	8372177	8372260	-	71	---	---
chr7	8371598	8381503	8371599	8374846	8378161	8381501	96	8371593	8371597	8381504	8381508	8374943	8374957	-	80	8371600	8381491
chr7	8381730	8388678	8381730	8384388	8386040	8388678	86	---	---	---	---	8384404	8384428	-	80	8381730	8388671
chr7	8383088	8388497	8383088	8384207	8387380	8388497	85	---	---	---	---	8384239	8384250	-	83	---	---
chr7	8398591	8402131	8398605	8399276	8401453	8402124	99	8398586	8398590	8402132	8402136	8401394	8401437	+	72	8398601	8402124
chr7	8413246	8422518	8413246	8414538	8421227	8422518	96	---	---	---	---	8420893	8420910	+	83	8413246	8422516
chr7	8442478	8451347	8442478	8443684	8450122	8451347	93	---	---	---	---	8449857	8449890	+	82	8442486	8451345
chr7	8451615	8462910	8451615	8451765	8462760	8462910	88	---	---	---	---	8462247	8462263	+	76	---	---
chr7	8484795	8489984	8484795	8485231	8489548	8489984	98	---	---	---	---	8489471	8489533	+	77	8484795	8489981
chr7	8497019	8516149	8497019	8498268	8514879	8516149	97	---	---	---	---	8498905	8498923	-	73	8497019	8516146
chr7	8505061	8514531	8505061	8506371	8513221	8514531	99	---	---	---	---	8513022	8513034	+	100	8505061	8514529
chr7	8526598	8535617	8526598	8527858	8534340	8535617	98	---	---	---	---	8528124	8528157	-	73	8526598	8535615
chr7	8526600	8535083	8526600	8527325	8534342	8535083	97	---	---	---	---	8527458	8527500	-	76	8526609	8535071
chr7	8539174	8548633	8539174	8540480	8547326	8548633	99	---	---	---	---	8547127	8547139	+	100	8539174	8548630
chr7	8568555	8577553	8568555	8569699	8576465	8577553	89	---	---	---	---	8570009	8570026	-	83	8568555	8577551
chr7	8578402	8587845	8578402	8579710	8586556	8587845	97	---	---	---	---	8580019	8580030	-	91	8578407	8587843
chr7	8634688	8654676	8634694	8637859	8651478	8654673	98	8634683	8634687	8654677	8654681	8638485	8638500	-	81	8634688	8654671
chr7	8643209	8650563	8643223	8643875	8649908	8650560	99	8643204	8643208	8650564	8650568	8649607	8649624	+	72	8643221	8650558
chr7	8658211	8676538	8658211	8659330	8675387	8676538	96	---	---	---	---	8674724	8674748	+	72	---	---
chr7	8658295	8676003	8658295	8658827	8675471	8676003	98	---	---	---	---	8659315	8659343	-	86	8658296	8675992
chr7	8659581	8668945	8659581	8660782	8667784	8668945	96	---	---	---	---	8667666	8667698	+	84	8659589	8668943
chr7	8677956	8685542	8677956	8680185	8683315	8685542	97	---	---	---	---	8683184	8683203	+	80	8677957	8685532
chr7	8691223	8712968	8691223	8692696	8711497	8712968	99	---	---	---	---	8710956	8710971	+	81	8691223	8712966
chr7	8695426	8704343	8695426	8696710	8703062	8704343	99	---	---	---	---	8696946	8696979	-	79	8695429	8704340
chr7	8696146	8704159	8696150	8696518	8703783	8704151	100	8696140	8696145	8704160	8704165	8703421	8703465	+	75	---	---
chr7	8722251	8740480	8722251	8722873	8739841	8740480	85	---	---	---	---	8723695	8723713	-	73	8722253	8740477
chr7	8726025	8735413	8726025	8727315	8734123	8735413	95	---	---	---	---	8727603	8727614	-	100	8726025	8735411
chr7	8740740	8755195	8740740	8742377	8753615	8755195	93	---	---	---	---	8753179	8753193	+	73	8740740	8755193
chr7	8740919	8755020	8740919	8742199	8753794	8755020	93	---	---	---	---	8753215	8753251	+	75	---	---
chr7	8767795	8775929	8767795	8769747	8773980	8775929	97	---	---	---	---	8769922	8769945	-	75	8767796	8775927
chr7	8777186	8786908	8777186	8777775	8786319	8786908	99	---	---	---	---	8786085	8786112	+	75	8777186	8786904
chr7	8789037	8810314	8789037	8789482	8809869	8810314	92	---	---	---	---	8808939	8808955	+	70	8789046	8810305
chr7	8812531	8824141	8812538	8815170	8821471	8824128	98	8812526	8812530	8824142	8824146	8821156	8821180	+	84	8812532	8824126
chr7	8829271	8838264	8829271	8830555	8836981	8838264	99	---	---	---	---	8830788	8830821	-	79	8829271	8838261
chr7	8879671	8887249	8879675	8880373	8886547	8887245	99	8879666	8879670	8887250	8887254	8886245	8886262	+	72	8879675	8887243
chr7	8891211	8902897	8891211	8893233	8900845	8902890	98	8891203	8891210	8902898	8902905	8900491	8900526	+	72	8891211	8902891
chr7	8909090	8923160	8909090	8910692	8921551	8923160	94	---	---	---	---	8921120	8921134	+	73	8909093	8923158
chr7	8937685	8956510	8937685	8939304	8954915	8956510	96	---	---	---	---	8940008	8940027	-	75	8937685	8956508
chr7	8942465	8951335	8942465	8943681	8950117	8951335	99	---	---	---	---	8943921	8943954	-	85	8942465	8951333
chr7	9008161	9029202	9008161	9009778	9027523	9029202	92	---	---	---	---	9026797	9026816	+	70	---	---
chr7	9010433	9019837	9010433	9011743	9018545	9019837	97	---	---	---	---	9011928	9011940	-	100	9010433	9019834
chr7	9010433	9019455	9010433	9011362	9018545	9019455	96	---	---	---	---	9011590	9011641	-	75	---	---
chr7	9039431	9050309	9039440	9040634	9049145	9050305	91	9039426	9039430	9050310	9050314	9040970	9040987	-	77	9039440	9050303
chr7	9067282	9075530	9067282	9070705	9072102	9075530	99	---	---	---	---	9070780	9070804	-	80	---	---
chr7	9095930	9100718	9095930	9096325	9100323	9100718	95	---	---	---	---	9100226	9100249	+	75	9095934	9100716
chr7	9104391	9115070	9104391	9105635	9113730	9115070	87	---	---	---	---	9105990	9106029	-	77	---	---
chr7	9123271	9132686	9123271	9124634	9131394	9132686	93	---	---	---	---	9131058	9131083	+	76	9123271	9132682
chr7	9148250	9159879	9148250	9148732	9159396	9159879	96	---	---	---	---	9148958	9149008	-	82	9148255	9159877
chr7	9160151	9165230	9160151	9160900	9164481	9165230	97	---	---	---	---	9160987	9161011	-	76	9160151	9165224
chr7	9169925	9177232	9169925	9170618	9176539	9177232	96	---	---	---	---	9176247	9176264	+	77	9169935	9177230
chr7	9202666	9211587	9202677	9203945	9210318	9211587	96	9202661	9202665	9211588	9211592	9210047	9210079	+	81	9202671	9211585
chr7	9227128	9236694	9227128	9227740	9236082	9236694	97	---	---	---	---	9235832	9235859	+	75	9227132	9236692
chr7	9253058	9262018	9253058	9254331	9260760	9262018	97	---	---	---	---	9254610	9254629	-	80	9253064	9262016
chr7	9267382	9276849	9267382	9268706	9275525	9276849	99	---	---	---	---	9268998	9269009	-	91	9267382	9276847
chr7	9296516	9306806	9296516	9300489	9302726	9306806	90	---	---	---	---	9302614	9302625	+	83	9296518	9306794
chr7	9300734	9316891	9300734	9301577	9315978	9316891	87	---	---	---	---	9301817	9301840	-	75	9300735	9316883
chr7	9307042	9315981	9307057	9308306	9314735	9315979	98	9307037	9307041	9315982	9315986	9308545	9308577	-	81	9307043	9315977
chr7	9307339	9315979	9307339	9308306	9315012	9315979	98	---	---	---	---	9308545	9308577	-	81	9307343	9315977
chr7	9316877	9328480	9316877	9317469	9327888	9328480	96	---	---	---	---	9317946	9317970	-	72	---	---
chr7	9317469	9325577	9317469	9318151	9324895	9325577	97	---	---	---	---	9324673	9324716	+	70	9317469	9325572
chr7	9327558	9333986	9327558	9327888	9333658	9333986	93	---	---	---	---	9333556	9333573	+	83	9327571	9333984
chr7	9341791	9351258	9341791	9343102	9349966	9351258	98	---	---	---	---	9349734	9349746	+	84	9341791	9351256
chr7	9365500	9373864	9365500	9366763	9372621	9373864	97	---	---	---	---	9372354	9372387	+	79	9365502	9373861
chr7	9381851	9394911	9381851	9382197	9394556	9394911	94	---	---	---	---	9393971	9393999	+	72	9381854	9394899
chr7	9422197	9435037	9422197	9425419	9431818	9435037	99	---	---	---	---	9431498	9431527	+	86	---	---
chr7	9446302	9467978	9446302	9447634	9466646	9467978	99	9446296	9446301	9467979	9467984	9448037	9448052	-	81	9446303	9467976
chr7	9448023	9460203	9448030	9450332	9457888	9460190	99	9448016	9448022	9460204	9460210	9457511	9457541	+	74	9448031	9460188
chr7	9468729	9478006	9468729	9469448	9477325	9478006	93	---	---	---	---	9469812	9469842	-	70	9468729	9478004
chr7	9500432	9518676	9500432	9501609	9517428	9518676	92	---	---	---	---	9517005	9517028	+	75	9500432	9518673
chr7	9504363	9513737	9504363	9504950	9513150	9513737	99	---	---	---	---	9512917	9512944	+	78	9504363	9513735
chr7	9518734	9540366	9518734	9520206	9538923	9540366	94	---	---	---	---	9520799	9520814	-	81	9518735	9540361
chr7	9529182	9538498	9529182	9530434	9537204	9538498	92	---	---	---	---	9536865	9536887	+	78	9529182	9538496
chr7	9551775	9559860	9551775	9551965	9559670	9559860	98	---	---	---	---	9559287	9559318	+	75	9551779	9559858
chr7	9560982	9573322	9560982	9561398	9572880	9573322	89	---	---	---	---	9561784	9561850	-	70	---	---
chr7	9575951	9589498	9575951	9577260	9588186	9589498	99	---	---	---	---	9577753	9577771	-	94	9575951	9589495
chr7	9601237	9615605	9601240	9601959	9614856	9615592	93	9601232	9601236	9615606	9615610	9602368	9602389	-	72	9601240	9615601
chr7	9603655	9613234	9603655	9605007	9611884	9613234	96	---	---	---	---	9611565	9611576	+	83	9603655	9613232
chr7	9625424	9630895	9625432	9625731	9630589	9630888	99	9625417	9625423	9630896	9630902	9630511	9630545	+	80	9625432	9630886
chr7	9637163	9647060	9637163	9637822	9646400	9647060	97	---	---	---	---	9638211	9638251	-	70	9637163	9647047
chr7	9668310	9689904	9668319	9669629	9688592	9689903	98	9668305	9668309	9689905	9689909	9670335	9670349	-	86	9668321	9689901
chr7	9713453	9722899	9713467	9714059	9722307	9722899	98	9713447	9713452	9722900	9722905	9722078	9722105	+	75	---	---
chr7	9732215	9741162	9732217	9733489	9739917	9741153	95	9732207	9732214	9741163	9741170	9739653	9739686	+	82	9732215	9741147
chr7	9753284	9762430	9753291	9755780	9759938	9762426	99	9753279	9753283	9762431	9762435	9755888	9755910	-	73	9753291	9762424
chr7	9763732	9772277	9763732	9764266	9771773	9772277	91	---	---	---	---	9764551	9764562	-	100	9763737	9772275
chr7	9768135	9777998	9768135	9772038	9774056	9777998	91	---	---	---	---	9773955	9773972	+	72	9768135	9777983
chr7	9778057	9796648	9778057	9782056	9792648	9796648	98	---	---	---	---	9782131	9782145	-	100	9778062	9796640
chr7	9782323	9794617	9782333	9788294	9788652	9794612	99	9782318	9782322	9794618	9794622	9788333	9788344	-	91	---	---
chr7	9850362	9858585	9850370	9852338	9856605	9858575	99	9850356	9850361	9858586	9858591	9852449	9852478	-	73	9850368	9858584
chr7	9851063	9857941	9851074	9851696	9857309	9857933	99	9851057	9851062	9857942	9857947	9857064	9857122	+	72	9851068	9857938
chr7	9861141	9869758	9861141	9861999	9868921	9869758	93	---	---	---	---	9868583	9868606	+	87	9861143	9869756
chr7	9886723	9895626	9886723	9887985	9894373	9895626	92	---	---	---	---	9888256	9888305	-	70	9886723	9895624
chr7	9900094	9909826	9900094	9900480	9909439	9909826	97	---	---	---	---	9909016	9909027	+	91	9900106	9909822
chr7	9911047	9919323	9911047	9911383	9918985	9919323	97	---	---	---	---	9918777	9918796	+	85	---	---
chr7	9919330	9924638	9919330	9920669	9923301	9924638	90	---	---	---	---	9920685	9920699	-	86	---	---
chr7	9949201	9962787	9949211	9950719	9961219	9962779	93	9949194	9949200	9962788	9962794	9960782	9960796	+	73	9949204	9962784
chr7	9968559	9977359	9968569	9969793	9976153	9977358	97	9968552	9968558	9977360	9977366	9970072	9970100	-	82	9968559	9977356
chr7	10001581	10020431	10001581	10002606	10019447	10020431	93	---	---	---	---	10018752	10018766	+	86	---	---
chr7	10011317	10021228	10011317	10012118	10020426	10021228	98	---	---	---	---	10012422	10012433	-	83	---	---
chr7	10024880	10042582	10024880	10025511	10041953	10042582	96	---	---	---	---	10041162	10041185	+	75	---	---
chr7	10028700	10038130	10028700	10030013	10036815	10038130	98	---	---	---	---	10030318	10030329	-	91	10028701	10038128
chr7	10047966	10069923	10047966	10048771	10069119	10069923	97	---	---	---	---	10049755	10049775	-	85	10047974	10069920
chr7	10060172	10069125	10060179	10061422	10067875	10069119	99	10060167	10060171	10069126	10069130	10061660	10061693	-	85	10060174	10069117
chr7	10070037	10078664	10070037	10071550	10077152	10078664	98	---	---	---	---	10076959	10076986	+	75	10070037	10078662
chr7	10090500	10111015	10090500	10091678	10109858	10111015	93	---	---	---	---	10108968	10108983	+	75	10090500	10111013
chr7	10094636	10106057	10094644	10095125	10105571	10106051	95	10094631	10094635	10106058	10106062	10095360	10095395	-	80	10094644	10106049
chr7	10129816	10142739	10129816	10131495	10141059	10142739	98	---	---	---	---	10131915	10131929	-	73	10129818	10142737
chr7	10153217	10170468	10153217	10153960	10169704	10170468	96	---	---	---	---	10169167	10169191	+	72	10153217	10170463
chr7	10162772	10171004	10162772	10163273	10170502	10171004	98	---	---	---	---	10170192	10170240	+	71	10162775	10171002
chr7	10172529	10180010	10172529	10173199	10179340	10180010	97	---	---	---	---	10173483	10173500	-	77	10172529	10180007
chr7	10221816	10229272	10221816	10222486	10228602	10229272	98	---	---	---	---	10222771	10222788	-	72	10221816	10229270
chr7	10246186	10250922	10246186	10246790	10250318	10250922	98	---	---	---	---	10246869	10246895	-	85	10246195	10250920
chr7	10260057	10265070	10260069	10260769	10264359	10265059	93	10260052	10260056	10265071	10265075	10260925	10260949	-	80	10260066	10265056
chr7	10299162	10319861	10299162	10301833	10317199	10319861	97	---	---	---	---	10302581	10302602	-	72	10299165	10319859
chr7	10304370	10313070	10304371	10305973	10311461	10313063	96	10304364	10304369	10313071	10313076	10311271	10311298	+	71	10304375	10313069
chr7	10347347	10356851	10347347	10348658	10355536	10356851	98	---	---	---	---	10355218	10355229	+	91	10347347	10356847
chr7	10375137	10389290	10375137	10375762	10388661	10389290	97	---	---	---	---	10388051	10388070	+	70	10375137	10389285
chr7	10398272	10418340	10398272	10399064	10417527	10418340	90	---	---	---	---	10417021	10417080	+	76	---	---
chr7	10418340	10431980	10418340	10419901	10430419	10431980	97	---	---	---	---	10420320	10420334	-	73	10418340	10431978
chr7	10435765	10449233	10435765	10436063	10448934	10449233	92	---	---	---	---	10436449	10436472	-	83	10435777	10449232
chr7	10437228	10444574	10437228	10437913	10443889	10444574	97	---	---	---	---	10443637	10443653	+	76	10437231	10444571
chr7	10479470	10488655	10479470	10480781	10487384	10488655	94	---	---	---	---	10481097	10481112	-	81	10479470	10488653
chr7	10508247	10518786	10508247	10511695	10515339	10518786	98	---	---	---	---	10515164	10515279	+	78	10508247	10518784
chr7	10520790	10535139	10520790	10521422	10534495	10535131	98	10520785	10520789	10535140	10535144	10522020	10522040	-	71	10520790	10535121
chr7	10538302	10554679	10538316	10539002	10553988	10554673	97	10538297	10538301	10554680	10554684	10539674	10539685	-	75	---	---
chr7	10544802	10553707	10544802	10546053	10552477	10553707	96	---	---	---	---	10546342	10546375	-	73	10544807	10553704
chr7	10556270	10565904	10556276	10557612	10564563	10565899	99	10556265	10556269	10565905	10565909	10564244	10564255	+	91	10556276	10565902
chr7	10581751	10603682	10581756	10582871	10602584	10603682	91	10581746	10581750	10603683	10603687	10583829	10583855	-	77	10581753	10603680
chr7	10589812	10601513	10589812	10592528	10598804	10601512	98	10589807	10589811	10601514	10601518	10592808	10592840	-	84	10589812	10601506
chr7	10603671	10621237	10603680	10604268	10620644	10621232	99	10603665	10603670	10621238	10621243	10620039	10620062	+	79	10603673	10621234
chr7	10609751	10617303	10609754	10610518	10616537	10617301	99	10609746	10609750	10617304	10617308	10610588	10610621	-	73	10609762	10617302
chr7	10624482	10642721	10624482	10625963	10641238	10642721	97	---	---	---	---	10626660	10626675	-	100	10624482	10642719
chr7	10679359	10691352	10679374	10679484	10691240	10691350	99	10679354	10679358	10691353	10691357	10690794	10690813	+	90	---	---
chr7	10691351	10700251	10691351	10692579	10699023	10700251	98	---	---	---	---	10698747	10698779	+	81	10691361	10700249
chr7	10718478	10733667	10718478	10719110	10733035	10733667	99	---	---	---	---	10719610	10719629	-	70	10718478	10733661
chr7	10737409	10745619	10737409	10739358	10743706	10745619	96	---	---	---	---	10743565	10743594	+	73	10737409	10745616
chr7	10748214	10759383	10748217	10751838	10755739	10759369	98	10748209	10748213	10759384	10759388	10755623	10755642	+	80	---	---
chr7	10765231	10787240	10765240	10765985	10786476	10787228	94	10765226	10765230	10787241	10787245	10785459	10785479	+	85	10765231	10787233
chr7	10773762	10782871	10773762	10775089	10781529	10782871	97	---	---	---	---	10775325	10775358	-	82	10773762	10782867
chr7	10800975	10822150	10800975	10802052	10821095	10822150	94	---	---	---	---	10802866	10802891	-	73	10800984	10822148
chr7	10802208	10811085	10802208	10803442	10809847	10811083	95	10802203	10802207	10811086	10811090	10803681	10803714	-	79	10802208	10811083
chr7	10846012	10851219	10846012	10846732	10850499	10851219	99	---	---	---	---	10850353	10850364	+	75	10846016	10851217
chr7	10858829	10868097	10858829	10859544	10867404	10868097	93	---	---	---	---	10867012	10867039	+	75	10858829	10868095
chr7	10870613	10879944	10870613	10871925	10878668	10879944	94	---	---	---	---	10872241	10872263	-	78	10870613	10879942
chr7	10885203	10898726	10885203	10886609	10897333	10898726	93	---	---	---	---	10896903	10896917	+	73	10885204	10898724
chr7	10912290	10922377	10912290	10915529	10919138	10922377	98	---	---	---	---	10918957	10919078	+	75	10912290	10922364
chr7	10948693	10964688	10948695	10950040	10963348	10964688	97	10948688	10948692	10964689	10964693	10962756	10962785	+	80	10948695	10964683
chr7	10981755	10991214	10981761	10983090	10989877	10991205	98	10981749	10981754	10991215	10991220	10983394	10983405	-	91	10981761	10991203
chr7	11011457	11022179	11011459	11016108	11017526	11022175	99	11011441	11011456	11022180	11022195	11016182	11016199	-	77	11011459	11022178
chr7	11022174	11030339	11022174	11022552	11029961	11030339	98	---	---	---	---	11022868	11022901	-	82	11022176	11030335
chr7	11031104	11040446	11031104	11032410	11039224	11040446	91	---	---	---	---	11039193	11039220	+	82	---	---
chr7	11046789	11054713	11046789	11050135	11051350	11054713	98	---	---	---	---	11050188	11050228	-	73	11046791	11054711
chr7	11079612	11100292	11079612	11080906	11098958	11100292	95	---	---	---	---	11098132	11098146	+	86	11079629	11100289
chr7	11081440	11093105	11081440	11084728	11089817	11093105	98	---	---	---	---	11089565	11089588	+	75	11081444	11093097
chr7	11108603	11122016	11108603	11112493	11118214	11122016	95	---	---	---	---	11118007	11118034	+	78	11108605	11122014
chr7	11140006	11159061	11140006	11142670	11156405	11159061	97	---	---	---	---	11155763	11155778	+	81	---	---
chr7	11142669	11151936	11142669	11143869	11150697	11151936	95	---	---	---	---	11144166	11144178	-	92	11142670	11151933
chr7	11151937	11159274	11151937	11152153	11159058	11159274	97	---	---	---	---	11158755	11158817	+	76	11151937	11159272
chr7	11165601	11178746	11165601	11166423	11177924	11178746	99	---	---	---	---	11166830	11166853	-	75	11165601	11178744
chr7	11168456	11177818	11168456	11169042	11177233	11177818	98	---	---	---	---	11169247	11169274	-	78	11168456	11177816
chr7	11183980	11190727	11183980	11185083	11189566	11190727	93	11183974	11183979	11190728	11190733	11185236	11185253	-	77	11183980	11190725
chr7	11196488	11206384	11196495	11198562	11204306	11206372	96	11196483	11196487	11206385	11206389	11198566	11198599	-	70	---	---
chr7	11206613	11214872	11206613	11208588	11212910	11214872	94	---	---	---	---	11212715	11212727	+	84	11206613	11214870
chr7	11220885	11236800	11220885	11221617	11236049	11236800	96	---	---	---	---	11222322	11222339	-	72	11220891	11236797
chr7	11229001	11237400	11229009	11229614	11236795	11237400	98	11228996	11229000	11237401	11237405	11229941	11229958	-	83	11229016	11237398
chr7	11229102	11237382	11229102	11229596	11236888	11237382	98	---	---	---	---	11236558	11236583	+	73	---	---
chr7	11256514	11265987	11256514	11257854	11264670	11265987	96	---	---	---	---	11264331	11264367	+	70	11256515	11265980
chr7	11295139	11314647	11295149	11295830	11313960	11314641	98	11295134	11295138	11314648	11314652	11296501	11296512	-	75	11295150	11314645
chr7	11301337	11313453	11301337	11303016	11311886	11313453	91	---	---	---	---	11311616	11311635	+	90	11301344	11313451
chr7	11333174	11345917	11333174	11336377	11342665	11345917	97	---	---	---	---	11336609	11336632	-	75	11333174	11345915
chr7	11346361	11357506	11346362	11349185	11354699	11357505	96	11346356	11346360	11357507	11357511	11349407	11349425	-	84	11346362	11357503
chr7	11365444	11374418	11365444	11366706	11373134	11374418	97	---	---	---	---	11372863	11372896	+	79	11365446	11374416
chr7	11383861	11392870	11383861	11385160	11391567	11392870	95	---	---	---	---	11391296	11391328	+	81	11383861	11392867
chr7	11406277	11415767	11406277	11407610	11414434	11415767	99	---	---	---	---	11414116	11414127	+	91	11406277	11415765
chr7	11406284	11415162	11406284	11407003	11414441	11415162	98	---	---	---	---	11407218	11407245	-	89	---	---
chr7	11427620	11443865	11427620	11428263	11443222	11443865	99	---	---	---	---	11442502	11442521	+	70	11427620	11443862
chr7	11432078	11440993	11432090	11433339	11439777	11440988	96	11432072	11432077	11440994	11440999	11439505	11439538	+	79	11432079	11440983
chr7	11480759	11500549	11480759	11484170	11497118	11500549	98	---	---	---	---	11484794	11484810	-	70	11480766	11500547
chr7	11485498	11494975	11485498	11486819	11493654	11494975	99	---	---	---	---	11487005	11487017	-	100	11485498	11494973
chr7	11500903	11521580	11500903	11501051	11521429	11521580	92	---	---	---	---	11502021	11502044	-	70	---	---
chr7	11510276	11520815	11510276	11512707	11518381	11520815	98	---	---	---	---	11512961	11512991	-	70	11510291	11520812
chr7	11523705	11532578	11523711	11524395	11531883	11532573	90	11523700	11523704	11532579	11532583	11524682	11524701	-	70	11523706	11532572
chr7	11541739	11562092	11541739	11542595	11561236	11562092	96	---	---	---	---	11543499	11543515	-	76	---	---
chr7	11556784	11566172	11556784	11558069	11564854	11566158	95	11556779	11556783	11566173	11566177	11558385	11558409	-	80	11556790	11566167
chr7	11604029	11611159	11604029	11604187	11611001	11611159	98	---	---	---	---	11604323	11604345	-	82	11604034	11611150
chr7	11604029	11613601	11604029	11606646	11611001	11613601	98	---	---	---	---	11606827	11606854	-	71	11604034	11613600
chr7	11653867	11659018	11653867	11655173	11657633	11659018	85	---	---	---	---	---	---	0	--	11653868	11659017
chr7	11654558	11658593	11654558	11654835	11658316	11658593	92	---	---	---	---	11654978	11654989	-	83	11654560	11658592
chr7	11666782	11679942	11666791	11667420	11679310	11679939	99	11666777	11666781	11679943	11679947	11678761	11678781	+	71	11666791	11679937
chr7	11697463	11706295	11697478	11698331	11705450	11706287	88	11697458	11697462	11706296	11706300	11698655	11698679	-	88	---	---
chr7	11724843	11743960	11724843	11725497	11743306	11743960	98	---	---	---	---	11726259	11726281	-	78	---	---
chr7	11730438	11742276	11730438	11733218	11739490	11742276	98	---	---	---	---	11733508	11733532	-	84	11730439	11742274
chr7	11786281	11795545	11786282	11787525	11794274	11795545	93	11786276	11786280	11795546	11795550	11787841	11787863	-	78	---	---
chr7	11798072	11811350	11798084	11799711	11809831	11811345	92	11798067	11798071	11811351	11811355	11809554	11809573	+	90	11798084	11811345
chr7	11827174	11836150	11827174	11828452	11834892	11836150	97	---	---	---	---	11834621	11834654	+	82	11827175	11836148
chr7	11841115	11862712	11841115	11842858	11860970	11862712	99	---	---	---	---	11860244	11860263	+	75	11841115	11862710
chr7	11847379	11856852	11847379	11848700	11855525	11856845	99	11847373	11847378	11856853	11856858	11855326	11855338	+	100	11847379	11856851
chr7	11879278	11901065	11879279	11883421	11896831	11901059	86	11879273	11879277	11901066	11901070	11884026	11884040	-	86	---	---
chr7	11901685	11915396	11901685	11902303	11914778	11915396	98	---	---	---	---	11914187	11914206	+	70	11901685	11915394
chr7	11920685	11939286	11920685	11921859	11938086	11939286	90	---	---	---	---	11922405	11922429	-	80	11920685	11939284
chr7	11926751	11936215	11926751	11928061	11934897	11936215	98	---	---	---	---	11928346	11928377	-	87	11926752	11936211
chr7	11947899	11965168	11947900	11948560	11964547	11965161	86	11947894	11947898	11965169	11965173	11949029	11949050	-	86	---	---
chr7	11951288	11960210	11951293	11952512	11958948	11960203	95	11951282	11951287	11960211	11960216	11958675	11958708	+	82	11951293	11960201
chr7	11955465	11963328	11955465	11957878	11960928	11963328	87	---	---	---	---	11960783	11960797	+	86	11955483	11963312
chr7	11965215	11974314	11965215	11966413	11973074	11974314	93	---	---	---	---	11966723	11966746	-	79	11965216	11974312
chr7	11994498	12014568	11994498	11994724	12014343	12014568	97	---	---	---	---	11995170	11995184	-	80	---	---
chr7	12007994	12014346	12007994	12009415	12012973	12014346	95	---	---	---	---	12009543	12009582	-	80	12007996	12014341
chr7	12016852	12026356	12016852	12018172	12025045	12026356	93	---	---	---	---	12024726	12024737	+	91	12016852	12026352
chr7	12065440	12077978	12065440	12065709	12077709	12077978	99	---	---	---	---	12077554	12077572	+	73	12065451	12077976
chr7	12102763	12111669	12102772	12104032	12110409	12111667	95	12102757	12102762	12111670	12111675	12110090	12110148	+	71	12102776	12111667
chr7	12124376	12144574	12124376	12125534	12143419	12144574	96	---	---	---	---	12126257	12126287	-	83	12124376	12144563
chr7	12127027	12138385	12127027	12127510	12137903	12138385	95	---	---	---	---	12137627	12137677	+	82	12127028	12138383
chr7	12147845	12157219	12147855	12149166	12155935	12157218	95	12147840	12147844	12157220	12157224	12155616	12155627	+	91	---	---
chr7	12179484	12186893	12179484	12180163	12186214	12186893	97	---	---	---	---	12180451	12180466	-	75	12179487	12186891
chr7	12187130	12199944	12187132	12188606	12198429	12199931	93	12187124	12187129	12199945	12199950	12198025	12198084	+	76	12187132	12199933
chr7	12204705	12215876	12204705	12207501	12213076	12215876	95	---	---	---	---	12207723	12207754	-	75	12204705	12215873
chr7	12220139	12241905	12220139	12221819	12240170	12241905	93	---	---	---	---	12222375	12222403	-	72	12220139	12241900
chr7	12244498	12249725	12244498	12244986	12249237	12249725	96	---	---	---	---	---	---	0	--	12244511	12249710
chr7	12250662	12259524	12250662	12251935	12258251	12259524	99	---	---	---	---	12252215	12252250	-	72	12250666	12259522
chr7	12259545	12267763	12259545	12259762	12267546	12267763	98	---	---	---	---	12260068	12260079	-	91	12259560	12267761
chr7	12280591	12289765	12280591	12281766	12288569	12289765	96	---	---	---	---	12288233	12288256	+	70	12280591	12289763
chr7	12307955	12316121	12307966	12308280	12315801	12316115	95	12307950	12307954	12316122	12316126	12308562	12308596	-	77	---	---
chr7	12308555	12325974	12308555	12309063	12325465	12325974	96	---	---	---	---	12309830	12309848	-	78	12308567	12325961
chr7	12316109	12325189	12316114	12317311	12324008	12325185	94	12316102	12316108	12325190	12325196	12323688	12323705	+	83	12316115	12325183
chr7	12342948	12356366	12342948	12346515	12352836	12356366	98	---	---	---	---	12346798	12346829	-	71	12342958	12356364
chr7	12393845	12405742	12393860	12394170	12405426	12405736	95	12393840	12393844	12405743	12405747	12394452	12394486	-	77	---	---
chr7	12408238	12415582	12408238	12408920	12414900	12415582	98	---	---	---	---	12408941	12408956	-	81	12408239	12415580
chr7	12415900	12430858	12415900	12420252	12426506	12430858	99	---	---	---	---	12420455	12420472	-	94	12415900	12430856
chr7	12472260	12483785	12472260	12472735	12483310	12483785	99	---	---	---	---	12472958	12473006	-	81	12472260	12483783
chr7	12488145	12509236	12488160	12488469	12508920	12509230	95	12488140	12488144	12509237	12509241	12489391	12489405	-	73	---	---
chr7	12490701	12503475	12490714	12493890	12500297	12503469	94	12490696	12490700	12503476	12503480	12494107	12494139	-	81	12490704	12503457
chr7	12515658	12526073	12515658	12519052	12522679	12526073	99	---	---	---	---	12522522	12522620	+	76	12515658	12526071
chr7	12580012	12591742	12580012	12580486	12591268	12591742	98	---	---	---	---	12590958	12591008	+	76	12580012	12591740
chr7	12596015	12608381	12596015	12597638	12606689	12608367	93	12596010	12596014	12608382	12608386	12598057	12598071	-	73	12596015	12608375
chr7	12613565	12623036	12613565	12614901	12621719	12623036	98	---	---	---	---	12621523	12621535	+	100	12613565	12623031
chr7	12625954	12634156	12625954	12627446	12632665	12634156	86	---	---	---	---	12632651	12632663	+	76	---	---
chr7	12644975	12657912	12644980	12647895	12654992	12657912	86	12644970	12644974	12657913	12657917	12654729	12654745	+	82	12644983	12657897
chr7	12645064	12657263	12645064	12647246	12655079	12657263	86	---	---	---	---	12654729	12654745	+	82	---	---
chr7	12664614	12670241	12664614	12665247	12669587	12670241	93	---	---	---	---	12665370	12665382	-	84	12664614	12670236
chr7	12671011	12679990	12671011	12672273	12678707	12679990	97	---	---	---	---	12672512	12672545	-	79	12671016	12679988
chr7	12692323	12713349	12692335	12692643	12713040	12713349	97	12692317	12692322	12713350	12713355	12712150	12712190	+	78	12692339	12713346
chr7	12704096	12713048	12704096	12705359	12711789	12713048	96	---	---	---	---	12705598	12705631	-	82	12704096	12713046
chr7	12704096	12713048	12704096	12705359	12711789	12713048	96	---	---	---	---	12705598	12705631	-	82	12704096	12713046
chr7	12753665	12762383	12753665	12754990	12761061	12762383	99	---	---	---	---	12755281	12755294	-	92	12753665	12762381
chr7	12777327	12786469	12777327	12778711	12785089	12786469	90	---	---	---	---	12784803	12784822	+	80	12777332	12786467
chr7	12786795	12799318	12786797	12789867	12796299	12799310	87	12786790	12786794	12799319	12799323	12790074	12790113	-	72	12786798	12799314
chr7	12788179	12797992	12788179	12788550	12797607	12797992	92	---	---	---	---	12788864	12788892	-	72	12788190	12797978
chr7	12837060	12846126	12837060	12839397	12843790	12846126	94	---	---	---	---	---	---	0	--	12837060	12846123
chr7	12839389	12859809	12839389	12840692	12858506	12859809	98	---	---	---	---	12841144	12841159	-	93	12839399	12859807
chr7	12846126	12858509	12846126	12850192	12854450	12858509	99	---	---	---	---	12850258	12850278	-	76	12846126	12858507
chr7	12881686	12888398	12881687	12882201	12887887	12888392	90	12881681	12881685	12888399	12888403	12882377	12882391	-	73	---	---
chr7	12888389	12900660	12888389	12889429	12899621	12900660	92	---	---	---	---	12889892	12889938	-	72	12888389	12900652
chr7	12914511	12921510	12914511	12917153	12918872	12921510	97	---	---	---	---	---	---	0	--	---	---
chr7	12981552	12999677	12981552	12982204	12999026	12999677	92	---	---	---	---	12998202	12998215	+	92	---	---
chr7	12982204	12991327	12982204	12982678	12990852	12991326	97	12982197	12982203	12991328	12991334	12990575	12990606	+	81	12982204	12991325
chr7	13001320	13013592	13001320	13002353	13012564	13013592	94	---	---	---	---	13002800	13002854	-	76	---	---
chr7	13028587	13050542	13028600	13029112	13050020	13050528	93	13028582	13028586	13050543	13050547	13030010	13030037	-	89	13028592	13050540
chr7	13029114	13038505	13029114	13030398	13037199	13038505	96	---	---	---	---	13036876	13036887	+	91	---	---
chr7	13039570	13055249	13039570	13039735	13055084	13055249	93	---	---	---	---	13040324	13040336	-	84	---	---
chr7	13046520	13051994	13046520	13046740	13051775	13051994	87	---	---	---	---	13046880	13046971	-	72	13046520	13051992
chr7	13056131	13065372	13056132	13056877	13064621	13065366	94	13056126	13056130	13065373	13065377	13064491	13064532	+	71	---	---
chr7	13079206	13099772	13079206	13082144	13096841	13099772	95	---	---	---	---	13096367	13096384	+	77	13079209	13099769
chr7	13090792	13105512	13090792	13093958	13102331	13105512	96	---	---	---	---	13093977	13094015	-	74	13090793	13105509
chr7	13092045	13104667	13092045	13093113	13103599	13104667	95	---	---	---	---	13103113	13103130	+	72	---	---
chr7	13113825	13133136	13113825	13114675	13132279	13133136	97	---	---	---	---	13132134	13132152	+	73	13113837	13133124
chr7	13113825	13122743	13113825	13115418	13121153	13122743	94	---	---	---	---	13115616	13115646	-	77	13113837	13122725
chr7	13120034	13133308	13120034	13122181	13131174	13133308	94	---	---	---	---	13122260	13122293	-	70	---	---
chr7	13133326	13142796	13133326	13133911	13142211	13142796	99	---	---	---	---	13141978	13142005	+	78	13133326	13142794
chr7	13149797	13164821	13149797	13154173	13160444	13164820	99	13149792	13149796	13164822	13164826	13154380	13154397	-	94	13149797	13164820
chr7	13168375	13176687	13168380	13171966	13173115	13176677	98	13168368	13168374	13176688	13176694	13173021	13173061	+	73	13168380	13176684
chr7	13188626	13202478	13188626	13190369	13200792	13202478	95	13188617	13188625	13202479	13202487	13190786	13190802	-	70	13188626	13202475
chr7	13207950	13219647	13207950	13208752	13218844	13219647	98	---	---	---	---	13218343	13218365	+	73	13207957	13219637
chr7	13218844	13234037	13218844	13220376	13232522	13234037	93	---	---	---	---	13220921	13220982	-	72	---	---
chr7	13225978	13228828	13225978	13226640	13228166	13228828	98	---	---	---	---	---	---	0	--	---	---
chr7	13242987	13257963	13242987	13247371	13253631	13257963	95	13242982	13242986	13257964	13257968	13253411	13253428	+	94	13242987	13257956
chr7	13262358	13282168	13262358	13263056	13281471	13282168	96	---	---	---	---	13280550	13280580	+	70	---	---
chr7	13283554	13305091	13283554	13284137	13304494	13305077	98	13283549	13283553	13305092	13305096	13285037	13285066	-	70	13283554	13305082
chr7	13285180	13297229	13285180	13289200	13293189	13297229	98	---	---	---	---	13289263	13289283	-	76	13285180	13297225
chr7	13320398	13328760	13320398	13323899	13325220	13328760	97	---	---	---	---	13325127	13325166	+	77	13320398	13328758
chr7	13331870	13344819	13331870	13335219	13341457	13344819	94	---	---	---	---	13341161	13341175	+	80	---	---
chr7	13353658	13364026	13353658	13355085	13362559	13364026	96	---	---	---	---	13362303	13362326	+	75	---	---
chr7	13353658	13364016	13353658	13355075	13362559	13364016	96	---	---	---	---	13362303	13362326	+	75	---	---
chr7	13370885	13382388	13370885	13371361	13381911	13382387	99	13370880	13370884	13382389	13382393	13371624	13371672	-	83	13370885	13382387
chr7	13390131	13394836	13390131	13390350	13394617	13394836	87	---	---	---	---	13390490	13390564	-	70	13390131	13394834
chr7	13396696	13406888	13396696	13399061	13404599	13406888	89	---	---	---	---	13399155	13399216	-	80	13396698	13406886
chr7	13413367	13427712	13413367	13413992	13427087	13427712	99	---	---	---	---	13414623	13414646	-	75	13413368	13427709
chr7	13435959	13447449	13435959	13436389	13447019	13447449	97	---	---	---	---	13436648	13436698	-	76	13435964	13447447
chr7	13479138	13492282	13479138	13481646	13489770	13492282	96	---	---	---	---	13481996	13482053	-	70	---	---
chr7	13495219	13506771	13495228	13495576	13506417	13506761	93	13495214	13495218	13506772	13506776	13506004	13506054	+	82	13495229	13506763
chr7	13514108	13524225	13514115	13515320	13523019	13524224	99	13514103	13514107	13524226	13524230	13515351	13515363	-	76	---	---
chr7	13531080	13537399	13531080	13533064	13535410	13537399	94	---	---	---	---	13533160	13533182	-	86	---	---
chr7	13558100	13574970	13558100	13558517	13574540	13574970	92	---	---	---	---	13573791	13573811	+	71	---	---
chr7	13566626	13574072	13566626	13567296	13573402	13574072	96	---	---	---	---	13573096	13573113	+	77	13566626	13574067
chr7	13579272	13586421	13579272	13579808	13585885	13586421	94	---	---	---	---	13579951	13579967	-	76	---	---
chr7	13601252	13608097	13601252	13603813	13605537	13608097	98	---	---	---	---	---	---	0	--	13601252	13608094
chr7	13611085	13624636	13611085	13612582	13623148	13624636	96	---	---	---	---	13613002	13613016	-	73	13611085	13624634
chr7	13625608	13639443	13625608	13627404	13637704	13639443	96	---	---	---	---	13627810	13627826	-	70	13625608	13639440
chr7	13652461	13661519	13652467	13653767	13660182	13661508	91	13652454	13652460	13661520	13661526	13654004	13654017	-	100	13652465	13661513
chr7	13662070	13678519	13662071	13662743	13677847	13678519	97	13662064	13662069	13678520	13678525	13663372	13663389	-	83	13662071	13678516
chr7	13667648	13688944	13667648	13673135	13683575	13688944	86	---	---	---	---	13673435	13673459	-	76	---	---
chr7	13667850	13687069	13667853	13671131	13683780	13687061	90	13667845	13667849	13687070	13687074	13671714	13671752	-	82	---	---
chr7	13671984	13681026	13671984	13672800	13680198	13681026	85	---	---	---	---	13673120	13673133	-	85	---	---
chr7	13680024	13688944	13680024	13681301	13687730	13688944	94	---	---	---	---	13681539	13681572	-	79	13680024	13688942
chr7	13689641	13703702	13689648	13690279	13703063	13703693	98	13689636	13689640	13703703	13703707	13702465	13702485	+	71	13689642	13703691
chr7	13705414	13716922	13705414	13706546	13715771	13716922	94	---	---	---	---	13715502	13715538	+	72	13705432	13716920
chr7	13717763	13725322	13717772	13720850	13722265	13725320	97	13717758	13717762	13725323	13725327	13720903	13720943	-	70	13717778	13725318
chr7	13717793	13725320	13717793	13720850	13722286	13725320	97	---	---	---	---	13720903	13720943	-	70	13717795	13725318
chr7	13751408	13764652	13751408	13752751	13763304	13764652	95	---	---	---	---	13753197	13753208	-	75	13751408	13764650
chr7	13776253	13786725	13776253	13776532	13786446	13786725	98	---	---	---	---	13776871	13776884	-	85	---	---
chr7	13776524	13781861	13776524	13777524	13780860	13781861	98	---	---	---	---	13777647	13777671	-	84	---	---
chr7	13788608	13810004	13788608	13789902	13808710	13810004	94	---	---	---	---	13790754	13790768	-	86	13788608	13810002
chr7	13795072	13806986	13795083	13797886	13804171	13806971	99	13795067	13795071	13806987	13806991	13803856	13803883	+	82	13795074	13806979
chr7	13835279	13844703	13835279	13836610	13843432	13844703	94	---	---	---	---	13843233	13843245	+	100	13835279	13844701
chr7	13854278	13868015	13854278	13854759	13867536	13868015	96	---	---	---	---	13855353	13855368	-	81	13854280	13868012
chr7	13894112	13899079	13894112	13894295	13898895	13899079	95	---	---	---	---	13894327	13894350	-	91	13894112	13899078
chr7	13895803	13902131	13895803	13898325	13899609	13902131	94	---	---	---	---	13899509	13899526	+	83	13895805	13902112
chr7	13904485	13911061	13904485	13906338	13909207	13911061	93	---	---	---	---	---	---	0	--	13904489	13911053
chr7	13928994	13934375	13928994	13929241	13934128	13934375	99	---	---	---	---	13929436	13929448	-	76	13928994	13934373
chr7	13937689	13941926	13937689	13938195	13941426	13941926	97	---	---	---	---	13938265	13938306	-	76	13937690	13941923
chr7	13950319	13964139	13950319	13951824	13962522	13964139	91	---	---	---	---	13952248	13952262	-	73	13950319	13964136
chr7	13964534	13973615	13964534	13965718	13972461	13973615	91	---	---	---	---	13966019	13966044	-	80	---	---
chr7	13996218	14003736	13996218	13996890	14003066	14003736	97	---	---	---	---	13996973	13996984	-	91	13996219	14003734
chr7	14005369	14013294	14005380	14006324	14012362	14013292	92	14005362	14005368	14013295	14013301	14006548	14006581	-	85	---	---
chr7	14021822	14030611	14021822	14023030	14029466	14030611	87	---	---	---	---	14029188	14029222	+	82	14021823	14030608
chr7	14026411	14044779	14026411	14029328	14041880	14044779	87	---	---	---	---	14041389	14041423	+	74	14026418	14044773
chr7	14030613	14038201	14030613	14033798	14035020	14038201	99	---	---	---	---	14034930	14034970	+	75	14030614	14038199
chr7	14051763	14061215	14051763	14053092	14059904	14061215	97	---	---	---	---	14059588	14059599	+	91	14051763	14061213
chr7	14061902	14075809	14061915	14062274	14075452	14075803	92	14061896	14061901	14075810	14075815	14075034	14075071	+	81	14061920	14075803
chr7	14062273	14067184	14062280	14062501	14066955	14067176	98	14062261	14062272	14067185	14067196	14066893	14066911	+	89	---	---
chr7	14077676	14087205	14077683	14079008	14085879	14087202	99	14077667	14077675	14087206	14087214	14085671	14085683	+	100	14077677	14087200
chr7	14118219	14131883	14118219	14119786	14130273	14131883	94	---	---	---	---	14129838	14129852	+	80	14118220	14131881
chr7	14134086	14150150	14134086	14134594	14149642	14150150	98	---	---	---	---	14135239	14135256	-	83	14134089	14150148
chr7	14140746	14149655	14140747	14142014	14148428	14149643	91	14140741	14140745	14149656	14149660	14148156	14148189	+	82	14140748	14149651
chr7	14162984	14173347	14162984	14163936	14172397	14173347	95	---	---	---	---	14172228	14172244	+	88	14162996	14173344
chr7	14175824	14188434	14175824	14176654	14187604	14188434	99	---	---	---	---	14177061	14177110	-	82	---	---
chr7	14189459	14202899	14189459	14192155	14200198	14202899	89	---	---	---	---	14192523	14192558	-	75	14189462	14202894
chr7	14206136	14218215	14206136	14210361	14213988	14218215	98	---	---	---	---	14213898	14213919	+	77	14206136	14218213
chr7	14245234	14265684	14245234	14249897	14261021	14265684	85	---	---	---	---	14250400	14250439	-	77	14245252	14265669
chr7	14253306	14267530	14253306	14253929	14266907	14267530	99	---	---	---	---	14254467	14254487	-	76	14253309	14267528
chr7	14272919	14289996	14272919	14275071	14287844	14289996	99	---	---	---	---	14287258	14287278	+	76	---	---
chr7	14272919	14289678	14272919	14274753	14287844	14289678	99	---	---	---	---	14287258	14287278	+	76	---	---
chr7	14314482	14323073	14314482	14316059	14321506	14323064	97	14314477	14314481	14323074	14323078	14321313	14321340	+	71	14314482	14323068
chr7	14327298	14339972	14327298	14328928	14338343	14339972	99	---	---	---	---	14329258	14329272	-	80	14327301	14339970
chr7	14341888	14352387	14341896	14344016	14350254	14352374	99	14341883	14341887	14352388	14352392	14344252	14344267	-	87	---	---
chr7	14358190	14371593	14358190	14358395	14371392	14371593	95	---	---	---	---	14370871	14370907	+	70	---	---
chr7	14380436	14389529	14380436	14381618	14388354	14389523	91	14380431	14380435	14389530	14389534	14381925	14381942	-	83	14380436	14389527
chr7	14409406	14418370	14409406	14410719	14417168	14418370	90	---	---	---	---	14416865	14416898	+	73	14409409	14418368
chr7	14426995	14432192	14426995	14427427	14431760	14432192	94	---	---	---	---	14427487	14427498	-	83	14426996	14432187
chr7	14436026	14444732	14436026	14439688	14441071	14444732	97	---	---	---	---	14440987	14441007	+	71	14436027	14444714
chr7	14456738	14469160	14456744	14459807	14466084	14469158	97	14456732	14456737	14469161	14469166	14460039	14460062	-	75	14456740	14469156
chr7	14481337	14488604	14481347	14481964	14487985	14488601	91	14481332	14481336	14488605	14488609	14487970	14487983	+	71	14481341	14488603
chr7	14509910	14522219	14509910	14512917	14519203	14522219	96	---	---	---	---	14513207	14513231	-	88	14509910	14522217
chr7	14549041	14566891	14549041	14550257	14565719	14566891	89	---	---	---	---	14550806	14550830	-	80	14549041	14566888
chr7	14553663	14563189	14553671	14554264	14562590	14563182	96	14553657	14553662	14563190	14563195	14554634	14554651	-	77	14553670	14563185
chr7	14571322	14580279	14571322	14571629	14579992	14580279	88	---	---	---	---	14571737	14571756	-	75	14571323	14580271
chr7	14580837	14590361	14580837	14581424	14589774	14590361	95	14580831	14580836	14590362	14590367	14589541	14589568	+	75	14580839	14590357
chr7	14596636	14602060	14596636	14597268	14601427	14602060	97	---	---	---	---	14601236	14601259	+	70	14596636	14602058
chr7	14602389	14621013	14602389	14603663	14619734	14621013	87	---	---	---	---	14619129	14619156	+	85	---	---
chr7	14607765	14617329	14607765	14608396	14616699	14617329	94	---	---	---	---	14616283	14616304	+	72	14607765	14617323
chr7	14621234	14642501	14621234	14622483	14641253	14642501	90	---	---	---	---	14640536	14640553	+	72	---	---
chr7	14629013	14638549	14629013	14629622	14637941	14638549	97	---	---	---	---	14629923	14629943	-	71	14629013	14638547
chr7	14652682	14668791	14652682	14655014	14666461	14668791	94	---	---	---	---	14655329	14655362	-	70	14652687	14668786
chr7	14657180	14666461	14657195	14658352	14665324	14666459	96	14657175	14657179	14666462	14666466	14665162	14665190	+	82	---	---
chr7	14672713	14686523	14672713	14674393	14684842	14686523	99	---	---	---	---	14684418	14684434	+	70	14672713	14686521
chr7	14686805	14694081	14686805	14687487	14693399	14694081	95	---	---	---	---	14693194	14693214	+	85	14686812	14694071
chr7	14698033	14705414	14698033	14698508	14704939	14705414	99	---	---	---	---	14704631	14704679	+	81	14698033	14705412
chr7	14720942	14729849	14720942	14722202	14728631	14729849	94	---	---	---	---	14728328	14728347	+	85	14720942	14729848
chr7	14747433	14759388	14747446	14748636	14758016	14759375	85	14747427	14747432	14759389	14759394	14749022	14749041	-	75	---	---
chr7	14759695	14770108	14759695	14759854	14769949	14770108	95	---	---	---	---	14769536	14769577	+	71	---	---
chr7	14760462	14768253	14760462	14763872	14764846	14768253	98	---	---	---	---	14764746	14764787	+	73	14760463	14768251
chr7	14773250	14776876	14773255	14774002	14776131	14776875	96	14773245	14773249	14776877	14776881	14774075	14774092	-	72	14773255	14776873
chr7	14807913	14813073	14807913	14808355	14812631	14813073	99	---	---	---	---	14812506	14812526	+	71	14807913	14813071
chr7	14815028	14825282	14815038	14815609	14824702	14825274	99	14815023	14815027	14825283	14825287	14824304	14824325	+	72	---	---
chr7	14826363	14835720	14826363	14827597	14834567	14835720	93	---	---	---	---	14834489	14834518	+	83	---	---
chr7	14831076	14844369	14831076	14831686	14843759	14844369	91	---	---	---	---	14843380	14843412	+	81	14831079	14844364
chr7	14831145	14844248	14831145	14831565	14843828	14844248	91	---	---	---	---	14843380	14843412	+	81	14831145	14844242
chr7	14852618	14859061	14852618	14854032	14857647	14859061	99	---	---	---	---	14854163	14854201	-	79	14852619	14859059
chr7	14865566	14879363	14865566	14867165	14877820	14879363	92	---	---	---	---	14867574	14867589	-	75	14865566	14879361
chr7	14907100	14916049	14907100	14908350	14914818	14916049	93	---	---	---	---	14908623	14908674	-	73	14907100	14916046
chr7	14923785	14944619	14923785	14925026	14943384	14944619	94	---	---	---	---	14925930	14925944	-	73	14923785	14944616
chr7	14928033	14939984	14928033	14932407	14935609	14939984	99	---	---	---	---	14935468	14935479	+	75	14928036	14939982
chr7	14974541	14983931	14974541	14975127	14983345	14983931	99	---	---	---	---	14983111	14983138	+	78	14974541	14983929
chr7	15013005	15019506	15013016	15014011	15018494	15019502	86	15013000	15013004	15019507	15019511	15018269	15018284	+	75	15013016	15019500
chr7	15048491	15069302	15048491	15050638	15067116	15069302	95	---	---	---	---	15066351	15066364	+	92	---	---
chr7	15057679	15067124	15057690	15058973	15065830	15067116	98	15057673	15057678	15067125	15067130	15059261	15059272	-	100	15057690	15067114
chr7	15078074	15086319	15078081	15081368	15083028	15086314	99	15078069	15078073	15086320	15086324	15082938	15082977	+	75	15078084	15086313
chr7	15087659	15105335	15087659	15088124	15104872	15105335	85	---	---	---	---	15104172	15104193	+	86	15087660	15105334
chr7	15089709	15098850	15089712	15090832	15097705	15098843	95	15089703	15089708	15098851	15098856	15097363	15097388	+	76	15089712	15098846
chr7	15089712	15098996	15089712	15090985	15097705	15098996	95	---	---	---	---	15097369	15097388	+	80	15089712	15098994
chr7	15112548	15119923	15112556	15113229	15119250	15119923	99	15112543	15112547	15119924	15119928	15118953	15118970	+	72	15112552	15119921
chr7	15157588	15171399	15157593	15159274	15169711	15171392	99	15157583	15157587	15171400	15171404	15159692	15159708	-	70	15157593	15171392
chr7	15172646	15186971	15172646	15173284	15186333	15186971	97	---	---	---	---	15173849	15173869	-	71	15172647	15186969
chr7	15201051	15209828	15201051	15201445	15209434	15209828	97	---	---	---	---	15209035	15209076	+	78	15201063	15209824
chr7	15221683	15230505	15221683	15222297	15229889	15230505	98	---	---	---	---	15229656	15229683	+	75	---	---
chr7	15247762	15257108	15247762	15248334	15256536	15257108	99	---	---	---	---	15256308	15256335	+	78	15247767	15257105
chr7	15312699	15318141	15312699	15313189	15317646	15318141	88	---	---	---	---	15317506	15317523	+	88	15312701	15318129
chr7	15320340	15338472	15320340	15321492	15337339	15338472	97	---	---	---	---	15336815	15336838	+	75	---	---
chr7	15327459	15336768	15327465	15328702	15335509	15336768	98	15327454	15327458	15336769	15336773	15335192	15335203	+	91	15327467	15336766
chr7	15338804	15350595	15338805	15341539	15347836	15350592	99	15338796	15338803	15350596	15350603	15341825	15341854	-	83	15338805	15350593
chr7	15352636	15360005	15352636	15353310	15359331	15360005	99	---	---	---	---	15353592	15353609	-	72	15352639	15360003
chr7	15369067	15377293	15369067	15372647	15373705	15377293	99	---	---	---	---	15373613	15373653	+	75	15369069	15377286
chr7	15409758	15419747	15409758	15410552	15418953	15419747	92	---	---	---	---	15410830	15410851	-	86	---	---
chr7	15420232	15427618	15420232	15421207	15426643	15427618	96	---	---	---	---	15426391	15426409	+	78	15420235	15427616
chr7	15428920	15442459	15428926	15432548	15438834	15442458	99	15428915	15428919	15442460	15442464	15438519	15438550	+	71	15428920	15442456
chr7	15455113	15468475	15455113	15456902	15466853	15468475	88	---	---	---	---	15457326	15457340	-	73	15455113	15468470
chr7	15480144	15482407	15480144	15480300	15482251	15482407	98	---	---	---	---	15480378	15480400	-	78	15480144	15482389
chr7	15499098	15511051	15499098	15499745	15510401	15511051	97	---	---	---	---	15500134	15500174	-	78	15499098	15511044
chr7	15521091	15533639	15521094	15521569	15533159	15533636	95	15521086	15521090	15533640	15533644	15521993	15522007	-	73	15521097	15533636
chr7	15556259	15561508	15556259	15556758	15561010	15561508	87	---	---	---	---	15556849	15556864	-	75	15556275	15561506
chr7	15579434	15598575	15579434	15579745	15598264	15598575	98	---	---	---	---	15580622	15580654	-	78	---	---
chr7	15585981	15598265	15585981	15590001	15594241	15598265	98	---	---	---	---	15594146	15594166	+	85	15585981	15598262
chr7	15598574	15607961	15598574	15599883	15606671	15607961	98	---	---	---	---	15600190	15600201	-	91	15598575	15607959
chr7	15618393	15639608	15618393	15619310	15638691	15639608	97	---	---	---	---	15620139	15620165	-	74	15618393	15639593
chr7	15622567	15632160	15622575	15623207	15631527	15632159	98	15622562	15622566	15632161	15632165	15631293	15631320	+	75	15622573	15632154
chr7	15644821	15665819	15644821	15645059	15665575	15665819	93	---	---	---	---	15665013	15665039	+	74	15644822	15665815
chr7	15649455	15664857	15649467	15650042	15664257	15664853	92	15649449	15649454	15664858	15664863	15663604	15663622	+	73	---	---
chr7	15652510	15662836	15652510	15655907	15659438	15662836	99	---	---	---	---	15659270	15659383	+	77	15652510	15662834
chr7	15680584	15692347	15680584	15682277	15690658	15692347	98	---	---	---	---	15690369	15690387	+	73	15680584	15692344
chr7	15709689	15718677	15709689	15710962	15717405	15718677	99	---	---	---	---	15711251	15711285	-	71	15709689	15718675
chr7	15733516	15744052	15733516	15734920	15742653	15744052	90	---	---	---	---	15742317	15742330	+	71	15733525	15744050
chr7	15733552	15743322	15733566	15734176	15742703	15743313	90	15733547	15733551	15743323	15743327	15742317	15742330	+	71	15733556	15743314
chr7	15735275	15738227	15735288	15735443	15738060	15738215	97	15735270	15735274	15738228	15738232	15737960	15737991	+	71	15735276	15738224
chr7	15745600	15754083	15745606	15747072	15752615	15754081	92	15745595	15745599	15754084	15754088	15747236	15747263	-	75	15745601	15754079
chr7	15773496	15782551	15773496	15774778	15781251	15782551	98	---	---	---	---	15780979	15781011	+	84	15773496	15782548
chr7	15773496	15782116	15773496	15774341	15781251	15782116	97	---	---	---	---	15780979	15781011	+	84	---	---
chr7	15785170	15802435	15785170	15785653	15801950	15802435	96	---	---	---	---	15786203	15786227	-	76	---	---
chr7	15795716	15800686	15795730	15796655	15799753	15800678	93	15795711	15795715	15800687	15800691	---	---	0	--	15795721	15800672
chr7	15838478	15847637	15838484	15839681	15846439	15847629	91	15838473	15838477	15847638	15847642	15846107	15846132	+	80	15838484	15847627
chr7	15852277	15863557	15852277	15855135	15860696	15863557	98	---	---	---	---	15855329	15855342	-	85	15852277	15863554
chr7	15864134	15873138	15864143	15865423	15871866	15873123	97	15864129	15864133	15873139	15873143	15865672	15865705	-	82	15864143	15873121
chr7	15864203	15873123	15864203	15865423	15871925	15873123	97	---	---	---	---	15865672	15865705	-	82	15864214	15873121
chr7	15882656	15899168	15882666	15883343	15898487	15899163	95	15882650	15882655	15899169	15899174	15898188	15898205	+	77	15882658	15899161
chr7	15887871	15897031	15887872	15889011	15895795	15897019	90	15887866	15887870	15897032	15897036	15889320	15889345	-	80	15887872	15897029
chr7	15912803	15915747	15912803	15913130	15915421	15915747	93	---	---	---	---	---	---	0	--	15912804	15915746
chr7	15939316	15959772	15939316	15941651	15957424	15959772	92	---	---	---	---	15956756	15956772	+	76	---	---
chr7	15943330	15954605	15943330	15944005	15953929	15954605	98	---	---	---	---	15944291	15944308	-	72	15943330	15954601
chr7	15962529	15971471	15962529	15963799	15970215	15971471	92	---	---	---	---	15964019	15964052	-	82	15962529	15971462
chr7	15976312	15983640	15976313	15976962	15982974	15983640	89	15976307	15976311	15983641	15983645	15977185	15977221	-	78	15976322	15983638
chr7	15988413	15994805	15988413	15989825	15993430	15994805	96	---	---	---	---	15993261	15993299	+	79	15988414	15994803
chr7	16002577	16016162	16002577	16004136	16014605	16016162	97	---	---	---	---	16014176	16014190	+	73	16002580	16016159
chr7	16024100	16032824	16024100	16025313	16031649	16032823	90	16024095	16024099	16032825	16032829	16025606	16025630	-	76	16024100	16032823
chr7	16024408	16032823	16024408	16025313	16031957	16032823	89	---	---	---	---	16031661	16031681	+	85	---	---
chr7	16056026	16065429	16056032	16057304	16064110	16065420	95	16056018	16056025	16065430	16065437	16057490	16057502	-	100	16056032	16065418
chr7	16084467	16093775	16084467	16085057	16093185	16093775	99	---	---	---	---	16085262	16085289	-	78	16084467	16093773
chr7	16100280	16113097	16100285	16101107	16112204	16113083	92	16100274	16100279	16113098	16113103	16101562	16101581	-	70	---	---
chr7	16135668	16147325	16135668	16139501	16143489	16147325	99	---	---	---	---	16143409	16143424	+	75	16135671	16147322
chr7	16150302	16159940	16150302	16150904	16159338	16159940	99	---	---	---	---	16151300	16151325	-	73	16150309	16159938
chr7	16188553	16200048	16188553	16189028	16199573	16200048	97	---	---	---	---	16189286	16189336	-	76	16188553	16200046
chr7	16200794	16205046	16200794	16201103	16204737	16205046	99	---	---	---	---	---	---	0	--	---	---
chr7	16214716	16226479	16214716	16216201	16225011	16226479	96	---	---	---	---	16216272	16216305	-	73	16214719	16226477
chr7	16214967	16226467	16214967	16216189	16225263	16226467	96	---	---	---	---	16216272	16216305	-	73	---	---
chr7	16228043	16235755	16228043	16231366	16232432	16235755	99	16228035	16228042	16235756	16235763	16231417	16231457	-	75	16228043	16235751
chr7	16262319	16276946	16262319	16264996	16274276	16276946	92	---	---	---	---	16265379	16265395	-	76	---	---
chr7	16267775	16273008	16267775	16268887	16271878	16273008	85	---	---	---	---	16268948	16268987	-	77	16267779	16273005
chr7	16271825	16280457	16271825	16272538	16279722	16280457	94	---	---	---	---	16272855	16272898	-	72	16271830	16280451
chr7	16272119	16280268	16272119	16272350	16280037	16280268	97	---	---	---	---	16279713	16279741	+	86	16272120	16280262
chr7	16284602	16298941	16284602	16285230	16298309	16298936	99	16284596	16284601	16298942	16298947	16297742	16297761	+	70	16284602	16298937
chr7	16320426	16329957	16320426	16321754	16328629	16329957	99	---	---	---	---	16328285	16328337	+	71	16320427	16329953
chr7	16347666	16357485	16347670	16350040	16355103	16357473	97	16347659	16347665	16357486	16357492	16350219	16350247	-	72	16347668	16357483
chr7	16365515	16373275	16365515	16368717	16370001	16373275	91	---	---	---	---	16369902	16369921	+	85	16365521	16373273
chr7	16369985	16379351	16369985	16371265	16378051	16379351	95	---	---	---	---	16377711	16377734	+	79	16369985	16379348
chr7	16391429	16398840	16391441	16392103	16398166	16398828	99	16391424	16391428	16398841	16398845	16392385	16392402	-	72	16391443	16398831
chr7	16399184	16413854	16399184	16400523	16412455	16413854	90	---	---	---	---	16401084	16401118	-	77	16399190	16413851
chr7	16415652	16435447	16415652	16416512	16434585	16435447	89	---	---	---	---	16417402	16417416	-	73	16415656	16435445
chr7	16420678	16430201	16420678	16423359	16427519	16430201	99	---	---	---	---	16423467	16423489	-	73	16420678	16430199
chr7	16456804	16471058	16456804	16457439	16470425	16471058	99	---	---	---	---	16458070	16458088	-	78	16456805	16471057
chr7	16478041	16491502	16478041	16479378	16490171	16491502	95	---	---	---	---	16479794	16479808	-	73	16478042	16491498
chr7	16500257	16521724	16500257	16501400	16520530	16521724	91	---	---	---	---	16502309	16502328	-	85	---	---
chr7	16504957	16514590	16504962	16506649	16512897	16514583	99	16504951	16504956	16514591	16514596	16512621	16512640	+	90	16504963	16514582
chr7	16535340	16550524	16535340	16536147	16549756	16550524	93	---	---	---	---	16549144	16549163	+	70	---	---
chr7	16538592	16547992	16538592	16539807	16546682	16547992	92	---	---	---	---	16546343	16546395	+	71	16538598	16547990
chr7	16553835	16563483	16553835	16556150	16561168	16563483	98	---	---	---	---	16560925	16560956	+	71	16553835	16563467
chr7	16573080	16582873	16573088	16575693	16580253	16582858	99	16573075	16573079	16582874	16582878	16575840	16575887	-	77	---	---
chr7	16588658	16601128	16588658	16591178	16598493	16601128	89	---	---	---	---	16598202	16598226	+	84	---	---
chr7	16607836	16621766	16607851	16609528	16620023	16621756	94	16607831	16607835	16621767	16621771	16609946	16609960	-	73	16607839	16621752
chr7	16631442	16645312	16631442	16632221	16644534	16645312	96	---	---	---	---	16632823	16632837	-	80	---	---
chr7	16638093	16644542	16638104	16639518	16643118	16644536	98	16638088	16638092	16644543	16644547	16642948	16642986	+	79	16638104	16644532
chr7	16655048	16669185	16655048	16655314	16668919	16669185	95	---	---	---	---	16668295	16668307	+	100	16655048	16669183
chr7	16657195	16665251	16657195	16660585	16661861	16665251	99	---	---	---	---	16661768	16661807	+	72	16657195	16665249
chr7	16669635	16681157	16669638	16670120	16680673	16681155	96	16669630	16669634	16681158	16681162	16670365	16670396	-	84	16669642	16681156
chr7	16705138	16716241	16705138	16707925	16713441	16716241	94	---	---	---	---	16708149	16708167	-	84	16705143	16716239
chr7	16717902	16733312	16717902	16722518	16728696	16733312	99	---	---	---	---	16722809	16722825	-	88	16717912	16733309
chr7	16755798	16771419	16755798	16756345	16770892	16771419	93	---	---	---	---	16756987	16757005	-	73	16755809	16771417
chr7	16763484	16770893	16763485	16764149	16770226	16770892	97	16763478	16763483	16770894	16770899	16764434	16764451	-	72	16763485	16770890
chr7	16776788	16790544	16776788	16778421	16788912	16790544	98	---	---	---	---	16788481	16788495	+	73	16776794	16790542
chr7	16793028	16802637	16793028	16793650	16802015	16802637	96	---	---	---	---	16793851	16793878	-	75	16793031	16802632
chr7	16810138	16816335	16810138	16810425	16816048	16816335	98	---	---	---	---	16815767	16815806	+	75	16810140	16816333
chr7	16852499	16866570	16852499	16854115	16864840	16866570	91	---	---	---	---	16864409	16864423	+	73	---	---
chr7	16871009	16885073	16871017	16871647	16884441	16885070	98	16871004	16871008	16885074	16885078	16883874	16883893	+	70	16871011	16885067
chr7	16917458	16933725	16917458	16917718	16933465	16933725	92	---	---	---	---	16932825	16932854	+	70	---	---
chr7	16935063	16944473	16935063	16936339	16943160	16944473	95	---	---	---	---	16942843	16942854	+	91	16935063	16944470
chr7	16954351	16959142	16954351	16954892	16958601	16959142	93	---	---	---	---	16954976	16955036	-	70	---	---
chr7	16960627	16973033	16960627	16963738	16970011	16973033	91	---	---	---	---	16963970	16963993	-	75	16960627	16973031
chr7	16986967	17000787	16986967	16987596	17000158	17000787	95	---	---	---	---	16988186	16988201	-	93	16986967	17000784
chr7	17013097	17020445	17013099	17013765	17019773	17020439	98	17013092	17013096	17020446	17020450	17014046	17014063	-	72	17013099	17020440
chr7	17026612	17034037	17026612	17027287	17033353	17034027	96	17026605	17026611	17034038	17034044	17033051	17033068	+	77	17026612	17034030
chr7	17057975	17067387	17057977	17058561	17066797	17067381	99	17057970	17057974	17067388	17067392	17066564	17066591	+	78	17057977	17067379
chr7	17067729	17075587	17067729	17071087	17072228	17075576	99	17067722	17067728	17075588	17075594	17071140	17071180	-	75	17067730	17075574
chr7	17081033	17095474	17081033	17081412	17095095	17095474	93	---	---	---	---	17082052	17082068	-	70	---	---
chr7	17083408	17093130	17083408	17084036	17092502	17093130	98	---	---	---	---	17084242	17084269	-	75	17083409	17093128
chr7	17114959	17117555	17114959	17115277	17117238	17117555	97	---	---	---	---	17117138	17117180	+	81	17114959	17117552
chr7	17120392	17129285	17120392	17121619	17128057	17129285	98	---	---	---	---	17121862	17121894	-	81	17120392	17129283
chr7	17136605	17155807	17136613	17137191	17155217	17155795	98	17136600	17136604	17155808	17155812	17138041	17138083	-	76	---	---
chr7	17146123	17159253	17146123	17149589	17155786	17159253	98	---	---	---	---	17149868	17149882	-	80	17146129	17159251
chr7	17160712	17178170	17160712	17162274	17176562	17178170	92	---	---	---	---	17162870	17162885	-	81	17160712	17178168
chr7	17182149	17190086	17182149	17185533	17186711	17190086	97	---	---	---	---	17186613	17186708	+	76	17182164	17190083
chr7	17183879	17189441	17183879	17184885	17188440	17189441	96	---	---	---	---	17188349	17188367	+	73	---	---
chr7	17194123	17209079	17194123	17195762	17207388	17209079	91	---	---	---	---	17196318	17196344	-	70	17194126	17209074
chr7	17194414	17208645	17194428	17195319	17207692	17208644	89	17194409	17194413	17208646	17208650	17195824	17195843	-	70	---	---
chr7	17243921	17249693	17243921	17245030	17248585	17249693	98	---	---	---	---	---	---	0	--	---	---
chr7	17252188	17266417	17252188	17252882	17265726	17266417	96	---	---	---	---	17253429	17253453	-	76	17252204	17266415
chr7	17274691	17286283	17274699	17277350	17283637	17286283	99	17274686	17274690	17286284	17286288	17283322	17283346	+	84	17274697	17286281
chr7	17294242	17303242	17294254	17295308	17302135	17303239	91	17294235	17294241	17303243	17303249	17295614	17295625	-	91	17294251	17303237
chr7	17314095	17320951	17314097	17316656	17318386	17320946	99	17314089	17314094	17320952	17320957	17318373	17318384	+	91	17314097	17320944
chr7	17333168	17348922	17333168	17334305	17347808	17348922	95	---	---	---	---	17347201	17347225	+	76	17333176	17348916
chr7	17333340	17348806	17333340	17334189	17347980	17348806	93	---	---	---	---	17347322	17347345	+	75	17333342	17348796
chr7	17335341	17342395	17335356	17338005	17339733	17342381	99	17335336	17335340	17342396	17342400	---	---	0	--	17335347	17342381
chr7	17368735	17385230	17368740	17369096	17384867	17385222	96	17368729	17368734	17385231	17385236	17384277	17384298	+	72	17368740	17385220
chr7	17369479	17376907	17369480	17370123	17376260	17376903	99	17369474	17369478	17376908	17376912	17370407	17370424	-	72	17369480	17376901
chr7	17387301	17400712	17387301	17387975	17400032	17400712	89	---	---	---	---	17388531	17388542	-	91	17387311	17400701
chr7	17392891	17396396	17392891	17393909	17395378	17396396	88	---	---	---	---	17395342	17395359	+	72	17392892	17396394
chr7	17409394	17427419	17409394	17410762	17426049	17427419	92	---	---	---	---	17425626	17425649	+	75	17409394	17427417
chr7	17415055	17423970	17415063	17416330	17422729	17423964	90	17415050	17415054	17423971	17423975	17416611	17416630	-	80	17415063	17423959
chr7	17445633	17453318	17445635	17446258	17452683	17453307	96	17445626	17445632	17453319	17453325	17446486	17446564	-	70	17445635	17453301
chr7	17460412	17469707	17460412	17461650	17468469	17469707	99	---	---	---	---	17468151	17468162	+	91	17460413	17469705
chr7	17471118	17480785	17471129	17474318	17477394	17480776	91	17471113	17471117	17480786	17480790	17477255	17477277	+	91	17471120	17480783
chr7	17489645	17495851	17489645	17491014	17494525	17495851	94	---	---	---	---	17494360	17494392	+	78	17489645	17495848
chr7	17499528	17508371	17499534	17500680	17507209	17508356	94	17499523	17499527	17508372	17508376	17506956	17506970	+	100	17499532	17508365
chr7	17499534	17508452	17499534	17500770	17507209	17508452	94	---	---	---	---	17501051	17501079	-	82	17499534	17508448
chr7	17512768	17520598	17512768	17514045	17519321	17520598	99	---	---	---	---	17519100	17519144	+	71	17512768	17520594
chr7	17524708	17540355	17524708	17527253	17537820	17540355	98	---	---	---	---	17537321	17537345	+	92	---	---
chr7	17527781	17536979	17527795	17528869	17535926	17536978	96	17527776	17527780	17536980	17536984	17529121	17529149	-	86	17527789	17536977
chr7	17537303	17540280	17537303	17537817	17539767	17540280	97	---	---	---	---	---	---	0	--	17537312	17540275
chr7	17566854	17575572	17566866	17568168	17574270	17575572	99	17566847	17566853	17575573	17575579	17573972	17573983	+	100	17566859	17575561
chr7	17597748	17612997	17597748	17598368	17612376	17612997	93	---	---	---	---	17611940	17611970	+	74	17597749	17612986
chr7	17607173	17613506	17607173	17607686	17612992	17613506	95	---	---	---	---	17607715	17607731	-	88	17607176	17613500
chr7	17619913	17627022	17619913	17620245	17626689	17627022	97	---	---	---	---	17620512	17620548	-	70	17619913	17627016
chr7	17634309	17648782	17634309	17638157	17644934	17648782	99	---	---	---	---	17644697	17644736	+	80	17634319	17648780
chr7	17657011	17664445	17657011	17657686	17663768	17664445	97	17657001	17657010	17664446	17664455	17663472	17663489	+	77	17657017	17664443
chr7	17681029	17690588	17681029	17681412	17690203	17690588	96	---	---	---	---	17690026	17690047	+	77	17681046	17690586
chr7	17698095	17708295	17698095	17698776	17707594	17708295	95	---	---	---	---	17707153	17707185	+	75	17698099	17708293
chr7	17709513	17730605	17709513	17711174	17728885	17730605	93	---	---	---	---	17711992	17712017	-	73	17709513	17730591
chr7	17721989	17731920	17721989	17723304	17730604	17731920	99	---	---	---	---	17723586	17723610	-	88	17721992	17731908
chr7	17743553	17754755	17743553	17744905	17753439	17754755	88	---	---	---	---	17745321	17745332	-	75	17743554	17754742
chr7	17767051	17784550	17767052	17767518	17784055	17784543	93	17767046	17767050	17784551	17784555	17783329	17783354	+	73	17767062	17784541
chr7	17775127	17784061	17775140	17776390	17782827	17784057	96	17775122	17775126	17784062	17784066	17776627	17776659	-	81	17775140	17784054
chr7	17805903	17814826	17805916	17807176	17813593	17814814	95	17805896	17805902	17814827	17814833	17813322	17813355	+	82	17805908	17814821
chr7	17825592	17833043	17825603	17826274	17832367	17833038	99	17825587	17825591	17833044	17833048	17832065	17832082	+	72	17825601	17833036
chr7	17834732	17846374	17834732	17835205	17845901	17846374	98	---	---	---	---	17845596	17845641	+	73	17834732	17846372
chr7	17874082	17884468	17874082	17875568	17882986	17884468	99	---	---	---	---	17875638	17875671	-	73	17874082	17884466
chr7	17904034	17918178	17904034	17905763	17916503	17918178	94	---	---	---	---	17906182	17906196	-	73	17904034	17918176
chr7	17919486	17934541	17919486	17921149	17932932	17934541	94	---	---	---	---	17921706	17921734	-	72	17919488	17934537
chr7	17961129	17975647	17961138	17961762	17975014	17975638	99	17961123	17961128	17975648	17975653	17962401	17962419	-	78	17961132	17975636
chr7	17990950	18011034	17990950	17994086	18007946	18011034	94	---	---	---	---	18007253	18007265	+	76	17990963	18011027
chr7	17999105	18006462	17999105	17999771	18005796	18006462	99	---	---	---	---	18000053	18000071	-	73	17999105	18006458
chr7	18015561	18026308	18015561	18019140	18022724	18026308	99	---	---	---	---	18019217	18019236	-	75	---	---
chr7	18043389	18053423	18043389	18046047	18050747	18053423	98	---	---	---	---	18050512	18050582	+	70	18043389	18053421
chr7	18070630	18079748	18070630	18071965	18078392	18079748	96	---	---	---	---	18072203	18072236	-	82	18070631	18079744
chr7	18090913	18098765	18090913	18091425	18098261	18098765	96	---	---	---	---	18091714	18091738	-	88	---	---
chr7	18127090	18133530	18127090	18128511	18132112	18133530	99	---	---	---	---	18128642	18128680	-	79	18127095	18133528
chr7	18142161	18150530	18142161	18142359	18150330	18150528	99	18142156	18142160	18150531	18150535	18142706	18142737	-	71	18142161	18150526
chr7	18156095	18160699	18156095	18156810	18160035	18160699	89	---	---	---	---	18159942	18159954	+	76	18156095	18160695
chr7	18180092	18190428	18180093	18180341	18190167	18190415	97	18180085	18180091	18190429	18190435	18180392	18180403	-	83	---	---
chr7	18190936	18202977	18190936	18195284	18198630	18202977	99	---	---	---	---	18195401	18195439	-	82	18190936	18202974
chr7	18232721	18254523	18232728	18233921	18253378	18254515	88	18232714	18232720	18254524	18254530	18234755	18234769	-	86	18232730	18254513
chr7	18243085	18251436	18243085	18246568	18247953	18251436	98	---	---	---	---	18247861	18247899	+	71	18243085	18251434
chr7	18266633	18276201	18266633	18267237	18275599	18276201	97	---	---	---	---	18275181	18275204	+	75	18266635	18276196
chr7	18285078	18296519	18285078	18286834	18294740	18296519	97	---	---	---	---	18294387	18294411	+	76	18285088	18296517
chr7	18308601	18319243	18308601	18312029	18315817	18319243	99	---	---	---	---	18312142	18312192	-	72	---	---
chr7	18359216	18370061	18359216	18359742	18369537	18370061	96	---	---	---	---	18369048	18369115	+	77	---	---
chr7	18371164	18382427	18371164	18371434	18382157	18382427	92	---	---	---	---	18371495	18371511	-	88	---	---
chr7	18372778	18381933	18372778	18373963	18380830	18381933	90	---	---	---	---	18380713	18380734	+	86	18372786	18381930
chr7	18387413	18396953	18387413	18388742	18395624	18396953	99	---	---	---	---	18389033	18389085	-	71	18387415	18396950
chr7	18397339	18404679	18397339	18399074	18402971	18404672	96	18397333	18397338	18404680	18404685	18399226	18399243	-	77	18397339	18404678
chr7	18436509	18450216	18436509	18438129	18448596	18450216	97	---	---	---	---	18448161	18448175	+	73	18436509	18450214
chr7	18452725	18474643	18452730	18455682	18471748	18474637	94	18452720	18452724	18474644	18474648	18456436	18456451	-	75	18452726	18474634
chr7	18461562	18470688	18461562	18465032	18467224	18470688	98	---	---	---	---	18465128	18465142	-	86	18461562	18470685
chr7	18475727	18484861	18475727	18476936	18483690	18484861	93	---	---	---	---	18483358	18483383	+	80	18475728	18484855
chr7	18486280	18501039	18486280	18490175	18497150	18501039	97	---	---	---	---	18490490	18490503	-	85	18486281	18501033
chr7	18508442	18520590	18508445	18513062	18515976	18520578	98	18508437	18508441	18520591	18520595	18515832	18515859	+	71	18508444	18520576
chr7	18554154	18563345	18554154	18555374	18562085	18563345	91	---	---	---	---	18555677	18555710	-	70	18554154	18563343
chr7	18577622	18581735	18577622	18578191	18581144	18581735	87	---	---	---	---	18581050	18581067	+	72	18577623	18581733
chr7	18605694	18608126	18605695	18605919	18607882	18608118	86	18605689	18605693	18608127	18608131	---	---	0	--	---	---
chr7	18626058	18633347	18626058	18626320	18633083	18633347	94	---	---	---	---	18626553	18626566	-	92	18626067	18633343
chr7	18640506	18644706	18640506	18640683	18644529	18644706	96	---	---	---	---	18640689	18640732	-	75	18640524	18644705
chr7	18660787	18665698	18660787	18662277	18664129	18665698	92	---	---	---	---	18664088	18664127	+	75	18660791	18665696
chr7	18674092	18682876	18674092	18677908	18679060	18682876	99	---	---	---	---	18677961	18678001	-	75	18674093	18682874
chr7	18684614	18691841	18684627	18686000	18690452	18691826	96	18684609	18684613	18691842	18691846	18686049	18686076	-	75	18684628	18691834
chr7	18694654	18698736	18694656	18696316	18697021	18698725	85	18694649	18694653	18698737	18698741	18696921	18696937	+	100	18694655	18698731
chr7	18706359	18714759	18706359	18706845	18714293	18714759	89	---	---	---	---	18707174	18707218	-	75	18706361	18714757
chr7	18744682	18756068	18744682	18745160	18755590	18756068	96	---	---	---	---	18755313	18755344	+	84	18744682	18756066
chr7	18756800	18764174	18756800	18757444	18763530	18764174	99	---	---	---	---	18763228	18763245	+	72	18756800	18764169
chr7	18771877	18775464	18771889	18772317	18775035	18775463	93	18771872	18771876	18775465	18775469	18774929	18774976	+	89	---	---
chr7	18778768	18786104	18778768	18779398	18785474	18786104	99	---	---	---	---	18779683	18779701	-	73	18778768	18786102
chr7	18812736	18833886	18812736	18814080	18832542	18833886	97	---	---	---	---	18814971	18815001	-	83	18812742	18833884
chr7	18820806	18832539	18820806	18822368	18830977	18832539	97	---	---	---	---	18830579	18830615	+	75	---	---
chr7	18848484	18867083	18848484	18849820	18865801	18867083	94	---	---	---	---	18865112	18865126	+	86	18848484	18867081
chr7	18855185	18864413	18855185	18856399	18863247	18864413	94	---	---	---	---	18862928	18862939	+	91	18855185	18864411
chr7	18861800	18866029	18861800	18863476	18864413	18866029	86	---	---	---	---	18863487	18863498	-	83	---	---
chr7	18883815	18892808	18883815	18885090	18891535	18892808	99	---	---	---	---	18891263	18891295	+	78	18883815	18892806
chr7	18922831	18935229	18922840	18927294	18930771	18935225	99	18922826	18922830	18935230	18935234	18927411	18927449	-	82	18922838	18935223
chr7	18946832	18956268	18946832	18949498	18953574	18956268	96	---	---	---	---	18949562	18949608	-	72	---	---
chr7	18956383	18966598	18956383	18959846	18962728	18966592	87	18956378	18956382	18966599	18966603	18962633	18962666	+	73	18956383	18966592
chr7	18969481	18980762	18969481	18969960	18980283	18980762	97	---	---	---	---	18970205	18970236	-	84	18969482	18980760
chr7	18992141	19003802	18992141	18993354	19002532	19003802	94	---	---	---	---	19002074	19002117	+	77	18992152	19003800
chr7	19030238	19043913	19030238	19030888	19043245	19043913	95	---	---	---	---	19031390	19031404	-	73	19030238	19043911
chr7	19034511	19042019	19034511	19035217	19041313	19042019	99	---	---	---	---	19035497	19035514	-	72	19034517	19042015
chr7	19047059	19056368	19047059	19048331	19055091	19056368	94	---	---	---	---	19048646	19048669	-	79	19047059	19056367
chr7	19063334	19084331	19063337	19064033	19083621	19084317	97	19063328	19063333	19084332	19084337	19064839	19064865	-	74	19063337	19084321
chr7	19065414	19077245	19065427	19068178	19074472	19077230	99	19065409	19065413	19077246	19077250	19068466	19068493	-	82	19065427	19077233
chr7	19110795	19125821	19110795	19112055	19124564	19125821	88	---	---	---	---	19112642	19112663	-	77	---	---
chr7	19121198	19138460	19121200	19121851	19137813	19138460	96	19121191	19121197	19138461	19138467	19137039	19137055	+	88	---	---
chr7	19121318	19138390	19121319	19121774	19137932	19138387	97	19121312	19121317	19138391	19138396	19137195	19137223	+	82	19121336	19138385
chr7	19131099	19137780	19131099	19134116	19134795	19137780	88	---	---	---	---	19134167	19134184	-	72	---	---
chr7	19147261	19163654	19147264	19147939	19162975	19163649	96	19147255	19147260	19163655	19163660	19162311	19162329	+	73	19147262	19163649
chr7	19148243	19157218	19148243	19149510	19155953	19157218	99	---	---	---	---	19149748	19149780	-	78	19148246	19157216
chr7	19176051	19180295	19176051	19176308	19180037	19180295	98	---	---	---	---	19179944	19179987	+	77	---	---
chr7	19186211	19199134	19186211	19188389	19196943	19199134	93	---	---	---	---	19188790	19188802	-	100	19186219	19199132
chr7	19193667	19198141	19193667	19195381	19196476	19198141	88	---	---	---	---	19196423	19196442	+	85	19193673	19198139
chr7	19203932	19217682	19203932	19205612	19216059	19217682	93	---	---	---	---	19215658	19215673	+	75	19203932	19217679
chr7	19232643	19245120	19232643	19235766	19242027	19245120	94	---	---	---	---	19236056	19236079	-	87	19232643	19245118
chr7	19250088	19262884	19250088	19253341	19259740	19262884	94	---	---	---	---	19259461	19259478	+	83	19250102	19262882
chr7	19265336	19271129	19265336	19265763	19270699	19271115	92	19265331	19265335	19271130	19271134	19265971	19266010	-	70	19265340	19271118
chr7	19285799	19289141	19285799	19286310	19288630	19289141	98	---	---	---	---	19286370	19286382	-	76	19285816	19289136
chr7	19295760	19302033	19295760	19296747	19301052	19302033	88	---	---	---	---	19296761	19296776	-	75	19295767	19302023
chr7	19313786	19322960	19313786	19315008	19321789	19322960	90	---	---	---	---	19321463	19321488	+	80	---	---
chr7	19329612	19339066	19329612	19330197	19338481	19339066	99	---	---	---	---	19330402	19330429	-	78	19329612	19339064
chr7	19340128	19347491	19340128	19340813	19346806	19347491	97	---	---	---	---	19346572	19346638	+	70	19340128	19347489
chr7	19347961	19362424	19347961	19348590	19361795	19362424	97	---	---	---	---	19349196	19349216	-	71	19347962	19362422
chr7	19370924	19383888	19370924	19372365	19382496	19383888	92	---	---	---	---	19372786	19372800	-	73	19370930	19383886
chr7	19386610	19407952	19386610	19387252	19407309	19407952	96	---	---	---	---	19406491	19406548	+	74	19386610	19407948
chr7	19388869	19398496	19388869	19389499	19397867	19398496	98	---	---	---	---	19397448	19397471	+	70	19388869	19398494
chr7	19410595	19417192	19410595	19412058	19415729	19417192	94	---	---	---	---	19412117	19412133	-	88	19410613	19417183
chr7	19422678	19438326	19422678	19425671	19435334	19438326	99	---	---	---	---	19434979	19434993	+	93	19422682	19438323
chr7	19465429	19479354	19465433	19467041	19477633	19479353	90	19465423	19465428	19479355	19479360	19467462	19467476	-	73	19465433	19479351
chr7	19504085	19511954	19504085	19504414	19511625	19511954	96	---	---	---	---	19511292	19511305	+	85	19504087	19511951
chr7	19506411	19525120	19506411	19506742	19524790	19525120	96	---	---	---	---	19523947	19523961	+	80	19506429	19525118
chr7	19514307	19521766	19514312	19515001	19521062	19521751	98	19514302	19514306	19521767	19521771	19515239	19515255	-	76	19514312	19521764
chr7	19533737	19548848	19533737	19536811	19545740	19548848	95	---	---	---	---	19545293	19545306	+	78	19533746	19548839
chr7	19534055	19547582	19534055	19535546	19546108	19547582	96	---	---	---	---	19536024	19536047	-	70	19534060	19547572
chr7	19536871	19547337	19536886	19537601	19546612	19547329	94	19536866	19536870	19547338	19547342	19537635	19537670	-	75	19536874	19547323
chr7	19546657	19549787	19546657	19547460	19548983	19549787	93	---	---	---	---	---	---	0	--	---	---
chr7	19547016	19549477	19547016	19547152	19549341	19549477	94	---	---	---	---	---	---	0	--	---	---
chr7	19561781	19577060	19561794	19566154	19573023	19577053	89	19561776	19561780	19577061	19577065	19566453	19566479	-	77	19561785	19577057
chr7	19578854	19586328	19578860	19579592	19585592	19586323	99	19578849	19578853	19586329	19586333	19579872	19579888	-	70	19578859	19586324
chr7	19613366	19622368	19613366	19613619	19622115	19622368	92	---	---	---	---	19613823	19613850	-	75	19613370	19622366
chr7	19645328	19652580	19645328	19645554	19652354	19652580	99	---	---	---	---	19645861	19645872	-	91	19645333	19652578
chr7	19666333	19675703	19666333	19667610	19674401	19675703	96	---	---	---	---	19674079	19674090	+	91	19666333	19675701
chr7	19701465	19715879	19701468	19705289	19712049	19715876	99	19701460	19701464	19715880	19715884	19711757	19711798	+	83	19701467	19715870
chr7	19734000	19742274	19734000	19735907	19740296	19742274	92	---	---	---	---	19740282	19740294	+	100	19734000	19742269
chr7	19754762	19768069	19754762	19755246	19767591	19768069	95	---	---	---	---	19766974	19767014	+	70	19754763	19768067
chr7	19803643	19823114	19803643	19804388	19822369	19823114	97	---	---	---	---	19821471	19821507	+	75	---	---
chr7	19808656	19815042	19808656	19810094	19813604	19815042	99	---	---	---	---	19810225	19810256	-	78	19808656	19815039
chr7	19832610	19845022	19832610	19834281	19843343	19845015	97	19832605	19832609	19845023	19845027	19842911	19842925	+	73	19832610	19845021
chr7	19842130	19858270	19842130	19845024	19855485	19858270	91	---	---	---	---	19855433	19855448	+	87	---	---
chr7	19847415	19857524	19847421	19847733	19857202	19857512	89	19847409	19847414	19857525	19857530	19848103	19848117	-	80	---	---
chr7	19859476	19866843	19859476	19860120	19866199	19866843	99	---	---	---	---	19865899	19865916	+	72	19859478	19866841
chr7	19875726	19892583	19875738	19876924	19891346	19892571	91	19875721	19875725	19892584	19892588	19877612	19877629	-	72	19875738	19892580
chr7	19875738	19892106	19875738	19876457	19891346	19892106	88	---	---	---	---	19877136	19877188	-	71	19875738	19892101
chr7	19877741	19884148	19877741	19878182	19883707	19884148	98	---	---	---	---	19883559	19883635	+	71	---	---
chr7	19894744	19903771	19894744	19895997	19902510	19903771	97	---	---	---	---	19902237	19902272	+	83	19894746	19903769
chr7	19905690	19917271	19905690	19906169	19916792	19917271	96	---	---	---	---	19906478	19906527	-	70	19905690	19917269
chr7	19928062	19937183	19928062	19929289	19936009	19937183	92	---	---	---	---	19935676	19935701	+	80	19928062	19937181
chr7	19951924	19963530	19951924	19955683	19959777	19963530	99	---	---	---	---	19955775	19955800	-	76	19951926	19963525
chr7	19984854	19990718	19984854	19985096	19990475	19990718	90	---	---	---	---	19985255	19985334	-	75	19984856	19990715
chr7	19989220	19997730	19989225	19990718	19996252	19997726	93	19989214	19989219	19997731	19997736	19990884	19990913	-	76	19989228	19997723
chr7	20000701	20012774	20000701	20001307	20012168	20012774	97	---	---	---	---	20011717	20011735	+	73	---	---
chr7	20003193	20010583	20003200	20003866	20009912	20010578	97	20003187	20003192	20010584	20010589	20009610	20009627	+	77	20003200	20010576
chr7	20015473	20020628	20015473	20015947	20020154	20020628	95	---	---	---	---	20020105	20020125	+	80	---	---
chr7	20015503	20020522	20015503	20015841	20020184	20020522	94	---	---	---	---	20020105	20020125	+	80	20015507	20020510
chr7	20029859	20043623	20029859	20031464	20042018	20043623	98	---	---	---	---	20041608	20041627	+	90	20029859	20043621
chr7	20062683	20075152	20062683	20065763	20072036	20075152	95	---	---	---	---	20066053	20066077	-	88	20062684	20075150
chr7	20134525	20144212	20134525	20135189	20143549	20144212	95	20134520	20134524	20144213	20144217	20143318	20143345	+	75	20134526	20144209
chr7	20167124	20177567	20167124	20170518	20174170	20177567	99	---	---	---	---	20173987	20174111	+	77	20167125	20177565
chr7	20206856	20216304	20206856	20208186	20214953	20216304	97	---	---	---	---	20214635	20214646	+	91	20206857	20216302
chr7	20216676	20225624	20216676	20217984	20224447	20225624	89	---	---	---	---	20218225	20218258	-	79	20216679	20225622
chr7	20227137	20240413	20227137	20228586	20238963	20240413	97	---	---	---	---	20229005	20229019	-	73	20227137	20240409
chr7	20251906	20264962	20251906	20253418	20263506	20264962	93	---	---	---	---	20263003	20263027	+	76	---	---
chr7	20271611	20284804	20271611	20272898	20283460	20284804	91	---	---	---	---	20273393	20273407	-	73	20271617	20284799
chr7	20304350	20315910	20304350	20304830	20315430	20315910	96	---	---	---	---	20305055	20305105	-	80	20304350	20315907
chr7	20336470	20341413	20336475	20337106	20340772	20341400	98	20336463	20336469	20341414	20341420	20337181	20337202	-	81	20336475	20341404
chr7	20348199	20364593	20348213	20348886	20363914	20364586	98	20348193	20348198	20364594	20364599	20363162	20363184	+	78	20348217	20364584
chr7	20349539	20358458	20349539	20350775	20357218	20358458	96	---	---	---	---	20356946	20356979	+	79	---	---
chr7	20365976	20375159	20365976	20366607	20374505	20375159	91	---	---	---	---	20366972	20367002	-	70	20365976	20375157
chr7	20377572	20392155	20377572	20378996	20390729	20392155	96	---	---	---	---	20379564	20379577	-	85	20377581	20392153
chr7	20395986	20403318	20395999	20396669	20402643	20403313	99	20395981	20395985	20403319	20403323	20402346	20402365	+	75	---	---
chr7	20403993	20417247	20404008	20405206	20416035	20417242	93	20403988	20403992	20417248	20417252	20415627	20415658	+	78	20403994	20417244
chr7	20426565	20443695	20426578	20427780	20442490	20443692	94	20426560	20426564	20443696	20443700	20428433	20428471	-	82	20426578	20443678
chr7	20446680	20460889	20446695	20447329	20460241	20460875	98	20446675	20446679	20460890	20460894	20447774	20447788	-	80	---	---
chr7	20471156	20485080	20471156	20472373	20483863	20485080	98	---	---	---	---	20472848	20472860	-	84	---	---
chr7	20480320	20484354	20480320	20480656	20484018	20484354	97	---	---	---	---	20480739	20480752	-	85	20480320	20484352
chr7	20485080	20494613	20485080	20486412	20493280	20494613	99	---	---	---	---	20486697	20486749	-	71	20485080	20494603
chr7	20501663	20506470	20501663	20501816	20506321	20506470	92	---	---	---	---	20506119	20506142	+	83	20501668	20506468
chr7	20517008	20529666	20517021	20520691	20526004	20529654	98	20517001	20517007	20529667	20529673	20520932	20520949	-	77	20517019	20529661
chr7	20520693	20529654	20520693	20521950	20528396	20529654	99	---	---	---	---	20522188	20522221	-	79	20520693	20529652
chr7	20541665	20550253	20541673	20543164	20548733	20550242	93	20541658	20541664	20550254	20550260	20548540	20548567	+	71	20541673	20550246
chr7	20550444	20564493	20550454	20552521	20562476	20564487	94	20550437	20550443	20564494	20564500	20562044	20562058	+	73	20550452	20564485
chr7	20565548	20574191	20565548	20565883	20573856	20574191	94	---	---	---	---	20566230	20566272	-	72	---	---
chr7	20573242	20580685	20573242	20573836	20580090	20580685	97	---	---	---	---	20574064	20574100	-	72	20573248	20580681
chr7	20593933	20612229	20593946	20596276	20609894	20612224	97	20593928	20593932	20612230	20612234	20609340	20609370	+	74	20593934	20612219
chr7	20599991	20608514	20599991	20601512	20607054	20608514	93	---	---	---	---	20606860	20606887	+	71	20599991	20608512
chr7	20619892	20629285	20619892	20621183	20627990	20629285	96	---	---	---	---	20627791	20627803	+	100	20619892	20629283
chr7	20655416	20671164	20655416	20655901	20670676	20671164	91	---	---	---	---	20670646	20670664	+	73	20655420	20671157
chr7	20655900	20664858	20655900	20657170	20663588	20664858	99	---	---	---	---	20663317	20663350	+	82	20655900	20664857
chr7	20665376	20672775	20665376	20666443	20671695	20672775	91	---	---	---	---	20671433	20671462	+	70	20665378	20672765
chr7	20675313	20680522	20675313	20676182	20679652	20680522	96	---	---	---	---	20676306	20676322	-	76	20675313	20680520
chr7	20682027	20690628	20682027	20683526	20689128	20690628	99	---	---	---	---	20688970	20688997	+	71	20682028	20690622
chr7	20707484	20714918	20707484	20708153	20714248	20714918	96	---	---	---	---	20708438	20708455	-	77	20707484	20714916
chr7	20726069	20741540	20726069	20726443	20741172	20741540	90	---	---	---	---	20726908	20726920	-	92	---	---
chr7	20733265	20740633	20733277	20733937	20739974	20740633	94	20733259	20733264	20740634	20740639	20739715	20739751	+	75	20733267	20740631
chr7	20741825	20762228	20741825	20744755	20759349	20762228	93	---	---	---	---	20745451	20745468	-	72	20741829	20762223
chr7	20749824	20759350	20749824	20750439	20758745	20759350	97	---	---	---	---	20750644	20750671	-	75	20749828	20759347
chr7	20764736	20777196	20764736	20767833	20774090	20777195	92	20764731	20764735	20777197	20777201	20768067	20768090	-	70	20764736	20777178
chr7	20777197	20797552	20777197	20778096	20796643	20797552	91	---	---	---	---	20795715	20795776	+	80	20777199	20797539
chr7	20789152	20798788	20789152	20790398	20797548	20798788	93	---	---	---	---	20790681	20790698	-	77	20789156	20798783
chr7	20808106	20819645	20808106	20810732	20817019	20819645	99	---	---	---	---	20816704	20816728	+	84	20808106	20819641
chr7	20822393	20831377	20822393	20823656	20830087	20831367	98	20822388	20822392	20831378	20831382	20829821	20829854	+	79	20822399	20831365
chr7	20835607	20840797	20835607	20835965	20840439	20840797	99	---	---	---	---	20840216	20840233	+	72	20835607	20840795
chr7	20859697	20881190	20859697	20859970	20880917	20881190	96	---	---	---	---	20880078	20880094	+	70	20859697	20881176
chr7	20865942	20876343	20865956	20868461	20873835	20876338	97	20865937	20865941	20876344	20876348	20868625	20868716	-	71	20865956	20876340
chr7	20889087	20906615	20889087	20890361	20905373	20906615	90	---	---	---	---	20891051	20891069	-	73	20889088	20906613
chr7	20896630	20905168	20896630	20897106	20904692	20905168	97	---	---	---	---	20897365	20897415	-	78	20896631	20905166
chr7	20917027	20925071	20917027	20917316	20924783	20925071	98	---	---	---	---	20924721	20924741	+	76	20917027	20925057
chr7	20925069	20945967	20925069	20928160	20942964	20945967	90	---	---	---	---	20928679	20928696	-	72	---	---
chr7	20938956	20944703	20938956	20940289	20943246	20944697	87	20938951	20938955	20944704	20944708	20940307	20940338	-	78	---	---
chr7	20972182	20979656	20972182	20972856	20978982	20979656	99	---	---	---	---	20973088	20973104	-	76	20972182	20979655
chr7	20989897	20999464	20989897	20990484	20998877	20999464	99	---	---	---	---	20990880	20990903	-	70	20989897	20999462
chr7	21002270	21017657	21002270	21006800	21013140	21017657	98	---	---	---	---	21007086	21007102	-	82	---	---
chr7	21018192	21025542	21018197	21018495	21025232	21025529	92	21018186	21018191	21025543	21025548	21018673	21018726	-	72	---	---
chr7	21031580	21050829	21031580	21032761	21049618	21050829	88	---	---	---	---	21049040	21049064	+	80	21031598	21050828
chr7	21037429	21047558	21037429	21037911	21047076	21047558	96	---	---	---	---	21046803	21046834	+	81	21037429	21047555
chr7	21053609	21060809	21053621	21054183	21060232	21060794	98	21053604	21053608	21060810	21060814	21059931	21059943	+	76	21053621	21060790
chr7	21069177	21079121	21069177	21072547	21075756	21079121	99	---	---	---	---	21072589	21072606	-	72	21069178	21079109
chr7	21103290	21116507	21103294	21104969	21114775	21116507	93	21103285	21103289	21116508	21116512	21105396	21105410	-	73	---	---
chr7	21125968	21135426	21125968	21127262	21134091	21135426	96	---	---	---	---	21127568	21127579	-	91	21125968	21135422
chr7	21152997	21164157	21152997	21153163	21163991	21164157	98	---	---	---	---	21153421	21153469	-	81	21153009	21164155
chr7	21168250	21184512	21168250	21169490	21183275	21184512	97	---	---	---	---	21182728	21182752	+	72	21168250	21184510
chr7	21186019	21193469	21186019	21186683	21192805	21193469	99	---	---	---	---	21186969	21186986	-	72	21186019	21193467
chr7	21200258	21212094	21200258	21200731	21211621	21212094	97	---	---	---	---	21200993	21201038	-	73	21200258	21212092
chr7	21234513	21239092	21234513	21236825	21236827	21239092	86	---	---	---	---	---	---	0	--	---	---
chr7	21251358	21269209	21251373	21252611	21267984	21269200	92	21251353	21251357	21269210	21269214	21253013	21253036	-	75	21251365	21269198
chr7	21255029	21269376	21255029	21255206	21269200	21269376	90	---	---	---	---	21255347	21255359	-	76	---	---
chr7	21255608	21270742	21255608	21257005	21269370	21270742	88	---	---	---	---	21257612	21257624	-	84	---	---
chr7	21257972	21266928	21257984	21259246	21265679	21266916	95	21257967	21257971	21266929	21266933	21259484	21259514	-	77	21257973	21266922
chr7	21272842	21282414	21272842	21273443	21281813	21282414	98	---	---	---	---	21273838	21273862	-	76	21272843	21282412
chr7	21295657	21306648	21295657	21296823	21305482	21306648	98	---	---	---	---	21297030	21297048	-	84	21295661	21306637
chr7	21311781	21322452	21311781	21313678	21320573	21322452	98	---	---	---	---	21313970	21314022	-	71	21311788	21322450
chr7	21353078	21360420	21353078	21353720	21359778	21360420	98	---	---	---	---	21359477	21359493	+	70	21353078	21360418
chr7	21378480	21399755	21378480	21380854	21397494	21399755	90	---	---	---	---	21397024	21397039	+	93	21378483	21399754
chr7	21381968	21390891	21381968	21383216	21389646	21390891	98	---	---	---	---	21383493	21383521	-	82	21381968	21390889
chr7	21406527	21418272	21406538	21409262	21415553	21418271	99	21406520	21406526	21418273	21418279	21415238	21415262	+	84	21406538	21418268
chr7	21424499	21444949	21424499	21425714	21443730	21444949	96	---	---	---	---	21426113	21426136	-	75	21424499	21444947
chr7	21463612	21472373	21463612	21464725	21471263	21472373	94	---	---	---	---	21470990	21471023	+	82	---	---
chr7	21473177	21482117	21473177	21474420	21480857	21482117	97	---	---	---	---	21474658	21474691	-	79	21473178	21482114
chr7	21509895	21527698	21509895	21510653	21526940	21527698	98	---	---	---	---	21511353	21511401	-	71	---	---
chr7	21519585	21528248	21519585	21520124	21527690	21528248	94	---	---	---	---	21527311	21527327	+	94	21519587	21528246
chr7	21553957	21574684	21553972	21554867	21573775	21574672	89	21553952	21553956	21574685	21574689	21572913	21572930	+	88	---	---
chr7	21559699	21571573	21559699	21561123	21570149	21571573	96	---	---	---	---	21561207	21561231	-	76	21559702	21571571
chr7	21586802	21598659	21586809	21589145	21596324	21598658	92	21586797	21586801	21598660	21598664	21596010	21596083	+	75	21586806	21598658
chr7	21599598	21620794	21599603	21600078	21620309	21620784	99	21599592	21599597	21620795	21620800	21619297	21619329	+	72	21599603	21620788
chr7	21607304	21616830	21607312	21608631	21615503	21616822	99	21607298	21607303	21616831	21616836	21608938	21608949	-	91	21607312	21616828
chr7	21626057	21632518	21626071	21627483	21631117	21632510	97	21626051	21626056	21632519	21632524	21627614	21627652	-	79	21626057	21632514
chr7	21638329	21644147	21638329	21641234	21641240	21644147	99	---	---	---	---	---	---	0	--	21638347	21644144
chr7	21649671	21671405	21649671	21650781	21670298	21671405	93	---	---	---	---	21669334	21669371	+	76	21649671	21671403
chr7	21655873	21665255	21655873	21657176	21663953	21665255	98	---	---	---	---	21657500	21657515	-	81	21655873	21665250
chr7	21676913	21682384	21676913	21677346	21681953	21682384	91	---	---	---	---	21681872	21681892	+	76	21676927	21682382
chr7	21692622	21707607	21692633	21696999	21703240	21707604	99	21692615	21692621	21707608	21707614	21697284	21697310	-	77	21692635	21707603
chr7	21713539	21732615	21713539	21714919	21731119	21732615	88	---	---	---	---	21730516	21730531	+	81	---	---
chr7	21748255	21753378	21748255	21748912	21752767	21753378	89	---	---	---	---	21752593	21752604	+	75	21748271	21753374
chr7	21764210	21774551	21764210	21764888	21773879	21774551	90	---	---	---	---	21773505	21773525	+	80	---	---
chr7	21795390	21809352	21795390	21795982	21808791	21809352	87	---	---	---	---	21796576	21796615	-	87	21795390	21809345
chr7	21799510	21808500	21799510	21800790	21807220	21808497	98	21799504	21799509	21808501	21808506	21801028	21801061	-	79	21799510	21808495
chr7	21845221	21854345	21845223	21846443	21853163	21854343	89	21845216	21845220	21854346	21854350	21846701	21846718	-	72	21845225	21854341
chr7	21854653	21868220	21854653	21856142	21866674	21868220	92	---	---	---	---	21866244	21866258	+	73	21854658	21868218
chr7	21870229	21884548	21870229	21870833	21883945	21884548	98	---	---	---	---	21871389	21871408	-	70	---	---
chr7	21908333	21917866	21908333	21909663	21916536	21917866	99	---	---	---	---	21909964	21909975	-	91	21908334	21917857
chr7	21931779	21944704	21931779	21932550	21943835	21944704	86	---	---	---	---	21933053	21933072	-	70	21931783	21944703
chr7	21962680	21980253	21962680	21963224	21979721	21980253	85	---	---	---	---	21963815	21963828	-	92	21962681	21980240
chr7	21963226	21971321	21963226	21964803	21969736	21971321	94	---	---	---	---	21969511	21969546	+	91	21963241	21971311
chr7	21976237	21985521	21976237	21977514	21984267	21985521	93	---	---	---	---	21983929	21983950	+	77	21976237	21985519
chr7	21990969	21999253	21990969	21994368	21995854	21999253	98	---	---	---	---	21994421	21994455	-	77	---	---
chr7	22015797	22023252	22015797	22016472	22022577	22023252	99	---	---	---	---	22022277	22022294	+	72	22015800	22023250
chr7	22025297	22034522	22025297	22027602	22032221	22034522	99	---	---	---	---	22032092	22032114	+	73	22025297	22034519
chr7	22045139	22054199	22045147	22046426	22052863	22054199	91	22045134	22045138	22054200	22054204	22046714	22046748	-	71	22045139	22054197
chr7	22045256	22053804	22045256	22046031	22052971	22053804	87	---	---	---	---	22046033	22046063	-	80	---	---
chr7	22054928	22063171	22054928	22056882	22061218	22063171	99	---	---	---	---	22061077	22061106	+	73	22054928	22063169
chr7	22067560	22075375	22067560	22067796	22075139	22075375	98	---	---	---	---	22068116	22068134	-	73	22067567	22075373
chr7	22089529	22098448	22089529	22090777	22097186	22098448	97	---	---	---	---	22091014	22091047	-	79	22089532	22098446
chr7	22111453	22119221	22111454	22111924	22118745	22119212	91	22111448	22111452	22119222	22119226	22112249	22112265	-	70	22111460	22119219
chr7	22163309	22184232	22163309	22164549	22183006	22184232	96	---	---	---	---	22164951	22164974	-	75	22163309	22184227
chr7	22163500	22183664	22163502	22163970	22183199	22183651	94	22163495	22163499	22183665	22183669	22182348	22182366	+	73	22163511	22183663
chr7	22170007	22178630	22170007	22170905	22177713	22178615	99	22170002	22170006	22178631	22178635	22177464	22177493	+	76	22170013	22178623
chr7	22195466	22204708	22195466	22196746	22203448	22204708	90	---	---	---	---	22203113	22203131	+	78	22195466	22204701
chr7	22218802	22228073	22218802	22220041	22226800	22228065	96	22218796	22218801	22228074	22228079	22226485	22226496	+	91	22218805	22228063
chr7	22246404	22254414	22246404	22247080	22253688	22254414	90	---	---	---	---	22253441	22253458	+	77	22246408	22254412
chr7	22254415	22269961	22254415	22255330	22269046	22269961	90	---	---	---	---	22268401	22268414	+	85	---	---
chr7	22255945	22265330	22255945	22256529	22264746	22265330	99	---	---	---	---	22264513	22264540	+	78	22255945	22265328
chr7	22269956	22290297	22269956	22272282	22287969	22290297	88	---	---	---	---	22273040	22273060	-	71	---	---
chr7	22279758	22287969	22279761	22279932	22287798	22287969	97	22279753	22279757	22287970	22287974	22280305	22280326	-	77	---	---
chr7	22290535	22302385	22290535	22294263	22298647	22302385	97	---	---	---	---	22298580	22298603	+	79	22290537	22302369
chr7	22322419	22344217	22322419	22323849	22342807	22344217	94	---	---	---	---	22342220	22342248	+	79	---	---
chr7	22327935	22349310	22327935	22330240	22347032	22349310	90	---	---	---	---	22346350	22346389	+	77	---	---
chr7	22344997	22361371	22344997	22345951	22360395	22361371	95	---	---	---	---	22359673	22359696	+	75	22344999	22361369
chr7	22351192	22358563	22351192	22351858	22357896	22358563	98	---	---	---	---	22357594	22357610	+	70	22351192	22358556
chr7	22372650	22385061	22372650	22374511	22383084	22385061	93	---	---	---	---	22374872	22374907	-	75	22372651	22385056
chr7	22390195	22408050	22390195	22396194	22402050	22408050	99	---	---	---	---	22396240	22396253	-	100	---	---
chr7	22440398	22447762	22440398	22441082	22447078	22447762	98	---	---	---	---	22441365	22441382	-	72	22440398	22447759
chr7	22462542	22478352	22462552	22463171	22477754	22478346	87	22462537	22462541	22478353	22478357	22463632	22463685	-	72	22462545	22478344
chr7	22464516	22476028	22464516	22465870	22474654	22476028	97	---	---	---	---	22474550	22474583	+	73	---	---
chr7	22492049	22512167	22492055	22492532	22511685	22512163	94	22492044	22492048	22512168	22512172	22493389	22493407	-	73	22492055	22512165
chr7	22492586	22501500	22492599	22493818	22500256	22501489	92	22492581	22492585	22501501	22501505	22494051	22494083	-	81	22492589	22501487
chr7	22512237	22520794	22512237	22513184	22519847	22520794	94	---	---	---	---	22519679	22519723	+	71	22512246	22520776
chr7	22546621	22555921	22546623	22547897	22554677	22555908	94	22546615	22546620	22555922	22555927	22547906	22547933	-	82	22546625	22555920
chr7	22580067	22592914	22580082	22586011	22586974	22592903	99	22580062	22580066	22592915	22592919	22586876	22586907	+	71	22580084	22592911
chr7	22622804	22636388	22622804	22623793	22635381	22636388	92	---	---	---	---	22624332	22624372	-	75	22622808	22636369
chr7	22646069	22661060	22646069	22650431	22656703	22661060	98	---	---	---	---	22656484	22656501	+	94	22646071	22661058
chr7	22664530	22678329	22664530	22665139	22677719	22678329	94	---	---	---	---	22665694	22665712	-	73	22664531	22678327
chr7	22681020	22692843	22681020	22682537	22691326	22692843	99	---	---	---	---	22690926	22690962	+	75	22681020	22692841
chr7	22710906	22721237	22710906	22714255	22717888	22721237	99	---	---	---	---	22717706	22717827	+	78	22710906	22721233
chr7	22722612	22731461	22722612	22723692	22730264	22731461	87	---	---	---	---	22729935	22729959	+	80	22722615	22731459
chr7	22746629	22767623	22746629	22746887	22767365	22767623	87	---	---	---	---	22747789	22747816	-	92	---	---
chr7	22748376	22764016	22748376	22752671	22759662	22764016	96	---	---	---	---	22759337	22759363	+	81	22748383	22764014
chr7	22768361	22777735	22768361	22769571	22776523	22777735	94	---	---	---	---	22776215	22776243	+	82	22768361	22777733
chr7	22782159	22797290	22782159	22787340	22792108	22797290	99	---	---	---	---	22791888	22791907	+	85	22782176	22797279
chr7	22805838	22817673	22805838	22806312	22817199	22817673	98	---	---	---	---	22816891	22816939	+	81	22805838	22817671
chr7	22851263	22859309	22851265	22854682	22855888	22859307	99	22851258	22851262	22859310	22859314	22854735	22854774	-	75	22851265	22859305
chr7	22860700	22870164	22860700	22862010	22868813	22870164	96	---	---	---	---	22862316	22862327	-	91	22860700	22870161
chr7	22873091	22880878	22873098	22876404	22877550	22880863	98	22873086	22873090	22880879	22880883	22877456	22877496	+	73	22873094	22880860
chr7	22889581	22896925	22889581	22890217	22896289	22896925	99	---	---	---	---	22890501	22890518	-	72	22889581	22896923
chr7	22898722	22916256	22898722	22901969	22913011	22916256	99	---	---	---	---	22902434	22902448	-	86	22898724	22916254
chr7	22904085	22912929	22904085	22905708	22911309	22912929	99	---	---	---	---	22911076	22911088	+	92	22904087	22912927
chr7	22919786	22939347	22919786	22920514	22938612	22939347	95	---	---	---	---	22921009	22921058	-	78	22919792	22939341
chr7	22921532	22935843	22921532	22923258	22934054	22935843	94	---	---	---	---	22923678	22923692	-	73	22921534	22935841
chr7	22947679	22955118	22947683	22948326	22954474	22955116	99	22947673	22947678	22955119	22955124	22948609	22948626	-	72	22947683	22955113
chr7	22991014	23001477	22991014	22994427	22998073	23001477	99	---	---	---	---	22997890	22998013	+	75	22991014	23001475
chr7	23010450	23016045	23010450	23010760	23015735	23016045	99	---	---	---	---	23010823	23010837	-	93	23010450	23016042
chr7	23017090	23027812	23017090	23017731	23027171	23027812	99	---	---	---	---	23018160	23018185	-	73	23017091	23027810
chr7	23031413	23049502	23031413	23032722	23048185	23049494	98	23031408	23031412	23049503	23049507	23033337	23033361	-	76	23031413	23049492
chr7	23038250	23046929	23038252	23039511	23045656	23046916	99	23038244	23038249	23046930	23046935	23039751	23039784	-	79	23038254	23046914
chr7	23070966	23080827	23070966	23074438	23077340	23080827	97	---	---	---	---	23077246	23077275	+	73	23070966	23080825
chr7	23081344	23090350	23081355	23082600	23089109	23090344	96	23081336	23081343	23090351	23090358	23082889	23082924	-	75	23081344	23090348
chr7	23104880	23113311	23104880	23108373	23109820	23113311	99	---	---	---	---	23108423	23108473	-	74	23104881	23113306
chr7	23170829	23183183	23170829	23174864	23179149	23183183	98	---	---	---	---	23179054	23179081	+	78	23170829	23183181
chr7	23186270	23195783	23186270	23187580	23194445	23195783	96	---	---	---	---	23194130	23194141	+	91	23186272	23195778
chr7	23220002	23234867	23220016	23221043	23233831	23234858	95	23219996	23220001	23234868	23234873	23221305	23221322	-	77	---	---
chr7	23222745	23231706	23222745	23223993	23230457	23231706	99	23222740	23222744	23231707	23231711	23224232	23224265	-	79	23222745	23231705
chr7	23242348	23251103	23242348	23243975	23249458	23251103	98	---	---	---	---	23244158	23244178	-	80	23242349	23251101
chr7	23256489	23278016	23256493	23257443	23277091	23278014	94	23256484	23256488	23278017	23278021	23276532	23276554	+	82	23256493	23278015
chr7	23261092	23274771	23261092	23265097	23270757	23274771	98	---	---	---	---	23270526	23270550	+	72	23261092	23274767
chr7	23293779	23309862	23293779	23294993	23308645	23309862	94	---	---	---	---	23295647	23295676	-	73	---	---
chr7	23298140	23305089	23298140	23300771	23302471	23305089	95	---	---	---	---	---	---	0	--	23298140	23305087
chr7	23312766	23320115	23312766	23313448	23319433	23320115	98	---	---	---	---	23313685	23313701	-	76	23312766	23320112
chr7	23328360	23343555	23328360	23329081	23342835	23343555	96	---	---	---	---	23342219	23342231	+	92	23328363	23343553
chr7	23346066	23355495	23346066	23346653	23354908	23355495	99	---	---	---	---	23346861	23346888	-	75	23346069	23355493
chr7	23362006	23377639	23362021	23363101	23376558	23377638	98	23362001	23362005	23377640	23377644	23363362	23363388	-	70	23362010	23377636
chr7	23366695	23376557	23366695	23368046	23375206	23376557	98	---	---	---	---	23368369	23368404	-	72	23366703	23376553
chr7	23383709	23394775	23383709	23387191	23391283	23394775	98	---	---	---	---	23387315	23387327	-	76	---	---
chr7	23406359	23425061	23406359	23407473	23423966	23425061	92	---	---	---	---	23408151	23408165	-	86	---	---
chr7	23414398	23423969	23414398	23415726	23422621	23423969	97	---	---	---	---	23422302	23422313	+	91	23414398	23423967
chr7	23434600	23446353	23434600	23436290	23444661	23446353	99	---	---	---	---	23436554	23436572	-	73	23434600	23446345
chr7	23463281	23475832	23463281	23466440	23472702	23475832	92	---	---	---	---	23466730	23466754	-	88	23463281	23475830
chr7	23488144	23502025	23488144	23488766	23501403	23502025	96	---	---	---	---	23500831	23500846	+	93	23488144	23502023
chr7	23512463	23529201	23512463	23513150	23528514	23529201	94	---	---	---	---	23513757	23513774	-	83	23512463	23529196
chr7	23516898	23526305	23516898	23517512	23525689	23526305	98	---	---	---	---	23517719	23517746	-	75	23516898	23526303
chr7	23539364	23550978	23539364	23539845	23550497	23550978	97	---	---	---	---	23540045	23540095	-	80	23539367	23550976
chr7	23554155	23561474	23554160	23554823	23560800	23561463	98	23554150	23554154	23561475	23561479	23555001	23555082	-	70	23554155	23561467
chr7	23564134	23573032	23564134	23565365	23571761	23573032	93	---	---	---	---	23565632	23565685	-	72	23564135	23573023
chr7	23601575	23614774	23601575	23602079	23614293	23614774	92	---	---	---	---	23602465	23602482	-	88	23601580	23614771
chr7	23605143	23614294	23605143	23606355	23613091	23614294	93	---	---	---	---	23612755	23612780	+	80	23605143	23614291
chr7	23614768	23623480	23614768	23615970	23622305	23623468	88	23614763	23614767	23623481	23623485	23616268	23616287	-	80	23614774	23623478
chr7	23636926	23644412	23636931	23637590	23643740	23644412	92	23636921	23636925	23644413	23644417	23643482	23643518	+	75	23636931	23644407
chr7	23646024	23653173	23646024	23647018	23652180	23653173	94	---	---	---	---	23647160	23647188	-	72	23646024	23653171
chr7	23660388	23669387	23660399	23661673	23668083	23669375	98	23660383	23660387	23669388	23669392	23661908	23661941	-	79	23660389	23669378
chr7	23675750	23696527	23675763	23676659	23695635	23696515	93	23675745	23675749	23696528	23696532	23694730	23694744	+	73	---	---
chr7	23683746	23695602	23683746	23684993	23694321	23695602	92	---	---	---	---	23685251	23685270	-	85	---	---
chr7	23706783	23709989	23706783	23707450	23709324	23709989	88	---	---	---	---	---	---	0	--	23706799	23709970
chr7	23712742	23722016	23712744	23714031	23720751	23722016	96	23712736	23712741	23722017	23722022	23714349	23714366	-	83	---	---
chr7	23738676	23752351	23738676	23742699	23748327	23752351	99	---	---	---	---	23748096	23748118	+	78	23738676	23752349
chr7	23769858	23775097	23769858	23770622	23774370	23775097	91	---	---	---	---	23774352	23774367	+	87	23769858	23775086
chr7	23793605	23814287	23793605	23796565	23811332	23814287	98	---	---	---	---	23797128	23797142	-	86	---	---
chr7	23797932	23807290	23797932	23799230	23806053	23807290	93	---	---	---	---	23799536	23799547	-	91	23797936	23807287
chr7	23798390	23807224	23798394	23799164	23806513	23807224	91	23798384	23798389	23807225	23807230	23806160	23806210	+	76	23798396	23807218
chr7	23826480	23838979	23826480	23827872	23837669	23838979	87	---	---	---	---	23837258	23837281	+	79	23826483	23838975
chr7	23872554	23881508	23872561	23873767	23880239	23881506	92	23872549	23872553	23881509	23881513	23874054	23874089	-	75	23872561	23881503
chr7	23884129	23893423	23884129	23885425	23892116	23893423	96	---	---	---	---	23885740	23885759	-	80	23884131	23893420
chr7	23898572	23915519	23898572	23901357	23912735	23915519	98	---	---	---	---	23912337	23912354	+	83	---	---
chr7	23910371	23913982	23910381	23910574	23913789	23913982	98	23910366	23910370	23913983	23913987	---	---	0	--	---	---
chr7	23935571	23944434	23935571	23936799	23943195	23944434	95	---	---	---	---	23937093	23937119	-	77	23935571	23944425
chr7	23957871	23966317	23957877	23959338	23964829	23966309	93	23957866	23957870	23966318	23966322	23964603	23964615	+	84	23957875	23966313
chr7	23958691	23966276	23958691	23959305	23965640	23966276	88	---	---	---	---	23965610	23965626	+	82	23958697	23966273
chr7	23969254	23976758	23969259	23969939	23976067	23976748	98	23969249	23969253	23976759	23976763	23975811	23975827	+	82	23969259	23976746
chr7	23999965	24019307	23999965	24003331	24015938	24019307	98	---	---	---	---	24015441	24015510	+	74	23999965	24019304
chr7	24006452	24015425	24006452	24007710	24014163	24015425	98	---	---	---	---	24013901	24013934	+	79	24006461	24015423
chr7	24044540	24052716	24044540	24047997	24049257	24052716	99	---	---	---	---	24049163	24049203	+	75	24044540	24052714
chr7	24065322	24072223	24065322	24067908	24069636	24072223	98	---	---	---	---	---	---	0	--	24065325	24072219
chr7	24086750	24095121	24086755	24088698	24093168	24095112	96	24086745	24086749	24095122	24095126	24088879	24088891	-	92	24086755	24095119
chr7	24087311	24094533	24087316	24088119	24093725	24094529	95	24087306	24087310	24094534	24094538	24093444	24093462	+	78	---	---
chr7	24106577	24116014	24106577	24107887	24114701	24116014	99	---	---	---	---	24108168	24108189	-	72	24106577	24116007
chr7	24121065	24129377	24121065	24122928	24127614	24129377	90	---	---	---	---	24127379	24127392	+	100	24121081	24129375
chr7	24148431	24157866	24148437	24149747	24156558	24157866	97	24148425	24148430	24157867	24157872	24156259	24156280	+	72	24148437	24157864
chr7	24148980	24157801	24148980	24149682	24157099	24157801	97	---	---	---	---	24156915	24156942	+	85	24148983	24157795
chr7	24160441	24169507	24160447	24161749	24168165	24169506	91	24160436	24160440	24169508	24169512	24167893	24167926	+	70	24160441	24169495
chr7	24160786	24169506	24160786	24161749	24168503	24169506	90	---	---	---	---	24168234	24168278	+	73	---	---
chr7	24170262	24176490	24170262	24171648	24175125	24176490	86	---	---	---	---	24174968	24175000	+	78	24170263	24176486
chr7	24182797	24186210	24182797	24183246	24185747	24186210	90	---	---	---	---	24183339	24183369	-	70	---	---
chr7	24186692	24194750	24186695	24189813	24191627	24194745	98	24186687	24186691	24194751	24194755	24191561	24191618	+	91	---	---
chr7	24213641	24228296	24213641	24214102	24227836	24228296	98	---	---	---	---	24227240	24227260	+	71	24213641	24228285
chr7	24232201	24252723	24232201	24232356	24252568	24252723	88	---	---	---	---	24233190	24233217	-	71	---	---
chr7	24238591	24259446	24238591	24238750	24259287	24259446	87	---	---	---	---	24239510	24239525	-	87	24238593	24259433
chr7	24238620	24260567	24238620	24239866	24259316	24260567	89	---	---	---	---	24240825	24240838	-	78	---	---
chr7	24242863	24252253	24242863	24243695	24251413	24252253	90	---	---	---	---	24251033	24251047	+	73	24242878	24252251
chr7	24250632	24264037	24250632	24251920	24262805	24264037	94	---	---	---	---	24252318	24252337	-	70	24250632	24264035
chr7	24265743	24270313	24265743	24266161	24269894	24270313	92	---	---	---	---	24269730	24269753	+	100	24265751	24270295
chr7	24272576	24281496	24272576	24273821	24280271	24281496	95	---	---	---	---	24274104	24274125	-	86	24272576	24281494
chr7	24296842	24305761	24296842	24298079	24304511	24305761	97	---	---	---	---	24298317	24298350	-	82	24296842	24305758
chr7	24306931	24325119	24306931	24308238	24323876	24325119	92	---	---	---	---	24323296	24323322	+	77	24306931	24325116
chr7	24306931	24324802	24306931	24307921	24323876	24324802	91	---	---	---	---	24323296	24323322	+	77	24306931	24324787
chr7	24330851	24336428	24330851	24331042	24336237	24336428	99	---	---	---	---	24331106	24331176	-	73	---	---
chr7	24342232	24345798	24342232	24342785	24345247	24345798	87	---	---	---	---	24342801	24342813	-	84	24342232	24345787
chr7	24349416	24362305	24349416	24350039	24361681	24362305	94	---	---	---	---	24350325	24350343	-	78	24349417	24362300
chr7	24381123	24392839	24381123	24381599	24392363	24392839	98	---	---	---	---	24392054	24392102	+	81	24381123	24392837
chr7	24395362	24403743	24395365	24396175	24402923	24403732	98	24395356	24395361	24403744	24403749	24396320	24396513	-	70	24395363	24403742
chr7	24419281	24433238	24419281	24421076	24431443	24433238	98	---	---	---	---	24421494	24421510	-	70	24419282	24433236
chr7	24445979	24463096	24445979	24446515	24462553	24463096	94	24445974	24445978	24463097	24463101	24461819	24461838	+	90	24445991	24463091
chr7	24470652	24473003	24470652	24470929	24472725	24473003	88	---	---	---	---	24471007	24471028	-	81	24470653	24472994
chr7	24473540	24490408	24473540	24473713	24490235	24490408	93	---	---	---	---	24474323	24474342	-	85	24473543	24490405
chr7	24476471	24485409	24476481	24477736	24484143	24485395	96	24476466	24476470	24485410	24485414	24483872	24483905	+	82	24476483	24485400
chr7	24491600	24501048	24491612	24492202	24500457	24501047	95	24491594	24491599	24501049	24501054	24492404	24492431	-	75	24491606	24501042
chr7	24502174	24521899	24502174	24502577	24521502	24521899	85	---	---	---	---	24503329	24503367	-	82	24502175	24521887
chr7	24538290	24553269	24538290	24542647	24548911	24553269	99	---	---	---	---	24542850	24542873	-	91	24538291	24553267
chr7	24555654	24574859	24555654	24556255	24574258	24574859	98	---	---	---	---	24573649	24573672	+	70	24555654	24574852
chr7	24561980	24568375	24561980	24562131	24568224	24568375	98	---	---	---	---	24562341	24562436	-	70	24561981	24568373
chr7	24590429	24607916	24590429	24590759	24607593	24607916	93	---	---	---	---	24591319	24591344	-	76	24590429	24607907
chr7	24593867	24604882	24593867	24594561	24604188	24604882	97	---	---	---	---	24595025	24595043	-	73	24593867	24604867
chr7	24607918	24625638	24607918	24608278	24625279	24625638	93	---	---	---	---	24609065	24609077	-	92	---	---
chr7	24617717	24626048	24617717	24618134	24625632	24626048	91	---	---	---	---	24625289	24625309	+	85	---	---
chr7	24633240	24641359	24633255	24634506	24640107	24641358	97	24633235	24633239	24641360	24641364	24634739	24634769	-	80	24633246	24641357
chr7	24633633	24641358	24633633	24634506	24640484	24641358	98	---	---	---	---	24634739	24634769	-	80	---	---
chr7	24667161	24683493	24667166	24667832	24682814	24683480	96	24667155	24667160	24683494	24683499	24668506	24668533	-	75	24667167	24683489
chr7	24667832	24676635	24667832	24669079	24675392	24676635	99	---	---	---	---	24669344	24669395	-	71	24667832	24676634
chr7	24688498	24698323	24688498	24691593	24695231	24698323	98	---	---	---	---	24695049	24695171	+	75	24688498	24698321
chr7	24708254	24717111	24708254	24709475	24715898	24717111	91	---	---	---	---	24709745	24709797	-	73	24708255	24717105
chr7	24718487	24732594	24718498	24719977	24731018	24732579	90	24718482	24718486	24732595	24732599	24730515	24730530	+	75	24718496	24732593
chr7	24742509	24761663	24742509	24743672	24760504	24761663	92	---	---	---	---	24759698	24759745	+	72	24742509	24761660
chr7	24750080	24760081	24750080	24753431	24756772	24760081	96	---	---	---	---	24756711	24756724	+	71	---	---
chr7	24762499	24769425	24762499	24763497	24768425	24769425	94	---	---	---	---	24763581	24763597	-	88	24762499	24769415
chr7	24774604	24783063	24774606	24775855	24781796	24783049	99	24774599	24774603	24783064	24783068	24781529	24781562	+	82	24774607	24783051
chr7	24784103	24793379	24784118	24785376	24792127	24793376	93	24784098	24784102	24793380	24793384	24785683	24785700	-	83	24784104	24793374
chr7	24801891	24810180	24801891	24805388	24806682	24810180	99	---	---	---	---	24806592	24806632	+	75	24801895	24810172
chr7	24816421	24818968	24816421	24816601	24818778	24818968	86	---	---	---	---	24816618	24816657	-	75	---	---
chr7	24825434	24841997	24825434	24825656	24841775	24841997	99	---	---	---	---	24826427	24826450	-	70	---	---
chr7	24836499	24852650	24836499	24837439	24851726	24852650	85	---	---	---	---	24838108	24838132	-	72	24836501	24852648
chr7	24848904	24856306	24848911	24849576	24855632	24856297	99	24848899	24848903	24856307	24856311	24849860	24849876	-	70	24848911	24856300
chr7	24865115	24874053	24865115	24866368	24872814	24874053	94	---	---	---	---	24866607	24866640	-	82	24865116	24874050
chr7	24891812	24901220	24891812	24892396	24900635	24901220	99	---	---	---	---	24900402	24900429	+	78	24891812	24901218
chr7	24907540	24921944	24907548	24908175	24921308	24921935	99	24907532	24907539	24921945	24921952	24920651	24920667	+	76	24907548	24921943
chr7	24938450	24947089	24938463	24939407	24946100	24947084	95	24938445	24938449	24947090	24947094	24945827	24945860	+	82	24938450	24947075
chr7	24956091	24964588	24956099	24957299	24963386	24964581	94	24956086	24956090	24964589	24964593	24957458	24957485	-	75	24956091	24964580
chr7	24972758	24986670	24972758	24974445	24984926	24986670	96	---	---	---	---	24974864	24974880	-	70	24972763	24986668
chr7	24997328	25017638	24997328	24998513	25016468	25017638	94	---	---	---	---	24999095	24999120	-	92	24997328	25017635
chr7	25001923	25013116	25001923	25003592	25011385	25013116	95	---	---	---	---	25010996	25011024	+	72	---	---
chr7	25027337	25029524	25027337	25027476	25029385	25029524	98	---	---	---	---	25029285	25029330	+	82	25027340	25029522
chr7	25041013	25049714	25041013	25042242	25048466	25049714	90	---	---	---	---	25048155	25048191	+	72	25041013	25049711
chr7	25063791	25072696	25063791	25065021	25071455	25072696	93	---	---	---	---	25071191	25071224	+	82	25063798	25072688
chr7	25091057	25100505	25091057	25092367	25099193	25100505	96	---	---	---	---	25092672	25092683	-	91	25091058	25100502
chr7	25103360	25114641	25103360	25105968	25112031	25114641	99	---	---	---	---	25111775	25111798	+	75	25103360	25114639
chr7	25137593	25147346	25137593	25138032	25146909	25147346	95	---	---	---	---	25146586	25146612	+	70	---	---
chr7	25169709	25177503	25169709	25170849	25176304	25177503	87	---	---	---	---	25176114	25176141	+	75	25169712	25177489
chr7	25187282	25200671	25187282	25188607	25199288	25200671	92	---	---	---	---	25198770	25198786	+	70	---	---
chr7	25235841	25252121	25235841	25238010	25249951	25252121	99	---	---	---	---	25249501	25249559	+	71	---	---
chr7	25237995	25249964	25238008	25238883	25249076	25249951	98	25237988	25237994	25249965	25249971	25239142	25239187	-	73	25238012	25249949
chr7	25261247	25269326	25261261	25264643	25265927	25269311	99	25261242	25261246	25269327	25269331	25264695	25264735	-	78	25261261	25269316
chr7	25269982	25279871	25269982	25273524	25276329	25279871	99	---	---	---	---	25273591	25273619	-	75	25269982	25279869
chr7	25285215	25294624	25285215	25285807	25294031	25294624	98	---	---	---	---	25286008	25286035	-	78	25285215	25294617
chr7	25308682	25317549	25308682	25309890	25316317	25317549	91	---	---	---	---	25310123	25310156	-	82	25308682	25317548
chr7	25325942	25338209	25325942	25328215	25335942	25338209	97	---	---	---	---	25335639	25335655	+	76	25325947	25338207
chr7	25353949	25361364	25353949	25354592	25360721	25361364	99	---	---	---	---	25354876	25354893	-	72	25353949	25361362
chr7	25361691	25370716	25361691	25362980	25369425	25370716	99	---	---	---	---	25363252	25363285	-	73	25361691	25370711
chr7	25382552	25391759	25382552	25383747	25390570	25391759	91	---	---	---	---	25384051	25384076	-	76	25382552	25391757
chr7	25384282	25395081	25384282	25385257	25394096	25395081	85	---	---	---	---	25393732	25393767	+	88	---	---
chr7	25385606	25395912	25385611	25386226	25395296	25395911	85	25385601	25385605	25395913	25395917	25386592	25386632	-	75	---	---
chr7	25396504	25405530	25396504	25397788	25404246	25405530	99	---	---	---	---	25403975	25404008	+	82	25396504	25405528
chr7	25411551	25423089	25411552	25412024	25422603	25423075	98	25411545	25411550	25423090	25423095	25422293	25422343	+	76	25411552	25423073
chr7	25429132	25438111	25429132	25430396	25436847	25438111	99	---	---	---	---	25430635	25430668	-	82	25429132	25438109
chr7	25445067	25454400	25445073	25445784	25453683	25454388	94	25445062	25445066	25454401	25454405	25453290	25453317	+	75	25445070	25454386
chr7	25454828	25457585	25454828	25455398	25457029	25457585	89	---	---	---	---	25455421	25455433	-	84	---	---
chr7	25463560	25472479	25463560	25464802	25471236	25472479	99	---	---	---	---	25470969	25471002	+	82	25463565	25472477
chr7	25483795	25491644	25483795	25483996	25491443	25491644	99	---	---	---	---	25491403	25491430	+	71	25483795	25491642
chr7	25511638	25520862	25511638	25512830	25519692	25520862	95	---	---	---	---	25519584	25519605	+	86	25511656	25520860
chr7	25511728	25520853	25511728	25512821	25519782	25520853	95	---	---	---	---	25519584	25519605	+	86	---	---
chr7	25521534	25532001	25521534	25525021	25528520	25532001	99	---	---	---	---	25528357	25528460	+	78	25521534	25532000
chr7	25532974	25549782	25532974	25534242	25548533	25549782	96	---	---	---	---	25547891	25547915	+	80	25532985	25549779
chr7	25535778	25543272	25535785	25536469	25542596	25543272	97	25535773	25535777	25543273	25543277	25542399	25542417	+	73	25535778	25543268
chr7	25559550	25568454	25559556	25560792	25567200	25568454	98	25559545	25559549	25568455	25568459	25561023	25561056	-	85	25559559	25568451
chr7	25568834	25578308	25568845	25570097	25577024	25578298	97	25568829	25568833	25578309	25578313	25576979	25577008	+	83	---	---
chr7	25587846	25595235	25587846	25588500	25594581	25595235	99	---	---	---	---	25594279	25594296	+	72	25587846	25595229
chr7	25595645	25603845	25595645	25599069	25600416	25603845	97	---	---	---	---	25599122	25599161	-	75	25595645	25603843
chr7	25604382	25625214	25604397	25605636	25623992	25625199	92	25604377	25604381	25625215	25625219	25606386	25606407	-	77	25604398	25625211
chr7	25607166	25619181	25607173	25608666	25617661	25619175	96	25607161	25607165	25619182	25619186	25609096	25609107	-	75	25607174	25619170
chr7	25628678	25641449	25628678	25631922	25638213	25641449	96	---	---	---	---	25632154	25632177	-	75	25628678	25641447
chr7	25654727	25665886	25654727	25655399	25665214	25665886	97	25654721	25654726	25665887	25665892	25655713	25655730	-	77	25654727	25665883
chr7	25666051	25673564	25666051	25669136	25670485	25673564	99	---	---	---	---	25669189	25669229	-	73	25666051	25673562
chr7	25695794	25707582	25695807	25697491	25705894	25707579	99	25695788	25695793	25707583	25707588	25705605	25705623	+	73	25695796	25707577
chr7	25718234	25728139	25718234	25721812	25724701	25728139	90	---	---	---	---	25724605	25724633	+	75	25718234	25728136
chr7	25732875	25741925	25732875	25734233	25740636	25741918	92	25732870	25732874	25741926	25741930	25734521	25734540	-	85	25732875	25741916
chr7	25746549	25765684	25746549	25747023	25765209	25765684	99	---	---	---	---	25764580	25764611	+	71	25746549	25765682
chr7	25755238	25762671	25755238	25755900	25762009	25762671	99	---	---	---	---	25756180	25756196	-	70	25755238	25762664
chr7	25791800	25801258	25791800	25793119	25799961	25801258	97	---	---	---	---	25799763	25799775	+	100	25791801	25801257
chr7	25811837	25819300	25811837	25812505	25818635	25819300	95	25811831	25811836	25819301	25819306	25812792	25812809	-	77	25811837	25819297
chr7	25828306	25837101	25828306	25829394	25836036	25837101	95	---	---	---	---	25829679	25829707	-	82	25828313	25837096
chr7	25831349	25842173	25831363	25833932	25839597	25842163	89	25831344	25831348	25842174	25842178	25839318	25839335	+	72	25831350	25842157
chr7	25837094	25846053	25837096	25838375	25844757	25846038	98	25837089	25837093	25846054	25846058	25844494	25844514	+	76	25837110	25846050
chr7	25855066	25867147	25855066	25856685	25865528	25867147	97	---	---	---	---	25865095	25865109	+	73	25855066	25867145
chr7	25867327	25885807	25867327	25868601	25884555	25885807	97	---	---	---	---	25884011	25884035	+	72	25867329	25885805
chr7	25872820	25882342	25872823	25874163	25880998	25882337	99	25872805	25872819	25882343	25882357	25874341	25874353	-	100	25872823	25882334
chr7	25924416	25933886	25924416	25925750	25932596	25933886	95	---	---	---	---	25932279	25932291	+	92	25924418	25933884
chr7	25965476	25971901	25965476	25966144	25971232	25971900	98	25965471	25965475	25971902	25971906	25966324	25966378	-	74	25965476	25971897
chr7	25983185	25990610	25983192	25983850	25989938	25990596	98	25983180	25983184	25990611	25990615	25984088	25984104	-	76	25983192	25990594
chr7	25992059	26001629	25992059	25992664	26001024	26001629	95	---	---	---	---	26000607	26000630	+	70	25992062	26001625
chr7	26007044	26016315	26007054	26008283	26015082	26016311	94	26007038	26007043	26016316	26016321	26008587	26008612	-	80	26007044	26016309
chr7	26028942	26042780	26028955	26030678	26041046	26042765	97	26028937	26028941	26042781	26042785	26031098	26031112	-	73	26028955	26042772
chr7	26056503	26070310	26056503	26058166	26068647	26070310	96	---	---	---	---	26068211	26068225	+	73	26056503	26070301
chr7	26098468	26105383	26098468	26098756	26105095	26105383	96	---	---	---	---	26104831	26104849	+	73	26098475	26105380
chr7	26117023	26124624	26117023	26118584	26123045	26124624	88	---	---	---	---	---	---	0	--	26117026	26124620
chr7	26121666	26134382	26121666	26122312	26133735	26134382	97	---	---	---	---	26122862	26122876	-	73	---	---
chr7	26151564	26164197	26151564	26152927	26162842	26164197	99	---	---	---	---	26153184	26153203	-	90	26151572	26164195
chr7	26164370	26176649	26164377	26168390	26172630	26176637	99	26164365	26164369	26176650	26176654	26168456	26168476	-	76	26164370	26176645
chr7	26181643	26194792	26181643	26184847	26191581	26194792	99	---	---	---	---	26191372	26191392	+	95	26181651	26194790
chr7	26200898	26209876	26200898	26202170	26208606	26209876	99	---	---	---	---	26202408	26202441	-	82	26200898	26209874
chr7	26236063	26245245	26236070	26236871	26244434	26245235	97	26236058	26236062	26245246	26245250	26244167	26244180	+	85	26236071	26245242
chr7	26247021	26261496	26247027	26250886	26257627	26261484	98	26247016	26247020	26261497	26261501	26251205	26251223	-	73	26247022	26261488
chr7	26268331	26282517	26268331	26268958	26281889	26282517	98	---	---	---	---	26269535	26269555	-	71	26268331	26282515
chr7	26287184	26305292	26287184	26288016	26304481	26305292	91	---	---	---	---	26303768	26303792	+	76	---	---
chr7	26290447	26312323	26290453	26291110	26311670	26312323	86	26290442	26290446	26312324	26312328	26292031	26292074	-	70	26290462	26312315
chr7	26298238	26305861	26298238	26298813	26305287	26305861	97	---	---	---	---	26305139	26305163	+	92	26298240	26305859
chr7	26320612	26330180	26320612	26321219	26329573	26330180	97	---	---	---	---	26321613	26321636	-	70	26320613	26330177
chr7	26341422	26356179	26341422	26345564	26352037	26356179	98	---	---	---	---	26345866	26345888	-	73	---	---
chr7	26363330	26384885	26363335	26365121	26383142	26384878	95	26363325	26363329	26384886	26384890	26382418	26382437	+	75	26363336	26384876
chr7	26363335	26384394	26363335	26364637	26383142	26384394	93	---	---	---	---	26365378	26365397	-	90	26363336	26384392
chr7	26370251	26379196	26370251	26371521	26377927	26379196	99	---	---	---	---	26377666	26377699	+	85	26370251	26379194
chr7	26402724	26411619	26402732	26403966	26410399	26411612	95	26402718	26402723	26411620	26411625	26404249	26404268	-	85	26402732	26411610
chr7	26421703	26440463	26421703	26424802	26437364	26440463	99	---	---	---	---	26425112	26425136	-	76	26421708	26440461
chr7	26426995	26433843	26426995	26429555	26431284	26433843	99	---	---	---	---	---	---	0	--	26426996	26433841
chr7	26457503	26476092	26457516	26458819	26474888	26476081	85	26457498	26457502	26476093	26476097	26459466	26459480	-	86	26457505	26476081
chr7	26463892	26473279	26463902	26464498	26472682	26473278	99	26463887	26463891	26473280	26473284	26464703	26464730	-	78	26463895	26473276
chr7	26482254	26490915	26482254	26483396	26489774	26490915	91	---	---	---	---	26483664	26483715	-	75	26482266	26490913
chr7	26495218	26504746	26495218	26495814	26504150	26504746	98	---	---	---	---	26503916	26503943	+	75	26495218	26504744
chr7	26504776	26513835	26504776	26506003	26512650	26513835	91	---	---	---	---	26512317	26512341	+	80	26504778	26513833
chr7	26550241	26559929	26550241	26550828	26559342	26559929	99	---	---	---	---	26559108	26559135	+	75	26550241	26559927
chr7	26568455	26582390	26568455	26570136	26580765	26582390	95	---	---	---	---	26580341	26580357	+	70	26568455	26582387
chr7	26596257	26614736	26596257	26596860	26614131	26614736	88	---	---	---	---	26597660	26597686	-	74	26596264	26614734
chr7	26600854	26610206	26600854	26602174	26608908	26610206	95	---	---	---	---	26602489	26602511	-	78	26600854	26610203
chr7	26621555	26626648	26621555	26621925	26626254	26626648	89	---	---	---	---	26622127	26622142	-	75	26621557	26626643
chr7	26639403	26648794	26639404	26640711	26647567	26648791	91	26639398	26639402	26648795	26648799	26640897	26640909	-	100	26639405	26648791
chr7	26675322	26690195	26675322	26679569	26685945	26690195	98	---	---	---	---	26685626	26685645	+	70	26675324	26690193
chr7	26690312	26701449	26690312	26691788	26699972	26701449	97	---	---	---	---	26699876	26699901	+	73	---	---
chr7	26710200	26721776	26710200	26712847	26719111	26721776	96	---	---	---	---	26713136	26713160	-	84	26710200	26721773
chr7	26724447	26737260	26724447	26726019	26735688	26737260	98	---	---	---	---	26735252	26735268	+	70	26724447	26737253
chr7	26746554	26757954	26746555	26746827	26757669	26757942	90	26746549	26746553	26757955	26757959	26757308	26757327	+	75	26746558	26757940
chr7	26748089	26757210	26748102	26749464	26755838	26757196	92	26748084	26748088	26757211	26757215	26755519	26755566	+	72	26748091	26757204
chr7	26765200	26784993	26765215	26768400	26781811	26784982	85	26765195	26765199	26784994	26784998	26781584	26781601	+	77	26765204	26784982
chr7	26773853	26779274	26773853	26774692	26778436	26779274	90	---	---	---	---	26774813	26774825	-	84	---	---
chr7	26773853	26779575	26773853	26774992	26778436	26779575	92	26773848	26773852	26779576	26779580	26775098	26775114	-	76	---	---
chr7	26778435	26791906	26778435	26779885	26790456	26791906	99	---	---	---	---	26780216	26780230	-	73	---	---
chr7	26792084	26801366	26792084	26794294	26799157	26801366	99	---	---	---	---	26794426	26794437	-	83	---	---
chr7	26804101	26821154	26804101	26806422	26818780	26821154	88	---	---	---	---	26818275	26818306	+	71	---	---
chr7	26813237	26820060	26813237	26814533	26818780	26820060	90	---	---	---	---	26814698	26814714	-	76	26813237	26820058
chr7	26821151	26835476	26821151	26821780	26834850	26835476	97	---	---	---	---	26834252	26834272	+	71	26821151	26835474
chr7	26862000	26875960	26862000	26862530	26875430	26875960	99	---	---	---	---	26874883	26874897	+	80	26862006	26875958
chr7	26879553	26901138	26879553	26880793	26899890	26901138	90	---	---	---	---	26881595	26881616	-	72	26879554	26901136
chr7	26886222	26899059	26886222	26887753	26897547	26899059	94	---	---	---	---	26887823	26887854	-	75	26886227	26899057
chr7	26910513	26919514	26910513	26911771	26918258	26919514	96	---	---	---	---	26917985	26918019	+	80	26910514	26919511
chr7	26945749	26954824	26945749	26946989	26953580	26954824	91	---	---	---	---	26953250	26953299	+	70	26945749	26954823
chr7	27001360	27021826	27001360	27003182	27019970	27021826	96	---	---	---	---	27003974	27003986	-	92	27001376	27021824
chr7	27010543	27019971	27010543	27011855	27018660	27019971	98	---	---	---	---	27012167	27012196	-	73	27010543	27019968
chr7	27031918	27042296	27031921	27033095	27041126	27042296	89	27031912	27031917	27042297	27042302	27033467	27033479	-	76	27031921	27042294
chr7	27031921	27042018	27031921	27032817	27041126	27042018	87	---	---	---	---	27033062	27033082	-	85	27031921	27042011
chr7	27063769	27071703	27063769	27064635	27070811	27071703	93	---	---	---	---	27064921	27064932	-	100	27063769	27071701
chr7	27072231	27081579	27072231	27073530	27080300	27081579	96	---	---	---	---	27079962	27079979	+	83	27072234	27081577
chr7	27072697	27081143	27072697	27073094	27080766	27081143	92	---	---	---	---	27073378	27073396	-	78	---	---
chr7	27117168	27131310	27117176	27117810	27130663	27131295	97	27117163	27117167	27131311	27131315	27130088	27130107	+	70	27117172	27131307
chr7	27135042	27142853	27135042	27136310	27141583	27142853	97	---	---	---	---	27141362	27141406	+	71	27135042	27142851
chr7	27145392	27163129	27145392	27146650	27161895	27163129	95	---	---	---	---	27147170	27147194	-	80	27145392	27163125
chr7	27152126	27160482	27152126	27155532	27157072	27160482	98	---	---	---	---	27155585	27155625	-	73	---	---
chr7	27181536	27188903	27181536	27182217	27188222	27188903	99	---	---	---	---	27182455	27182471	-	76	27181536	27188901
chr7	27200167	27209118	27200167	27201425	27207860	27209118	99	---	---	---	---	27201662	27201695	-	85	27200168	27209116
chr7	27214790	27224291	27214790	27216105	27222975	27224291	99	---	---	---	---	27216412	27216423	-	91	27214792	27224289
chr7	27232072	27239460	27232074	27232716	27238802	27239445	99	27232067	27232071	27239461	27239465	27233002	27233019	-	72	27232074	27239459
chr7	27256165	27265213	27256180	27257508	27263911	27265208	96	27256160	27256164	27265214	27265218	27257783	27257802	-	80	27256169	27265205
chr7	27256178	27265014	27256180	27257305	27263911	27265001	95	27256173	27256177	27265015	27265019	27257475	27257495	-	85	27256180	27265009
chr7	27276723	27284499	27276734	27280015	27281253	27284490	97	27276718	27276722	27284500	27284504	27280065	27280104	-	72	27276734	27284485
chr7	27287181	27295851	27287181	27287983	27295026	27295851	94	---	---	---	---	27288275	27288309	-	85	---	---
chr7	27305595	27314934	27305604	27306824	27313705	27314925	99	27305590	27305594	27314935	27314939	27307132	27307143	-	91	27305597	27314923
chr7	27324241	27340720	27324241	27324595	27340366	27340720	94	---	---	---	---	27325341	27325368	-	71	---	---
chr7	27328074	27335533	27328074	27328773	27334834	27335533	99	---	---	---	---	27334534	27334550	+	70	27328075	27335531
chr7	27347133	27360573	27347141	27347686	27360015	27360560	88	27347128	27347132	27360574	27360578	27348128	27348163	-	72	27347136	27360565
chr7	27349935	27357393	27349938	27350615	27356726	27357386	93	27349930	27349934	27357394	27357398	27356430	27356447	+	77	27349937	27357384
chr7	27350187	27357222	27350187	27350450	27356959	27357222	97	---	---	---	---	27356633	27356647	+	93	27350195	27357204
chr7	27357384	27370252	27357388	27357812	27369824	27370241	92	27357379	27357383	27370253	27370257	27369470	27369571	+	70	27357394	27370245
chr7	27360637	27368385	27360637	27361472	27367547	27368385	86	---	---	---	---	27367276	27367292	+	100	27360644	27368382
chr7	27380788	27391654	27380788	27381028	27391413	27391654	97	---	---	---	---	27390983	27390998	+	87	---	---
chr7	27381290	27396007	27381290	27385585	27391703	27396007	97	---	---	---	---	27391449	27391493	+	73	27381298	27396005
chr7	27402646	27412100	27402646	27403278	27411468	27412100	97	---	---	---	---	27411235	27411262	+	75	27402647	27412097
chr7	27422551	27427981	27422551	27423440	27427092	27427981	94	---	---	---	---	27423589	27423620	-	81	27422551	27427979
chr7	27437329	27455318	27437329	27438530	27454115	27455318	99	---	---	---	---	27439286	27439309	-	70	---	---
chr7	27439709	27447406	27439709	27442992	27444126	27447406	99	---	---	---	---	27444051	27444072	+	72	27439709	27447404
chr7	27456933	27464406	27456933	27457600	27463727	27464393	96	27456928	27456932	27464407	27464411	27457888	27457905	-	77	27456934	27464403
chr7	27467711	27481395	27467726	27468359	27480761	27481393	96	27467706	27467710	27481396	27481400	27480237	27480253	+	94	27467727	27481391
chr7	27487955	27501756	27487959	27489581	27500134	27501756	97	27487950	27487954	27501757	27501761	27489998	27490012	-	73	27487962	27501751
chr7	27513522	27524778	27513522	27514063	27524236	27524778	89	---	---	---	---	27523752	27523775	+	83	27513523	27524777
chr7	27521246	27532979	27521246	27521872	27532353	27532979	92	---	---	---	---	27531845	27531910	+	77	---	---
chr7	27552120	27561648	27552123	27553430	27560328	27561646	97	27552115	27552119	27561649	27561653	27553737	27553748	-	91	27552123	27561644
chr7	27576286	27585566	27576297	27577588	27584248	27585557	97	27576281	27576285	27585567	27585571	27583964	27583981	+	77	27576293	27585553
chr7	27586892	27600832	27586892	27590047	27597675	27600832	99	---	---	---	---	27590064	27590117	-	74	27586892	27600824
chr7	27602789	27621802	27602789	27603263	27621354	27621802	92	---	---	---	---	27620449	27620473	+	72	27602789	27621800
chr7	27604178	27611635	27604178	27605474	27610339	27611635	99	---	---	---	---	27610201	27610224	+	70	27604178	27611619
chr7	27627277	27637211	27627277	27627848	27636640	27637211	98	---	---	---	---	27628112	27628141	-	83	27627285	27637196
chr7	27668513	27681930	27668528	27673682	27676777	27681925	98	27668508	27668512	27681931	27681935	27673799	27673818	-	80	27668521	27681927
chr7	27688614	27697684	27688614	27689912	27696345	27697684	93	---	---	---	---	27690149	27690181	-	75	27688615	27697682
chr7	27718149	27725919	27718149	27721401	27722672	27725919	98	---	---	---	---	27722578	27722618	+	75	27718149	27725917
chr7	27729325	27739159	27729325	27732038	27736401	27739159	92	---	---	---	---	27736182	27736204	+	73	---	---
chr7	27732571	27739728	27732572	27733136	27739150	27739715	97	27732566	27732570	27739729	27739733	27738974	27739012	+	82	27732572	27739710
chr7	27733126	27747474	27733131	27733310	27747284	27747463	96	27733121	27733125	27747475	27747479	27733763	27733778	-	93	27733126	27747471
chr7	27740067	27760377	27740067	27743225	27757209	27760377	85	---	---	---	---	27743691	27743711	-	85	27740067	27760376
chr7	27756814	27765286	27756814	27758087	27764033	27765286	97	---	---	---	---	27763761	27763794	+	82	27756814	27765284
chr7	27778356	27787051	27778356	27779913	27785504	27787051	99	---	---	---	---	---	---	0	--	27778357	27787049
chr7	27808843	27816317	27808848	27809589	27815584	27816306	95	27808838	27808842	27816318	27816322	27815377	27815406	+	73	27808847	27816310
chr7	27816816	27828225	27816816	27818251	27826789	27828225	98	---	---	---	---	27818623	27818636	-	71	27816816	27828219
chr7	27837511	27845796	27837511	27838005	27845303	27845796	98	---	---	---	---	27844940	27844960	+	71	27837521	27845794
chr7	27846140	27854040	27846140	27846580	27853602	27854040	95	---	---	---	---	27853272	27853325	+	75	---	---
chr7	27859164	27870322	27859164	27863482	27866000	27870322	99	---	---	---	---	---	---	0	--	---	---
chr7	27877458	27894484	27877458	27878169	27893795	27894484	93	---	---	---	---	27878891	27878908	-	77	27877458	27894467
chr7	27886368	27895123	27886368	27887001	27894493	27895123	97	---	---	---	---	27887350	27887374	-	80	27886376	27895121
chr7	27907800	27919183	27907800	27908282	27918702	27919183	97	---	---	---	---	27908524	27908555	-	84	27907800	27919178
chr7	27919452	27935553	27919464	27920682	27934316	27935550	94	27919446	27919451	27935554	27935559	27921227	27921251	-	76	27919458	27935548
chr7	27921443	27928363	27921453	27924041	27925769	27928352	99	27921438	27921442	27928364	27928368	---	---	0	--	27921443	27928355
chr7	27957650	27966455	27957650	27958923	27965330	27966455	85	---	---	---	---	27965079	27965093	+	100	27957652	27966453
chr7	27971192	27977558	27971192	27972197	27976680	27977558	86	---	---	---	---	27972406	27972421	-	75	27971192	27977556
chr7	27991041	28009198	27991041	27992205	28008034	28009198	95	---	---	---	---	27992759	27992783	-	80	27991041	28009196
chr7	27991041	28008612	27991041	27991620	28008034	28008612	95	---	---	---	---	28007316	28007330	+	100	27991041	28008599
chr7	27994187	28003282	27994197	27994823	28002642	28003268	97	27994182	27994186	28003283	28003287	28002408	28002435	+	75	27994190	28003263
chr7	28020728	28030213	28020728	28022056	28028887	28030213	99	---	---	---	---	28022363	28022374	-	91	28020728	28030210
chr7	28051954	28073723	28051954	28054818	28070858	28073723	97	---	---	---	---	28055423	28055439	-	76	---	---
chr7	28068898	28074495	28068898	28069677	28073718	28074495	96	---	---	---	---	28069730	28069835	-	77	28068902	28074493
chr7	28094599	28106381	28094612	28096301	28104683	28106372	99	28094594	28094598	28106382	28106386	28096571	28096589	-	73	28094612	28106377
chr7	28126817	28140008	28126817	28130765	28136345	28140008	89	---	---	---	---	28136237	28136265	+	86	28126819	28140006
chr7	28145199	28154496	28145199	28146494	28153266	28154496	92	---	---	---	---	28146810	28146833	-	79	28145199	28154494
chr7	28169183	28183725	28169183	28173107	28179815	28183725	98	---	---	---	---	28179587	28179612	+	92	28169184	28183717
chr7	28201439	28214484	28201439	28202246	28213639	28214484	92	---	---	---	---	28202705	28202740	-	75	28201448	28214481
chr7	28205876	28212200	28205876	28206470	28211605	28212200	95	---	---	---	---	28211572	28211591	+	75	28205891	28212195
chr7	28205876	28212200	28205876	28206470	28211605	28212200	95	---	---	---	---	28211572	28211591	+	75	28205891	28212195
chr7	28221448	28233147	28221454	28224778	28229802	28233147	90	28221442	28221447	28233148	28233153	28229550	28229571	+	72	28221454	28233145
chr7	28235974	28243388	28235975	28236690	28242675	28243388	93	28235969	28235973	28243389	28243393	28236946	28236966	-	71	28235976	28243386
chr7	28274236	28283290	28274243	28275641	28281866	28283281	86	28274229	28274235	28283291	28283297	28281670	28281687	+	77	28274254	28283287
chr7	28285315	28294905	28285315	28285926	28294285	28294905	93	---	---	---	---	28294041	28294068	+	75	28285324	28294904
chr7	28305733	28309411	28305733	28306309	28308852	28309411	92	---	---	---	---	28308818	28308837	+	80	---	---
chr7	28330925	28345213	28330927	28331556	28344583	28345213	98	28330920	28330924	28345214	28345218	28343985	28344004	+	70	28330927	28345210
chr7	28346839	28354231	28346839	28347525	28353545	28354231	98	---	---	---	---	28347765	28347781	-	76	28346839	28354229
chr7	28374319	28383247	28374319	28375608	28382051	28383247	91	---	---	---	---	28375843	28375876	-	82	28374319	28383242
chr7	28408484	28421908	28408484	28409726	28420663	28421908	99	---	---	---	---	28410219	28410238	-	95	28408484	28421904
chr7	28411972	28420217	28411979	28416079	28416102	28420202	99	28411967	28411971	28420218	28420222	---	---	0	--	28411979	28420209
chr7	28432918	28444189	28432922	28435751	28441329	28444174	94	28432913	28432917	28444190	28444194	28435972	28436003	-	71	---	---
chr7	28447685	28457027	28447685	28449023	28455749	28457027	92	---	---	---	---	28449339	28449360	-	77	28447685	28457025
chr7	28468668	28475278	28468668	28469526	28474426	28475278	85	---	---	---	---	28469743	28469769	-	70	28468668	28475277
chr7	28483321	28489765	28483321	28484755	28488348	28489765	97	---	---	---	---	28488184	28488222	+	79	28483326	28489763
chr7	28505556	28526150	28505564	28506045	28525663	28526144	96	28505551	28505555	28526151	28526155	28524719	28524753	+	71	28505564	28526139
chr7	28509065	28529366	28509065	28512409	28526144	28529366	85	---	---	---	---	28525653	28525690	+	71	28509066	28529359
chr7	28531403	28544200	28531403	28534635	28540909	28544200	94	---	---	---	---	28534922	28534949	-	82	28531403	28544195
chr7	28583884	28591709	28583884	28585157	28590433	28591709	98	---	---	---	---	28585332	28585376	-	71	28583886	28591706
chr7	28596461	28605876	28596471	28597753	28604557	28605869	96	28596454	28596460	28605877	28605883	28598060	28598071	-	91	28596465	28605870
chr7	28607290	28619781	28607290	28610480	28616751	28619781	87	---	---	---	---	28610770	28610794	-	88	28607290	28619779
chr7	28649180	28656518	28649191	28651662	28654044	28656503	96	28649175	28649179	28656519	28656523	28653965	28653986	+	72	28649193	28656500
chr7	28712973	28727581	28712973	28714216	28726453	28727581	85	---	---	---	---	28726009	28726028	+	85	28712981	28727579
chr7	28768292	28784260	28768292	28769291	28783303	28784260	91	---	---	---	---	28769836	28769860	-	76	28768297	28784257
chr7	28776730	28783142	28776730	28778143	28781731	28783142	98	---	---	---	---	28781563	28781601	+	79	28776731	28783140
chr7	28788658	28794262	28788658	28788900	28794023	28794262	94	---	---	---	---	28789139	28789157	-	73	28788660	28794258
chr7	28806334	28818920	28806338	28809445	28815815	28818918	98	28806328	28806333	28818921	28818926	28809726	28809740	-	80	---	---
chr7	28820095	28828954	28820104	28821472	28827617	28828952	93	28820089	28820094	28828955	28828960	28821709	28821742	-	79	28820105	28828952
chr7	28830277	28833716	28830277	28831221	28832792	28833716	87	---	---	---	---	28831274	28831290	-	82	28830280	28833715
chr7	28843322	28850707	28843322	28843971	28850060	28850707	98	---	---	---	---	28844254	28844271	-	72	28843322	28850703
chr7	28872696	28886033	28872696	28873323	28885404	28886033	96	---	---	---	---	28884837	28884855	+	73	---	---
chr7	28874165	28885409	28874165	28874614	28884956	28885409	94	---	---	---	---	28874842	28874878	-	75	28874175	28885408
chr7	28888420	28901033	28888420	28888855	28900598	28901033	99	---	---	---	---	28889343	28889379	-	75	28888420	28901018
chr7	28914273	28927226	28914278	28917638	28923901	28927220	96	28914267	28914272	28927227	28927232	28917924	28917952	-	75	28914278	28927217
chr7	28975503	28982670	28975510	28976665	28981506	28982662	93	28975496	28975502	28982671	28982677	28976809	28976822	-	78	28975505	28982665
chr7	28992111	28999978	28992111	28992390	28999699	28999978	98	---	---	---	---	28999353	28999370	+	83	28992111	28999959
chr7	29010555	29017994	29010561	29011229	29017316	29017984	97	29010548	29010554	29017995	29018001	29017011	29017026	+	75	29010556	29017982
chr7	29018800	29027977	29018800	29020029	29026748	29027977	94	---	---	---	---	29026415	29026440	+	80	29018800	29027976
chr7	29032560	29041248	29032568	29036173	29037636	29041241	99	29032554	29032559	29041249	29041254	29036226	29036265	-	70	29032564	29041246
chr7	29053538	29062538	29053538	29054726	29061332	29062538	91	---	---	---	---	29061001	29061023	+	78	29053538	29062532
chr7	29064369	29078389	29064369	29064700	29078057	29078389	98	---	---	---	---	29077418	29077454	+	72	29064384	29078387
chr7	29070669	29078056	29070669	29071344	29077381	29078056	98	---	---	---	---	29071629	29071646	-	72	29070674	29078054
chr7	29081710	29093484	29081710	29085704	29089455	29093484	95	---	---	---	---	29089360	29089387	+	85	29081710	29093482
chr7	29095497	29102436	29095504	29095872	29102059	29102427	97	29095492	29095496	29102437	29102441	29101843	29101870	+	75	29095497	29102434
chr7	29105585	29114238	29105585	29107147	29112656	29114238	98	---	---	---	---	29107283	29107299	-	94	29105585	29114235
chr7	29140288	29146119	29140288	29140679	29145725	29146119	96	---	---	---	---	29140770	29140792	-	86	29140288	29146117
chr7	29160311	29169308	29160317	29161547	29167949	29169296	90	29160306	29160310	29169309	29169313	29167650	29167665	+	81	29160312	29169292
chr7	29175583	29182972	29175590	29176241	29182294	29182962	92	29175577	29175582	29182973	29182978	29176528	29176544	-	70	29175590	29182960
chr7	29188133	29202031	29188133	29189862	29200303	29202031	95	---	---	---	---	29199868	29199882	+	73	---	---
chr7	29206897	29226596	29206897	29209220	29224272	29226596	97	---	---	---	---	29209921	29209940	-	80	29206902	29226594
chr7	29214397	29223315	29214397	29215642	29222093	29223315	93	---	---	---	---	29221790	29221809	+	85	29214397	29223313
chr7	29226597	29240921	29226597	29227231	29240287	29240921	98	---	---	---	---	29227848	29227884	-	72	29226597	29240920
chr7	29246262	29262567	29246262	29247508	29261313	29262567	92	---	---	---	---	29248026	29248050	-	72	29246264	29262564
chr7	29249758	29257139	29249758	29250437	29256460	29257139	97	---	---	---	---	29250614	29250646	-	72	29249758	29257137
chr7	29265406	29274817	29265412	29265998	29274217	29274803	98	29265401	29265405	29274818	29274822	29273984	29274011	+	78	29265410	29274810
chr7	29280112	29290648	29280114	29281495	29289354	29290633	87	29280107	29280111	29290649	29290653	29288992	29289017	+	80	---	---
chr7	29297628	29306051	29297635	29301203	29302472	29306043	95	29297623	29297627	29306052	29306056	29301256	29301295	-	75	29297630	29306049
chr7	29312655	29324156	29312655	29315277	29321549	29324156	96	---	---	---	---	29315567	29315591	-	88	29312656	29324154
chr7	29329899	29342896	29329899	29330621	29342174	29342896	94	---	---	---	---	29341797	29341815	+	78	29329905	29342891
chr7	29347559	29356182	29347559	29348854	29354948	29356182	89	---	---	---	---	29354651	29354668	+	83	29347560	29356180
chr7	29392896	29406380	29392896	29394461	29404815	29406380	99	---	---	---	---	29404380	29404396	+	70	29392896	29406376
chr7	29424327	29435241	29424338	29424815	29434752	29435229	98	29424321	29424326	29435242	29435247	29434465	29434488	+	79	29424334	29435234
chr7	29454212	29459689	29454212	29454668	29459231	29459689	93	---	---	---	---	29454728	29454743	-	81	29454212	29459686
chr7	29471551	29480553	29471564	29472883	29479299	29480549	87	29471546	29471550	29480554	29480558	29473166	29473185	-	80	29471552	29480547
chr7	29515630	29529411	29515630	29517307	29527734	29529411	96	---	---	---	---	29517719	29517730	-	83	29515633	29529409
chr7	29543488	29549285	29543488	29543916	29548857	29549285	93	---	---	---	---	29548685	29548706	+	81	---	---
chr7	29560345	29568942	29560351	29561596	29567665	29568935	97	29560339	29560344	29568943	29568948	29567393	29567425	+	81	29560352	29568933
chr7	29597880	29614559	29597880	29598239	29614221	29614559	90	---	---	---	---	29598547	29598720	-	70	29597880	29614553
chr7	29601569	29609087	29601569	29602814	29607864	29609087	96	---	---	---	---	29607611	29607631	+	80	29601576	29609084
chr7	29615082	29628675	29615082	29619034	29624733	29628675	95	---	---	---	---	29619169	29619196	-	78	29615082	29628671
chr7	29629447	29639397	29629447	29633074	29635770	29639397	99	---	---	---	---	29633076	29633087	-	83	29629450	29639395
chr7	29660949	29670484	29660949	29662274	29669156	29670484	99	---	---	---	---	29662582	29662593	-	91	29660949	29670482
chr7	29674494	29692236	29674494	29674858	29691871	29692236	95	---	---	---	---	29675575	29675603	-	79	29674496	29692219
chr7	29701096	29712834	29701096	29702609	29711264	29712834	95	---	---	---	---	29702972	29703007	-	75	29701096	29712832
chr7	29728988	29738422	29728988	29729576	29737834	29738422	99	---	---	---	---	29729781	29729808	-	78	29728989	29738419
chr7	29738594	29747411	29738594	29741809	29744197	29747411	98	---	---	---	---	29741903	29741929	-	81	29738596	29747407
chr7	29760565	29767003	29760576	29761570	29766012	29767003	88	29760558	29760564	29767004	29767010	29765838	29765849	+	75	29760566	29767001
chr7	29770200	29787392	29770214	29771447	29786173	29787380	93	29770195	29770199	29787393	29787397	29772060	29772086	-	85	29770204	29787373
chr7	29778094	29786021	29778094	29781447	29782669	29786021	97	---	---	---	---	29782569	29782582	+	85	29778104	29786019
chr7	29793389	29808324	29793389	29797726	29803987	29808324	98	---	---	---	---	29797926	29797943	-	94	29793389	29808317
chr7	29825237	29843918	29825248	29825572	29843590	29843914	97	29825232	29825236	29843919	29843923	29842743	29842885	+	71	---	---
chr7	29826639	29838259	29826651	29827126	29837764	29838245	95	29826634	29826638	29838260	29838264	29837486	29837536	+	82	29826647	29838243
chr7	29858881	29871553	29858881	29860301	29870102	29871553	95	---	---	---	---	29869698	29869757	+	76	29858881	29871551
chr7	29878739	29886694	29878747	29879921	29885507	29886682	94	29878734	29878738	29886695	29886699	29880169	29880201	-	72	29878744	29886689
chr7	29888506	29897805	29888519	29889138	29897173	29897795	91	29888500	29888505	29897806	29897811	29896873	29896890	+	72	29888519	29897802
chr7	29889123	29897125	29889135	29892494	29893748	29897113	98	29889118	29889122	29897126	29897130	29892547	29892587	-	78	29889136	29897119
chr7	29903911	29921907	29903911	29904934	29920880	29921907	89	---	---	---	---	29905457	29905481	-	72	---	---
chr7	29906707	29916082	29906718	29907312	29915502	29916079	87	29906702	29906706	29916083	29916087	29915193	29915211	+	78	29906713	29916074
chr7	29926131	29942368	29926131	29926803	29941721	29942368	91	---	---	---	---	29941109	29941126	+	83	29926131	29942365
chr7	29931454	29940496	29931454	29932811	29939241	29940496	86	---	---	---	---	29938919	29938970	+	73	29931455	29940492
chr7	29945001	29960587	29945009	29945538	29960043	29960573	88	29944995	29945000	29960588	29960593	29946185	29946226	-	76	---	---
chr7	29945922	29955549	29945925	29946512	29954950	29955537	99	29945915	29945921	29955550	29955556	29946718	29946745	-	75	29945925	29955545
chr7	29984855	30005346	29984855	29986540	30003661	30005346	99	---	---	---	---	30002939	30002958	+	75	29984858	30005344
chr7	29999666	30003638	29999666	30000028	30003277	30003638	99	---	---	---	---	30003228	30003244	+	70	29999675	30003624
chr7	30054097	30057261	30054112	30054828	30056540	30057251	96	30054092	30054096	30057262	30057266	---	---	0	--	30054104	30057260
chr7	30060072	30074113	30060080	30061745	30072494	30074099	93	30060067	30060071	30074114	30074118	30062002	30062021	-	85	30060078	30074105
chr7	30108447	30115889	30108458	30109145	30115198	30115877	95	30108441	30108446	30115890	30115895	30114938	30114951	+	85	30108454	30115874
chr7	30124193	30140086	30124193	30124720	30139578	30140086	93	---	---	---	---	30138916	30138971	+	71	30124194	30140084
chr7	30132091	30139468	30132103	30132764	30138806	30139466	98	30132083	30132090	30139469	30139476	30138554	30138570	+	82	30132097	30139464
chr7	30143220	30157416	30143234	30143787	30156853	30157409	93	30143215	30143219	30157417	30157421	30156544	30156563	+	85	30143236	30157413
chr7	30165834	30174980	30165834	30167019	30173778	30174980	92	---	---	---	---	30167325	30167350	-	80	30165834	30174978
chr7	30175383	30187138	30175383	30177072	30185449	30187138	99	---	---	---	---	30185161	30185179	+	73	30175384	30187136
chr7	30194346	30202743	30194346	30195865	30201271	30202743	92	---	---	---	---	30201081	30201108	+	71	30194346	30202737
chr7	30216088	30236297	30216088	30216610	30235770	30236297	90	---	---	---	---	30217514	30217568	-	70	30216088	30236289
chr7	30224485	30233203	30224485	30225729	30231979	30233203	95	---	---	---	---	30225999	30226018	-	85	30224485	30233201
chr7	30249304	30262532	30249304	30250796	30261043	30262532	95	---	---	---	---	30251156	30251192	-	72	---	---
chr7	30266675	30275733	30266675	30267925	30274469	30275733	91	---	---	---	---	30274262	30274288	+	70	30266675	30275729
chr7	30277144	30287916	30277144	30278381	30286671	30287916	95	---	---	---	---	30286274	30286313	+	75	30277144	30287912
chr7	30296549	30314742	30296549	30297029	30314272	30314742	95	---	---	---	---	30313670	30313690	+	76	30296550	30314740
chr7	30300552	30309839	30300552	30301127	30309264	30309839	99	---	---	---	---	30301333	30301360	-	75	30300553	30309837
chr7	30318655	30332559	30318655	30320329	30330886	30332559	97	---	---	---	---	30330451	30330465	+	73	30318655	30332557
chr7	30338479	30359766	30338479	30338957	30359288	30359766	98	---	---	---	---	30358684	30358704	+	76	30338479	30359764
chr7	30347042	30356878	30347042	30350462	30353528	30356878	94	---	---	---	---	30350580	30350601	-	95	30347044	30356859
chr7	30375806	30388372	30375806	30378882	30385198	30388372	89	---	---	---	---	30379104	30379197	-	72	---	---
chr7	30401061	30409550	30401061	30402249	30408369	30409550	93	---	---	---	---	30402522	30402555	-	70	30401062	30409548
chr7	30416973	30426156	30416973	30418175	30424864	30426156	87	---	---	---	---	30418482	30418499	-	77	30416974	30426153
chr7	30428942	30443269	30428942	30429574	30442637	30443269	98	---	---	---	---	30430147	30430167	-	71	30428944	30443267
chr7	30463424	30484699	30463424	30463912	30484189	30484699	89	---	---	---	---	30483274	30483298	+	72	30463424	30484694
chr7	30469787	30481343	30469794	30470269	30480868	30481343	97	30469782	30469786	30481344	30481348	30480558	30480608	+	76	30469794	30481341
chr7	30489009	30510008	30489009	30490249	30508769	30510008	93	---	---	---	---	30491154	30491175	-	77	30489013	30510006
chr7	30491689	30503235	30491690	30491810	30503100	30503220	95	30491684	30491688	30503236	30503240	30492267	30492284	-	83	30491691	30503216
chr7	30514358	30526708	30514358	30515972	30524999	30526708	90	---	---	---	---	30516377	30516409	-	84	---	---
chr7	30539335	30553641	30539340	30539966	30553012	30553638	99	30539330	30539334	30553642	30553646	30552432	30552451	+	70	30539336	30553639
chr7	30563423	30572805	30563423	30564735	30571531	30572805	95	---	---	---	---	30571225	30571236	+	83	30563423	30572803
chr7	30577859	30586823	30577859	30579124	30585556	30586823	99	---	---	---	---	30585279	30585317	+	79	30577859	30586821
chr7	30588398	30593857	30588401	30588710	30593546	30593854	98	30588393	30588397	30593858	30593862	30593386	30593398	+	84	30588398	30593852
chr7	30599766	30608470	30599766	30601377	30606892	30608462	96	30599761	30599765	30608471	30608475	30606738	30606754	+	88	30599766	30608468
chr7	30599766	30607799	30599766	30600711	30606892	30607799	95	---	---	---	---	30600994	30601020	-	74	---	---
chr7	30614334	30623278	30614334	30615577	30622014	30623278	97	---	---	---	---	30615817	30615850	-	82	30614340	30623276
chr7	30624480	30636090	30624480	30627148	30633436	30636090	98	---	---	---	---	30627437	30627463	-	81	30624480	30636087
chr7	30644423	30655897	30644423	30645844	30654470	30655897	88	---	---	---	---	30654231	30654260	+	70	30644424	30655888
chr7	30659652	30670170	30659652	30660718	30669086	30670170	95	---	---	---	---	30661054	30661071	-	77	---	---
chr7	30681731	30689638	30681731	30685047	30686325	30689638	99	---	---	---	---	30685100	30685138	-	74	30681731	30689636
chr7	30693221	30701484	30693221	30693591	30701092	30701484	92	---	---	---	---	30700770	30700791	+	86	30693221	30701477
chr7	30693221	30701493	30693221	30693601	30701092	30701493	92	---	---	---	---	30700770	30700791	+	86	30693221	30701484
chr7	30762638	30769981	30762650	30763330	30769306	30769975	96	30762633	30762637	30769982	30769986	30769009	30769027	+	84	30762653	30769973
chr7	30778402	30787167	30778402	30779658	30785897	30787167	94	---	---	---	---	30779937	30779952	-	75	30778403	30787161
chr7	30803315	30814204	30803315	30806683	30810835	30814204	99	---	---	---	---	30810683	30810711	+	79	30803325	30814201
chr7	30819333	30841021	30819333	30820869	30839485	30841021	96	---	---	---	---	30838897	30838925	+	72	30819333	30841019
chr7	30823316	30831138	30823321	30824589	30829862	30831136	97	30823311	30823315	30831139	30831143	30824765	30824809	-	71	30823317	30831134
chr7	30868937	30878478	30868937	30870271	30877164	30878478	98	---	---	---	---	30876965	30876977	+	100	30868937	30878475
chr7	30883780	30892681	30883780	30885019	30891468	30892681	97	---	---	---	---	30891195	30891228	+	82	30883780	30892678
chr7	30883802	30892249	30883814	30884585	30891502	30892248	95	30883797	30883801	30892250	30892254	30884619	30884658	-	80	---	---
chr7	30903262	30912770	30903262	30903854	30912179	30912770	96	---	---	---	---	30904248	30904271	-	70	30903264	30912768
chr7	30913438	30918466	30913438	30913621	30918282	30918466	94	---	---	---	---	30918090	30918122	+	78	30913442	30918459
chr7	30926378	30934932	30926378	30927954	30933355	30934932	94	---	---	---	---	30928123	30928223	-	76	---	---
chr7	30939181	30948529	30939181	30940210	30947499	30948529	92	---	---	---	---	30947244	30947264	+	76	30939191	30948527
chr7	30953615	30965893	30953615	30955471	30964094	30965893	95	---	---	---	---	30963697	30963732	+	75	30953617	30965891
chr7	30954340	30964874	30954340	30954623	30964591	30964874	96	---	---	---	---	30964498	30964512	+	73	---	---
chr7	30976588	30990872	30976592	30980186	30987262	30990860	96	30976583	30976587	30990873	30990877	30980492	30980518	-	77	30976589	30990870
chr7	30995399	31005014	30995414	30996021	31004404	31005009	95	30995394	30995398	31005015	31005019	30996225	30996252	-	71	30995407	31005007
chr7	31032264	31038793	31032264	31032934	31038121	31038793	95	---	---	---	---	31037895	31037916	+	81	31032266	31038790
chr7	31044003	31053489	31044014	31045345	31052173	31053488	97	31043998	31044002	31053490	31053494	31045631	31045642	-	100	31044015	31053488
chr7	31079301	31086574	31079301	31081880	31083994	31086574	95	---	---	---	---	31081944	31081969	-	80	31079312	31086572
chr7	31088976	31107509	31088976	31092190	31104371	31107509	91	---	---	---	---	31092732	31092748	-	70	31088992	31107500
chr7	31099189	31108391	31099193	31100093	31107500	31108384	89	31099184	31099188	31108392	31108396	31100118	31100134	-	76	---	---
chr7	31108376	31125142	31108376	31109635	31123884	31125142	95	---	---	---	---	31123437	31123461	+	72	31108376	31125140
chr7	31108995	31124818	31108995	31109310	31124503	31124818	94	---	---	---	---	31123895	31123914	+	85	---	---
chr7	31111646	31119579	31111646	31112819	31118406	31119579	96	---	---	---	---	31113067	31113099	-	72	31111646	31119577
chr7	31125136	31137023	31125143	31125552	31136608	31137018	89	31125131	31125135	31137024	31137028	31125806	31125821	-	81	31125148	31137006
chr7	31145697	31163939	31145697	31147088	31162551	31163939	86	---	---	---	---	31147773	31147807	-	77	31145715	31163932
chr7	31149629	31158131	31149644	31152469	31155375	31158118	95	31149624	31149628	31158132	31158136	31152533	31152564	-	78	31149637	31158115
chr7	31158165	31167784	31158165	31159756	31166202	31167784	94	---	---	---	---	31165918	31165942	+	72	31158169	31167780
chr7	31183920	31202930	31183920	31184584	31202266	31202930	99	---	---	---	---	31201522	31201544	+	78	31183920	31202928
chr7	31189096	31200676	31189096	31192339	31197434	31200676	99	---	---	---	---	31197179	31197199	+	71	31189096	31200674
chr7	31210945	31232439	31210945	31211613	31231770	31232439	97	---	---	---	---	31230817	31230836	+	75	31210946	31232437
chr7	31216328	31228238	31216328	31220324	31224242	31228238	98	---	---	---	---	---	---	0	--	31216330	31228235
chr7	31240810	31252655	31240810	31243044	31250389	31252655	97	---	---	---	---	31243276	31243299	-	75	31240825	31252653
chr7	31280801	31302289	31280801	31281694	31301405	31302289	88	---	---	---	---	31282369	31282385	-	88	---	---
chr7	31286403	31299997	31286403	31287809	31298606	31299997	94	---	---	---	---	31288229	31288243	-	73	31286405	31299995
chr7	31302392	31309770	31302392	31303061	31309086	31309770	96	---	---	---	---	31303347	31303363	-	70	31302392	31309762
chr7	31318939	31330640	31318939	31321103	31328488	31330640	97	---	---	---	---	31328152	31328223	+	75	31318939	31330638
chr7	31346190	31353240	31346190	31346988	31352448	31353240	96	---	---	---	---	31352288	31352328	+	82	---	---
chr7	31368996	31379646	31369002	31373356	31375309	31379640	98	31368991	31368995	31379647	31379651	31375210	31375229	+	75	31368998	31379642
chr7	31389700	31403106	31389700	31391139	31401667	31403106	96	---	---	---	---	31401236	31401250	+	73	31389703	31403101
chr7	31411085	31431287	31411085	31412339	31429992	31431287	95	---	---	---	---	31413059	31413073	-	93	31411086	31431285
chr7	31415735	31423175	31415736	31416416	31422484	31423164	98	31415730	31415734	31423176	31423180	31422229	31422245	+	76	31415736	31423173
chr7	31448784	31461111	31448784	31451872	31458153	31461111	92	---	---	---	---	31452163	31452186	-	87	31448784	31461109
chr7	31478710	31486797	31478717	31482135	31483375	31486792	99	31478703	31478709	31486798	31486804	31483284	31483324	+	75	31478720	31486796
chr7	31488757	31504760	31488757	31489435	31504084	31504760	94	---	---	---	---	31490127	31490149	-	73	31488760	31504758
chr7	31493810	31503356	31493810	31494425	31502741	31503356	97	---	---	---	---	31494631	31494658	-	75	31493816	31503354
chr7	31512796	31532857	31512796	31513153	31532500	31532857	99	---	---	---	---	31531561	31531594	+	73	31512801	31532855
chr7	31518135	31527740	31518135	31522363	31523655	31527740	92	---	---	---	---	---	---	0	--	---	---
chr7	31519603	31528941	31519603	31523555	31525127	31528941	92	---	---	---	---	---	---	0	--	---	---
chr7	31546853	31558967	31546853	31548071	31557715	31558967	93	---	---	---	---	31548466	31548489	-	75	31546853	31558965
chr7	31573485	31592691	31573485	31574743	31591475	31592691	91	---	---	---	---	31575549	31575578	-	73	31573485	31592689
chr7	31579846	31589456	31579846	31580477	31588825	31589456	97	---	---	---	---	31588592	31588619	+	75	31579846	31589454
chr7	31613336	31621578	31613336	31615276	31619606	31621565	97	31613330	31613335	31621579	31621584	31615450	31615472	-	73	31613349	31621563
chr7	31613693	31621135	31613697	31614841	31619967	31621130	96	31613688	31613692	31621136	31621140	31619840	31619899	+	73	---	---
chr7	31631496	31652658	31631496	31632718	31651435	31652658	97	---	---	---	---	31632956	31632989	-	82	31631496	31652655
chr7	31633053	31645480	31633053	31634710	31643766	31645478	94	31633048	31633052	31645481	31645485	31643336	31643350	+	73	31633058	31645476
chr7	31667903	31686520	31667903	31668547	31685876	31686520	99	---	---	---	---	31669131	31669154	-	79	31667903	31686518
chr7	31673826	31682824	31673826	31675090	31681555	31682824	99	---	---	---	---	31681282	31681315	+	79	31673826	31682822
chr7	31689802	31701502	31689802	31690280	31701024	31701502	98	---	---	---	---	31690538	31690586	-	81	31689807	31701500
chr7	31708682	31717001	31708689	31708877	31716800	31716988	97	31708676	31708681	31717002	31717007	31708949	31708960	-	83	31708682	31716983
chr7	31723507	31744778	31723507	31724031	31744253	31744778	85	---	---	---	---	31725003	31725018	-	75	---	---
chr7	31731414	31738805	31731414	31732129	31738090	31738805	99	---	---	---	---	31732408	31732424	-	70	31731414	31738802
chr7	31743080	31750535	31743082	31743762	31749842	31750527	97	31743074	31743079	31750536	31750541	31749587	31749603	+	76	31743082	31750525
chr7	31759489	31774281	31759489	31760008	31773762	31774281	97	---	---	---	---	31760612	31760628	-	82	---	---
chr7	31788912	31793103	31788912	31789044	31792973	31793103	92	---	---	---	---	---	---	0	--	31788912	31793091
chr7	31797952	31800520	31797952	31798076	31800401	31800519	93	31797947	31797951	31800521	31800525	31798088	31798193	-	73	31797952	31800516
chr7	31808998	31824978	31808998	31809384	31824609	31824978	89	---	---	---	---	31823941	31823958	+	72	---	---
chr7	31809707	31823991	31809707	31810003	31823713	31823991	89	---	---	---	---	31823151	31823179	+	75	31809707	31823987
chr7	31813713	31822700	31813722	31815004	31821438	31822697	97	31813708	31813712	31822701	31822705	31821167	31821200	+	82	31813719	31822693
chr7	31827321	31848590	31827321	31828089	31847845	31848590	94	---	---	---	---	31828872	31828889	-	77	31827322	31848583
chr7	31832103	31844749	31832103	31833799	31843115	31844749	95	---	---	---	---	31834216	31834232	-	70	31832103	31844745
chr7	31862777	31876262	31862777	31866230	31872805	31876262	98	---	---	---	---	31872574	31872598	+	72	31862777	31876252
chr7	31892656	31905092	31892656	31893820	31903928	31905092	93	---	---	---	---	31903607	31903641	+	74	31892659	31905083
chr7	31915869	31928550	31915869	31919323	31925285	31928550	94	---	---	---	---	31919565	31919586	-	72	31915870	31928548
chr7	31949936	31960720	31949936	31953502	31957139	31960720	99	---	---	---	---	31956957	31957080	+	77	31949937	31960718
chr7	31961021	31973584	31961021	31962620	31971989	31973584	94	---	---	---	---	31971569	31971584	+	75	---	---
chr7	31982361	31996088	31982361	31984096	31994411	31996088	95	---	---	---	---	31984514	31984530	-	70	31982362	31996085
chr7	32009362	32018500	32009362	32010536	32017285	32018500	92	---	---	---	---	32010850	32010874	-	76	32009362	32018498
chr7	32019616	32038742	32019619	32020857	32037516	32038737	94	32019610	32019615	32038743	32038748	32021599	32021616	-	83	32019621	32038735
chr7	32020909	32030848	32020909	32021578	32030179	32030848	97	---	---	---	---	32029863	32029881	+	73	32020909	32030846
chr7	32040100	32048451	32040100	32040501	32048049	32048451	96	---	---	---	---	32047734	32047745	+	91	32040100	32048440
chr7	32040100	32048451	32040100	32040501	32048049	32048451	96	---	---	---	---	32047734	32047745	+	91	32040100	32048440
chr7	32051154	32069714	32051166	32052333	32068495	32069701	88	32051148	32051153	32069715	32069720	32053018	32053032	-	93	32051157	32069713
chr7	32060134	32068503	32060144	32060375	32068264	32068495	98	32060129	32060133	32068504	32068508	32060649	32060711	-	74	32060134	32068493
chr7	32070957	32080446	32070966	32071557	32079854	32080445	98	32070952	32070956	32080447	32080451	32071810	32071841	-	71	32070966	32080443
chr7	32082239	32091823	32082246	32082850	32091206	32091811	98	32082234	32082238	32091824	32091828	32083244	32083267	-	70	32082246	32091822
chr7	32102870	32116317	32102885	32106435	32112725	32116317	97	32102865	32102869	32116318	32116322	32106723	32106750	-	71	32102885	32116315
chr7	32120993	32139297	32120997	32121301	32138982	32139286	96	32120988	32120992	32139298	32139302	32122033	32122062	-	76	32121011	32139284
chr7	32131617	32139005	32131617	32132282	32138340	32139005	98	---	---	---	---	32132543	32132559	-	70	32131617	32138988
chr7	32142777	32151816	32142777	32143975	32150639	32151816	89	---	---	---	---	32144271	32144288	-	77	32142777	32151812
chr7	32181004	32199601	32181004	32181482	32199123	32199601	94	---	---	---	---	32182137	32182158	-	86	32181004	32199593
chr7	32184744	32194985	32184744	32188054	32191667	32194985	99	---	---	---	---	32191511	32191609	+	77	32184745	32194983
chr7	32199614	32211587	32199614	32200090	32211111	32211587	99	---	---	---	---	32200347	32200394	-	81	32199615	32211585
chr7	32224077	32235749	32224077	32224558	32235254	32235735	99	32224071	32224076	32235750	32235755	32224815	32224862	-	81	32224081	32235744
chr7	32236356	32244302	32236356	32237529	32243129	32244302	98	---	---	---	---	32237777	32237809	-	75	32236356	32244300
chr7	32255871	32277561	32255871	32257322	32276100	32277561	96	---	---	---	---	32275692	32275751	+	76	32255886	32277559
chr7	32264805	32273786	32264805	32266089	32272524	32273786	97	---	---	---	---	32266331	32266353	-	73	32264805	32273776
chr7	32279024	32293644	32279024	32279618	32293050	32293644	99	---	---	---	---	32292408	32292423	+	75	32279024	32293631
chr7	32286993	32294637	32286998	32287987	32293638	32294629	99	32286986	32286992	32294638	32294644	32288164	32288192	-	72	---	---
chr7	32294790	32316703	32294790	32295455	32316026	32316703	94	---	---	---	---	32296417	32296452	-	72	---	---
chr7	32295451	32310510	32295451	32298843	32307281	32310510	90	---	---	---	---	32298973	32298990	-	77	32295451	32310508
chr7	32299710	32304835	32299710	32300556	32303951	32304820	91	32299705	32299709	32304836	32304840	32300705	32300721	-	70	32299710	32304818
chr7	32310510	32317772	32310510	32311643	32316694	32317772	89	---	---	---	---	32316607	32316641	+	85	---	---
chr7	32320432	32338610	32320432	32321034	32338036	32338610	90	---	---	---	---	32337394	32337414	+	85	32320434	32338599
chr7	32324898	32334837	32324898	32328323	32331400	32334837	95	---	---	---	---	32328439	32328461	-	95	32324898	32334835
chr7	32338600	32358722	32338600	32339216	32358112	32358722	94	---	---	---	---	32339939	32339958	-	85	---	---
chr7	32345486	32352864	32345486	32346168	32352180	32352864	96	---	---	---	---	32351893	32351910	+	72	32345498	32352862
chr7	32393350	32407263	32393350	32394652	32405961	32407263	87	---	---	---	---	32395177	32395218	-	76	32393350	32407261
chr7	32405967	32415323	32405967	32407263	32414018	32415323	94	---	---	---	---	32413680	32413695	+	81	32405983	32415321
chr7	32420801	32425130	32420801	32420993	32424938	32425130	95	---	---	---	---	32420995	32421015	-	90	---	---
chr7	32421282	32441223	32421289	32422579	32439959	32441220	94	32421277	32421281	32441224	32441228	32422996	32423083	-	75	---	---
chr7	32423950	32442524	32423950	32425258	32441214	32442524	93	---	---	---	---	32440507	32440534	+	71	---	---
chr7	32428673	32437729	32428673	32429004	32437398	32437729	96	---	---	---	---	32429231	32429258	-	75	32428675	32437719
chr7	32451181	32469074	32451190	32452571	32467708	32469060	88	32451176	32451180	32469075	32469079	32453172	32453328	-	72	32451199	32469069
chr7	32457753	32467718	32457762	32458483	32466987	32467708	97	32457748	32457752	32467719	32467723	32466898	32466915	+	72	32457765	32467713
chr7	32472000	32485075	32472000	32473810	32483378	32485075	91	---	---	---	---	32474024	32474038	-	86	32472000	32485065
chr7	32496129	32506213	32496129	32499201	32503138	32506213	99	---	---	---	---	32502980	32503078	+	77	---	---
chr7	32523953	32535511	32523953	32526157	32533343	32535511	93	---	---	---	---	32526437	32526464	-	78	32523971	32535496
chr7	32552874	32565452	32552874	32556064	32562261	32565452	95	---	---	---	---	32556269	32556296	-	75	---	---
chr7	32567115	32582062	32567115	32571176	32577996	32582057	98	32567110	32567114	32582063	32582067	32571488	32571504	-	88	32567118	32582052
chr7	32586928	32594547	32586928	32587230	32594245	32594547	94	---	---	---	---	32587545	32587573	-	75	---	---
chr7	32594546	32602671	32594546	32597937	32599282	32602671	96	---	---	---	---	32599188	32599228	+	75	32594546	32602664
chr7	32608887	32617782	32608887	32610136	32616572	32617782	95	---	---	---	---	32610373	32610406	-	82	32608891	32617779
chr7	32661307	32676376	32661307	32665715	32671985	32676376	99	---	---	---	---	32671765	32671782	+	94	32661308	32676374
chr7	32701357	32715073	32701361	32702979	32713453	32715069	97	32701351	32701356	32715074	32715079	32713017	32713031	+	73	32701359	32715067
chr7	32727570	32747166	32727570	32728585	32746148	32747166	95	---	---	---	---	32745301	32745325	+	72	32727576	32747164
chr7	32730769	32744682	32730769	32732433	32743016	32744682	96	---	---	---	---	32742581	32742595	+	73	32730769	32744680
chr7	32757378	32768487	32757378	32758319	32767546	32768487	97	---	---	---	---	32758587	32758601	-	73	---	---
chr7	32768843	32780928	32768843	32772511	32777259	32780928	99	---	---	---	---	32777061	32777093	+	72	---	---
chr7	32787436	32796501	32787436	32788620	32795337	32796501	91	---	---	---	---	32795004	32795029	+	80	32787436	32796494
chr7	32798514	32809960	32798528	32801732	32806828	32809959	95	32798509	32798513	32809961	32809965	32801895	32801922	-	75	---	---
chr7	32814090	32823020	32814090	32815333	32821766	32823020	97	---	---	---	---	32821494	32821527	+	82	32814090	32823014
chr7	32823158	32837914	32823158	32824536	32836528	32837914	94	---	---	---	---	32825095	32825123	-	79	32823158	32837912
chr7	32865058	32882770	32865058	32866945	32880890	32882770	93	---	---	---	---	32880328	32880348	+	76	32865069	32882756
chr7	32876868	32883174	32876868	32877280	32882765	32883174	94	---	---	---	---	32877377	32877438	-	82	32876876	32883172
chr7	32894212	32903515	32894212	32894781	32902946	32903515	98	---	---	---	---	32894987	32895014	-	75	32894213	32903513
chr7	32909373	32928157	32909373	32910500	32927037	32928157	92	---	---	---	---	32911308	32911325	-	72	32909373	32928153
chr7	32909538	32927987	32909551	32910322	32927214	32927979	90	32909532	32909537	32927988	32927993	32926531	32926547	+	88	---	---
chr7	32916973	32926514	32916973	32917567	32925920	32926514	99	---	---	---	---	32925502	32925525	+	70	32916974	32926509
chr7	32931766	32950006	32931766	32933744	32948083	32950006	93	---	---	---	---	32934214	32934248	-	74	32931766	32950001
chr7	32933764	32943763	32933764	32934239	32943288	32943763	99	---	---	---	---	32934498	32934543	-	71	32933764	32943761
chr7	32962659	32973972	32962659	32963142	32973489	32973972	97	---	---	---	---	32963382	32963413	-	84	32962659	32973965
chr7	32979923	32989438	32979930	32981241	32988121	32989434	99	32979918	32979922	32989439	32989443	32981427	32981439	-	100	32979930	32989432
chr7	33015897	33023115	33015897	33017204	33021826	33023115	98	---	---	---	---	33021632	33021659	+	71	33015897	33023113
chr7	33037687	33046830	33037701	33038895	33045649	33046825	95	33037681	33037686	33046831	33046836	33045313	33045338	+	80	33037694	33046823
chr7	33054212	33066369	33054212	33058245	33062336	33066369	99	---	---	---	---	33062247	33062268	+	77	33054212	33066367
chr7	33093107	33100169	33093107	33093649	33099633	33100169	93	---	---	---	---	33093873	33093908	-	77	33093111	33100162
chr7	33103169	33118638	33103174	33107851	33113974	33118627	97	33103164	33103168	33118639	33118643	33113670	33113685	+	81	33103171	33118631
chr7	33123559	33136733	33123559	33124996	33135303	33136733	96	---	---	---	---	33135059	33135078	+	85	33123559	33136731
chr7	33149737	33158799	33149745	33150919	33157657	33158799	91	33149732	33149736	33158800	33158804	33151228	33151253	-	80	33149745	33158796
chr7	33183622	33201519	33183623	33184062	33201066	33201505	98	33183617	33183621	33201520	33201524	33184749	33184763	-	80	---	---
chr7	33186005	33195433	33186005	33186592	33194846	33195433	96	---	---	---	---	33186801	33186828	-	75	33186014	33195431
chr7	33207803	33215184	33207807	33208473	33214505	33215170	99	33207798	33207802	33215185	33215189	33208477	33208510	-	76	33207808	33215181
chr7	33246407	33258975	33246407	33247862	33257514	33258975	96	---	---	---	---	33257081	33257095	+	73	33246408	33258973
chr7	33267613	33275047	33267613	33268297	33274363	33275047	98	---	---	---	---	33268582	33268601	-	70	33267616	33275045
chr7	33276337	33280071	33276337	33276608	33279806	33280071	90	---	---	---	---	33279776	33279791	+	75	---	---
chr7	33295126	33309254	33295139	33295773	33308619	33309253	98	33295120	33295125	33309255	33309260	33296352	33296372	-	71	33295144	33309251
chr7	33337988	33343366	33337989	33338299	33343044	33343356	92	33337983	33337987	33343367	33343371	33343005	33343028	+	83	33337989	33343354
chr7	33353401	33366800	33353401	33356935	33363272	33366800	99	---	---	---	---	33357224	33357243	-	70	33353406	33366798
chr7	33371225	33389185	33371225	33372474	33387933	33389185	92	---	---	---	---	33373230	33373247	-	77	33371227	33389183
chr7	33371243	33388736	33371243	33372026	33387951	33388736	90	---	---	---	---	33372747	33372771	-	80	---	---
chr7	33374225	33383191	33374225	33375511	33381947	33383191	95	---	---	---	---	33375749	33375782	-	82	33374226	33383189
chr7	33398102	33407626	33398102	33399429	33406299	33407626	99	---	---	---	---	33405981	33405992	+	91	33398102	33407623
chr7	33417277	33433882	33417280	33417613	33433544	33433877	99	33417272	33417276	33433883	33433887	33433036	33433049	+	92	33417283	33433876
chr7	33425050	33434131	33425050	33425309	33433872	33434131	99	---	---	---	---	33425704	33425727	-	70	33425066	33434129
chr7	33440175	33452228	33440175	33441639	33450745	33452228	96	---	---	---	---	33450731	33450743	+	100	33440175	33452225
chr7	33510972	33525385	33510972	33511605	33524751	33525385	99	---	---	---	---	33512238	33512263	-	73	33510974	33525383
chr7	33525909	33529618	33525909	33526689	33528839	33529618	92	---	---	---	---	33528731	33528744	+	78	33525913	33529604
chr7	33532566	33549413	33532566	33534557	33547442	33549413	98	---	---	---	---	33534937	33534956	-	80	33532566	33549411
chr7	33542391	33556434	33542391	33547263	33551590	33556434	87	---	---	---	---	---	---	0	--	---	---
chr7	33542602	33554187	33542602	33544994	33551801	33554187	89	---	---	---	---	33551642	33551660	+	73	33542620	33554170
chr7	33558189	33568541	33558204	33561531	33565204	33568528	99	33558184	33558188	33568542	33568546	33565027	33565048	+	77	33558196	33568536
chr7	33574140	33578064	33574140	33575586	33576705	33578064	86	---	---	---	---	33576626	33576692	+	82	33574156	33578047
chr7	33592053	33601444	33592053	33592638	33600859	33601444	99	---	---	---	---	33592843	33592870	-	78	33592053	33601442
chr7	33627978	33643613	33627990	33633750	33637800	33643599	98	33627973	33627977	33643614	33643618	---	---	0	--	---	---
chr7	33655618	33667227	33655618	33656937	33665927	33667227	94	---	---	---	---	33657318	33657332	-	73	33655618	33667223
chr7	33669180	33690199	33669180	33672558	33686820	33690199	98	33669175	33669179	33690200	33690204	33673152	33673166	-	86	33669180	33690197
chr7	33674649	33683795	33674649	33677147	33681298	33683795	99	---	---	---	---	33677253	33677275	-	73	33674655	33683791
chr7	33695403	33704078	33695403	33696930	33702551	33704078	99	---	---	---	---	33702356	33702383	+	75	33695403	33704074
chr7	33720274	33730804	33720274	33721285	33729786	33730804	99	---	---	---	---	33729423	33729470	+	77	---	---
chr7	33742565	33750025	33742565	33743269	33749321	33750025	98	---	---	---	---	33749018	33749033	+	81	33742565	33750023
chr7	33762606	33774803	33762614	33764159	33773253	33774798	96	33762601	33762605	33774804	33774808	33764463	33764482	-	90	33762614	33774798
chr7	33782937	33792517	33782937	33783534	33791907	33792517	95	33782931	33782936	33792518	33792523	33791489	33791512	+	70	33782937	33792514
chr7	33805149	33826490	33805149	33805760	33825879	33826490	97	---	---	---	---	33825459	33825482	+	70	33805149	33826487
chr7	33806892	33818698	33806892	33810276	33815310	33818698	97	---	---	---	---	33815145	33815226	+	76	33806892	33818695
chr7	33836280	33845125	33836280	33837325	33844029	33845125	88	---	---	---	---	33843772	33843791	+	85	33836293	33845123
chr7	33845397	33854553	33845397	33846763	33853226	33854553	93	---	---	---	---	33847037	33847087	-	72	33845398	33854551
chr7	33854572	33868144	33854572	33855844	33866880	33868144	95	---	---	---	---	33856237	33856256	-	85	33854575	33868138
chr7	33898163	33907604	33898168	33899461	33906276	33907589	97	33898158	33898162	33907605	33907609	33899647	33899659	-	100	33898168	33907600
chr7	33922179	33931025	33922179	33923372	33929789	33931025	93	---	---	---	---	33929517	33929550	+	79	33922180	33931023
chr7	33937153	33949300	33937167	33938910	33947542	33949286	99	33937147	33937152	33949301	33949306	33939276	33939311	-	75	33937167	33949286
chr7	33952598	33956544	33952598	33953269	33955882	33956544	95	---	---	---	---	33955844	33955863	+	85	33952601	33956542
chr7	33959222	33979300	33959223	33960309	33978187	33979296	93	33959217	33959221	33979301	33979305	33961167	33961185	-	73	33959223	33979294
chr7	33960620	33968100	33960620	33961312	33967407	33968100	97	---	---	---	---	33967110	33967123	+	78	33960621	33968092
chr7	33985868	34001270	33985868	33990471	33996663	34001266	99	33985853	33985867	34001271	34001285	33990762	33990777	-	87	33985868	34001263
chr7	34007783	34019644	34007783	34008259	34019168	34019644	99	---	---	---	---	34008516	34008564	-	81	34007783	34019642
chr7	34028463	34037744	34028463	34029698	34036509	34037744	99	---	---	---	---	34036191	34036202	+	91	34028463	34037742
chr7	34047262	34055965	34047277	34048489	34054728	34055965	95	34047257	34047261	34055966	34055970	34054480	34054505	+	76	34047275	34055963
chr7	34058517	34066471	34058517	34059691	34065297	34066471	95	---	---	---	---	34065017	34065049	+	72	34058518	34066469
chr7	34068932	34083300	34068944	34069577	34082667	34083300	98	34068927	34068931	34083301	34083305	34082071	34082090	+	70	34068937	34083298
chr7	34101234	34112445	34101234	34102756	34110921	34112445	99	---	---	---	---	34110584	34110604	+	76	---	---
chr7	34137164	34146209	34137164	34138323	34145025	34146209	94	---	---	---	---	34144691	34144716	+	80	---	---
chr7	34148720	34159678	34148720	34151753	34156625	34159678	94	---	---	---	---	34156400	34156418	+	73	34148730	34159676
chr7	34174281	34183272	34174281	34175577	34181996	34183272	97	---	---	---	---	34181722	34181757	+	86	34174281	34183265
chr7	34178137	34188393	34178152	34181732	34184801	34188385	91	34178132	34178136	34188394	34188398	34181767	34181785	-	78	---	---
chr7	34189814	34203883	34189815	34190444	34203254	34203883	99	34189809	34189813	34203884	34203888	34191019	34191038	-	70	34189815	34203881
chr7	34206842	34221354	34206842	34210469	34217726	34221354	98	---	---	---	---	34210815	34210832	-	72	---	---
chr7	34267413	34276840	34267422	34268012	34276236	34276826	99	34267408	34267412	34276841	34276845	34276003	34276030	+	78	34267415	34276825
chr7	34280299	34293954	34280299	34281912	34292393	34293954	93	---	---	---	---	34291955	34291969	+	73	34280299	34293952
chr7	34309034	34318349	34309034	34310286	34317051	34318349	93	---	---	---	---	34310592	34310603	-	91	34309039	34318347
chr7	34321074	34336016	34321074	34322643	34334402	34336016	94	---	---	---	---	34333815	34333843	+	72	34321075	34336012
chr7	34358656	34375410	34358656	34358958	34375109	34375410	97	---	---	---	---	34359352	34359379	-	82	34358657	34375397
chr7	34364162	34373556	34364162	34365474	34372247	34373556	98	---	---	---	---	34365798	34365813	-	81	34364163	34373554
chr7	34380781	34387796	34380781	34382488	34386082	34387796	98	---	---	---	---	34382618	34382656	-	79	34380781	34387793
chr7	34400233	34406441	34400236	34400503	34406169	34406436	92	34400227	34400232	34406442	34406447	34405894	34405912	+	73	---	---
chr7	34416853	34421057	34416853	34417486	34420423	34421057	86	34416848	34416852	34421058	34421062	34420277	34420295	+	73	34416853	34421056
chr7	34425115	34443600	34425115	34425615	34443100	34443600	94	---	---	---	---	34426470	34426490	-	71	34425115	34443599
chr7	34429026	34436346	34429037	34429715	34435669	34436345	99	34429021	34429025	34436347	34436351	34435413	34435426	+	78	34429028	34436344
chr7	34451903	34468346	34451905	34452575	34467662	34468332	96	34451897	34451902	34468347	34468352	34467014	34467031	+	77	34451905	34468343
chr7	34456271	34465157	34456271	34457557	34463939	34465157	90	---	---	---	---	34463665	34463698	+	82	34456271	34465154
chr7	34490582	34509406	34490582	34491250	34508737	34509406	96	---	---	---	---	34492051	34492073	-	73	34490588	34509404
chr7	34500969	34515667	34500969	34501841	34514796	34515667	87	---	---	---	---	34502280	34502300	-	80	---	---
chr7	34511018	34522475	34511018	34511650	34521859	34522475	88	---	---	---	---	34512018	34512037	-	85	34511029	34522471
chr7	34511048	34522307	34511048	34511485	34521889	34522307	86	---	---	---	---	34511901	34511928	-	71	---	---
chr7	34539728	34548664	34539741	34540956	34547391	34548649	94	34539723	34539727	34548665	34548669	34541194	34541227	-	82	34539728	34548658
chr7	34540063	34548661	34540066	34540956	34547721	34548649	93	34540058	34540062	34548662	34548666	34541194	34541227	-	82	34540068	34548658
chr7	34552743	34564161	34552743	34553738	34563166	34564161	98	---	---	---	---	34562903	34562932	+	70	34552761	34564159
chr7	34564157	34575699	34564162	34564813	34575043	34575694	96	34564152	34564156	34575700	34575704	34574556	34574573	+	77	34564164	34575698
chr7	34576528	34590425	34576534	34578196	34588740	34590414	95	34576523	34576527	34590426	34590430	34578687	34578705	-	78	34576534	34590420
chr7	34599837	34605914	34599837	34601640	34604114	34605914	96	---	---	---	---	34603991	34604004	+	71	---	---
chr7	34615318	34627099	34615318	34618046	34624325	34627099	97	---	---	---	---	34618336	34618360	-	84	34615318	34627097
chr7	34647516	34653521	34647516	34647719	34653318	34653521	96	---	---	---	---	34653274	34653297	+	75	34647519	34653519
chr7	34655373	34665951	34655373	34656651	34664663	34665950	95	34655368	34655372	34665952	34665956	34657008	34657047	-	75	34655373	34665950
chr7	34667389	34680946	34667389	34671295	34677039	34680946	98	---	---	---	---	34676811	34676838	+	75	34667390	34680944
chr7	34680949	34692718	34680949	34683445	34690181	34692718	92	---	---	---	---	34683735	34683759	-	88	---	---
chr7	34693604	34701123	34693618	34694282	34700444	34701108	97	34693599	34693603	34701124	34701128	34700188	34700266	+	70	34693611	34701121
chr7	34707536	34716487	34707537	34711214	34712800	34716477	99	34707531	34707535	34716488	34716492	34711267	34711313	-	78	34707537	34716484
chr7	34727331	34741096	34727331	34727956	34740470	34741096	95	---	---	---	---	34728526	34728541	-	87	34727331	34741093
chr7	34756623	34765577	34756623	34757891	34764316	34765577	98	---	---	---	---	34764045	34764079	+	82	34756624	34765572
chr7	34766613	34774079	34766613	34768683	34771968	34774079	92	---	---	---	---	34771888	34771901	+	92	34766614	34774076
chr7	34776341	34779959	34776341	34777087	34779217	34779959	98	---	---	---	---	34779126	34779143	+	72	34776341	34779957
chr7	34803089	34810562	34803094	34803767	34809875	34810547	98	34803084	34803088	34810563	34810567	34804049	34804066	-	72	34803094	34810552
[truncated: 8,167 more rows]
