# Supplementary material for: LtrDetector: A tool-suite for detecting long terminal repeat retrotransposons de-novo
Source: BMC Genomics. 2019 Jun 3;20:450. doi: 10.1186/s12864-019-5796-9 (PMC6547461; doi:10.1186/s12864-019-5796-9)
Supplement: Supplementary file 9 — LTR retrotransposons found by LtrDetector in Zea mays. This compressed file (.tar.gz) includes the LTR retrotransposons found by LtrDetector in BED format. (TAR.GZ 4278 kb) [file 12864_2019_5796_MOESM9_ESM.gz › zmays/chr5Detector.bed]

SeqID	Retrotransposon	Left_LTR	Right_LTR		Left_TSD	Right_TSD	Polypurine Tract		TG	CA
	Start	End	Start	End	Start	End	ID	Start	End	Start	End	Start	End	Strand	Purine%	Start	End
chr5	1773	6429	1778	4097	4097	6416	98	1767	1772	6430	6435	---	---	0	--	1783	6425
chr5	100950	113075	100952	101155	112866	113069	88	100943	100949	113076	113082	112290	112341	+	76	---	---
chr5	108596	117539	108596	109211	116924	117539	91	---	---	---	---	116727	116753	+	77	108596	117537
chr5	126051	128618	126051	126582	128086	128618	94	---	---	---	---	127986	127997	+	75	126053	128608
chr5	136492	152897	136492	136620	152769	152897	95	---	---	---	---	152063	152090	+	75	136501	152893
chr5	141596	149059	141599	142270	148383	149053	97	141591	141595	149060	149064	142448	142526	-	72	141599	149057
chr5	167617	189598	167617	168247	188975	189598	95	---	---	---	---	188087	188144	+	74	167617	189595
chr5	171880	179675	171880	173154	178408	179675	98	---	---	---	---	173330	173374	-	71	171880	179673
chr5	201466	222444	201466	204378	219501	222444	96	---	---	---	---	218827	218863	+	86	---	---
chr5	205526	212964	205526	206204	212286	212964	98	---	---	---	---	206474	206497	-	70	205526	212962
chr5	223591	232380	223591	224486	231502	232380	93	---	---	---	---	231200	231228	+	89	---	---
chr5	249670	253842	249670	250065	253450	253839	89	249664	249669	253843	253848	250218	250235	-	72	249674	253838
chr5	286285	306870	286285	286973	306182	306870	98	---	---	---	---	287896	287915	-	70	286285	306868
chr5	291171	304886	291171	295061	300997	304886	98	---	---	---	---	300742	300765	+	75	---	---
chr5	346220	359520	346220	347899	357862	359520	95	---	---	---	---	348318	348332	-	73	346220	359516
chr5	363466	370920	363466	364137	370247	370920	97	---	---	---	---	369948	369965	+	72	363469	370918
chr5	390066	399342	390066	390742	398658	399334	96	390061	390065	399343	399347	391106	391137	-	75	390066	399337
chr5	400554	413100	400554	401069	412585	413100	97	---	---	---	---	412198	412226	+	72	---	---
chr5	423372	445179	423373	425787	442756	445172	93	423367	423371	445180	445184	441908	441926	+	84	423380	445175
chr5	449885	469804	449890	451212	468514	469798	96	449880	449884	469805	469809	451904	451918	-	86	449885	469803
chr5	453760	464258	453772	457194	460839	464258	99	453754	453759	464259	464264	457253	457343	-	78	453760	464256
chr5	474955	479988	474955	475097	479845	479988	97	---	---	---	---	475280	475324	-	71	474956	479986
chr5	490332	499339	490332	491567	498064	499339	96	---	---	---	---	497790	497823	+	79	490332	499337
chr5	490332	499031	490332	491257	498064	499031	95	---	---	---	---	497790	497823	+	79	490332	499012
chr5	499338	521152	499338	501198	519290	521152	97	---	---	---	---	501958	501982	-	92	---	---
chr5	501739	514885	501739	502920	513703	514885	96	---	---	---	---	503436	503460	-	76	501742	514883
chr5	518834	521477	518834	519143	521172	521477	93	---	---	---	---	521070	521121	+	73	518837	521475
chr5	533538	547953	533538	534167	547324	547953	98	---	---	---	---	546727	546747	+	71	533538	547951
chr5	548193	564425	548193	549336	563322	564425	90	---	---	---	---	563129	563156	+	71	---	---
chr5	548193	564486	548193	549397	563322	564486	91	---	---	---	---	563129	563156	+	71	548193	564482
chr5	555756	563073	555768	556418	562417	563067	99	555749	555755	563074	563080	556702	556718	-	70	555761	563072
chr5	575840	597354	575840	576502	596691	597354	97	---	---	---	---	595737	595756	+	75	575840	597352
chr5	580848	595067	580848	581473	594440	595067	98	---	---	---	---	582025	582045	-	71	580849	595065
chr5	605879	616626	605884	606110	616393	616620	86	605874	605878	616627	616631	615935	615953	+	78	605884	616621
chr5	620417	627770	620417	621056	627125	627770	98	---	---	---	---	621339	621356	-	72	620417	627767
chr5	644383	652647	644392	647389	649650	652647	96	644377	644382	652648	652653	647445	647486	-	78	---	---
chr5	660383	669908	660383	661710	668581	669908	99	---	---	---	---	668376	668388	+	100	660386	669906
chr5	723578	737307	723578	725037	735647	737307	85	---	---	---	---	725498	725513	-	100	723581	737305
chr5	749356	753068	749356	749835	752626	753068	87	---	---	---	---	749945	749975	-	80	749356	753051
chr5	754913	773389	754913	756163	772159	773389	97	---	---	---	---	756723	756750	-	89	754913	773387
chr5	760424	769979	760424	761762	768641	769979	99	---	---	---	---	768297	768348	+	71	760424	769977
chr5	802864	821469	802864	803884	820452	821469	98	---	---	---	---	804641	804655	-	86	---	---
chr5	806803	815812	806803	807419	815185	815801	94	806796	806802	815813	815819	814961	814976	+	81	806804	815804
chr5	822148	831497	822158	823365	830276	831483	99	822143	822147	831498	831502	829955	829966	+	91	822158	831481
chr5	863986	876905	863986	864563	876329	876905	97	---	---	---	---	865118	865134	-	76	863986	876890
chr5	876903	886314	876903	877498	885722	886314	98	---	---	---	---	885404	885440	+	70	876904	886311
chr5	907324	916828	907324	908653	915481	916828	98	---	---	---	---	915164	915175	+	91	907327	916825
chr5	997735	1014717	997735	998392	1014060	1014717	99	---	---	---	---	998976	998999	-	79	997738	1014715
chr5	999678	1007091	999684	1000360	1006409	1007085	99	999673	999677	1007092	1007096	1000644	1000657	-	78	999685	1007079
chr5	1017051	1025939	1017051	1018679	1024311	1025939	99	---	---	---	---	1024116	1024143	+	71	1017051	1025937
chr5	1102351	1114656	1102359	1104619	1112391	1114653	99	1102345	1102350	1114657	1114662	1104889	1104907	-	73	1102356	1114654
chr5	1140816	1159277	1140816	1142079	1158038	1159277	93	---	---	---	---	1142583	1142607	-	72	1140816	1159268
chr5	1145025	1154557	1145033	1146358	1153231	1154557	99	1145020	1145024	1154558	1154562	1152887	1152938	+	71	1145031	1154555
chr5	1203168	1212679	1203168	1203755	1212092	1212679	99	---	---	---	---	1211675	1211698	+	70	1203171	1212675
chr5	1215722	1217996	1215722	1216859	1216859	1217996	98	---	---	---	---	---	---	0	--	---	---
chr5	1218119	1221366	1218122	1218662	1220830	1221362	95	1218114	1218118	1221367	1221371	1218734	1218745	-	75	1218125	1221365
chr5	1226563	1244358	1226571	1227608	1243289	1244354	86	1226557	1226562	1244359	1244364	1242615	1242639	+	76	---	---
chr5	1227602	1236261	1227602	1228662	1235213	1236261	93	---	---	---	---	1228801	1228836	-	80	1227604	1236250
chr5	1247477	1255655	1247477	1248609	1254521	1255655	95	---	---	---	---	1248869	1248905	-	70	1247487	1255650
chr5	1247654	1255190	1247663	1248139	1254707	1255185	90	1247649	1247653	1255191	1255195	1254378	1254392	+	86	1247672	1255182
chr5	1258944	1266125	1258944	1260149	1264859	1266125	93	---	---	---	---	1264688	1264704	+	82	1258944	1266123
chr5	1318764	1330254	1318764	1321367	1327652	1330254	99	---	---	---	---	1327337	1327361	+	84	1318764	1330252
chr5	1378454	1387452	1378454	1379737	1386166	1387452	99	---	---	---	---	1379968	1380001	-	79	1378454	1387450
chr5	1398355	1402830	1398355	1399416	1401747	1402830	93	---	---	---	---	1399457	1399474	-	77	1398357	1402815
chr5	1424475	1435778	1424475	1427354	1432915	1435778	98	---	---	---	---	1427548	1427561	-	92	1424475	1435776
chr5	1452820	1466945	1452820	1453440	1466324	1466944	98	1452815	1452819	1466946	1466950	1465679	1465696	+	77	1452824	1466941
chr5	1486201	1495724	1486207	1487516	1494373	1495722	95	1486196	1486200	1495725	1495729	1494052	1494063	+	91	---	---
chr5	1520860	1529284	1520860	1521550	1528556	1529284	93	---	---	---	---	1528356	1528398	+	76	1520861	1529281
chr5	1535742	1551157	1535742	1535890	1551001	1551157	93	---	---	---	---	1550246	1550265	+	70	---	---
chr5	1536038	1545570	1536038	1537360	1544247	1545570	99	---	---	---	---	1537668	1537679	-	91	1536038	1545567
chr5	1551152	1563385	1551157	1552955	1561587	1563385	99	1551147	1551151	1563386	1563390	1561187	1561222	+	75	1551157	1563382
chr5	1595900	1600775	1595900	1596003	1600672	1600775	99	---	---	---	---	1600530	1600541	+	75	1595900	1600773
chr5	1632915	1641772	1632915	1634550	1640137	1641772	99	---	---	---	---	1634772	1634784	-	92	1632915	1641770
chr5	1669651	1688268	1669660	1670990	1686927	1688266	99	1669645	1669650	1688269	1688274	1671751	1671786	-	72	1669660	1688259
chr5	1670478	1688227	1670478	1670951	1687754	1688227	99	---	---	---	---	1686939	1686968	+	83	1670486	1688219
chr5	1672134	1681138	1672134	1673365	1679907	1681138	99	---	---	---	---	1673602	1673635	-	82	1672148	1681134
chr5	1692935	1701875	1692935	1694174	1700664	1701875	96	---	---	---	---	1700355	1700388	+	73	1692935	1701871
chr5	1725168	1743574	1725168	1726409	1742312	1743574	97	---	---	---	---	1741771	1741795	+	76	1725168	1743572
chr5	1731832	1741309	1731838	1733130	1739986	1741300	97	1731825	1731831	1741310	1741316	1733316	1733328	-	100	1731838	1741298
chr5	1765541	1768984	1765541	1765866	1768659	1768984	88	---	---	---	---	---	---	0	--	1765546	1768983
chr5	1786166	1799960	1786166	1787850	1798289	1799960	99	---	---	---	---	1798017	1798036	+	90	1786168	1799958
chr5	1801382	1809246	1801386	1801547	1809078	1809237	90	1801376	1801381	1809247	1809252	1808701	1808712	+	75	1801383	1809228
chr5	1845246	1859212	1845246	1845866	1858592	1859212	99	---	---	---	---	1858002	1858021	+	70	1845247	1859209
chr5	1864466	1881319	1864466	1864637	1881148	1881319	93	---	---	---	---	1880573	1880621	+	71	1864469	1881310
chr5	1866321	1875284	1866321	1867599	1874021	1875284	97	---	---	---	---	1873749	1873782	+	82	1866321	1875274
chr5	1876216	1882836	1876224	1876743	1882327	1882826	85	1876209	1876215	1882837	1882843	1876999	1877022	-	75	1876228	1882833
chr5	1915662	1927468	1915662	1918057	1925072	1927468	99	---	---	---	---	1918292	1918369	-	75	1915663	1927466
chr5	1948433	1953851	1948445	1948981	1953300	1953836	99	1948428	1948432	1953852	1953856	1949096	1949117	-	72	1948442	1953844
chr5	1965197	1976973	1965197	1966887	1975283	1976973	99	---	---	---	---	1974994	1975012	+	73	1965197	1976971
chr5	2013641	2028296	2013647	2014254	2027685	2028290	94	2013636	2013640	2028297	2028301	2014803	2014816	-	78	2013647	2028295
chr5	2016897	2026140	2016897	2018252	2024682	2026140	90	---	---	---	---	2018490	2018524	-	80	2016897	2026138
chr5	2037550	2049090	2037550	2040310	2046328	2049090	99	---	---	---	---	2046072	2046163	+	71	2037550	2049087
chr5	2071269	2091719	2071269	2071998	2090991	2091719	93	---	---	---	---	2090123	2090164	+	73	---	---
chr5	2074623	2086711	2074623	2077802	2083495	2086711	95	---	---	---	---	2083239	2083330	+	71	2074623	2086709
chr5	2093607	2106808	2093607	2094182	2106234	2106808	90	---	---	---	---	2105631	2105655	+	72	2093611	2106807
chr5	2127114	2144145	2127114	2127934	2143309	2144145	94	---	---	---	---	2142540	2142573	+	70	---	---
chr5	2130413	2138833	2130413	2134015	2135229	2138833	99	---	---	---	---	2134067	2134106	-	72	2130413	2138830
chr5	2150476	2159940	2150476	2151807	2158630	2159940	97	---	---	---	---	2152113	2152124	-	91	2150476	2159938
chr5	2189808	2194731	2189808	2190256	2194285	2194731	85	---	---	---	---	2190416	2190444	-	82	2189811	2194722
chr5	2209215	2219273	2209215	2212725	2215761	2219273	99	2209210	2209214	2219274	2219278	2212842	2212864	-	95	2209215	2219271
chr5	2257300	2266038	2257300	2259518	2263819	2266038	99	---	---	---	---	2259638	2259660	-	95	---	---
chr5	2266158	2268821	2266158	2266471	2268510	2268821	99	---	---	---	---	2268422	2268444	+	82	2266163	2268819
chr5	2284689	2288793	2284689	2284966	2288521	2288793	97	---	---	---	---	---	---	0	--	2284692	2288778
chr5	2294000	2310434	2294000	2297718	2306718	2310434	99	---	---	---	---	2298116	2298134	-	73	2294012	2310426
chr5	2492632	2505391	2492632	2494131	2503915	2505391	97	---	---	---	---	2503508	2503573	+	75	2492635	2505387
chr5	2512860	2521833	2512860	2514130	2520568	2521833	98	---	---	---	---	2514368	2514401	-	79	2512863	2521831
chr5	2526562	2536027	2526562	2527878	2534711	2536027	98	---	---	---	---	2534394	2534405	+	91	2526562	2536025
chr5	2543588	2552886	2543588	2544827	2551646	2552886	99	---	---	---	---	2545133	2545144	-	91	2543588	2552884
chr5	2589516	2599069	2589525	2590297	2598297	2599069	99	2589511	2589515	2599070	2599074	2590554	2590583	-	83	---	---
chr5	2631032	2649483	2631042	2632385	2648133	2649476	99	2631027	2631031	2649484	2649488	2633111	2633125	-	86	2631038	2649480
chr5	2638600	2647498	2638600	2639824	2646257	2647498	98	---	---	---	---	2646003	2646017	+	93	2638600	2647496
chr5	2681642	2687272	2681642	2681835	2687080	2687272	92	---	---	---	---	2681894	2681948	-	70	---	---
chr5	2697522	2716632	2697522	2698832	2715318	2716632	98	---	---	---	---	2699599	2699617	-	78	2697522	2716629
chr5	2700858	2710547	2700863	2701450	2709945	2710532	99	2700853	2700857	2710548	2710552	2701656	2701683	-	75	2700860	2710544
chr5	2722815	2736485	2722818	2726837	2732457	2736476	99	2722810	2722814	2736486	2736490	2732228	2732251	+	70	2722819	2736474
chr5	2739301	2746685	2739309	2739987	2746007	2746685	99	2739294	2739300	2746686	2746692	2740268	2740285	-	72	2739301	2746682
chr5	2760437	2769345	2760437	2761671	2768118	2769345	96	---	---	---	---	2767846	2767879	+	79	2760437	2769343
chr5	2780213	2801975	2780213	2781847	2800400	2801975	95	---	---	---	---	2782548	2782567	-	75	2780213	2801970
chr5	2785786	2794711	2785786	2786568	2793951	2794711	96	---	---	---	---	2793581	2793598	+	72	---	---
chr5	2786848	2804945	2786848	2789609	2802214	2804945	89	---	---	---	---	2801583	2801607	+	72	---	---
chr5	2787202	2804538	2787202	2789202	2802561	2804538	91	---	---	---	---	2789811	2789847	-	81	---	---
chr5	2791864	2806431	2791864	2792331	2805967	2806431	90	---	---	---	---	2792793	2792824	-	78	---	---
chr5	2806718	2823685	2806718	2807288	2823115	2823685	98	---	---	---	---	2822413	2822436	+	75	---	---
chr5	2813287	2821981	2813287	2814564	2820722	2821981	98	---	---	---	---	2820415	2820450	+	72	2813288	2821979
chr5	2819865	2823830	2819865	2821739	2821981	2823830	85	---	---	---	---	2821777	2821805	-	96	---	---
chr5	2903968	2924656	2903968	2904864	2923760	2924656	99	---	---	---	---	2905683	2905700	-	72	2903969	2924652
chr5	2916508	2925078	2916508	2916942	2924644	2925078	99	---	---	---	---	2924279	2924291	+	92	---	---
chr5	2927061	2940056	2927061	2927480	2939635	2940056	92	---	---	---	---	2927987	2927999	-	76	---	---
chr5	2948102	2960724	2948102	2949033	2959793	2960724	100	---	---	---	---	2949557	2949570	-	71	2948112	2960722
chr5	2949646	2962897	2949654	2951135	2961345	2962896	94	2949641	2949645	2962898	2962902	2951184	2951211	-	78	2949652	2962890
chr5	2964696	2973087	2964696	2965424	2972360	2973087	99	---	---	---	---	2965738	2965762	-	84	2964700	2973083
chr5	2981003	2993224	2981003	2981156	2993071	2993224	99	---	---	---	---	2992475	2992513	+	100	2981003	2993206
chr5	2981185	2993071	2981185	2984131	2990126	2993071	99	---	---	---	---	2984363	2984386	-	75	2981192	2993069
chr5	3002957	3012490	3002965	3004289	3011158	3012482	99	3002951	3002956	3012491	3012496	3010814	3010866	+	71	3002966	3012482
chr5	3021918	3031846	3021928	3025070	3028690	3031833	99	3021912	3021917	3031847	3031852	3025124	3025222	-	76	3021926	3031831
chr5	3034694	3055686	3034700	3035946	3054408	3055673	95	3034689	3034693	3055687	3055691	3036678	3036692	-	86	3034703	3055667
chr5	3038194	3047221	3038194	3039801	3045615	3047221	95	---	---	---	---	3039898	3039914	-	82	3038194	3047218
chr5	3061227	3066742	3061240	3061809	3066162	3066731	97	3061222	3061226	3066743	3066747	3065944	3066012	+	76	3061238	3066729
chr5	3079072	3088538	3079072	3080934	3086702	3088538	96	---	---	---	---	3081171	3081214	-	70	3079076	3088520
chr5	3092472	3102550	3092472	3093122	3101888	3102550	96	---	---	---	---	3093308	3093325	-	72	3092472	3102547
chr5	3109000	3117492	3109000	3109839	3116653	3117492	85	---	---	---	---	3110017	3110034	-	83	---	---
chr5	3127101	3131818	3127101	3127343	3131579	3131818	86	---	---	---	---	3131367	3131413	+	74	3127109	3131804
chr5	3180772	3192839	3180772	3180879	3192732	3192839	98	---	---	---	---	3181416	3181449	-	73	---	---
chr5	3189730	3194739	3189730	3191635	3192834	3194739	99	---	---	---	---	---	---	0	--	---	---
chr5	3216357	3225752	3216361	3217673	3224388	3225739	95	3216351	3216356	3225753	3225758	3217978	3217989	-	91	3216361	3225736
chr5	3252908	3267160	3252908	3253523	3266545	3267160	99	---	---	---	---	3254161	3254175	-	73	3252908	3267156
chr5	3297317	3311392	3297317	3297943	3310766	3311392	98	---	---	---	---	3298500	3298519	-	70	3297317	3311390
chr5	3313501	3329918	3313501	3313612	3329807	3329918	99	---	---	---	---	3314406	3314422	-	94	3313502	3329913
chr5	3316015	3324925	3316015	3317232	3323666	3324925	95	---	---	---	---	3317470	3317502	-	81	3316030	3324923
chr5	3316722	3324748	3316723	3317050	3324398	3324743	93	3316716	3316721	3324749	3324754	3317345	3317374	-	73	3316726	3324740
chr5	3329920	3339335	3329920	3331188	3338008	3339335	94	---	---	---	---	3331494	3331505	-	91	3329920	3339333
chr5	3414422	3417235	3414422	3414693	3416964	3417235	91	---	---	---	---	3414719	3414732	-	71	3414422	3417231
chr5	3437459	3456406	3437459	3438674	3455191	3456406	99	---	---	---	---	3439442	3439456	-	86	---	---
chr5	3445663	3455191	3445663	3446988	3453866	3455191	99	---	---	---	---	3453547	3453558	+	91	3445663	3455188
chr5	3501477	3510308	3501477	3503109	3508676	3510308	99	---	---	---	---	3503333	3503345	-	92	3501477	3510305
chr5	3510553	3529169	3510562	3511834	3527837	3529166	95	3510542	3510552	3529170	3529180	3527122	3527136	+	86	3510562	3529167
chr5	3512236	3521404	3512236	3513560	3520080	3521404	99	---	---	---	---	3519794	3519818	+	80	3512245	3521401
chr5	3531249	3535007	3531249	3532078	3534202	3535007	95	---	---	---	---	3534119	3534136	+	72	3531257	3535005
chr5	3555271	3573735	3555271	3555789	3573215	3573735	98	---	---	---	---	3572512	3572531	+	95	---	---
chr5	3557237	3566170	3557244	3558875	3564541	3566170	99	3557232	3557236	3566171	3566175	3559041	3559068	-	75	3557244	3566168
chr5	3595637	3600780	3595637	3596338	3600044	3600768	92	3595632	3595636	3600781	3600785	3596340	3596370	-	100	---	---
chr5	3638948	3652489	3638948	3640701	3650739	3652489	94	---	---	---	---	3650399	3650412	+	85	---	---
chr5	3639019	3652811	3639019	3641023	3650810	3652811	93	---	---	---	---	3641193	3641208	-	81	---	---
chr5	3646124	3655396	3646124	3647345	3654143	3655396	95	---	---	---	---	3653825	3653836	+	91	3646124	3655394
chr5	3647884	3665765	3647884	3648755	3664897	3665765	92	---	---	---	---	3664189	3664216	+	71	---	---
chr5	3648120	3665618	3648124	3648601	3665136	3665613	93	3648115	3648119	3665619	3665623	3648931	3648949	-	73	---	---
chr5	3656854	3664898	3656854	3658115	3663640	3664898	99	---	---	---	---	3663373	3663406	+	82	3656861	3664895
chr5	3665755	3674818	3665755	3667029	3673544	3674818	99	---	---	---	---	3667267	3667300	-	85	3665755	3674815
chr5	3686347	3697295	3686347	3687057	3696585	3697295	99	---	---	---	---	3687477	3687493	-	70	3686347	3697280
chr5	3707447	3718173	3707447	3711284	3714713	3718166	86	3707442	3707446	3718174	3718178	3714602	3714617	+	81	3707462	3718166
chr5	3740038	3751343	3740038	3740152	3751229	3751343	98	---	---	---	---	3750833	3750921	+	80	3740041	3751339
chr5	3740152	3749607	3740152	3741464	3748294	3749607	99	---	---	---	---	3741650	3741662	-	100	3740152	3749605
chr5	3777599	3790317	3777599	3779023	3788824	3790317	94	---	---	---	---	3788419	3788474	+	78	3777599	3790313
chr5	3777889	3789646	3777889	3778352	3789128	3789646	88	---	---	---	---	3788810	3788831	+	86	3777894	3789642
chr5	3796852	3815298	3796852	3798080	3814050	3815298	96	---	---	---	---	3813460	3813487	+	89	3796852	3815296
chr5	3798497	3808023	3798497	3799819	3806700	3808023	99	---	---	---	---	3806382	3806393	+	91	3798498	3808020
chr5	3841093	3851470	3841093	3842584	3849995	3851470	98	---	---	---	---	3842838	3842864	-	74	3841104	3851468
chr5	3908070	3919858	3908079	3909767	3918166	3919854	99	3908064	3908069	3919859	3919864	3917877	3917895	+	73	3908079	3919851
chr5	3935297	3946961	3935306	3935781	3946484	3946959	99	3935291	3935296	3946962	3946967	3946095	3946144	+	70	3935302	3946957
chr5	3956193	3961944	3956193	3956334	3961803	3961944	99	---	---	---	---	3961625	3961681	+	89	3956193	3961942
chr5	3981888	3994579	3981888	3983366	3993152	3994579	94	---	---	---	---	3983702	3983767	-	75	3981888	3994578
chr5	3995211	4010011	3995211	3996716	4008503	4010011	96	---	---	---	---	3997275	3997303	-	72	3995211	4010009
chr5	4010699	4020070	4010699	4011284	4019486	4020070	99	---	---	---	---	4011489	4011516	-	78	4010699	4020068
chr5	4031297	4040820	4031297	4032617	4039500	4040820	99	---	---	---	---	4039181	4039192	+	91	4031297	4040818
chr5	4071848	4081923	4071848	4075228	4078555	4081923	96	---	---	---	---	4078429	4078443	+	80	---	---
chr5	4128731	4142462	4128731	4128946	4142247	4142462	95	---	---	---	---	4142006	4142020	+	73	---	---
chr5	4132616	4139987	4132623	4133283	4139315	4139975	99	4132611	4132615	4139988	4139992	4139013	4139030	+	72	4132617	4139979
chr5	4160157	4167984	4160164	4160741	4167415	4167983	93	4160151	4160156	4167985	4167990	4160991	4161010	-	85	---	---
chr5	4168157	4177609	4168157	4169492	4176298	4177609	97	---	---	---	---	4175982	4175993	+	91	4168158	4177607
chr5	4181833	4194815	4181834	4183053	4193575	4194802	93	4181827	4181832	4194816	4194821	4183305	4183324	-	85	4181834	4194814
chr5	4195216	4202095	4195216	4196927	4200383	4202095	99	---	---	---	---	4200218	4200250	+	78	4195216	4202093
chr5	4219393	4232777	4219393	4221251	4230976	4232777	95	---	---	---	---	4221665	4221681	-	70	4219393	4232772
chr5	4253420	4259605	4253420	4254280	4258760	4259605	97	---	---	---	---	4258577	4258589	+	76	4253420	4259603
chr5	4280488	4295424	4280488	4281740	4294168	4295424	93	---	---	---	---	4282273	4282287	-	80	---	---
chr5	4294168	4303108	4294168	4295424	4301870	4303108	95	---	---	---	---	4295663	4295696	-	79	---	---
chr5	4336198	4350952	4336201	4336472	4350673	4350944	98	4336193	4336197	4350953	4350957	4349963	4349978	+	75	4336203	4350942
chr5	4337756	4346645	4337756	4339379	4345022	4346645	99	---	---	---	---	4344796	4344808	+	84	4337756	4346643
chr5	4352460	4361279	4352460	4353604	4360154	4361279	98	---	---	---	---	4353843	4353876	-	76	---	---
chr5	4389934	4403881	4389934	4390199	4403619	4403881	91	---	---	---	---	4390596	4390632	-	70	4389939	4403878
chr5	4392710	4402204	4392710	4394007	4400888	4402204	98	---	---	---	---	4400689	4400701	+	100	4392710	4402201
chr5	4439534	4444431	4439534	4439790	4444175	4444431	99	---	---	---	---	4439980	4439991	-	83	4439534	4444429
chr5	4498801	4519748	4498802	4499442	4519090	4519734	95	4498795	4498800	4519749	4519754	4518336	4518358	+	82	---	---
chr5	4498802	4519326	4498802	4499094	4519034	4519326	97	---	---	---	---	4518336	4518358	+	82	---	---
chr5	4547541	4567096	4547541	4551142	4563594	4567096	95	---	---	---	---	4562971	4563008	+	86	4547543	4567092
chr5	4553149	4562546	4553157	4554451	4561222	4562538	97	4553144	4553148	4562547	4562551	4554769	4554789	-	76	4553153	4562545
chr5	4588834	4598352	4588840	4590181	4597021	4598342	97	4588829	4588833	4598353	4598357	4596702	4596713	+	91	4588840	4598340
chr5	4634638	4643546	4634640	4635394	4642810	4643545	96	4634633	4634637	4643547	4643551	4642616	4642643	+	85	4634641	4643543
chr5	4648049	4657432	4648049	4649282	4656158	4657432	95	---	---	---	---	4656112	4656140	+	82	---	---
chr5	4718487	4737179	4718489	4719956	4735703	4737168	99	4718482	4718486	4737180	4737184	4734953	4734983	+	80	4718489	4737164
chr5	4722034	4733336	4722034	4724907	4730466	4733336	99	---	---	---	---	4725100	4725113	-	85	4722035	4733333
chr5	4739760	4760542	4739760	4741005	4759271	4760542	97	---	---	---	---	4758453	4758474	+	81	4739762	4760540
chr5	4746566	4755425	4746568	4747722	4754267	4755424	99	4746561	4746565	4755426	4755430	4754019	4754048	+	76	4746583	4755422
chr5	4802825	4811549	4802825	4803783	4810610	4811549	97	---	---	---	---	4804089	4804100	-	91	4802828	4811546
chr5	4812403	4821864	4812403	4813711	4820571	4821864	97	---	---	---	---	4820255	4820266	+	91	4812404	4821862
chr5	4829425	4842160	4829425	4831087	4840610	4842160	90	---	---	---	---	4831484	4831498	-	73	4829425	4842158
chr5	4858697	4867589	4858697	4859948	4866372	4867589	96	4858691	4858696	4867590	4867595	4866101	4866134	+	82	4858697	4867587
chr5	4928635	4937553	4928635	4929881	4936326	4937553	96	---	---	---	---	4936053	4936086	+	82	4928635	4937551
chr5	4938929	4947838	4938929	4939890	4946899	4947838	95	---	---	---	---	4946796	4946811	+	75	4938939	4947836
chr5	4940286	4960039	4940286	4944649	4955679	4960039	92	---	---	---	---	4955393	4955432	+	77	---	---
chr5	4941339	4958576	4941339	4943185	4956730	4958576	91	---	---	---	---	4956068	4956099	+	71	---	---
chr5	4960037	4974387	4960037	4960666	4973758	4974387	99	---	---	---	---	4961299	4961321	-	73	4960038	4974385
chr5	4997226	5006735	4997237	4997825	5006135	5006723	99	4997221	4997225	5006736	5006740	5005901	5005928	+	78	4997237	5006732
chr5	5007087	5013961	5007087	5007666	5013382	5013961	99	---	---	---	---	5013097	5013131	+	77	5007087	5013957
chr5	5019574	5028506	5019574	5020824	5027255	5028506	99	---	---	---	---	5021062	5021095	-	82	5019575	5028504
chr5	5029386	5035571	5029386	5031171	5033786	5035571	99	---	---	---	---	5033701	5033732	+	71	5029396	5035568
chr5	5042104	5046858	5042104	5042831	5046120	5046858	97	---	---	---	---	5045982	5045994	+	84	5042104	5046856
chr5	5056944	5070136	5056944	5058339	5068799	5070136	95	---	---	---	---	5058757	5058773	-	70	---	---
chr5	5074159	5078897	5074159	5076520	5076531	5078897	94	---	---	---	---	---	---	0	--	---	---
chr5	5081889	5093628	5081893	5082369	5093143	5093619	98	5081884	5081888	5093629	5093633	5092837	5092885	+	83	5081893	5093616
chr5	5105379	5112401	5105379	5107005	5110830	5112401	95	---	---	---	---	5107127	5107141	-	80	5105380	5112399
chr5	5136821	5139916	5136821	5137035	5139702	5139916	99	---	---	---	---	5137065	5137083	-	84	5136821	5139914
chr5	5165277	5174675	5165277	5166569	5173386	5174675	99	---	---	---	---	5166880	5166891	-	91	5165277	5174673
chr5	5193401	5202799	5193401	5194689	5201510	5202799	92	---	---	---	---	5201194	5201205	+	91	5193403	5202797
chr5	5196889	5217982	5196889	5197623	5217248	5217982	94	---	---	---	---	5216350	5216416	+	83	---	---
chr5	5197630	5208270	5197631	5198553	5207333	5208255	95	5197625	5197629	5208271	5208275	5207028	5207052	+	80	5197638	5208261
chr5	5200752	5212592	5200752	5202800	5210456	5212592	86	---	---	---	---	5210239	5210269	+	74	---	---
chr5	5213831	5223057	5213831	5215054	5221823	5223057	97	---	---	---	---	5221508	5221519	+	91	5213831	5223055
chr5	5254915	5263919	5254930	5256208	5262632	5263910	98	5254910	5254914	5263920	5263924	5256438	5256471	-	79	---	---
chr5	5264314	5278435	5264314	5270295	5272453	5278435	99	---	---	---	---	5272365	5272410	+	80	---	---
chr5	5292724	5306618	5292724	5294350	5304992	5306618	99	---	---	---	---	5304560	5304576	+	70	5292728	5306616
chr5	5353261	5363821	5353261	5354573	5362510	5363821	88	---	---	---	---	5354940	5354970	-	74	5353263	5363819
chr5	5354401	5363821	5354401	5354573	5363650	5363821	91	---	---	---	---	5354621	5354647	-	70	---	---
chr5	5362509	5371859	5362510	5363824	5370543	5371856	99	5362504	5362508	5371860	5371864	5370227	5370238	+	91	5362512	5371851
chr5	5386005	5394558	5386005	5386887	5393659	5394558	95	---	---	---	---	5387124	5387155	-	81	5386010	5394556
chr5	5397369	5405783	5397369	5398722	5404430	5405783	98	---	---	---	---	5398889	5398916	-	71	5397373	5405781
chr5	5428700	5447687	5428700	5430008	5446375	5447687	98	---	---	---	---	5445604	5445618	+	86	5428700	5447685
chr5	5430513	5440009	5430513	5431808	5438691	5440009	94	---	---	---	---	5432105	5432116	-	91	5430513	5440008
chr5	5485178	5494473	5485178	5486420	5493230	5494473	99	---	---	---	---	5492893	5492945	+	71	5485185	5494470
chr5	5518450	5527920	5518450	5519751	5526628	5527920	93	---	---	---	---	5526311	5526322	+	91	5518452	5527918
chr5	5534033	5548590	5534039	5537281	5545417	5548588	97	5534028	5534032	5548591	5548595	5537633	5537654	-	72	---	---
chr5	5554033	5559493	5554033	5554590	5558992	5559493	86	---	---	---	---	5554754	5554767	-	85	---	---
chr5	5569155	5582125	5569155	5570780	5580387	5582125	90	---	---	---	---	5571194	5571208	-	73	5569155	5582124
chr5	5596749	5607658	5596749	5599952	5604458	5607658	99	---	---	---	---	5604314	5604343	+	76	5596749	5607656
chr5	5626762	5638530	5626762	5627240	5638053	5638530	97	---	---	---	---	5637748	5637796	+	83	5626765	5638528
chr5	5648750	5665921	5648750	5650040	5664630	5665921	94	---	---	---	---	5664052	5664078	+	85	---	---
chr5	5667456	5673363	5667456	5667756	5673052	5673363	87	---	---	---	---	5672863	5672882	+	75	---	---
chr5	5667829	5673053	5667829	5667998	5672885	5673053	97	---	---	---	---	5672641	5672674	+	76	5667833	5673051
chr5	5673272	5676305	5673283	5674261	5675287	5676302	89	5673267	5673271	5676306	5676310	---	---	0	--	---	---
chr5	5686212	5693161	5686212	5687349	5692020	5693161	92	---	---	---	---	5691974	5691989	+	87	---	---
chr5	5693635	5700083	5693635	5695035	5698681	5700083	99	---	---	---	---	5698516	5698554	+	79	5693640	5700081
chr5	5700498	5709427	5700505	5701747	5708163	5709420	96	5700493	5700497	5709428	5709432	5701984	5702017	-	82	5700498	5709418
chr5	5709522	5725701	5709522	5710264	5724956	5725701	89	---	---	---	---	5724255	5724276	+	72	5709527	5725699
chr5	5710374	5717877	5710374	5711049	5717202	5717877	97	---	---	---	---	5716919	5716997	+	70	5710374	5717875
chr5	5741636	5754361	5741636	5743054	5752886	5754361	94	---	---	---	---	5743470	5743484	-	73	5741637	5754356
chr5	5768510	5776230	5768510	5770009	5774733	5776230	99	---	---	---	---	5770216	5770245	-	70	5768514	5776227
chr5	5778701	5790375	5778701	5781394	5787684	5790375	99	---	---	---	---	5781676	5781708	-	81	5778702	5790367
chr5	5841405	5851617	5841405	5844929	5848176	5851617	96	---	---	---	---	5848141	5848158	+	72	5841413	5851615
chr5	5868789	5876518	5868789	5872012	5873296	5876518	98	---	---	---	---	5873203	5873242	+	72	5868789	5876514
chr5	5889900	5898844	5889900	5891152	5897590	5898844	99	---	---	---	---	5891390	5891423	-	79	5889903	5898842
chr5	5898844	5914394	5898844	5899888	5913351	5914394	86	---	---	---	---	5900496	5900527	-	78	5898851	5914392
chr5	5899888	5910370	5899888	5902308	5907930	5910370	97	---	---	---	---	5902474	5902501	-	71	5899895	5910368
chr5	5918743	5931009	5918743	5920537	5929384	5931009	89	---	---	---	---	5928949	5928963	+	73	5918743	5931007
chr5	5936529	5956629	5936529	5936716	5956442	5956629	96	---	---	---	---	5955673	5955700	+	71	5936543	5956627
chr5	5940557	5949528	5940557	5941816	5948251	5949528	97	---	---	---	---	5942048	5942081	-	79	5940557	5949521
chr5	5954511	5964836	5954511	5954764	5964583	5964836	90	---	---	---	---	5954934	5954955	-	81	5954529	5964819
chr5	5994283	6002672	5994296	5997786	5999175	6002666	98	5994278	5994282	6002673	6002677	5999081	5999121	+	73	5994290	6002664
chr5	6005496	6025755	6005496	6006687	6024569	6025755	91	---	---	---	---	6007411	6007536	-	70	6005496	6025751
chr5	6008565	6021619	6008565	6009046	6021136	6021619	98	---	---	---	---	6020645	6020658	+	78	6008565	6021609
chr5	6029815	6049923	6029815	6030864	6048837	6049923	94	---	---	---	---	6031499	6031522	-	70	6029821	6049920
chr5	6036043	6048808	6036048	6039295	6045620	6048802	95	6036038	6036042	6048809	6048813	6039494	6039585	-	71	6036048	6048804
chr5	6054839	6076263	6054839	6056362	6074792	6076263	92	---	---	---	---	6073932	6073950	+	73	6054839	6076260
chr5	6066568	6074500	6066568	6067839	6073231	6074500	99	---	---	---	---	6072961	6072992	+	78	6066568	6074498
chr5	6121144	6129972	6121144	6122417	6128699	6129972	99	---	---	---	---	6122683	6122732	-	70	6121144	6129970
chr5	6131247	6140073	6131247	6132881	6138439	6140073	99	---	---	---	---	6133098	6133110	-	84	6131247	6140069
chr5	6158576	6162208	6158589	6158709	6162085	6162205	96	6158571	6158575	6162209	6162213	6158802	6158815	-	85	6158579	6162205
chr5	6199609	6202301	6199609	6200281	6201629	6202301	98	---	---	---	---	---	---	0	--	6199621	6202299
chr5	6220222	6226232	6220228	6220884	6225573	6226227	88	6220216	6220221	6226233	6226238	6225441	6225455	+	86	---	---
chr5	6227399	6241668	6227399	6228013	6241054	6241668	99	---	---	---	---	6240403	6240421	+	78	6227399	6241666
chr5	6246747	6265436	6246747	6248098	6264085	6265436	99	---	---	---	---	6248669	6248685	-	70	6246747	6265424
chr5	6256320	6266894	6256320	6257790	6265425	6266894	99	---	---	---	---	6258080	6258104	-	88	6256330	6266892
chr5	6281147	6290557	6281147	6282437	6289247	6290557	97	---	---	---	---	6288927	6288938	+	91	---	---
chr5	6305314	6323144	6305326	6306912	6321565	6323138	91	6305309	6305313	6323145	6323149	6307336	6307375	-	72	6305316	6323139
chr5	6307369	6316479	6307378	6308709	6315138	6316471	97	6307364	6307368	6316480	6316484	6314870	6314902	+	81	6307375	6316467
chr5	6325335	6331754	6325335	6326734	6330340	6331754	98	---	---	---	---	6330183	6330195	+	84	6325343	6331751
chr5	6356788	6366178	6356788	6358076	6364891	6366178	99	---	---	---	---	6358379	6358391	-	92	6356788	6366176
chr5	6369312	6378175	6369312	6372658	6374829	6378175	99	---	---	---	---	6372755	6372767	-	84	6369312	6378173
chr5	6386958	6396378	6386958	6388252	6395073	6396378	97	---	---	---	---	6388437	6388449	-	100	6386959	6396375
chr5	6408218	6415564	6408218	6408403	6415379	6415564	97	---	---	---	---	6408522	6408539	-	72	6408218	6415562
chr5	6432969	6439368	6432969	6433932	6438407	6439368	98	---	---	---	---	6434140	6434155	-	75	6432976	6439365
chr5	6451962	6465054	6451968	6452602	6464419	6465053	98	6451956	6451961	6465055	6465060	6463871	6463890	+	70	6451962	6465049
chr5	6471522	6489265	6471522	6472796	6487983	6489265	93	---	---	---	---	6473408	6473431	-	75	6471523	6489252
chr5	6474598	6484520	6474598	6476926	6482203	6484520	92	---	---	---	---	6482044	6482076	+	78	---	---
chr5	6494579	6507142	6494579	6497695	6503962	6507142	96	---	---	---	---	6503648	6503675	+	82	6494581	6507140
chr5	6516088	6529684	6516088	6519392	6526382	6529684	99	---	---	---	---	6526166	6526210	+	71	6516089	6529682
chr5	6536815	6539964	6536815	6537445	6539335	6539964	89	---	---	---	---	6537450	6537476	-	74	---	---
chr5	6559159	6568635	6559165	6560483	6567317	6568632	99	6559154	6559158	6568636	6568640	6560665	6560677	-	100	6559162	6568626
chr5	6592154	6599399	6592155	6593476	6598073	6599394	99	6592149	6592153	6599400	6599404	6593669	6593696	-	75	6592155	6599385
chr5	6657455	6669224	6657459	6657939	6668729	6669209	97	6657450	6657454	6669225	6669229	6658165	6658215	-	78	6657459	6669219
chr5	6670895	6679469	6670895	6671520	6678843	6679469	93	---	---	---	---	6671856	6671873	-	83	6670897	6679467
chr5	6681547	6696417	6681547	6682523	6695388	6696417	90	---	---	---	---	6694744	6694757	+	71	6681547	6696404
chr5	6729841	6748059	6729841	6730809	6746970	6748059	87	---	---	---	---	6746188	6746236	+	71	---	---
chr5	6737868	6746976	6737870	6739121	6745698	6746970	97	6737863	6737867	6746977	6746981	6739361	6739394	-	85	6737870	6746974
chr5	6737910	6746970	6737910	6739121	6745759	6746970	98	---	---	---	---	6739361	6739394	-	85	6737916	6746968
chr5	6757640	6772999	6757640	6758733	6771906	6772999	100	---	---	---	---	6759324	6759360	-	70	6757656	6772994
chr5	6784944	6793465	6784944	6788476	6789929	6793465	99	---	---	---	---	6789835	6789875	+	75	6784944	6793462
chr5	6807997	6817347	6807998	6809252	6816107	6817332	96	6807992	6807996	6817348	6817352	6809554	6809578	-	72	---	---
chr5	6817707	6827531	6817707	6821072	6824162	6827531	99	---	---	---	---	6821191	6821213	-	95	6817707	6827529
chr5	6827782	6835592	6827782	6828100	6835274	6835592	94	---	---	---	---	6834961	6834979	+	78	---	---
chr5	6837877	6844516	6837877	6838093	6844300	6844516	97	---	---	---	---	6838169	6838182	-	78	6837885	6844514
chr5	6845446	6852859	6845446	6846858	6851432	6852859	98	---	---	---	---	6851385	6851405	+	80	6845450	6852857
chr5	6845446	6854849	6845446	6848857	6851432	6854849	98	---	---	---	---	6851385	6851405	+	80	6845450	6854844
chr5	6850448	6855137	6850448	6850738	6854847	6855137	99	---	---	---	---	6854641	6854692	+	71	6850453	6855129
chr5	6884536	6894064	6884538	6885853	6892717	6894051	98	6884530	6884535	6894065	6894070	6886039	6886051	-	100	6884538	6894055
chr5	6910948	6929056	6910948	6911431	6928572	6929056	90	---	---	---	---	6927998	6928027	+	83	6910959	6929047
chr5	6918506	6926866	6918506	6920478	6924879	6926866	88	---	---	---	---	6920606	6920622	-	76	6918511	6926851
chr5	6964920	6976647	6964920	6967631	6973909	6976647	98	---	---	---	---	6967921	6967945	-	84	6964920	6976645
chr5	6979559	7001432	6979559	6982923	6998080	7001432	89	---	---	---	---	6997322	6997343	+	77	---	---
chr5	6996647	7005605	6996647	6997899	7004333	7005605	98	---	---	---	---	7004062	7004095	+	79	6996648	7005599
chr5	6996987	7005334	6996987	6997628	7004673	7005334	96	---	---	---	---	7004320	7004348	+	86	6997003	7005324
chr5	7011562	7033198	7011562	7014976	7029781	7033198	99	---	---	---	---	7029040	7029055	+	81	7011577	7033192
chr5	7017512	7027232	7017512	7018100	7026644	7027232	99	---	---	---	---	7018306	7018333	-	75	7017513	7027230
chr5	7052285	7061746	7052285	7053589	7060423	7061746	98	---	---	---	---	7053896	7053907	-	91	7052285	7061744
chr5	7067166	7088805	7067172	7068857	7087170	7088798	95	7067161	7067165	7088806	7088810	7069559	7069578	-	75	7067168	7088796
chr5	7072501	7082103	7072501	7073689	7080915	7082103	99	---	---	---	---	7074017	7074032	-	81	7072501	7082101
chr5	7161373	7170848	7161381	7162694	7169551	7170839	94	7161367	7161372	7170849	7170854	7162877	7162889	-	92	7161381	7170844
chr5	7215293	7233777	7215293	7216550	7232520	7233777	99	---	---	---	---	7231855	7231873	+	73	7215294	7233775
chr5	7218411	7227927	7218411	7219736	7226602	7227927	99	---	---	---	---	7226404	7226416	+	100	7218412	7227925
chr5	7268974	7278517	7268974	7269586	7277904	7278517	98	---	---	---	---	7269792	7269819	-	75	7268974	7278515
chr5	7279424	7287824	7279424	7280383	7286815	7287824	94	---	---	---	---	7280621	7280654	-	76	7279424	7287822
chr5	7299106	7313546	7299109	7299731	7312911	7313533	99	7299100	7299105	7313547	7313552	7300365	7300390	-	73	7299109	7313531
chr5	7322407	7339778	7322412	7327356	7334835	7339770	93	7322402	7322406	7339779	7339783	7327670	7327682	-	92	7322409	7339762
chr5	7331169	7340621	7331169	7332484	7339306	7340621	99	---	---	---	---	7332667	7332679	-	100	7331169	7340616
chr5	7409334	7420294	7409334	7410010	7419621	7420294	98	---	---	---	---	7410444	7410470	-	77	7409336	7420292
chr5	7435371	7444860	7435371	7436696	7443538	7444860	99	---	---	---	---	7436987	7437039	-	71	7435371	7444857
chr5	7450567	7465215	7450567	7451194	7464588	7465215	99	---	---	---	---	7463931	7463949	+	78	7450567	7465213
chr5	7473955	7482913	7473957	7475208	7481656	7482908	98	7473948	7473954	7482914	7482920	7481383	7481416	+	79	7473957	7482906
chr5	7491404	7497236	7491415	7491880	7496751	7497227	96	7491399	7491403	7497237	7497241	7496509	7496528	+	85	7491413	7497233
chr5	7570991	7586847	7570996	7572299	7585521	7586842	96	7570986	7570990	7586848	7586852	7572908	7572939	-	78	7570997	7586840
chr5	7577541	7583938	7577548	7578926	7582509	7583930	95	7577535	7577540	7583939	7583944	7579054	7579086	-	78	7577549	7583932
chr5	7578143	7583930	7578143	7578926	7583103	7583930	93	---	---	---	---	7579054	7579086	-	78	---	---
chr5	7602053	7610187	7602053	7605526	7606720	7610187	99	---	---	---	---	7606630	7606669	+	77	7602054	7610182
chr5	7627262	7636069	7627262	7631011	7632324	7636069	99	---	---	---	---	7631063	7631103	-	75	7627264	7636066
chr5	7638345	7656644	7638356	7639548	7655490	7656642	95	7638340	7638344	7656645	7656649	7640279	7640297	-	73	7638348	7656639
chr5	7644258	7653659	7644258	7644853	7653064	7653659	99	---	---	---	---	7652832	7652859	+	78	7644260	7653654
chr5	7659233	7667948	7659243	7661036	7666152	7667942	94	7659228	7659232	7667949	7667953	7661181	7661217	-	78	---	---
chr5	7661030	7680658	7661030	7664321	7677364	7680658	91	---	---	---	---	7664922	7664933	-	83	7661033	7680641
chr5	7670032	7686925	7670032	7674214	7682755	7686925	91	---	---	---	---	7682328	7682354	+	74	---	---
chr5	7676068	7681979	7676068	7677364	7680658	7681979	87	---	---	---	---	7677461	7677484	-	79	7676068	7681977
chr5	7680658	7690180	7680658	7681982	7688856	7690180	99	---	---	---	---	7682271	7682323	-	71	7680658	7690175
chr5	7753427	7766127	7753427	7754889	7764685	7766127	97	---	---	---	---	7755233	7755298	-	74	7753427	7766125
chr5	7780222	7791197	7780222	7781535	7789882	7791197	98	---	---	---	---	7789488	7789505	+	83	7780222	7791195
chr5	7792778	7804416	7792788	7793814	7803332	7804409	93	7792773	7792777	7804417	7804421	7802891	7802907	+	70	---	---
chr5	7822217	7836799	7822219	7822596	7836409	7836785	95	7822212	7822216	7836800	7836804	7823268	7823286	-	78	---	---
chr5	7824060	7833058	7824060	7825344	7831774	7833058	99	---	---	---	---	7825575	7825608	-	79	7824060	7833056
chr5	7840563	7858927	7840568	7842294	7857132	7858921	94	7840558	7840562	7858928	7858932	7842852	7842880	-	72	7840568	7858918
chr5	7840568	7858403	7840568	7841776	7857132	7858403	93	---	---	---	---	7842508	7842524	-	70	---	---
chr5	7875192	7891208	7875192	7876173	7890271	7891208	89	---	---	---	---	7876697	7876716	-	70	7875196	7891206
chr5	7880131	7890275	7880138	7883381	7887024	7890271	99	7880126	7880130	7890276	7890280	7883474	7883562	-	78	7880139	7890269
chr5	7903296	7908471	7903296	7903723	7908044	7908471	99	---	---	---	---	7907935	7907952	+	77	7903296	7908469
chr5	7937926	7947737	7937926	7938138	7947525	7947737	94	---	---	---	---	7947107	7947130	+	75	7937927	7947724
chr5	7941935	7945994	7941935	7942236	7945713	7945994	90	---	---	---	---	7945577	7945594	+	83	---	---
chr5	7953627	7967080	7953627	7954928	7965892	7967080	89	---	---	---	---	7955378	7955397	-	70	7953631	7967076
chr5	7978219	7988254	7978231	7981486	7984986	7988240	99	7978214	7978218	7988255	7988259	7984811	7984890	+	77	7978223	7988235
chr5	8006187	8022843	8006187	8006547	8022486	8022843	92	---	---	---	---	8022254	8022283	+	83	8006203	8022824
chr5	8026147	8035579	8026154	8027458	8034286	8035574	98	8026141	8026146	8035580	8035585	8034087	8034099	+	100	8026148	8035572
chr5	8030088	8037947	8030096	8032469	8035574	8037945	92	8030083	8030087	8037948	8037952	8035543	8035557	+	73	8030089	8037940
chr5	8037939	8049336	8037940	8040017	8047259	8049336	99	8037934	8037938	8049337	8049341	8040089	8040113	-	76	8037944	8049334
chr5	8057181	8060099	8057181	8057516	8059766	8060099	94	---	---	---	---	8059687	8059709	+	78	8057182	8060097
chr5	8073701	8091239	8073701	8074274	8090663	8091239	98	---	---	---	---	8075075	8075094	-	80	---	---
chr5	8075743	8084668	8075755	8076980	8083413	8084654	97	8075738	8075742	8084669	8084673	8083146	8083179	+	82	8075760	8084666
chr5	8101127	8115688	8101127	8103418	8113397	8115688	99	---	---	---	---	8113272	8113291	+	80	8101128	8115686
chr5	8121883	8140812	8121896	8123484	8139225	8140812	99	8121878	8121882	8140813	8140817	8138634	8138655	+	72	---	---
chr5	8141771	8153754	8141771	8142732	8152791	8153754	99	---	---	---	---	8152411	8152425	+	73	---	---
chr5	8200757	8219919	8200763	8202230	8218577	8219904	87	8200752	8200756	8219920	8219924	8217853	8217867	+	86	8200769	8219911
chr5	8203843	8213359	8203843	8205164	8212038	8213359	99	---	---	---	---	8211694	8211745	+	71	8203843	8213357
chr5	8220798	8229762	8220811	8222065	8228509	8229760	98	8220793	8220797	8229763	8229767	8222304	8222338	-	82	8220812	8229757
chr5	8234334	8254896	8234334	8235340	8253888	8254896	91	---	---	---	---	8253112	8253126	+	73	8234341	8254895
chr5	8240491	8258008	8240491	8243617	8254885	8258008	95	---	---	---	---	8254738	8254753	+	81	---	---
chr5	8244731	8261057	8244731	8245456	8260375	8261057	93	---	---	---	---	8246125	8246143	-	94	8244749	8261052
chr5	8251640	8260385	8251650	8252109	8259922	8260381	98	8251635	8251639	8260386	8260390	8252365	8252384	-	80	8251646	8260384
chr5	8258541	8262928	8258541	8260375	8261094	8262928	93	---	---	---	---	8261063	8261078	+	75	8258545	8262926
chr5	8268657	8285726	8268661	8268934	8285455	8285718	93	8268652	8268656	8285727	8285731	8284630	8284644	+	93	8268665	8285716
chr5	8271988	8282078	8271988	8273485	8280582	8282078	99	---	---	---	---	8273554	8273587	-	73	8271988	8282075
chr5	8300079	8312890	8300079	8301564	8311405	8312889	99	8300074	8300078	8312891	8312895	8310996	8311061	+	75	8300080	8312887
chr5	8324025	8339933	8324025	8327801	8336171	8339933	95	---	---	---	---	8335927	8335945	+	89	8324026	8339930
chr5	8334371	8343281	8334374	8335635	8342014	8343279	99	8334364	8334370	8343282	8343288	8341696	8341738	+	72	8334374	8343277
chr5	8354773	8363135	8354773	8358182	8359850	8363129	94	8354768	8354772	8363136	8363140	8359757	8359797	+	73	8354774	8363127
chr5	8379700	8401666	8379700	8383024	8398341	8401666	97	---	---	---	---	8397603	8397616	+	78	8379700	8401664
chr5	8386604	8398300	8386615	8389906	8395003	8398294	99	8386599	8386603	8398301	8398305	8390097	8390118	-	77	8386604	8398292
chr5	8407838	8416752	8407838	8409082	8415507	8416752	99	---	---	---	---	8415244	8415277	+	82	8407838	8416749
chr5	8440521	8459931	8440521	8441368	8459082	8459931	97	---	---	---	---	8442143	8442161	-	73	8440524	8459920
chr5	8450306	8460363	8450312	8450717	8459928	8460355	92	8450301	8450305	8460364	8460368	8451099	8451118	-	90	8450319	8460355
chr5	8460430	8468763	8460430	8461055	8468140	8468763	96	---	---	---	---	8461336	8461364	-	89	8460438	8468753
chr5	8469598	8477526	8469598	8472907	8474222	8477526	99	---	---	---	---	8472957	8472997	-	73	8469598	8477523
chr5	8479001	8497169	8479001	8480236	8495896	8497169	92	---	---	---	---	8480621	8480644	-	75	8479003	8497166
chr5	8483103	8492369	8483103	8484338	8491145	8492369	97	---	---	---	---	8490827	8490838	+	91	8483103	8492366
chr5	8503072	8520305	8503072	8503780	8519597	8520305	99	---	---	---	---	8518814	8518830	+	76	8503072	8520301
chr5	8513291	8522992	8513291	8515972	8520300	8522981	99	8513286	8513290	8522993	8522997	8516104	8516132	-	79	---	---
chr5	8534895	8546573	8534895	8539260	8542207	8546573	99	---	---	---	---	8542110	8542138	+	82	8534895	8546571
chr5	8550714	8554663	8550714	8552489	8552888	8554663	99	---	---	---	---	8552788	8552821	+	79	---	---
chr5	8566163	8575036	8566163	8567367	8573791	8575035	95	8566158	8566162	8575037	8575041	8573471	8573501	+	77	8566163	8575024
chr5	8587765	8608384	8587775	8590936	8605211	8608373	99	8587760	8587764	8608385	8608389	8604575	8604613	+	71	8587776	8608380
chr5	8596453	8604234	8596453	8599677	8601011	8604234	99	---	---	---	---	8599729	8599768	-	72	8596453	8604231
chr5	8639147	8646470	8639147	8641182	8644450	8646470	93	---	---	---	---	---	---	0	--	8639163	8646464
chr5	8641177	8659611	8641177	8641420	8659368	8659611	95	---	---	---	---	8641587	8641603	-	76	8641181	8659598
chr5	8646470	8659368	8646470	8648017	8657770	8659368	94	---	---	---	---	8648440	8648454	-	73	8646470	8659366
chr5	8659598	8668574	8659610	8660834	8667335	8668562	94	8659592	8659597	8668575	8668580	8661073	8661105	-	81	8659608	8668560
chr5	8705348	8711831	8705348	8706372	8710852	8711831	94	---	---	---	---	8706579	8706594	-	75	8705348	8711826
chr5	8713573	8723024	8713581	8714890	8721708	8723016	98	8713568	8713572	8723025	8723029	8715194	8715205	-	91	8713581	8723020
chr5	8714207	8723016	8714207	8714890	8722333	8723016	98	---	---	---	---	8722067	8722092	+	88	8714218	8723014
chr5	8724812	8734726	8724812	8725386	8734149	8734723	96	8724806	8724811	8734727	8734732	8733731	8733754	+	70	8724812	8734723
chr5	8746504	8760116	8746511	8748135	8758491	8760114	99	8746499	8746503	8760117	8760121	8748556	8748570	-	73	8746511	8760114
chr5	8783357	8799250	8783361	8784770	8797836	8799240	97	8783350	8783356	8799251	8799257	8785382	8785401	-	70	---	---
chr5	8787441	8796905	8787441	8788733	8795594	8796905	98	---	---	---	---	8788918	8788930	-	100	8787441	8796903
chr5	8824294	8834509	8824294	8827587	8831217	8834509	99	---	---	---	---	8831060	8831158	+	75	8824294	8834507
chr5	8836989	8845930	8836989	8838255	8844706	8845930	96	---	---	---	---	8844443	8844468	+	76	8836989	8845928
chr5	8911758	8933539	8911758	8913005	8932191	8933539	88	---	---	---	---	8913693	8913707	-	86	---	---
chr5	8918183	8929702	8918183	8920301	8927502	8929702	90	---	---	---	---	8927249	8927272	+	75	8918186	8929699
chr5	8937523	8946670	8937523	8938480	8945746	8946670	93	---	---	---	---	8938718	8938768	-	74	---	---
chr5	8941157	8951005	8941157	8941782	8950380	8951005	93	---	---	---	---	8949976	8949992	+	70	8941160	8950996
chr5	8942640	8958425	8942640	8943268	8957797	8958425	95	---	---	---	---	8943858	8943874	-	76	---	---
chr5	8944898	8954265	8944898	8945043	8954120	8954265	94	---	---	---	---	8945305	8945324	-	70	8944900	8954262
chr5	8946852	8956152	8946859	8948098	8954912	8956151	99	8946847	8946851	8956153	8956157	8954596	8954607	+	91	8946853	8956149
chr5	8952409	8959675	8952409	8953743	8958344	8959675	93	---	---	---	---	8958263	8958284	+	72	---	---
chr5	8952804	8959155	8952818	8953205	8958753	8959140	94	8952799	8952803	8959156	8959160	8958506	8958523	+	77	8952820	8959140
chr5	8984385	9002214	8984385	8985122	9001477	9002214	99	---	---	---	---	9000818	9000889	+	91	---	---
chr5	8996564	9014010	8996564	8998402	9012172	9014010	99	---	---	---	---	8998853	8998868	-	93	---	---
chr5	9002217	9011187	9002223	9003479	9009914	9011172	98	9002212	9002216	9011188	9011192	9009642	9009675	+	79	9002223	9011170
chr5	9022148	9036059	9022156	9022790	9035425	9036059	98	9022143	9022147	9036060	9036064	9023307	9023334	-	89	9022156	9036057
chr5	9038036	9049961	9038036	9039657	9048341	9049961	97	---	---	---	---	9048064	9048083	+	90	9038036	9049959
chr5	9053573	9057195	9053573	9054316	9056452	9057195	98	---	---	---	---	9056361	9056378	+	72	9053573	9057193
chr5	9057321	9061991	9057321	9057521	9061791	9061991	99	---	---	---	---	9061653	9061697	+	71	9057321	9061989
chr5	9078319	9091630	9078319	9079189	9090703	9091630	91	---	---	---	---	9079680	9079699	-	70	9078321	9091619
chr5	9078319	9092056	9078319	9079615	9090703	9092056	94	---	---	---	---	9090156	9090170	+	80	9078321	9092054
chr5	9102817	9112258	9102831	9104142	9110944	9112255	99	9102812	9102816	9112259	9112263	9104447	9104458	-	91	9102831	9112253
chr5	9113505	9122631	9113505	9114027	9122122	9122622	93	9113499	9113504	9122632	9122637	9114225	9114244	-	80	---	---
chr5	9134152	9144004	9134152	9137502	9140678	9144004	98	---	---	---	---	9137523	9137540	-	72	9134153	9143998
chr5	9151853	9157033	9151853	9152038	9156848	9157033	98	---	---	---	---	9156608	9156656	+	71	---	---
chr5	9159899	9181864	9159899	9161489	9180445	9181864	86	---	---	---	---	9179858	9179886	+	72	9159900	9181856
chr5	9184223	9189442	9184223	9184674	9188991	9189442	96	---	---	---	---	9184737	9184752	-	75	9184223	9189440
chr5	9223218	9233590	9223218	9226597	9230219	9233590	99	---	---	---	---	9230065	9230166	+	75	9223220	9233588
chr5	9246232	9255674	9246232	9247546	9254381	9255674	98	---	---	---	---	9254039	9254088	+	70	9246232	9255672
chr5	9255763	9268599	9255776	9257082	9267295	9268598	94	9255758	9255762	9268600	9268604	9257500	9257514	-	73	9255777	9268595
chr5	9273619	9279091	9273619	9273927	9278779	9279087	98	9273609	9273618	9279092	9279101	9273977	9274005	-	75	9273619	9279085
chr5	9290222	9302701	9290225	9291854	9300891	9302691	89	9290216	9290221	9302702	9302707	9292268	9292284	-	70	9290227	9302699
chr5	9290713	9302691	9290713	9291854	9301379	9302691	86	---	---	---	---	9300984	9301033	+	84	9290715	9302689
chr5	9310480	9331693	9310480	9314221	9327953	9331693	98	---	---	---	---	9314758	9314772	-	80	9310480	9331691
chr5	9318882	9326745	9318882	9320157	9325470	9326745	99	---	---	---	---	9320332	9320376	-	71	9318882	9326742
chr5	9338688	9347701	9338689	9339926	9346354	9347689	90	9338683	9338687	9347702	9347706	9340164	9340196	-	81	9338689	9347699
chr5	9352531	9369375	9352531	9353403	9368503	9369375	94	---	---	---	---	9367800	9367812	+	92	9352531	9369374
chr5	9357948	9367092	9357948	9359315	9365745	9367092	95	---	---	---	---	9365473	9365505	+	81	9357948	9367084
chr5	9375464	9396666	9375464	9376561	9395571	9396666	93	---	---	---	---	9377465	9377510	-	76	---	---
chr5	9379038	9388019	9379038	9380301	9386759	9388019	98	---	---	---	---	9380539	9380572	-	82	9379038	9388017
chr5	9396706	9410605	9396706	9398375	9408880	9410605	95	---	---	---	---	9408444	9408458	+	73	9396706	9410602
chr5	9417784	9431202	9417798	9421346	9427640	9431187	99	9417779	9417783	9431203	9431207	9421576	9421599	-	75	9417790	9431196
chr5	9467261	9476724	9467261	9468569	9475416	9476724	99	---	---	---	---	9468755	9468767	-	100	9467261	9476722
chr5	9481369	9490833	9481369	9482699	9489546	9490833	96	---	---	---	---	9489347	9489359	+	100	9481369	9490831
chr5	9492225	9509696	9492225	9493539	9508421	9509696	95	---	---	---	---	9494209	9494233	-	80	9492225	9509694
chr5	9494993	9503000	9495002	9496227	9501748	9502995	97	9494988	9494992	9503001	9503005	9501477	9501510	+	82	9495002	9502999
chr5	9544522	9551971	9544532	9545204	9551284	9551956	98	9544517	9544521	9551972	9551976	9551040	9551056	+	76	9544540	9551954
chr5	9564611	9571994	9564611	9565267	9571338	9571994	99	---	---	---	---	9565552	9565569	-	72	9564613	9571992
chr5	9572584	9581537	9572584	9573877	9580309	9581537	94	---	---	---	---	9580042	9580075	+	79	9572584	9581535
chr5	9595667	9603108	9595667	9596337	9602438	9603108	98	---	---	---	---	9602136	9602153	+	72	9595669	9603106
chr5	9614037	9635963	9614037	9614768	9635235	9635963	96	---	---	---	---	9634367	9634452	+	70	---	---
chr5	9626327	9635236	9626327	9627556	9634006	9635236	95	---	---	---	---	9627793	9627825	-	81	9626327	9635233
chr5	9626865	9634666	9626865	9626986	9634545	9634666	100	---	---	---	---	9634367	9634452	+	70	---	---
chr5	9643913	9657539	9643913	9647939	9653513	9657539	96	---	---	---	---	9648019	9648045	-	88	9643913	9657537
chr5	9658848	9670767	9658848	9661665	9667955	9670767	99	---	---	---	---	9661956	9661980	-	84	9658850	9670765
chr5	9674608	9687286	9674608	9676050	9685872	9687286	91	---	---	---	---	9676412	9676472	-	77	9674608	9687284
chr5	9697332	9707255	9697342	9699014	9705420	9707242	88	9697327	9697331	9707256	9707260	9699295	9699316	-	81	9697340	9707240
chr5	9707242	9728733	9707242	9707595	9728380	9728733	96	---	---	---	---	9727453	9727482	+	80	---	---
chr5	9716590	9729392	9716597	9717288	9728728	9729388	89	9716583	9716589	9729393	9729399	9717640	9717679	-	77	9716601	9729383
chr5	9716590	9729392	9716597	9717288	9728728	9729388	89	9716583	9716589	9729393	9729399	9717640	9717679	-	77	9716601	9729383
chr5	9751784	9758331	9751784	9753738	9756378	9758331	99	---	---	---	---	9756263	9756275	+	76	9751787	9758329
chr5	9752351	9757723	9752359	9753124	9756952	9757717	99	9752346	9752350	9757724	9757728	9753222	9753280	-	74	9752352	9757717
chr5	9762813	9784310	9762818	9764318	9782746	9784295	92	9762808	9762812	9784311	9784315	9765218	9765240	-	86	9762818	9784293
chr5	9766785	9776825	9766798	9769035	9774564	9776819	95	9766780	9766784	9776826	9776830	9774292	9774325	+	82	---	---
chr5	9791426	9811285	9791426	9792755	9809975	9811285	97	---	---	---	---	9793460	9793474	-	86	9791426	9811283
chr5	9798971	9809380	9798986	9802360	9806001	9809375	99	9798966	9798970	9809381	9809385	9805819	9805941	+	78	9798974	9809373
chr5	9813862	9826472	9813862	9817029	9823302	9826472	97	---	---	---	---	9817319	9817343	-	88	9813862	9826470
chr5	9828525	9849711	9828528	9831638	9846608	9849711	89	9828520	9828524	9849712	9849716	9832146	9832207	-	74	---	---
chr5	9849706	9859157	9849706	9851014	9857811	9859157	96	---	---	---	---	9857497	9857508	+	91	9849711	9859155
chr5	9877342	9886333	9877344	9878609	9885045	9886329	98	9877336	9877341	9886334	9886339	9878847	9878880	-	82	9877348	9886330
chr5	9877455	9886329	9877455	9878609	9885156	9886329	98	---	---	---	---	9878847	9878880	-	82	---	---
chr5	9905812	9917105	9905812	9908676	9914239	9917105	99	---	---	---	---	9908870	9908883	-	92	9905813	9917103
chr5	9929292	9950568	9929292	9929487	9950373	9950568	98	---	---	---	---	9949515	9949531	+	70	9929296	9950565
chr5	9931431	9940387	9931431	9932690	9939128	9940387	99	---	---	---	---	9932927	9932959	-	81	9931431	9940385
chr5	9996110	10003469	9996110	9996761	10002818	10003469	99	---	---	---	---	9996940	9996994	-	70	9996110	10003467
chr5	10022783	10026764	10022783	10023115	10026431	10026764	94	---	---	---	---	10026356	10026409	+	74	10022783	10026757
chr5	10028400	10037942	10028411	10029736	10036606	10037931	99	10028394	10028399	10037943	10037948	10036293	10036304	+	91	10028401	10037929
chr5	10061141	10073918	10061141	10062640	10072418	10073918	99	---	---	---	---	10062987	10063049	-	77	10061146	10073916
chr5	10074269	10086433	10074269	10075895	10084805	10086433	99	---	---	---	---	10084369	10084383	+	73	10074269	10086431
chr5	10097972	10113287	10097972	10099390	10111898	10113286	96	10097960	10097971	10113288	10113299	10111282	10111301	+	70	10097974	10113270
chr5	10100651	10109564	10100651	10101904	10108334	10109564	97	---	---	---	---	10108062	10108095	+	79	10100651	10109562
chr5	10114693	10128956	10114693	10115954	10127693	10128956	98	---	---	---	---	10127152	10127176	+	72	10114693	10128953
chr5	10135422	10148720	10135422	10137108	10147026	10148712	99	10135417	10135421	10148721	10148725	10146595	10146611	+	70	10135426	10148710
chr5	10179467	10188802	10179477	10180184	10188077	10188801	96	10179462	10179466	10188803	10188807	10187722	10187759	+	76	10179476	10188799
chr5	10190819	10200319	10190819	10192140	10199017	10200319	98	---	---	---	---	10192447	10192458	-	91	10190819	10200317
chr5	10206198	10212236	10206202	10206470	10211957	10212224	94	10206193	10206197	10212237	10212241	10206726	10206744	-	78	10206203	10212229
chr5	10219237	10239702	10219245	10220331	10238609	10239687	93	10219232	10219236	10239703	10239707	10237766	10237787	+	81	---	---
chr5	10225184	10236445	10225187	10228029	10233590	10236444	98	10225178	10225183	10236446	10236451	10228280	10228293	-	78	10225187	10236444
chr5	10241481	10250878	10241481	10242770	10249557	10250878	96	---	---	---	---	10249236	10249247	+	91	10241481	10250876
chr5	10279386	10296751	10279386	10280202	10295940	10296751	96	---	---	---	---	10295233	10295260	+	71	10279389	10296748
chr5	10282569	10292782	10282569	10284712	10290626	10292782	92	---	---	---	---	10284827	10284843	-	76	---	---
chr5	10286975	10295939	10286975	10288242	10294695	10295939	97	10286970	10286974	10295940	10295944	10294422	10294455	+	85	---	---
chr5	10299064	10304314	10299077	10299457	10303920	10304300	99	10299059	10299063	10304315	10304319	---	---	0	--	10299077	10304310
chr5	10309590	10320854	10309590	10312438	10318004	10320854	98	---	---	---	---	10312622	10312639	-	83	10309591	10320851
chr5	10365145	10380140	10365145	10369513	10375783	10380140	99	---	---	---	---	10375561	10375579	+	94	10365145	10380128
chr5	10385305	10401751	10385313	10390209	10396894	10401736	90	10385300	10385304	10401752	10401756	10396745	10396764	+	75	10385313	10401746
chr5	10418072	10431551	10418072	10421745	10427875	10431551	94	---	---	---	---	10421910	10421996	-	77	10418088	10431549
chr5	10424252	10433799	10424252	10425588	10432462	10433799	99	---	---	---	---	10432148	10432159	+	91	10424257	10433797
chr5	10462588	10471879	10462588	10462766	10471701	10471879	99	---	---	---	---	10471422	10471435	+	71	10462591	10471874
chr5	10526030	10530077	10526030	10527678	10528430	10530077	94	---	---	---	---	10527765	10527778	-	85	---	---
chr5	10566183	10577759	10566183	10568821	10575121	10577759	99	---	---	---	---	10574806	10574830	+	84	10566183	10577757
chr5	10585354	10595779	10585354	10589741	10591413	10595779	95	---	---	---	---	10591388	10591400	+	76	10585364	10595772
chr5	10611236	10620287	10611236	10612487	10619054	10620287	97	---	---	---	---	10612724	10612757	-	82	10611236	10620284
chr5	10624610	10636764	10624621	10627337	10633983	10636758	88	10624605	10624609	10636765	10636769	10633703	10633723	+	76	---	---
chr5	10633694	10637901	10633694	10634824	10636756	10637901	96	---	---	---	---	10636669	10636685	+	76	10633702	10637899
chr5	10660024	10678989	10660024	10661319	10677652	10678989	95	---	---	---	---	10661919	10661931	-	76	10660030	10678987
chr5	10668166	10677632	10668166	10669473	10676344	10677632	98	---	---	---	---	10676145	10676157	+	100	10668166	10677630
chr5	10668708	10677576	10668713	10669414	10676892	10677573	97	10668703	10668707	10677577	10677581	10676541	10676561	+	76	10668711	10677561
chr5	10681818	10691678	10681818	10682042	10691454	10691678	99	---	---	---	---	10691037	10691067	+	70	10681827	10691666
chr5	10691677	10704532	10691677	10692895	10703335	10704532	94	---	---	---	---	10702916	10702939	+	75	10691677	10704528
chr5	10726176	10740958	10726176	10727466	10739649	10740958	97	---	---	---	---	10739074	10739089	+	87	10726176	10740955
chr5	10732474	10740108	10732474	10734439	10738157	10740108	90	---	---	---	---	10734442	10734466	-	72	10732484	10740105
chr5	10743068	10760986	10743068	10743710	10760316	10760986	95	---	---	---	---	10744473	10744493	-	76	---	---
chr5	10755356	10761455	10755356	10755835	10760976	10761455	98	---	---	---	---	10760789	10760809	+	80	---	---
chr5	10770464	10779564	10770465	10771806	10778217	10779561	94	10770459	10770463	10779565	10779569	10772044	10772077	-	76	10770471	10779561
chr5	10789385	10811218	10789385	10790141	10810465	10811218	99	---	---	---	---	10791135	10791157	-	73	---	---
chr5	10803511	10811711	10803526	10804018	10811233	10811708	94	10803506	10803510	10811712	10811716	10810952	10811000	+	71	10803519	10811706
chr5	10831573	10845049	10831573	10831809	10844811	10845049	93	---	---	---	---	10832281	10832307	-	74	---	---
chr5	10834789	10844122	10834793	10836106	10842807	10844120	99	10834783	10834788	10844123	10844128	10836292	10836304	-	100	10834793	10844118
chr5	10849495	10860309	10849495	10853494	10856335	10860309	97	---	---	---	---	10853614	10853634	-	71	10849496	10860306
chr5	10861897	10871109	10861897	10862579	10870427	10871109	96	---	---	---	---	10870034	10870061	+	75	10861897	10871107
chr5	10883652	10893207	10883652	10884990	10891869	10893207	99	---	---	---	---	10885280	10885332	-	71	10883652	10893203
chr5	10914010	10919185	10914010	10914571	10918624	10919185	88	---	---	---	---	---	---	0	--	10914017	10919181
chr5	10923194	10932686	10923204	10923818	10932056	10932674	98	10923189	10923193	10932687	10932691	10931822	10931849	+	71	10923195	10932669
chr5	10944225	10959758	10944237	10944456	10959532	10959751	96	10944220	10944224	10959759	10959763	10945162	10945176	-	86	10944228	10959756
chr5	10966174	10982979	10966181	10967537	10981566	10982973	92	10966169	10966173	10982980	10982984	10980901	10980934	+	73	10966181	10982970
chr5	10993692	11014064	10993692	10994511	11013245	11014064	91	---	---	---	---	10995427	10995444	-	72	10993692	11014049
chr5	10995750	11007331	10995750	10998388	11004688	11007331	99	---	---	---	---	11004374	11004398	+	84	10995751	11007329
chr5	11033806	11047574	11033806	11035488	11045931	11047574	96	---	---	---	---	11045496	11045512	+	70	11033806	11047572
chr5	11059875	11075471	11059875	11063654	11071719	11075471	86	---	---	---	---	11071476	11071491	+	75	---	---
chr5	11069261	11076358	11069271	11070337	11075251	11076357	90	11069256	11069260	11076359	11076363	11075005	11075039	+	71	11069271	11076341
chr5	11069784	11076357	11069796	11070337	11075775	11076357	85	11069779	11069783	11076358	11076362	11075598	11075627	+	90	11069786	11076341
chr5	11080494	11086913	11080508	11081923	11085512	11086911	97	11080489	11080493	11086914	11086918	11085341	11085379	+	79	11080508	11086908
chr5	11096818	11108903	11096818	11100363	11105359	11108903	99	---	---	---	---	11100537	11100613	-	72	11096818	11108901
chr5	11110455	11119364	11110455	11112087	11117732	11119364	99	---	---	---	---	11112300	11112312	-	84	11110460	11119362
chr5	11143962	11151764	11143962	11144164	11151564	11151764	87	---	---	---	---	11144517	11144530	-	78	11143965	11151754
chr5	11156129	11174143	11156138	11156440	11173832	11174134	98	11156124	11156128	11174144	11174148	11157233	11157260	-	75	11156138	11174137
chr5	11165989	11175129	11165989	11167014	11174125	11175127	96	11165984	11165988	11175130	11175134	11173844	11173873	+	83	---	---
chr5	11179693	11189059	11179693	11180988	11187761	11189059	98	---	---	---	---	11181304	11181327	-	79	11179693	11189057
chr5	11179693	11189059	11179693	11180988	11187761	11189059	98	---	---	---	---	11181304	11181327	-	79	11179693	11189057
chr5	11208404	11219576	11208404	11209175	11218804	11219576	96	---	---	---	---	11209595	11209609	-	73	11208415	11219574
chr5	11219575	11235157	11219575	11219768	11234964	11235157	97	---	---	---	---	11220327	11220355	-	72	11219585	11235155
chr5	11250994	11266569	11250996	11252053	11265525	11266565	96	11250988	11250993	11266570	11266575	11252650	11252669	-	70	---	---
chr5	11256005	11265525	11256005	11257325	11264205	11265525	99	---	---	---	---	11263886	11263897	+	91	11256005	11265523
chr5	11278013	11290247	11278013	11279695	11288680	11290247	92	---	---	---	---	11280114	11280130	-	70	11278013	11290245
chr5	11343661	11354830	11343661	11347441	11351051	11354830	99	---	---	---	---	11347489	11347519	-	70	11343665	11354817
chr5	11356464	11365362	11356464	11357682	11364135	11365362	95	---	---	---	---	11357919	11357952	-	79	11356471	11365360
chr5	11369188	11378648	11369192	11370523	11377335	11378646	97	11369180	11369187	11378649	11378656	11377028	11377049	+	72	11369190	11378643
chr5	11395531	11407324	11395531	11396730	11406150	11407324	95	---	---	---	---	11396835	11396862	-	71	11395538	11407316
chr5	11442594	11456305	11442608	11444234	11454612	11456295	96	11442589	11442593	11456306	11456310	11454177	11454193	+	70	11442597	11456296
chr5	11461598	11470818	11461598	11461859	11470557	11470818	93	---	---	---	---	11470183	11470206	+	70	---	---
chr5	11484355	11497190	11484355	11487655	11493921	11497190	97	---	---	---	---	11487945	11487969	-	84	11484356	11497188
chr5	11502616	11511555	11502616	11503873	11510314	11511555	96	---	---	---	---	11510043	11510075	+	81	11502616	11511553
chr5	11509484	11513342	11509484	11511271	11511555	11513342	88	---	---	---	---	---	---	0	--	11509490	11513339
chr5	11522005	11531224	11522005	11523286	11529982	11531224	93	---	---	---	---	11523598	11523621	-	79	11522006	11531218
chr5	11534839	11541740	11534839	11537436	11539155	11541740	98	---	---	---	---	---	---	0	--	11534840	11541734
chr5	11551452	11566234	11551452	11553222	11564462	11566234	98	---	---	---	---	11563913	11563927	+	73	---	---
chr5	11569615	11582746	11569615	11574626	11577744	11582746	88	---	---	---	---	11577639	11577680	+	71	11569618	11582738
chr5	11571212	11581529	11571215	11573420	11579332	11581520	87	11571207	11571211	11581530	11581534	11573666	11573702	-	72	---	---
chr5	11585897	11597551	11585911	11588983	11594470	11597541	99	11585892	11585896	11597552	11597556	11594352	11594372	+	80	11585909	11597539
chr5	11600276	11608907	11600276	11601514	11607628	11608907	94	---	---	---	---	11601751	11601782	-	81	11600277	11608905
chr5	11613946	11627642	11613946	11617978	11623608	11627642	99	---	---	---	---	11618184	11618208	-	72	11613949	11627639
chr5	11645663	11652970	11645663	11646544	11652090	11652970	99	---	---	---	---	11651830	11652088	+	71	11645672	11652968
chr5	11671707	11678643	11671707	11672317	11678033	11678643	95	---	---	---	---	11672521	11672548	-	75	11671707	11678641
chr5	11720153	11729639	11720153	11721472	11728320	11729639	99	---	---	---	---	11727977	11728027	+	70	11720153	11729637
chr5	11758840	11779677	11758840	11759129	11779387	11779677	98	---	---	---	---	11759934	11759957	-	70	---	---
chr5	11774885	11783463	11774885	11776325	11782019	11783463	95	---	---	---	---	11776582	11776610	-	72	11774891	11783461
chr5	11792686	11808080	11792686	11796126	11804640	11808080	99	---	---	---	---	11804280	11804302	+	86	---	---
chr5	11813735	11827410	11813748	11815364	11825719	11827400	95	11813730	11813734	11827411	11827415	11815783	11815799	-	70	11813740	11827406
chr5	11842063	11856123	11842063	11842694	11855492	11856123	99	---	---	---	---	11843217	11843236	-	70	11842066	11856121
chr5	11883170	11890168	11883170	11884328	11889008	11890168	98	---	---	---	---	11884489	11884531	-	76	11883177	11890166
chr5	11891640	11902599	11891644	11894807	11899384	11902590	97	11891629	11891639	11902600	11902610	11899269	11899292	+	79	11891640	11902596
chr5	11905685	11926542	11905692	11906690	11925583	11926541	91	11905680	11905684	11926543	11926547	11924651	11924676	+	84	11905687	11926539
chr5	11906832	11916830	11906832	11910295	11913350	11916830	94	---	---	---	---	11913207	11913229	+	95	11906848	11916829
chr5	11938968	11952836	11938976	11940685	11951125	11952836	97	11938961	11938967	11952837	11952843	11950848	11950867	+	90	11938976	11952833
chr5	11973885	11983357	11973895	11974541	11982699	11983345	99	11973880	11973884	11983358	11983362	11982379	11982415	+	70	11973897	11983343
chr5	11992431	12012691	11992431	11993225	12011878	12012691	96	---	---	---	---	11993624	11993642	-	89	---	---
chr5	11993673	12005129	11993677	11995695	12003097	12005114	99	11993668	11993672	12005130	12005134	11995802	11995821	-	80	11993679	12005126
chr5	12022960	12037075	12022960	12023585	12036450	12037075	99	---	---	---	---	12024034	12024048	-	80	12022960	12037074
chr5	12042876	12051358	12042876	12046540	12047694	12051358	99	---	---	---	---	12047601	12047640	+	77	12042876	12051356
chr5	12073484	12084985	12073497	12075490	12082933	12084981	97	12073479	12073483	12084986	12084990	12082617	12082714	+	74	12073490	12084983
chr5	12093763	12104134	12093763	12094397	12103499	12104134	96	---	---	---	---	12094790	12094813	-	70	12093763	12104130
chr5	12119353	12125160	12119353	12119749	12124764	12125160	99	---	---	---	---	12124651	12124673	+	86	12119354	12125158
chr5	12141164	12157490	12141164	12142394	12156256	12157490	95	---	---	---	---	12155668	12155695	+	89	12141164	12157487
chr5	12146226	12153651	12146226	12146893	12152984	12153651	99	---	---	---	---	12152684	12152701	+	72	12146227	12153649
chr5	12164368	12176472	12164375	12168966	12171880	12176471	99	12164363	12164367	12176473	12176477	12169093	12169112	-	75	12164375	12176469
chr5	12185281	12191109	12185281	12186085	12190314	12191106	90	12185276	12185280	12191110	12191114	---	---	0	--	---	---
chr5	12192214	12201770	12192214	12193552	12200432	12201770	99	---	---	---	---	12200113	12200124	+	91	12192214	12201766
chr5	12207690	12217162	12207700	12208992	12215830	12217162	96	12207685	12207689	12217163	12217167	12215488	12215537	+	70	12207690	12217159
chr5	12234741	12241512	12234741	12234915	12241338	12241512	98	---	---	---	---	12241273	12241317	+	71	12234742	12241510
chr5	12247237	12260592	12247237	12248530	12259293	12260592	92	---	---	---	---	12258864	12258878	+	73	12247240	12260587
chr5	12280391	12293038	12280393	12280669	12292761	12293037	99	12280386	12280390	12293039	12293043	12281118	12281129	-	75	12280403	12293037
chr5	12281937	12289541	12281939	12282137	12289331	12289529	99	12281932	12281936	12289542	12289546	12282459	12282476	-	88	12281939	12289531
chr5	12294636	12304204	12294636	12295289	12303551	12304204	99	---	---	---	---	12295494	12295521	-	78	12294636	12304202
chr5	12305261	12319379	12305261	12307421	12317253	12319379	97	---	---	---	---	12307837	12307883	-	72	12305261	12319377
chr5	12361435	12366865	12361440	12361782	12366522	12366864	98	12361429	12361434	12366866	12366871	---	---	0	--	12361440	12366862
chr5	12375640	12381423	12375640	12376127	12380936	12381423	99	---	---	---	---	12380843	12380864	+	72	12375640	12381421
chr5	12411095	12418467	12411095	12411742	12417820	12418467	99	---	---	---	---	12411763	12411783	-	80	12411095	12418465
chr5	12441094	12450037	12441094	12442347	12448782	12450037	98	---	---	---	---	12442585	12442618	-	82	12441097	12450035
chr5	12441725	12449834	12441725	12442144	12449415	12449834	98	---	---	---	---	12449149	12449188	+	80	12441729	12449830
chr5	12452606	12460291	12452606	12453266	12459631	12460291	99	---	---	---	---	12453550	12453567	-	72	12452606	12460288
chr5	12464132	12474505	12464132	12465434	12473186	12474505	94	---	---	---	---	12465761	12465778	-	83	12464132	12474503
chr5	12488980	12499765	12488980	12489568	12499169	12499756	97	12488974	12488979	12499766	12499771	12498750	12498773	+	70	12488980	12499752
chr5	12513577	12527330	12513577	12515268	12525639	12527330	99	---	---	---	---	12515683	12515699	-	70	12513581	12527329
chr5	12538424	12547700	12538424	12540759	12545197	12547700	90	---	---	---	---	12540881	12540905	-	80	---	---
chr5	12562042	12569800	12562042	12563629	12568278	12569800	94	---	---	---	---	12563814	12563829	-	75	12562047	12569798
chr5	12572196	12575530	12572196	12572470	12575256	12575530	97	---	---	---	---	12572555	12572570	-	75	12572202	12575512
chr5	12587533	12607313	12587533	12588443	12606373	12607313	87	---	---	---	---	12605808	12605826	+	73	---	---
chr5	12599246	12608176	12599246	12600013	12607409	12608176	99	---	---	---	---	12600356	12600383	-	78	---	---
chr5	12600008	12618288	12600008	12600539	12617715	12618288	91	---	---	---	---	12601290	12601304	-	86	12600014	12618285
chr5	12608176	12617715	12608176	12609498	12616392	12617715	99	---	---	---	---	12609684	12609696	-	100	12608176	12617713
chr5	12678501	12687453	12678501	12679753	12686181	12687451	97	12678494	12678500	12687454	12687460	12679981	12680014	-	79	12678501	12687446
chr5	12722104	12726387	12722104	12722641	12725806	12726387	87	---	---	---	---	12722658	12722678	-	85	12722105	12726384
chr5	12727086	12736026	12727086	12727896	12735216	12736026	97	---	---	---	---	12735110	12735138	+	82	---	---
chr5	12747000	12764872	12747000	12747652	12764218	12764872	99	---	---	---	---	12748463	12748481	-	73	---	---
chr5	12754018	12763530	12754018	12755344	12762205	12763530	99	---	---	---	---	12762000	12762012	+	100	12754021	12763527
chr5	12796361	12803805	12796361	12797058	12803108	12803805	98	---	---	---	---	12802854	12802870	+	76	12796361	12803803
chr5	12808097	12821910	12808097	12809767	12820239	12821910	98	---	---	---	---	12810186	12810200	-	73	12808099	12821908
chr5	12848609	12862022	12848609	12852134	12858408	12862022	96	---	---	---	---	12858094	12858120	+	74	12848609	12862020
chr5	12875406	12894297	12875406	12875972	12893688	12894297	86	---	---	---	---	12892835	12892862	+	82	---	---
chr5	12878858	12887795	12878858	12880106	12886544	12887795	97	---	---	---	---	12886235	12886254	+	85	12878858	12887793
chr5	12914168	12924097	12914181	12917820	12920465	12924086	98	12914163	12914167	12924098	12924102	12920451	12920463	+	100	12914173	12924092
chr5	12967672	12972234	12967672	12969938	12969952	12972234	87	---	---	---	---	---	---	0	--	---	---
chr5	12978466	12985425	12978466	12980145	12983746	12985425	99	---	---	---	---	12983576	12983614	+	79	12978466	12985423
chr5	12993053	13010129	12993053	12995950	13007229	13010129	89	---	---	---	---	13006683	13006722	+	72	12993065	13010126
chr5	12994428	13014377	12994428	12999803	13008607	13014377	86	---	---	---	---	13008413	13008429	+	88	12994436	13014375
chr5	12999803	13015612	12999803	13000379	13015034	13015612	93	---	---	---	---	13014376	13014393	+	72	12999812	13015610
chr5	13005073	13013992	13005087	13006054	13013017	13013984	97	13005068	13005072	13013993	13013997	13006284	13006313	-	70	13005074	13013989
chr5	13015935	13025246	13015935	13018236	13022929	13025246	95	---	---	---	---	13022796	13022818	+	73	13015935	13025244
chr5	13031009	13042638	13031009	13031483	13042163	13042638	98	---	---	---	---	13031740	13031788	-	81	13031009	13042636
chr5	13045013	13050077	13045014	13045624	13049460	13050074	88	13045008	13045012	13050078	13050082	13049311	13049322	+	75	13045014	13050072
chr5	13068463	13079255	13068463	13069118	13078600	13079255	96	---	---	---	---	13078583	13078597	+	86	13068463	13079253
chr5	13081537	13088971	13081550	13082239	13088271	13088960	98	13081532	13081536	13088972	13088976	13082523	13082541	-	73	13081541	13088958
chr5	13110272	13129972	13110272	13112638	13127610	13129972	97	---	---	---	---	13126870	13126902	+	75	---	---
chr5	13113360	13125212	13113368	13117030	13121557	13125198	98	13113355	13113359	13125213	13125217	13121425	13121463	+	71	13113368	13125209
chr5	13143674	13150976	13143674	13144263	13150387	13150976	97	---	---	---	---	13150081	13150120	+	75	13143674	13150969
chr5	13158226	13171331	13158226	13158600	13170957	13171331	88	---	---	---	---	13158993	13159020	-	75	13158235	13171320
chr5	13158847	13169785	13158847	13159383	13169250	13169785	94	---	---	---	---	13159764	13159775	-	91	13158857	13169781
chr5	13159504	13168825	13159504	13160809	13167548	13168825	95	---	---	---	---	13161125	13161146	-	81	13159504	13168823
chr5	13172372	13188803	13172372	13172778	13188401	13188803	88	---	---	---	---	13172847	13172858	-	75	13172372	13188796
chr5	13177901	13184080	13177901	13178571	13183410	13184080	95	---	---	---	---	13178794	13178812	-	78	13177901	13184078
chr5	13193135	13202079	13193135	13194375	13200821	13202079	97	---	---	---	---	13194613	13194646	-	79	13193136	13202077
chr5	13203301	13211151	13203301	13203962	13210528	13211151	94	---	---	---	---	13204148	13204187	-	80	---	---
chr5	13233137	13242185	13233137	13233499	13241823	13242185	96	---	---	---	---	13233890	13233915	-	76	13233142	13242182
chr5	13246174	13253611	13246174	13246856	13252940	13253611	91	---	---	---	---	13252636	13252669	+	76	---	---
chr5	13259751	13273610	13259751	13260097	13273260	13273605	86	13259746	13259750	13273611	13273615	13272804	13272815	+	91	---	---
chr5	13298930	13309795	13298930	13300482	13308114	13309780	91	13298925	13298929	13309796	13309800	13300792	13300814	-	78	13298933	13309790
chr5	13310983	13324697	13310983	13314115	13321563	13324697	99	---	---	---	---	13321251	13321269	+	73	13310985	13324695
chr5	13320588	13324429	13320588	13321547	13323448	13324429	97	---	---	---	---	---	---	0	--	13320588	13324427
chr5	13325197	13334719	13325197	13326534	13333362	13334719	97	---	---	---	---	13326840	13326851	-	91	13325200	13334717
chr5	13389548	13401499	13389548	13391013	13400013	13401499	97	---	---	---	---	13399563	13399584	+	81	13389548	13401497
chr5	13421316	13435175	13421316	13422990	13433616	13435175	91	---	---	---	---	13423411	13423425	-	73	13421316	13435173
chr5	13470416	13473859	13470421	13470865	13473406	13473850	97	13470410	13470415	13473860	13473865	13470867	13470878	-	75	13470417	13473857
chr5	13470948	13473160	13470948	13471539	13472561	13473160	94	---	---	---	---	---	---	0	--	---	---
chr5	13484292	13494749	13484292	13484674	13494367	13494749	95	---	---	---	---	13485098	13485115	-	83	13484294	13494746
chr5	13494367	13508769	13494367	13494749	13508387	13508769	95	---	---	---	---	13507752	13507809	+	77	13494369	13508766
chr5	13494748	13508231	13494748	13498353	13504639	13508231	98	---	---	---	---	13504326	13504350	+	76	13494749	13508229
chr5	13511816	13517044	13511816	13512208	13516644	13517044	87	---	---	---	---	13516610	13516642	+	75	---	---
chr5	13562871	13580793	13562871	13564120	13579506	13580793	95	---	---	---	---	13578849	13578867	+	73	13562871	13580790
chr5	13567993	13576958	13567997	13569259	13575686	13576948	99	13567988	13567992	13576959	13576963	13569487	13569532	-	78	13567994	13576952
chr5	13590479	13602398	13590479	13591902	13600977	13602398	99	---	---	---	---	13600791	13600807	+	82	13590490	13602396
chr5	13615896	13629234	13615896	13617410	13627720	13629234	99	---	---	---	---	13617825	13617841	-	70	13615896	13629229
chr5	13643903	13653076	13643903	13648219	13648759	13653076	99	---	---	---	---	13648272	13648290	-	78	13643916	13653075
chr5	13683926	13692061	13683930	13687312	13688675	13692057	99	13683920	13683925	13692062	13692067	13687364	13687403	-	75	13683931	13692054
chr5	13701061	13709996	13701061	13702303	13708731	13709996	94	---	---	---	---	13702532	13702565	-	82	13701061	13709994
chr5	13719536	13729774	13719536	13720784	13728466	13729774	95	---	---	---	---	13728131	13728148	+	83	13719538	13729772
chr5	13719955	13729529	13719955	13720540	13728943	13729529	99	---	---	---	---	13720749	13720772	-	87	---	---
chr5	13737031	13742443	13737031	13737372	13742102	13742443	96	---	---	---	---	---	---	0	--	13737032	13742439
chr5	13765800	13780482	13765800	13766235	13780047	13780482	99	---	---	---	---	13779679	13779698	+	70	13765800	13780480
chr5	13768117	13777519	13768117	13769385	13776215	13777504	97	13768112	13768116	13777520	13777524	13776019	13776031	+	100	13768117	13777516
chr5	13788782	13807551	13788782	13790083	13806250	13807551	96	---	---	---	---	13790787	13790805	-	78	---	---
chr5	13791887	13801302	13791887	13793198	13799992	13801302	99	---	---	---	---	13799793	13799805	+	100	13791887	13801300
chr5	13812445	13821359	13812445	13813676	13820108	13821359	97	---	---	---	---	13813915	13813948	-	82	13812445	13821357
chr5	13837254	13852087	13837254	13843141	13846580	13852084	89	13837249	13837253	13852088	13852092	13843292	13843311	-	70	---	---
chr5	13837522	13849363	13837522	13840038	13846848	13849363	95	---	---	---	---	13846579	13846595	+	88	---	---
chr5	13841568	13852263	13841577	13843317	13850521	13852260	99	13841562	13841567	13852264	13852269	13850244	13850263	+	90	13841577	13852257
chr5	13880303	13894263	13880303	13881952	13892474	13894263	90	---	---	---	---	13892038	13892052	+	73	13880303	13894261
chr5	13985832	14005986	13985832	13986556	14005284	14005986	93	---	---	---	---	13987398	13987412	-	80	13985833	14005984
chr5	13995271	14005027	13995271	13998427	14001747	14005027	92	---	---	---	---	14001608	14001630	+	95	---	---
chr5	14018622	14026469	14018622	14022542	14022548	14026469	99	---	---	---	---	---	---	0	--	14018628	14026461
chr5	14050576	14066886	14050576	14051248	14066214	14066886	99	---	---	---	---	14051948	14051967	-	70	14050583	14066884
chr5	14053612	14062501	14053612	14055247	14060865	14062501	99	---	---	---	---	14055414	14055441	-	71	14053614	14062499
chr5	14069907	14083331	14069907	14071285	14081954	14083331	99	---	---	---	---	14081557	14081576	+	70	---	---
chr5	14106349	14115328	14106364	14107119	14114580	14115314	96	14106344	14106348	14115329	14115333	14107308	14107336	-	89	---	---
chr5	14118049	14129735	14118049	14120737	14127005	14129735	97	---	---	---	---	14126691	14126720	+	83	14118049	14129733
chr5	14131853	14149817	14131853	14133122	14148548	14149817	99	---	---	---	---	14133635	14133659	-	76	14131853	14149815
chr5	14136632	14145618	14136632	14137910	14144339	14145618	99	---	---	---	---	14138147	14138180	-	79	14136632	14145614
chr5	14151580	14160862	14151580	14152820	14159632	14160862	98	---	---	---	---	14153006	14153018	-	100	14151582	14160860
chr5	14194751	14208808	14194751	14197304	14206246	14208808	94	---	---	---	---	14205823	14205841	+	84	14194757	14208801
chr5	14202239	14220247	14202239	14204292	14218211	14220247	96	---	---	---	---	14217742	14217757	+	93	---	---
chr5	14213720	14220559	14213720	14214050	14220242	14220559	93	---	---	---	---	14220002	14220023	+	72	---	---
chr5	14214039	14229974	14214043	14214637	14229349	14229963	92	14214034	14214038	14229975	14229979	14228613	14228653	+	70	---	---
chr5	14220544	14229353	14220557	14223957	14225935	14229351	98	14220537	14220543	14229354	14229360	14225843	14225876	+	79	14220544	14229347
chr5	14257825	14267380	14257825	14258481	14266724	14267380	99	---	---	---	---	14258763	14258799	-	70	14257825	14267375
chr5	14272693	14284186	14272693	14273008	14283871	14284186	98	---	---	---	---	14283398	14283445	+	81	14272696	14284185
chr5	14287423	14301614	14287428	14287644	14301391	14301607	97	14287418	14287422	14301615	14301619	14288113	14288129	-	76	---	---
chr5	14287644	14301335	14287644	14291669	14297305	14301335	99	---	---	---	---	14291873	14291899	-	70	14287644	14301333
chr5	14309095	14316909	14309095	14310370	14315632	14316909	99	---	---	---	---	14315412	14315456	+	71	14309096	14316907
chr5	14330264	14339753	14330267	14331590	14338418	14339741	99	14330259	14330263	14339754	14339758	14338104	14338125	+	72	14330265	14339747
chr5	14353984	14367645	14353984	14355528	14366040	14367645	93	---	---	---	---	14355947	14355961	-	73	14353984	14367643
chr5	14373324	14393912	14373324	14373609	14393630	14393912	93	---	---	---	---	14392639	14392651	+	84	14373325	14393911
chr5	14374897	14383875	14374897	14376072	14382678	14383875	95	---	---	---	---	14382405	14382438	+	82	14374897	14383872
chr5	14386113	14394806	14386113	14386863	14394075	14394806	94	---	---	---	---	14393729	14393783	+	76	---	---
chr5	14408706	14425053	14408706	14409377	14424382	14425053	99	---	---	---	---	14410078	14410097	-	70	14408707	14425051
chr5	14414689	14423582	14414689	14415906	14422347	14423582	97	---	---	---	---	14416144	14416177	-	82	14414690	14423580
chr5	14500564	14507913	14500564	14501262	14507207	14507905	99	14500559	14500563	14507914	14507918	14501481	14501498	-	72	14500564	14507905
chr5	14515710	14528244	14515710	14517040	14526844	14528244	92	---	---	---	---	14517438	14517461	-	75	14515710	14528236
chr5	14547834	14561549	14547834	14548419	14560945	14561549	94	---	---	---	---	14560381	14560401	+	71	14547834	14561547
chr5	14566831	14583184	14566833	14567946	14582063	14583182	93	14566826	14566830	14583185	14583189	14581812	14581830	+	84	14566834	14583177
chr5	14571590	14580994	14571590	14572901	14579683	14580994	99	---	---	---	---	14579484	14579496	+	100	14571590	14580988
chr5	14608157	14622104	14608157	14609361	14620910	14622104	94	---	---	---	---	14609751	14609795	-	71	14608166	14622103
chr5	14717978	14727140	14717978	14719166	14725919	14727140	93	---	---	---	---	14719465	14719490	-	80	14717978	14727130
chr5	14718181	14726832	14718181	14718859	14726122	14726832	91	---	---	---	---	14725758	14725781	+	75	---	---
chr5	14730254	14749221	14730254	14730825	14748649	14749221	91	---	---	---	---	14731638	14731675	-	76	14730260	14749216
chr5	14734547	14750284	14734550	14735046	14749789	14750284	93	14734542	14734546	14750285	14750289	14735586	14735680	-	74	---	---
chr5	14734879	14752599	14734879	14735229	14752253	14752599	91	---	---	---	---	14735586	14735680	-	74	14734885	14752583
chr5	14739804	14748656	14739804	14741002	14747417	14748652	93	14739799	14739803	14748657	14748661	14741273	14741323	-	72	14739804	14748647
chr5	14739934	14748175	14739948	14740520	14747560	14748171	89	14739928	14739933	14748176	14748181	14740838	14740872	-	71	---	---
chr5	14756559	14765877	14756560	14757807	14764629	14765876	99	14756554	14756558	14765878	14765882	14764287	14764336	+	70	14756560	14765871
chr5	14766072	14775185	14766072	14768538	14772693	14775185	98	---	---	---	---	14768646	14768668	-	73	14766072	14775183
chr5	14800413	14807070	14800419	14801388	14806028	14807070	85	14800408	14800412	14807071	14807075	14805806	14805820	+	73	---	---
chr5	14804035	14823724	14804035	14805216	14822514	14823724	94	---	---	---	---	14805903	14805920	-	88	14804038	14823720
chr5	14804036	14823431	14804036	14804923	14822515	14823431	93	---	---	---	---	14821828	14821842	+	86	---	---
chr5	14812487	14821326	14812487	14813657	14820067	14821326	91	---	---	---	---	14813927	14813968	-	73	14812494	14821324
chr5	14836821	14846246	14836821	14838134	14844952	14846246	97	---	---	---	---	14844634	14844645	+	91	14836821	14846243
chr5	14837017	14845741	14837017	14837629	14845148	14845741	95	---	---	---	---	14837979	14838005	-	74	14837028	14845730
chr5	14875042	14886258	14875055	14876931	14884450	14886251	89	14875037	14875041	14886259	14886263	14884074	14884448	+	73	---	---
chr5	14879840	14885046	14879840	14882230	14882614	14885046	88	---	---	---	---	---	---	0	--	---	---
chr5	14882599	14900864	14882614	14885382	14898045	14900863	95	14882594	14882598	14900865	14900869	14885978	14886016	-	89	14882603	14900860
chr5	14886246	14895162	14886246	14887479	14893907	14895162	97	---	---	---	---	14893642	14893675	+	82	14886253	14895160
chr5	14903774	14913848	14903774	14907135	14910495	14913848	99	---	---	---	---	14907277	14907291	-	80	14903775	14913846
chr5	14904720	14911764	14904720	14905051	14911433	14911764	99	---	---	---	---	14905350	14905371	-	77	---	---
chr5	14925954	14942589	14925954	14927416	14941104	14942589	96	---	---	---	---	14940691	14940750	+	76	14925954	14942586
chr5	14954994	14973962	14955005	14956280	14972614	14973953	94	14954986	14954993	14973963	14973970	14971798	14971815	+	72	14954996	14973953
chr5	14962337	14971831	14962337	14963644	14970524	14971831	98	---	---	---	---	14963949	14963960	-	91	14962338	14971829
chr5	14992297	15001212	14992297	14993531	14999962	15001212	97	---	---	---	---	14999697	14999730	+	82	14992297	15001207
chr5	15009691	15019187	15009691	15011023	15017852	15019187	99	---	---	---	---	15017653	15017665	+	100	15009691	15019176
chr5	15040644	15047876	15040644	15040823	15047697	15047876	98	---	---	---	---	15040858	15040882	-	76	15040659	15047875
chr5	15060284	15078141	15060284	15061136	15077289	15078141	99	---	---	---	---	15076568	15076595	+	71	---	---
chr5	15068450	15077302	15068452	15069703	15076013	15077290	97	15068442	15068449	15077303	15077310	15075740	15075773	+	79	15068453	15077296
chr5	15141506	15150434	15141506	15142754	15149183	15150434	99	---	---	---	---	15148915	15148948	+	85	15141509	15150432
chr5	15161674	15167795	15161679	15161948	15167524	15167793	99	15161669	15161673	15167796	15167800	15162037	15162069	-	72	15161679	15167791
chr5	15205618	15220210	15205629	15207354	15218422	15220205	93	15205613	15205617	15220211	15220215	15207773	15207787	-	73	15205629	15220203
chr5	15219224	15234034	15219224	15219791	15233469	15234034	89	---	---	---	---	15232785	15232833	+	77	15219229	15234024
chr5	15221129	15230488	15221129	15222447	15229188	15230488	92	---	---	---	---	15228851	15228874	+	79	15221132	15230485
chr5	15232716	15245887	15232716	15233391	15245228	15245887	94	---	---	---	---	15233947	15233963	-	76	---	---
chr5	15247763	15251237	15247763	15247879	15251119	15251237	94	---	---	---	---	15247931	15247944	-	71	15247765	15251223
chr5	15252629	15259484	15252629	15253817	15258290	15259484	98	---	---	---	---	15253865	15253876	-	83	15252629	15259478
chr5	15279474	15290792	15279474	15282398	15287813	15290792	93	---	---	---	---	15287557	15287648	+	71	15279474	15290790
chr5	15299300	15308638	15299300	15300571	15307365	15308638	95	---	---	---	---	15307076	15307096	+	80	15299300	15308636
chr5	15340992	15348359	15340992	15341634	15347717	15348359	99	---	---	---	---	15341918	15341935	-	72	15340992	15348357
chr5	15370540	15386945	15370540	15371015	15386472	15386945	94	---	---	---	---	15371592	15371612	-	76	15370541	15386942
chr5	15390740	15406737	15390740	15394329	15403157	15406737	91	---	---	---	---	15402835	15402863	+	79	---	---
chr5	15394374	15416279	15394380	15394951	15415711	15416277	88	15394369	15394373	15416280	15416284	15414791	15414830	+	80	---	---
chr5	15400062	15417034	15400062	15400478	15416618	15417034	96	---	---	---	---	15401250	15401270	-	85	15400067	15417027
chr5	15406737	15415655	15406737	15407971	15414436	15415655	95	---	---	---	---	15408209	15408242	-	82	15406737	15415653
chr5	15432061	15441551	15432061	15432656	15440956	15441551	99	---	---	---	---	15440722	15440749	+	75	15432061	15441549
chr5	15457933	15464151	15457933	15459258	15462830	15464151	98	---	---	---	---	15462660	15462698	+	79	15457933	15464149
chr5	15465123	15475478	15465123	15467781	15472853	15475478	97	---	---	---	---	15467945	15468035	-	72	15465123	15475476
chr5	15497350	15506150	15497350	15498345	15505141	15506150	95	---	---	---	---	15498652	15498683	-	81	---	---
chr5	15532742	15544246	15532742	15534613	15542375	15544246	98	---	---	---	---	15534893	15534907	-	80	15532757	15544243
chr5	15551045	15562640	15551045	15552479	15561148	15562640	95	---	---	---	---	15560748	15560783	+	75	15551045	15562638
chr5	15567065	15581333	15567065	15570275	15578123	15581333	99	---	---	---	---	15577730	15577790	+	70	15567066	15581331
chr5	15588665	15596125	15588666	15589336	15595441	15596110	94	15588660	15588664	15596126	15596130	15589622	15589639	-	77	15588666	15596108
chr5	15609006	15620545	15609006	15613271	15616279	15620545	99	---	---	---	---	15613337	15613365	-	79	---	---
chr5	15631517	15643812	15631527	15632003	15643324	15643805	95	15631512	15631516	15643813	15643817	15643046	15643097	+	80	15631520	15643805
chr5	15645485	15652268	15645486	15646149	15651595	15652263	99	15645480	15645484	15652269	15652273	15646328	15646382	-	72	15645488	15652261
chr5	15662378	15671357	15662378	15663646	15670090	15671357	99	---	---	---	---	15663912	15663945	-	73	15662378	15671355
chr5	15700150	15717827	15700150	15700860	15717135	15717827	94	---	---	---	---	15701421	15701445	-	88	---	---
chr5	15706252	15715428	15706252	15707623	15714075	15715428	98	---	---	---	---	15707898	15707931	-	73	15706253	15715426
chr5	15712422	15717879	15712422	15714879	15715428	15717879	86	---	---	---	---	15714961	15714978	-	72	15712434	15717872
chr5	15717981	15727440	15717981	15719293	15726112	15727440	97	---	---	---	---	15719475	15719487	-	100	---	---
chr5	15718020	15727120	15718021	15718957	15726152	15727108	96	15718013	15718019	15727121	15727127	15719243	15719276	-	85	15718020	15727113
chr5	15743308	15749300	15743322	15743593	15749016	15749287	97	15743302	15743307	15749301	15749306	15743847	15743864	-	77	15743326	15749293
chr5	15758953	15768031	15758953	15760285	15766709	15768031	94	---	---	---	---	15766436	15766469	+	82	15758953	15768028
chr5	15777135	15791162	15777150	15777788	15790521	15791161	98	15777130	15777134	15791163	15791167	15778340	15778360	-	71	---	---
chr5	15805688	15817465	15805688	15807375	15815779	15817465	99	---	---	---	---	15815490	15815508	+	73	15805688	15817463
chr5	15822681	15831513	15822681	15823893	15830322	15831513	92	---	---	---	---	15824164	15824183	-	85	15822681	15831508
chr5	15835035	15849917	15835035	15836573	15848379	15849917	96	---	---	---	---	15847792	15847820	+	72	15835035	15849915
chr5	15880687	15888756	15880687	15884062	15885384	15888756	99	---	---	---	---	15884115	15884154	-	77	15880687	15888754
chr5	15889682	15898156	15889686	15890955	15896894	15898146	97	15889677	15889681	15898157	15898161	15896598	15896619	+	77	15889689	15898143
chr5	15904816	15926439	15904816	15906282	15924930	15926439	92	---	---	---	---	15924389	15924404	+	81	15904816	15926437
chr5	15905503	15926173	15905503	15906011	15925615	15926168	85	15905498	15905502	15926174	15926178	15906629	15906685	-	78	15905503	15926158
chr5	15908657	15917423	15908657	15909784	15916237	15917423	94	---	---	---	---	15915967	15916000	+	85	---	---
chr5	15938045	15956105	15938045	15939293	15954874	15956105	94	---	---	---	---	15939915	15939933	-	73	15938046	15956094
chr5	15938510	15956085	15938519	15939267	15955351	15956079	92	15938505	15938509	15956086	15956090	15954546	15954603	+	74	---	---
chr5	15946193	15962339	15946193	15947952	15960570	15962339	87	---	---	---	---	15948425	15948441	-	76	---	---
chr5	15949096	15963893	15949096	15949347	15963641	15963893	94	---	---	---	---	15963068	15963088	+	85	---	---
chr5	15959381	15968830	15959381	15960694	15967521	15968830	98	---	---	---	---	15960998	15961009	-	91	15959383	15968827
chr5	15992567	15998417	15992569	15992837	15998138	15998406	98	15992560	15992566	15998418	15998424	15993076	15993087	-	83	15992569	15998404
chr5	16004318	16017149	16004318	16005814	16015652	16017149	99	---	---	---	---	16006161	16006216	-	78	16004318	16017147
chr5	16019611	16022670	16019611	16020421	16021862	16022670	95	---	---	---	---	16021777	16021796	+	70	---	---
chr5	16032160	16041166	16032174	16033430	16039886	16041158	98	16032155	16032159	16041167	16041171	16033669	16033702	-	79	16032175	16041158
chr5	16051062	16055255	16051062	16052141	16054172	16055255	91	---	---	---	---	16054083	16054103	+	71	16051067	16055252
chr5	16053322	16060177	16053322	16053443	16060056	16060177	98	---	---	---	---	16059917	16059955	+	76	16053325	16060167
chr5	16054306	16060999	16054306	16054682	16060650	16060999	86	---	---	---	---	16054957	16054981	-	76	---	---
chr5	16069757	16079207	16069759	16071055	16077872	16079207	94	16069750	16069756	16079208	16079214	16077559	16077570	+	91	16069765	16079205
chr5	16072307	16087376	16072307	16074993	16084683	16087376	91	---	---	---	---	16075434	16075455	-	72	---	---
chr5	16072611	16087367	16072611	16074984	16084990	16087367	91	---	---	---	---	16075434	16075455	-	72	---	---
chr5	16079207	16095530	16079207	16079339	16095398	16095530	94	---	---	---	---	16094660	16094761	+	71	16079213	16095527
chr5	16082317	16092510	16082318	16083406	16091433	16092498	93	16082312	16082316	16092511	16092515	16091116	16091143	+	71	---	---
chr5	16135799	16145284	16135799	16137133	16143947	16145284	96	---	---	---	---	16143629	16143640	+	91	16135799	16145281
chr5	16148951	16168053	16148953	16150172	16166825	16168044	98	16148945	16148950	16168054	16168059	16166067	16166082	+	81	16148956	16168051
chr5	16163726	16170015	16163726	16165702	16168035	16170015	97	---	---	---	---	16167946	16167967	+	72	16163732	16170007
chr5	16172327	16177530	16172327	16173042	16176815	16177530	99	---	---	---	---	16173180	16173191	-	75	16172327	16177528
chr5	16179777	16193898	16179786	16181459	16192214	16193886	98	16179769	16179776	16193899	16193906	16191778	16191792	+	73	16179780	16193883
chr5	16220318	16227396	16220318	16221528	16226184	16227396	93	---	---	---	---	16226134	16226150	+	88	16220318	16227394
chr5	16227591	16240954	16227591	16229103	16239501	16240954	92	---	---	---	---	16239066	16239080	+	73	16227591	16240952
chr5	16274351	16279428	16274351	16274738	16279029	16279418	92	16274345	16274350	16279429	16279434	16278893	16278907	+	86	16274351	16279422
chr5	16297781	16306968	16297781	16298994	16305729	16306968	92	---	---	---	---	16305393	16305412	+	80	16297781	16306966
chr5	16308062	16316549	16308062	16308897	16315712	16316549	98	---	---	---	---	16309137	16309169	-	81	---	---
chr5	16330589	16351845	16330589	16331248	16351187	16351845	96	---	---	---	---	16332054	16332080	-	74	16330604	16351843
chr5	16336595	16348613	16336595	16338091	16347120	16348613	99	---	---	---	---	16346688	16346703	+	100	16336602	16348611
chr5	16363670	16385058	16363670	16363775	16384953	16385058	95	---	---	---	---	16364629	16364646	-	77	---	---
chr5	16367767	16382263	16367767	16369558	16380470	16382263	96	---	---	---	---	16369985	16369999	-	73	16367770	16382260
chr5	16386863	16394284	16386863	16387532	16393610	16394284	97	---	---	---	---	16387708	16387751	-	70	16386864	16394281
chr5	16401680	16415840	16401680	16405013	16412506	16415840	95	---	---	---	---	16412158	16412177	+	90	16401686	16415829
chr5	16422152	16434071	16422152	16422730	16433494	16434071	97	---	---	---	---	16423234	16423258	-	76	16422165	16434063
chr5	16443688	16452656	16443688	16444949	16451396	16452656	99	---	---	---	---	16445187	16445220	-	79	16443691	16452654
chr5	16469951	16483261	16469951	16470506	16482656	16483261	86	---	---	---	---	16471017	16471036	-	95	16469960	16483259
chr5	16477762	16482657	16477769	16478898	16481572	16482657	89	16477757	16477761	16482658	16482662	16481482	16481495	+	85	16477773	16482655
chr5	16500056	16509774	16500056	16500487	16509343	16509774	97	---	---	---	---	16500910	16500929	-	85	---	---
chr5	16512140	16520987	16512140	16513411	16519758	16520987	95	---	---	---	---	16513649	16513682	-	82	16512143	16520985
chr5	16528029	16532190	16528029	16528594	16531576	16532190	90	---	---	---	---	16531482	16531499	+	72	16528029	16532174
chr5	16534510	16548460	16534510	16536307	16546664	16548460	98	---	---	---	---	16546236	16546252	+	70	---	---
chr5	16574673	16588382	16574673	16576589	16586467	16588382	99	---	---	---	---	16586035	16586051	+	70	16574676	16588380
chr5	16592855	16607880	16592855	16597240	16603498	16607880	99	---	---	---	---	16597444	16597461	-	94	16592859	16607878
chr5	16626717	16641609	16626717	16627195	16641131	16641609	97	---	---	---	---	16627791	16627823	-	72	16626718	16641606
chr5	16657739	16665121	16657739	16657918	16664942	16665121	98	---	---	---	---	16664877	16664888	+	83	16657740	16665119
chr5	16739282	16748724	16739282	16740594	16747411	16748724	99	---	---	---	---	16747070	16747083	+	71	16739283	16748721
chr5	16744683	16756375	16744685	16748181	16752911	16756360	87	16744678	16744682	16756376	16756380	16748366	16748377	-	83	16744696	16756364
chr5	16759391	16765988	16759391	16759645	16765734	16765988	98	---	---	---	---	16759792	16759809	-	77	16759391	16765986
chr5	16774893	16792036	16774893	16776572	16790413	16792036	93	16774887	16774892	16792037	16792042	16777185	16777207	-	82	---	---
chr5	16806540	16815625	16806540	16810973	16811214	16815625	98	---	---	---	---	---	---	0	--	---	---
chr5	16829517	16843237	16829517	16833567	16839185	16843237	99	---	---	---	---	16833770	16833795	-	73	16829519	16843231
chr5	16857704	16866601	16857704	16858494	16865811	16866601	99	---	---	---	---	16865499	16865538	+	70	---	---
chr5	16872235	16886040	16872235	16872872	16885407	16886040	94	---	---	---	---	16873395	16873419	-	80	16872238	16886038
chr5	16878131	16885017	16878131	16879192	16883997	16885017	88	---	---	---	---	16883948	16883963	+	81	16878131	16885015
chr5	16894359	16899259	16894359	16894740	16898880	16899259	98	---	---	---	---	16894839	16894856	-	72	16894359	16899257
chr5	16910308	16917736	16910308	16910977	16917067	16917736	99	---	---	---	---	16911265	16911279	-	80	16910308	16917734
chr5	16922381	16936455	16922381	16924180	16934600	16936455	95	---	---	---	---	16934164	16934180	+	70	16922381	16936453
chr5	16951168	16964452	16951168	16952200	16963484	16964452	89	---	---	---	---	16952625	16952666	-	88	16951175	16964449
chr5	16975200	16984273	16975200	16976529	16982970	16984273	96	---	---	---	---	16982697	16982731	+	82	16975200	16984271
chr5	17006947	17018754	17006953	17008522	17017127	17018752	96	17006942	17006946	17018755	17018759	17016728	17016763	+	75	17006954	17018749
chr5	17039650	17045881	17039650	17040527	17045007	17045881	96	---	---	---	---	17044824	17044836	+	76	17039650	17045879
chr5	17059955	17078209	17059955	17061191	17076980	17078209	98	---	---	---	---	17061906	17061929	-	79	17059956	17078207
chr5	17067284	17076238	17067284	17068916	17074606	17076238	99	---	---	---	---	17069082	17069109	-	71	17067286	17076236
chr5	17089162	17094496	17089162	17089776	17093877	17094491	89	17089156	17089161	17094497	17094502	17089899	17089914	-	81	---	---
chr5	17104508	17115918	17104514	17108901	17111518	17115905	99	17104503	17104507	17115919	17115923	17111406	17111431	+	76	17104514	17115908
chr5	17117699	17131324	17117699	17119270	17129752	17131324	99	---	---	---	---	17119691	17119705	-	73	17117699	17131322
chr5	17137396	17152398	17137396	17138966	17150829	17152398	99	---	---	---	---	17139069	17139088	-	80	17137396	17152392
chr5	17153313	17161292	17153313	17156784	17157860	17161292	98	---	---	---	---	17157770	17157809	+	75	17153316	17161290
chr5	17161339	17170863	17161339	17161937	17170253	17170850	97	17161334	17161338	17170864	17170868	17170020	17170047	+	75	17161340	17170853
chr5	17187770	17197337	17187772	17188389	17196713	17197330	99	17187765	17187769	17197338	17197342	17196479	17196506	+	75	17187772	17197331
chr5	17223746	17231018	17223746	17224760	17230006	17231018	95	---	---	---	---	17229959	17229975	+	88	17223749	17231016
chr5	17250612	17264917	17250612	17253069	17262430	17264917	88	---	---	---	---	17262173	17262215	+	76	17250614	17264916
chr5	17253719	17271419	17253731	17254382	17270760	17271411	97	17253712	17253718	17271420	17271426	17254957	17254981	-	80	17253723	17271409
chr5	17261801	17270767	17261811	17263070	17269505	17270763	99	17261792	17261800	17270768	17270776	17263308	17263341	-	82	17261802	17270761
chr5	17266217	17276340	17266217	17270240	17272309	17276340	87	---	---	---	---	17270293	17270311	-	73	---	---
chr5	17286525	17290427	17286525	17286942	17289989	17290427	88	---	---	---	---	17286960	17286972	-	76	17286525	17290425
chr5	17308669	17326455	17308669	17309378	17325752	17326455	95	---	---	---	---	17325158	17325180	+	86	17308674	17326445
chr5	17313514	17322464	17313521	17314781	17321220	17322459	97	17313509	17313513	17322465	17322469	17320950	17320982	+	81	17313522	17322457
chr5	17327468	17346461	17327471	17329163	17344761	17346454	99	17327463	17327467	17346462	17346466	17329828	17329841	-	78	17327472	17346452
chr5	17330725	17338093	17330725	17331369	17337449	17338093	99	---	---	---	---	17337434	17337447	+	71	17330725	17338087
chr5	17347079	17356928	17347079	17350378	17353513	17356928	94	---	---	---	---	---	---	0	--	---	---
chr5	17365602	17382100	17365602	17366235	17381467	17382100	96	---	---	---	---	17366927	17366952	-	73	---	---
chr5	17388513	17404588	17388513	17389022	17404079	17404588	98	---	---	---	---	17403328	17403377	+	72	17388529	17404586
chr5	17390288	17397555	17390288	17390959	17396886	17397555	96	---	---	---	---	17391175	17391211	-	72	17390289	17397554
chr5	17409330	17418262	17409330	17410577	17417010	17418262	94	---	---	---	---	17410860	17410879	-	85	17409331	17418260
chr5	17421689	17431190	17421689	17424995	17428021	17431190	91	---	---	---	---	17425109	17425131	-	95	17421690	17431184
chr5	17442308	17449671	17442309	17442951	17449025	17449667	99	17442303	17442307	17449672	17449676	17443235	17443252	-	72	17442309	17449665
chr5	17475796	17484722	17475796	17477049	17483487	17484722	97	---	---	---	---	17477284	17477317	-	82	17475796	17484721
chr5	17490499	17499480	17490501	17491759	17498209	17499475	95	17490491	17490498	17499481	17499488	17492047	17492082	-	72	17490502	17499472
chr5	17523111	17537344	17523111	17523740	17536715	17537344	99	---	---	---	---	17524296	17524315	-	70	17523111	17537342
chr5	17551287	17558606	17551287	17551936	17557957	17558606	99	---	---	---	---	17557663	17557680	+	72	17551295	17558604
chr5	17566127	17587959	17566127	17566300	17587786	17587959	94	---	---	---	---	17587207	17587235	+	72	17566127	17587954
chr5	17566692	17576220	17566692	17568015	17574896	17576220	99	---	---	---	---	17568323	17568334	-	91	17566692	17576218
chr5	17591211	17600644	17591211	17591817	17600041	17600644	98	---	---	---	---	17599725	17599761	+	70	17591217	17600636
chr5	17612063	17631891	17612063	17613373	17630581	17631882	99	17612053	17612062	17631892	17631901	17614106	17614120	-	86	17612064	17631880
chr5	17618680	17629113	17618680	17622069	17625722	17629113	99	---	---	---	---	17625539	17625662	+	77	17618680	17629111
chr5	17634587	17645756	17634597	17635960	17644395	17645753	85	17634580	17634586	17645757	17645763	17644017	17644034	+	72	17634587	17645754
chr5	17648505	17657699	17648513	17649735	17656477	17657698	95	17648498	17648504	17657700	17657706	17656147	17656172	+	80	17648505	17657694
chr5	17676144	17687891	17676144	17678867	17685168	17687891	99	---	---	---	---	17684853	17684877	+	84	17676144	17687889
chr5	17690086	17698463	17690097	17690786	17697735	17698451	94	17690081	17690085	17698464	17698468	17697541	17697572	+	81	17690087	17698457
chr5	17713526	17718837	17713526	17713784	17718579	17718837	99	---	---	---	---	17713851	17713862	-	75	17713526	17718835
chr5	17747905	17769303	17747905	17748206	17769005	17769303	92	---	---	---	---	17749225	17749246	-	72	17747919	17769297
chr5	17759452	17767267	17759452	17760309	17766410	17767267	91	---	---	---	---	17760577	17760594	-	77	17759452	17767257
chr5	17771910	17782617	17771922	17772088	17782440	17782612	93	17771902	17771909	17782618	17782625	17781928	17781955	+	78	---	---
chr5	17777640	17797591	17777640	17778231	17796998	17797591	97	---	---	---	---	17778814	17778837	-	70	---	---
chr5	17787279	17796428	17787279	17788304	17795463	17796428	93	---	---	---	---	17788566	17788595	-	83	17787279	17796410
chr5	17787279	17796732	17787279	17788608	17795463	17796732	94	---	---	---	---	17795145	17795156	+	91	17787279	17796730
chr5	17815974	17820448	17815979	17818212	17818214	17820447	98	17815959	17815973	17820449	17820463	---	---	0	--	17815981	17820444
chr5	17842978	17849139	17842978	17843815	17848294	17849139	98	---	---	---	---	17843985	17843997	-	76	17842978	17849137
chr5	17867334	17880617	17867348	17867815	17880147	17880617	92	17867329	17867333	17880618	17880622	17879575	17879724	+	71	---	---
chr5	17887722	17895321	17887722	17888607	17894427	17895321	91	---	---	---	---	17894326	17894352	+	88	---	---
chr5	17910459	17917761	17910459	17911137	17917083	17917761	98	---	---	---	---	17911275	17911287	-	92	17910459	17917759
chr5	17922645	17936566	17922645	17924380	17934831	17936566	98	---	---	---	---	17934395	17934409	+	73	17922645	17936564
chr5	17950220	17959687	17950220	17951498	17958318	17959686	88	17950215	17950219	17959688	17959692	17957999	17958011	+	92	---	---
chr5	17973148	17994798	17973148	17974194	17993715	17994798	95	---	---	---	---	17993305	17993364	+	76	---	---
chr5	17976174	17985575	17976177	17976766	17984976	17985565	98	17976168	17976173	17985576	17985581	17984744	17984771	+	75	17976179	17985570
chr5	17999754	18017185	17999754	18000638	18016301	18017185	97	---	---	---	---	18001390	18001404	-	86	17999755	18017177
chr5	18004669	18015354	18004680	18007326	18012702	18015351	99	18004664	18004668	18015355	18015359	18007490	18007581	-	71	18004674	18015351
chr5	18031741	18045492	18031741	18034101	18043142	18045492	94	---	---	---	---	18034230	18034247	-	72	18031751	18045489
chr5	18060703	18072777	18060703	18062195	18071282	18072777	98	---	---	---	---	18062631	18062649	-	89	18060708	18072775
chr5	18072782	18092866	18072782	18073562	18092087	18092866	90	---	---	---	---	18091182	18091204	+	91	18072796	18092857
chr5	18104343	18120170	18104352	18105588	18118919	18120155	99	18104338	18104342	18120171	18120175	18106228	18106246	-	73	18104349	18120164
chr5	18111514	18118408	18111514	18111983	18117938	18118408	98	---	---	---	---	18112258	18112274	-	70	18111514	18118400
chr5	18168699	18185567	18168712	18169948	18184330	18185566	99	18168694	18168698	18185568	18185572	18183661	18183679	+	94	18168713	18185562
chr5	18171788	18181253	18171788	18173078	18179943	18181253	98	---	---	---	---	18173384	18173395	-	91	18171788	18181251
chr5	18201078	18219005	18201078	18201701	18218387	18219005	96	---	---	---	---	18217595	18217622	+	75	18201083	18219001
chr5	18206833	18216176	18206833	18208070	18214938	18216176	99	---	---	---	---	18208367	18208378	-	91	18206833	18216173
chr5	18239853	18261079	18239853	18241086	18259912	18261079	91	---	---	---	---	18241916	18241930	-	86	---	---
chr5	18247733	18259835	18247741	18250166	18257405	18259833	97	18247725	18247732	18259836	18259843	18250385	18250479	-	70	18247745	18259834
chr5	18288807	18300571	18288816	18290503	18298881	18300568	99	18288801	18288806	18300572	18300577	18298592	18298610	+	73	18288816	18300569
chr5	18329010	18337387	18329010	18329723	18336687	18337387	88	---	---	---	---	18336523	18336602	+	70	18329016	18337385
chr5	18347407	18356874	18347416	18348018	18356269	18356871	98	18347402	18347406	18356875	18356879	18355856	18355879	+	70	18347408	18356869
chr5	18358920	18370690	18358933	18360623	18368994	18370687	98	18358914	18358919	18370691	18370696	18368708	18368726	+	73	18358922	18370685
chr5	18378285	18389504	18378299	18379325	18388481	18389500	94	18378280	18378284	18389505	18389509	18379749	18379760	-	100	18378288	18389501
chr5	18444802	18456572	18444802	18445273	18456101	18456572	98	---	---	---	---	18455809	18455822	+	78	18444802	18456570
chr5	18461578	18483158	18461578	18462000	18482734	18483158	92	---	---	---	---	18481738	18481767	+	80	18461592	18483141
chr5	18463282	18466882	18463282	18463605	18466557	18466882	88	---	---	---	---	18463712	18463726	-	73	18463282	18466880
chr5	18502630	18520726	18502630	18503502	18519812	18520726	94	---	---	---	---	18519154	18519172	+	73	---	---
chr5	18508930	18518418	18508930	18510254	18517111	18518418	98	---	---	---	---	18516790	18516801	+	91	18508930	18518413
chr5	18548652	18562541	18548652	18548792	18562401	18562541	97	---	---	---	---	18561721	18561736	+	87	18548652	18562539
chr5	18549386	18558333	18549386	18550646	18557072	18558333	98	---	---	---	---	18550932	18550967	-	72	18549388	18558331
chr5	18564031	18571211	18564031	18565397	18569844	18571211	98	---	---	---	---	18565608	18565620	-	84	18564031	18571209
chr5	18573926	18590223	18573931	18574201	18589941	18590210	96	18573921	18573925	18590224	18590228	18574488	18574549	-	75	18573931	18590219
chr5	18579389	18589594	18579395	18580024	18588963	18589592	98	18579384	18579388	18589595	18589599	18588729	18588756	+	75	18579395	18589589
chr5	18598788	18607736	18598788	18600042	18606486	18607736	96	---	---	---	---	18606214	18606247	+	79	18598788	18607734
chr5	18621704	18630797	18621704	18622887	18629634	18630797	90	---	---	---	---	18623194	18623219	-	76	18621704	18630795
chr5	18716085	18728790	18716089	18717987	18726930	18728779	94	18716080	18716084	18728791	18728795	18726497	18726511	+	73	18716092	18728777
chr5	18729946	18748005	18729946	18730746	18747193	18748005	97	---	---	---	---	18746495	18746509	+	86	---	---
chr5	18740181	18748205	18740181	18740393	18747995	18748205	97	---	---	---	---	18747674	18747685	+	75	18740189	18748203
chr5	18767980	18781486	18767980	18769497	18779913	18781486	95	---	---	---	---	18779478	18779494	+	70	---	---
chr5	18790237	18812112	18790246	18795068	18807338	18812102	97	18790232	18790236	18812113	18812117	18795356	18795375	-	70	---	---
chr5	18831110	18837221	18831110	18832368	18835980	18837221	92	---	---	---	---	18832428	18832456	-	86	18831110	18837205
chr5	18837420	18847318	18837420	18840727	18843957	18847318	95	---	---	---	---	18843807	18843824	+	72	---	---
chr5	18877858	18886771	18877858	18879137	18885588	18886771	91	---	---	---	---	18879375	18879406	-	81	18877858	18886769
chr5	18888335	18895840	18888335	18888993	18895182	18895840	99	---	---	---	---	18889278	18889295	-	72	18888335	18895838
chr5	18908735	18913532	18908742	18909227	18913042	18913526	89	18908730	18908734	18913533	18913537	18909365	18909417	-	71	18908746	18913516
chr5	18954703	18963409	18954703	18955942	18962150	18963409	97	---	---	---	---	18956180	18956213	-	82	18954703	18963407
chr5	18967051	18980806	18967051	18968617	18979239	18980806	99	---	---	---	---	18978804	18978820	+	70	18967051	18980804
chr5	18997690	19006595	18997690	18998913	19005373	19006595	96	---	---	---	---	19005083	19005115	+	81	18997690	19006593
chr5	19023348	19026150	19023348	19023867	19025628	19026150	88	---	---	---	---	19023898	19023920	-	73	---	---
chr5	19029334	19041607	19029336	19030954	19039984	19041600	97	19029328	19029333	19041608	19041613	19031374	19031388	-	73	19029337	19041605
chr5	19082899	19090794	19082899	19083103	19090592	19090794	98	---	---	---	---	19090230	19090248	+	73	19082912	19090792
chr5	19107302	19117921	19107302	19107481	19117742	19117921	97	---	---	---	---	19117265	19117285	+	85	19107302	19117919
chr5	19121679	19131232	19121689	19123009	19129895	19131217	99	19121674	19121678	19131233	19131237	19123317	19123328	-	91	19121686	19131215
chr5	19131262	19140252	19131262	19132538	19138998	19140252	97	---	---	---	---	19138733	19138766	+	79	19131270	19140250
chr5	19151062	19162675	19151062	19151537	19162200	19162675	99	---	---	---	---	19161812	19161861	+	70	19151062	19162673
chr5	19191572	19200598	19191572	19192869	19199323	19200598	98	---	---	---	---	19199050	19199083	+	79	19191572	19200595
chr5	19200597	19217426	19200597	19202026	19215997	19217426	88	---	---	---	---	19215319	19215339	+	85	19200607	19217408
chr5	19208548	19221002	19208548	19208723	19220826	19221002	96	---	---	---	---	19220238	19220266	+	72	19208548	19220997
chr5	19228219	19235629	19228219	19229144	19234704	19235629	98	---	---	---	---	19229397	19229422	-	73	19228219	19235627
chr5	19242120	19249697	19242120	19242808	19249009	19249697	97	---	---	---	---	19248865	19248877	+	92	19242127	19249692
chr5	19254410	19262726	19254410	19255036	19262100	19262726	97	---	---	---	---	19255191	19255224	-	79	19254412	19262716
chr5	19268737	19289345	19268750	19269976	19288069	19289333	92	19268731	19268736	19289346	19289351	19287652	19287675	+	75	19268742	19289341
chr5	19275484	19285946	19275484	19279025	19282406	19285946	97	---	---	---	---	19279155	19279166	-	83	---	---
chr5	19294107	19311478	19294119	19294428	19311165	19311474	97	19294101	19294106	19311479	19311484	19310391	19310417	+	70	---	---
chr5	19295595	19307490	19295595	19298394	19304686	19307487	99	19295590	19295594	19307491	19307495	19298685	19298709	-	84	19295595	19307485
chr5	19312106	19315610	19312116	19312370	19315343	19315598	90	19312099	19312105	19315611	19315617	19312476	19312519	-	79	19312111	19315601
chr5	19317098	19331841	19317098	19317584	19331355	19331841	96	---	---	---	---	19330710	19330727	+	77	---	---
chr5	19323088	19330529	19323088	19323756	19329857	19330529	98	---	---	---	---	19329563	19329580	+	72	19323094	19330527
chr5	19331837	19347180	19331840	19332981	19346050	19347180	95	19331832	19331836	19347181	19347185	19345465	19345490	+	92	19331840	19347179
chr5	19369495	19380893	19369497	19372310	19378010	19380887	89	19369490	19369494	19380894	19380898	---	---	0	--	---	---
chr5	19373559	19377458	19373559	19375331	19375801	19377458	92	---	---	---	---	19375409	19375424	-	75	19373574	19377451
chr5	19385221	19393487	19385221	19387168	19391538	19393487	99	---	---	---	---	19391397	19391426	+	73	19385221	19393485
chr5	19397948	19406909	19397948	19399212	19405647	19406909	99	---	---	---	---	19399450	19399483	-	79	19397949	19406907
chr5	19425863	19434809	19425870	19427075	19433590	19434795	99	19425857	19425862	19434810	19434815	19427312	19427345	-	85	19425874	19434800
chr5	19442781	19456521	19442782	19444404	19454895	19456517	97	19442776	19442780	19456522	19456526	19444823	19444837	-	73	19442782	19456513
chr5	19483221	19490654	19483221	19483880	19489994	19490654	98	---	---	---	---	19489691	19489708	+	72	19483221	19490652
chr5	19499631	19518157	19499631	19500339	19517438	19518157	85	---	---	---	---	19501147	19501163	-	88	---	---
chr5	19505515	19515474	19505515	19507767	19513226	19515474	87	---	---	---	---	19507983	19508007	-	92	---	---
chr5	19507767	19516876	19507767	19508954	19515711	19516876	93	---	---	---	---	19515374	19515399	+	80	19507767	19516874
chr5	19535423	19544757	19535426	19536011	19544173	19544757	98	19535418	19535422	19544758	19544762	19543940	19543967	+	78	19535426	19544751
chr5	19560013	19569315	19560013	19561259	19568070	19569315	99	---	---	---	---	19567731	19567748	+	83	19560013	19569313
chr5	19573229	19589936	19573229	19574712	19588458	19589936	87	---	---	---	---	19575306	19575319	-	78	19573229	19589934
chr5	19576704	19585597	19576704	19577947	19584389	19585597	95	---	---	---	---	19584117	19584150	+	82	19576704	19585595
chr5	19576766	19585141	19576766	19577491	19584451	19585141	94	---	---	---	---	19584117	19584150	+	82	---	---
chr5	19619877	19633873	19619877	19621460	19632234	19633873	94	---	---	---	---	19631697	19631712	+	75	19619881	19633871
chr5	19636589	19644729	19636589	19639992	19641323	19644729	99	---	---	---	---	19640045	19640085	-	73	19636589	19644727
chr5	19675648	19689279	19675660	19677276	19687667	19689275	95	19675642	19675647	19689280	19689285	19687228	19687242	+	73	19675649	19689276
chr5	19696525	19705779	19696525	19697776	19704488	19705779	90	---	---	---	---	19698086	19698111	-	80	19696532	19705777
chr5	19696525	19705472	19696525	19697467	19704488	19705472	88	---	---	---	---	19697742	19697763	-	86	19696532	19705461
chr5	19713087	19722010	19713087	19714320	19720760	19722010	97	---	---	---	---	19720486	19720519	+	79	19713087	19722007
chr5	19743695	19753267	19743695	19744931	19752032	19753267	96	---	---	---	---	19751677	19751696	+	75	19743696	19753265
chr5	19760872	19777134	19760872	19761500	19776506	19777134	99	---	---	---	---	19762146	19762249	-	73	19760872	19777132
chr5	19794600	19804182	19794605	19795050	19803736	19804181	97	19794594	19794599	19804183	19804188	19795285	19795380	-	79	---	---
chr5	19813322	19828373	19813334	19817748	19823951	19828371	99	19813317	19813321	19828374	19828378	19823866	19823881	+	75	---	---
chr5	19834639	19843610	19834639	19835562	19842704	19843610	95	---	---	---	---	19842378	19842406	+	86	---	---
chr5	19847149	19856739	19847149	19847752	19856136	19856739	98	---	---	---	---	19848148	19848171	-	75	19847152	19856737
chr5	19867556	19883122	19867568	19872254	19878435	19883121	98	19867551	19867555	19883123	19883127	19878249	19878268	+	80	19867568	19883118
chr5	19890922	19900309	19890922	19892209	19899021	19900309	95	---	---	---	---	19892514	19892525	-	83	19890922	19900307
chr5	19909176	19922834	19909189	19910920	19921092	19922823	98	19909171	19909175	19922835	19922839	19911340	19911354	-	73	19909179	19922821
chr5	19970109	19979454	19970109	19971371	19978159	19979454	95	---	---	---	---	19977819	19977840	+	77	---	---
chr5	19981653	19988807	19981653	19982220	19988238	19988807	88	---	---	---	---	19987937	19987983	+	76	19981663	19988804
chr5	20001444	20010854	20001444	20002754	20009564	20010854	97	---	---	---	---	20009248	20009259	+	91	20001445	20010852
chr5	20013761	20022566	20013761	20014666	20021733	20022566	88	---	---	---	---	20021437	20021457	+	85	20013772	20022564
chr5	20030050	20037359	20030062	20030247	20037169	20037354	98	20030044	20030049	20037360	20037365	20036844	20036877	+	70	---	---
chr5	20038837	20046848	20038850	20039672	20046021	20046841	99	20038832	20038836	20046849	20046853	20039884	20039975	-	71	---	---
chr5	20065403	20074670	20065403	20069916	20070157	20074670	99	---	---	---	---	---	---	0	--	20065406	20074660
chr5	20083473	20092950	20083473	20084796	20091608	20092950	97	---	---	---	---	20091280	20091292	+	76	20083481	20092948
chr5	20096755	20105458	20096755	20097699	20104474	20105458	93	---	---	---	---	20097929	20097958	-	73	---	---
chr5	20099327	20115095	20099327	20104660	20109823	20115095	85	---	---	---	---	20104870	20104884	-	80	---	---
chr5	20106987	20116013	20106987	20108300	20114664	20116004	92	20106982	20106986	20116014	20116018	20114364	20114383	+	85	20106987	20116008
chr5	20133267	20149948	20133267	20134561	20148675	20149948	96	---	---	---	---	20135117	20135141	-	80	20133267	20149946
chr5	20137231	20144596	20137232	20137890	20143938	20144596	99	20137226	20137230	20144597	20144601	20143668	20143682	+	80	---	---
chr5	20170591	20179976	20170591	20171915	20178676	20179976	97	---	---	---	---	20178477	20178489	+	100	20170591	20179969
chr5	20183104	20191218	20183110	20185060	20189394	20191213	92	20183099	20183103	20191219	20191223	20189253	20189282	+	73	20183110	20191213
chr5	20201939	20219215	20201951	20202849	20218321	20219215	95	20201933	20201938	20219216	20219221	20203505	20203523	-	73	---	---
chr5	20211784	20219639	20211784	20212197	20219269	20219639	85	---	---	---	---	20219179	20219193	+	80	20211793	20219638
chr5	20224288	20233744	20224288	20225616	20232416	20233744	99	---	---	---	---	20232098	20232109	+	91	20224288	20233742
chr5	20238973	20246356	20238987	20239676	20245662	20246350	94	20238968	20238972	20246357	20246361	20239924	20239944	-	76	20238977	20246348
chr5	20271875	20290528	20271875	20273158	20289238	20290528	91	---	---	---	---	20273785	20273809	-	72	20271878	20290524
chr5	20279259	20288896	20279265	20279883	20288269	20288887	98	20279254	20279258	20288897	20288901	20287849	20287872	+	75	20279259	20288884
chr5	20294170	20303328	20294170	20294860	20302662	20303328	88	---	---	---	---	20295177	20295214	-	78	20294172	20303322
chr5	20312209	20330919	20312209	20314549	20328579	20330919	99	---	---	---	---	20315227	20315251	-	72	20312219	20330902
chr5	20334871	20348767	20334871	20336586	20347057	20348767	97	---	---	---	---	20337004	20337017	-	71	20334871	20348765
chr5	20350686	20364930	20350686	20352537	20363079	20364930	99	---	---	---	---	20352793	20352812	-	90	20350686	20364928
chr5	20406606	20415755	20406606	20407077	20415284	20415755	98	---	---	---	---	20414900	20414999	+	71	20406607	20415754
chr5	20420357	20439284	20420357	20420962	20438678	20439284	96	---	---	---	---	20438100	20438113	+	71	20420357	20439282
chr5	20425333	20434663	20425345	20426620	20433347	20434663	94	20425327	20425332	20434664	20434669	20433014	20433039	+	80	20425336	20434659
chr5	20441422	20463215	20441427	20444292	20460344	20463208	98	20441411	20441421	20463216	20463226	20445068	20445095	-	75	20441423	20463210
chr5	20447304	20457792	20447304	20448757	20456340	20457792	98	---	---	---	---	20449014	20449033	-	90	20447304	20457790
chr5	20463874	20469690	20463874	20464588	20468961	20469690	91	---	---	---	---	20468887	20468911	+	76	---	---
chr5	20485261	20490682	20485261	20486094	20489782	20490682	85	---	---	---	---	20486254	20486278	-	76	---	---
chr5	20495875	20516508	20495875	20496064	20516319	20516508	95	---	---	---	---	20497027	20497063	-	75	20495876	20516506
chr5	20501359	20510213	20501359	20502568	20508971	20510213	91	---	---	---	---	20508659	20508687	+	79	20501359	20510211
chr5	20519761	20525905	20519761	20521109	20524559	20525905	96	---	---	---	---	20524396	20524428	+	78	20519762	20525903
chr5	20540523	20554226	20540523	20542207	20552542	20554226	99	---	---	---	---	20542627	20542643	-	70	20540525	20554224
chr5	20576638	20586209	20576638	20576940	20585907	20586209	92	---	---	---	---	20577225	20577250	-	80	20576638	20586207
chr5	20594721	20600411	20594721	20595169	20599963	20600411	96	---	---	---	---	20595264	20595325	-	83	20594733	20600408
chr5	20615629	20636478	20615633	20616226	20635826	20636465	88	20615624	20615628	20636479	20636483	20617086	20617127	-	71	20615631	20636461
chr5	20623716	20632851	20623716	20624935	20631685	20632851	91	---	---	---	---	20631352	20631377	+	80	20623716	20632849
chr5	20636465	20645893	20636465	20637813	20644628	20645893	93	---	---	---	---	20644310	20644321	+	91	20636465	20645891
chr5	20636465	20645695	20636465	20637612	20644628	20645692	92	20636460	20636464	20645696	20645700	20637771	20637800	-	83	---	---
chr5	20679091	20687725	20679091	20680694	20686123	20687725	98	---	---	---	---	20680906	20680918	-	84	20679091	20687722
chr5	20695851	20702384	20695851	20696200	20702030	20702379	93	20695846	20695850	20702385	20702389	20701786	20701812	+	74	20695853	20702382
chr5	20702998	20714279	20702998	20705861	20711423	20714279	99	---	---	---	---	20706112	20706125	-	78	20702998	20714277
chr5	20718132	20727734	20718132	20718763	20727103	20727734	97	---	---	---	---	20726869	20726896	+	71	20718132	20727732
chr5	20734402	20746223	20734403	20738300	20742325	20746216	97	20734397	20734401	20746224	20746228	20738436	20738490	-	72	---	---
chr5	20747228	20763397	20747228	20748215	20762408	20763397	94	---	---	---	---	20761822	20761840	+	73	20747228	20763395
chr5	20752816	20761755	20752816	20754064	20760486	20761755	97	---	---	---	---	20754294	20754328	-	82	20752816	20761742
chr5	20767594	20773813	20767594	20768468	20772942	20773813	89	---	---	---	---	20768489	20768518	-	73	20767594	20773811
chr5	20792173	20808818	20792173	20792699	20808296	20808818	91	---	---	---	---	20793258	20793318	-	91	20792176	20808801
chr5	20797471	20807704	20797471	20798031	20807146	20807704	86	---	---	---	---	20798413	20798428	-	93	20797485	20807694
chr5	20798624	20804855	20798624	20799886	20803584	20804855	93	---	---	---	---	20803516	20803555	+	77	---	---
chr5	20798813	20804420	20798813	20799459	20803774	20804420	92	---	---	---	---	20803584	20803598	+	100	---	---
chr5	20811643	20821129	20811649	20812792	20819932	20821121	91	20811638	20811642	20821130	20821134	20813114	20813138	-	80	20811647	20821119
chr5	20836803	20850699	20836803	20841046	20846394	20850699	96	---	---	---	---	20846127	20846150	+	79	---	---
chr5	20857452	20869200	20857452	20857924	20868728	20869200	97	---	---	---	---	20858149	20858200	-	76	20857453	20869198
chr5	20880719	20888629	20880719	20881942	20887447	20888629	95	---	---	---	---	20887252	20887279	+	71	20880719	20888627
chr5	20898533	20912057	20898533	20900407	20910182	20912057	99	---	---	---	---	20900804	20900827	-	75	20898535	20912054
chr5	20906017	20911480	20906030	20908767	20908770	20911466	97	20906012	20906016	20911481	20911485	---	---	0	--	---	---
chr5	20919943	20930621	20919943	20923139	20927402	20930621	98	---	---	---	---	20923203	20923243	-	78	20919943	20930611
chr5	20959384	20968388	20959397	20960660	20967105	20968388	98	20959377	20959383	20968389	20968395	20960899	20960932	-	82	20959397	20968386
chr5	20990680	20999670	20990680	20991950	20998379	20999670	97	---	---	---	---	20998110	20998143	+	76	20990680	20999663
chr5	20999855	21012572	20999855	21001340	21011088	21012572	99	---	---	---	---	21001687	21001742	-	78	20999855	21012570
chr5	21012574	21028466	21012574	21012915	21028137	21028466	85	---	---	---	---	21013175	21013186	-	83	---	---
chr5	21013030	21021812	21013042	21013744	21021121	21021803	93	21013025	21013029	21021813	21021817	21020799	21020826	+	71	---	---
chr5	21024673	21044689	21024674	21025934	21043475	21044689	91	21024668	21024672	21044690	21044694	21043044	21043067	+	75	---	---
chr5	21031409	21042542	21031409	21033525	21040427	21042542	99	---	---	---	---	21033735	21033832	-	70	21031409	21042533
chr5	21084321	21100629	21084321	21085434	21099515	21100629	95	---	---	---	---	21085934	21085949	-	81	21084321	21100620
chr5	21088710	21098440	21088710	21090186	21096909	21098440	93	---	---	---	---	21096575	21096600	+	80	21088711	21098439
chr5	21146695	21155641	21146695	21147939	21154382	21155641	98	---	---	---	---	21148177	21148210	-	85	21146695	21155639
chr5	21156383	21175377	21156383	21157715	21174064	21175377	97	---	---	---	---	21173338	21173352	+	86	21156383	21175375
chr5	21162084	21171735	21162084	21162208	21171611	21171735	99	---	---	---	---	21162474	21162493	-	75	---	---
chr5	21213349	21235144	21213349	21213810	21234682	21235144	95	---	---	---	---	21214782	21214799	-	72	21213351	21235141
chr5	21221032	21234681	21221032	21225022	21230651	21234677	98	21221027	21221031	21234682	21234686	21225231	21225257	-	70	21221032	21234680
chr5	21242915	21249736	21242915	21243891	21248775	21249736	85	---	---	---	---	21243893	21243933	-	70	---	---
chr5	21249739	21271294	21249739	21253537	21267725	21271294	91	---	---	---	---	21254213	21254234	-	77	21249739	21271286
chr5	21254710	21262059	21254710	21255402	21261368	21262059	98	---	---	---	---	21261211	21261226	+	100	21254710	21262056
chr5	21285115	21290298	21285126	21285304	21290106	21290284	98	21285109	21285114	21290299	21290304	21285436	21285471	-	75	21285116	21290282
chr5	21302052	21311409	21302052	21303290	21310159	21311397	99	21302046	21302051	21311410	21311415	21309840	21309852	+	92	21302052	21311394
chr5	21332678	21344102	21332678	21333153	21343628	21344102	98	---	---	---	---	21333412	21333460	-	81	21332678	21344100
chr5	21353775	21362863	21353775	21355073	21361588	21362863	97	---	---	---	---	21355311	21355344	-	79	21353781	21362861
chr5	21373677	21382129	21373677	21374076	21381730	21382129	95	---	---	---	---	21374362	21374390	-	89	21373684	21382112
chr5	21376391	21393249	21376391	21378459	21391181	21393249	92	---	---	---	---	21390615	21390632	+	72	---	---
chr5	21376480	21393848	21376480	21379058	21391270	21393848	92	---	---	---	---	21390705	21390717	+	76	21376484	21393844
chr5	21388181	21406332	21388181	21389260	21405276	21406332	96	---	---	---	---	21389981	21389995	-	86	---	---
chr5	21397235	21419176	21397235	21400034	21416368	21419176	94	---	---	---	---	21415634	21415653	+	90	21397236	21419159
chr5	21412966	21421936	21412966	21414245	21420675	21421936	97	---	---	---	---	21420416	21420439	+	83	21412968	21421934
chr5	21470981	21485661	21470981	21472603	21484045	21485661	96	---	---	---	---	21473019	21473033	-	80	21470981	21485656
chr5	21522785	21538172	21522785	21527300	21533491	21538172	94	---	---	---	---	21533187	21533202	+	87	21522791	21538170
chr5	21573333	21587292	21573333	21575071	21585554	21587292	99	---	---	---	---	21575490	21575506	-	70	21573333	21587290
chr5	21599629	21612145	21599629	21601426	21610349	21612145	98	---	---	---	---	21601844	21601860	-	70	21599629	21612142
chr5	21625385	21632737	21625385	21626031	21632091	21632737	99	---	---	---	---	21626311	21626328	-	72	21625385	21632731
chr5	21638621	21645035	21638621	21639944	21643678	21645035	93	---	---	---	---	21643507	21643528	+	77	21638621	21645033
chr5	21650156	21661529	21650170	21651857	21659784	21661521	95	21650150	21650155	21661530	21661535	21659387	21659421	+	74	21650168	21661526
chr5	21666275	21675662	21666280	21666786	21675165	21675661	91	21666270	21666274	21675663	21675667	21674852	21674872	+	80	---	---
chr5	21684636	21696151	21684636	21685116	21695671	21696151	99	---	---	---	---	21695368	21695416	+	81	21684641	21696149
chr5	21705262	21714264	21705262	21706537	21712987	21714264	99	---	---	---	---	21712700	21712733	+	79	21705263	21714262
chr5	21742674	21761632	21742689	21743355	21760963	21761628	93	21742669	21742673	21761633	21761637	21743925	21743942	-	83	---	---
chr5	21747041	21758544	21747056	21747530	21758068	21758542	98	21747036	21747040	21758545	21758549	21747789	21747839	-	76	21747042	21758543
chr5	21777154	21788984	21777154	21779414	21786683	21788984	93	---	---	---	---	21786369	21786442	+	77	21777154	21788978
chr5	21801763	21806263	21801763	21802004	21806032	21806263	88	---	---	---	---	21802184	21802200	-	94	21801770	21806260
chr5	21809194	21827998	21809201	21814403	21822798	21827984	99	21809189	21809193	21827999	21828003	21814449	21814463	-	80	21809202	21827997
chr5	21819207	21822144	21819207	21820557	21820774	21822144	90	---	---	---	---	21820590	21820657	-	75	21819223	21822137
chr5	21820769	21834329	21820769	21822316	21832791	21834329	91	---	---	---	---	21822778	21822794	-	70	---	---
chr5	21862260	21871178	21862260	21863517	21869936	21871177	97	21862255	21862259	21871179	21871183	21863802	21863830	-	82	21862260	21871175
chr5	21896467	21904374	21896467	21896640	21904201	21904374	97	---	---	---	---	21896994	21897017	-	75	21896468	21904372
chr5	21920819	21941758	21920819	21923487	21939095	21941758	96	---	---	---	---	21938325	21938340	+	75	21920820	21941753
chr5	21927555	21936907	21927565	21928892	21935567	21936896	99	21927550	21927554	21936908	21936912	21929197	21929208	-	91	21927559	21936894
chr5	21941871	21949644	21941871	21941989	21949529	21949644	94	---	---	---	---	21942266	21942329	-	73	---	---
chr5	21952804	21960593	21952804	21955444	21958260	21960593	85	---	---	---	---	21955450	21955471	-	72	---	---
chr5	21964143	21977181	21964143	21964275	21977041	21977181	86	---	---	---	---	21964798	21964914	-	70	---	---
chr5	21965019	21974576	21965030	21966363	21973211	21974563	97	21965014	21965018	21974577	21974581	21972891	21972902	+	91	21965028	21974564
chr5	21995542	22004926	21995556	21996866	22003636	22004924	97	21995536	21995541	22004927	22004932	21997136	21997147	-	91	21995556	22004922
chr5	22012027	22021581	22012027	22013719	22019892	22021581	98	---	---	---	---	22019603	22019621	+	73	22012027	22021579
chr5	22027045	22039249	22027045	22028683	22037671	22039249	95	---	---	---	---	22037239	22037255	+	70	22027048	22039246
chr5	22051990	22060406	22051990	22052350	22060046	22060406	98	---	---	---	---	22059796	22059824	+	82	---	---
chr5	22066912	22081008	22066912	22071204	22076716	22081008	99	---	---	---	---	22071463	22071479	-	82	22066912	22081006
chr5	22083681	22091297	22083685	22084498	22090481	22091294	96	22083675	22083680	22091298	22091303	22084778	22084797	-	85	22083692	22091292
chr5	22125192	22130749	22125192	22125631	22130306	22130749	90	---	---	---	---	22130275	22130290	+	75	---	---
chr5	22130749	22138093	22130749	22131391	22137451	22138093	99	---	---	---	---	22131674	22131691	-	72	22130749	22138091
chr5	22139885	22149362	22139885	22140470	22148770	22149362	94	---	---	---	---	22140862	22140885	-	70	22139886	22149361
chr5	22155028	22163584	22155033	22155524	22163105	22163577	94	22155019	22155027	22163585	22163593	22162745	22162772	+	89	---	---
chr5	22178396	22195171	22178396	22178871	22194692	22195171	97	---	---	---	---	22179472	22179489	-	77	22178398	22195169
chr5	22183394	22194692	22183394	22185559	22192506	22194692	98	---	---	---	---	22192195	22192286	+	70	22183394	22194690
chr5	22183394	22194692	22183394	22185559	22192506	22194692	98	---	---	---	---	22192195	22192286	+	70	22183394	22194690
chr5	22220740	22239564	22220740	22222024	22238336	22239564	94	---	---	---	---	22222737	22222751	-	86	22220742	22239562
chr5	22224030	22233507	22224030	22224612	22232925	22233507	99	---	---	---	---	22232691	22232718	+	78	22224030	22233505
chr5	22241087	22249007	22241087	22242606	22247511	22249007	95	---	---	---	---	22242608	22242619	-	100	22241091	22249005
chr5	22241590	22248675	22241590	22242275	22248011	22248675	94	---	---	---	---	22247738	22247757	+	80	---	---
chr5	22262232	22271760	22262232	22263558	22270434	22271760	99	---	---	---	---	22263861	22263872	-	91	22262234	22271759
chr5	22289172	22298447	22289182	22290412	22297237	22298443	97	22289166	22289171	22298448	22298453	22296918	22296929	+	91	22289175	22298441
chr5	22313480	22328706	22313480	22317842	22324014	22328706	91	---	---	---	---	22318134	22318149	-	87	22313480	22328704
chr5	22342532	22360504	22342532	22343051	22359989	22360504	97	---	---	---	---	22343885	22343898	-	85	---	---
chr5	22345237	22357983	22345247	22349171	22354042	22357975	90	22345232	22345236	22357984	22357988	22349303	22349322	-	75	---	---
chr5	22372076	22381449	22372076	22373296	22380229	22381449	94	---	---	---	---	22373622	22373643	-	77	22372076	22381445
chr5	22405282	22410586	22405282	22405533	22410313	22410586	91	---	---	---	---	22410218	22410294	+	72	22405282	22410584
chr5	22422560	22440299	22422560	22423821	22439076	22440299	96	---	---	---	---	22438530	22438554	+	72	22422560	22440298
chr5	22428919	22437739	22428922	22430555	22436104	22437737	99	22428914	22428918	22437740	22437744	22435900	22435920	+	80	22428919	22437735
chr5	22454546	22462898	22454546	22455576	22461867	22462898	93	---	---	---	---	22461631	22461659	+	82	22454558	22462892
chr5	22457780	22472524	22457780	22462200	22468038	22472524	88	---	---	---	---	22462353	22462389	-	70	22457791	22472521
chr5	22458648	22470132	22458648	22459876	22468905	22470132	91	---	---	---	---	22460295	22460328	-	76	22458657	22470130
chr5	22461616	22464308	22461616	22462051	22463871	22464308	86	---	---	---	---	22462114	22462125	-	75	22461619	22464298
chr5	22463871	22473153	22463871	22465111	22471914	22473153	97	---	---	---	---	22465414	22465425	-	91	22463874	22473151
chr5	22481300	22490244	22481300	22482552	22488993	22490244	99	---	---	---	---	22488722	22488755	+	82	22481301	22490241
chr5	22510079	22523400	22510085	22511769	22521763	22523390	94	22510074	22510078	22523401	22523405	22512087	22512106	-	90	22510082	22523398
chr5	22510085	22523444	22510085	22511830	22521763	22523444	93	---	---	---	---	22521333	22521347	+	73	22510091	22523442
chr5	22530478	22543975	22530478	22530807	22543646	22543975	95	---	---	---	---	22531426	22531449	-	75	22530481	22543966
chr5	22535396	22543454	22535396	22538668	22540182	22543454	98	---	---	---	---	22538683	22538695	-	84	22535397	22543451
chr5	22554189	22561835	22554196	22556149	22559867	22561820	99	22554184	22554188	22561836	22561840	22559726	22559755	+	73	22554196	22561819
chr5	22563159	22572113	22563166	22564417	22570863	22572113	99	22563153	22563158	22572114	22572119	22564652	22564685	-	85	22563166	22572109
chr5	22563774	22571918	22563774	22564222	22571470	22571918	99	---	---	---	---	22571223	22571254	+	78	22563777	22571903
chr5	22572111	22593924	22572111	22575238	22590763	22593924	93	---	---	---	---	22575993	22576008	-	75	---	---
chr5	22579897	22589027	22579897	22581056	22587860	22589027	91	---	---	---	---	22587524	22587549	+	80	22579897	22589025
chr5	22629152	22643056	22629158	22630615	22641593	22643049	95	22629146	22629151	22643057	22643062	22641159	22641173	+	73	22629158	22643051
chr5	22644606	22657213	22644606	22645878	22655941	22657213	97	---	---	---	---	22646295	22646309	-	73	22644620	22657208
chr5	22669037	22689971	22669037	22669583	22689425	22689971	95	---	---	---	---	22670428	22670442	-	73	---	---
chr5	22669582	22680980	22669582	22670852	22679653	22680980	91	---	---	---	---	22679376	22679395	+	85	22669582	22680977
chr5	22695311	22701232	22695313	22695424	22701117	22701228	97	22695305	22695310	22701233	22701238	22695536	22695569	-	73	22695312	22701223
chr5	22730030	22742376	22730030	22730904	22741502	22742376	98	---	---	---	---	22731284	22731298	-	73	---	---
chr5	22744062	22753487	22744069	22745365	22752172	22753486	97	22744056	22744061	22753488	22753493	22745645	22745656	-	91	22744069	22753479
chr5	22758104	22767025	22758104	22759339	22765792	22767025	99	---	---	---	---	22765530	22765563	+	79	22758105	22767023
chr5	22784164	22792536	22784164	22784433	22792267	22792536	100	---	---	---	---	22784739	22784750	-	91	22784176	22792534
chr5	22806982	22815766	22806982	22808148	22814605	22815766	93	---	---	---	---	22814282	22814299	+	83	22806983	22815763
chr5	22815078	22819066	22815078	22815767	22818336	22819066	88	---	---	---	---	22815807	22815821	-	80	22815082	22819062
chr5	22819064	22830484	22819064	22820894	22828718	22830484	93	---	---	---	---	22828383	22828406	+	83	22819067	22830476
chr5	22841144	22848532	22841149	22841847	22847832	22848530	99	22841138	22841143	22848533	22848538	22842129	22842146	-	72	22841149	22848531
chr5	22869230	22878713	22869240	22870508	22877387	22878704	94	22869224	22869229	22878714	22878719	22877066	22877099	+	82	22869232	22878702
chr5	22890955	22907707	22890955	22891255	22907397	22907707	92	---	---	---	---	22892008	22892061	-	72	---	---
chr5	22895777	22903815	22895779	22897717	22901870	22903812	98	22895772	22895776	22903816	22903820	22897896	22897908	-	92	22895779	22903807
chr5	22916951	22931792	22916951	22919807	22928931	22931785	99	22916944	22916950	22931793	22931799	22920142	22920153	-	91	22916956	22931789
chr5	22928898	22932528	22928898	22929647	22931779	22932528	97	---	---	---	---	22929720	22929737	-	72	22928901	22932526
chr5	22939569	22958472	22939569	22940159	22957917	22958472	91	---	---	---	---	22957165	22957183	+	84	22939569	22958470
chr5	22944499	22955774	22944502	22944982	22955290	22955770	97	22944491	22944498	22955775	22955782	22945291	22945332	-	73	22944504	22955772
chr5	22985366	23004799	22985366	22986681	23003464	23004799	97	---	---	---	---	23002856	23002868	+	76	22985371	23004797
chr5	22987038	22996999	22987038	22990204	22993834	22996999	99	---	---	---	---	22990312	22990386	-	80	22987041	22996996
chr5	23010992	23025202	23010992	23011617	23024577	23025202	99	---	---	---	---	23012065	23012079	-	80	23010992	23025197
chr5	23040975	23053602	23040975	23046682	23047901	23053602	99	---	---	---	---	23047801	23047844	+	77	23040976	23053595
chr5	23056734	23077941	23056738	23057315	23077355	23077935	96	23056727	23056733	23077942	23077948	23058267	23058285	-	89	23056739	23077938
chr5	23069788	23078587	23069788	23070423	23077910	23078587	92	---	---	---	---	23070690	23070717	-	71	23069791	23078579
chr5	23069887	23078451	23069892	23070326	23078013	23078449	98	23069878	23069886	23078452	23078460	23077721	23077748	+	89	23069887	23078439
chr5	23097199	23106193	23097213	23098476	23104919	23106192	98	23097193	23097198	23106194	23106199	23098765	23098799	-	71	23097214	23106190
chr5	23110598	23119445	23110598	23111818	23118225	23119445	94	---	---	---	---	23117905	23117935	+	77	23110598	23119439
chr5	23121793	23135559	23121807	23123434	23133865	23135546	95	23121787	23121792	23135560	23135565	23133430	23133444	+	73	23121807	23135552
chr5	23142730	23152257	23142730	23144054	23150932	23152257	99	---	---	---	---	23150588	23150639	+	71	23142730	23152255
chr5	23201641	23211283	23201641	23202979	23209970	23211283	97	---	---	---	---	23209652	23209663	+	91	23201641	23211279
chr5	23201817	23210977	23201817	23202673	23210146	23210977	96	---	---	---	---	23202935	23202964	-	83	23201830	23210959
chr5	23220625	23234169	23220627	23222259	23232593	23234168	95	23220620	23220624	23234170	23234174	23222677	23222693	-	70	---	---
chr5	23247205	23259353	23247205	23247515	23259044	23259353	87	---	---	---	---	23247752	23247773	-	72	---	---
chr5	23274424	23283824	23274424	23275121	23283105	23283824	96	---	---	---	---	23275444	23275481	-	76	23274424	23283822
chr5	23292823	23303260	23292823	23295448	23300642	23303260	99	---	---	---	---	23295604	23295695	-	71	23292823	23303253
chr5	23340338	23358655	23340338	23341507	23357486	23358655	98	---	---	---	---	23342223	23342240	-	77	---	---
chr5	23341506	23350502	23341506	23342784	23349225	23350502	99	---	---	---	---	23348953	23348986	+	79	23341507	23350499
chr5	23363689	23372644	23363703	23364948	23371388	23372634	99	23363684	23363688	23372645	23372649	23371115	23371148	+	82	23363693	23372631
chr5	23388572	23396145	23388585	23388769	23395953	23396138	94	23388567	23388571	23396146	23396150	23395710	23395754	+	75	23388585	23396142
chr5	23403174	23417599	23403181	23405030	23415790	23417585	95	23403168	23403173	23417600	23417605	23415355	23415369	+	73	---	---
chr5	23425292	23440910	23425293	23427501	23438701	23440899	91	23425287	23425291	23440911	23440915	23428018	23428061	-	75	23425294	23440892
chr5	23427486	23443830	23427497	23428413	23442934	23443815	93	23427481	23427485	23443831	23443835	23442209	23442258	+	72	23427491	23443813
chr5	23427693	23443556	23427693	23428156	23443093	23443556	97	---	---	---	---	23442346	23442388	+	74	23427710	23443545
chr5	23430898	23438701	23430898	23432181	23437420	23438701	98	---	---	---	---	23432357	23432401	-	71	23430901	23438699
chr5	23469843	23479365	23469843	23471193	23478015	23479365	96	---	---	---	---	23471499	23471510	-	91	23469843	23479363
chr5	23511139	23524849	23511139	23512821	23523153	23524849	96	---	---	---	---	23513306	23513321	-	81	23511142	23524847
chr5	23526372	23534422	23526372	23529777	23531017	23534422	99	---	---	---	---	23530931	23530966	+	72	23526375	23534420
chr5	23547373	23553083	23547373	23547675	23552781	23553083	95	---	---	---	---	23547708	23547724	-	88	23547391	23553080
chr5	23556661	23575091	23556668	23557952	23573797	23575079	94	23556654	23556660	23575092	23575098	23558520	23558544	-	80	23556665	23575089
chr5	23560268	23569354	23560268	23561544	23568075	23569354	99	---	---	---	---	23567803	23567836	+	82	23560268	23569352
chr5	23578093	23598779	23578093	23579368	23597474	23598779	92	---	---	---	---	23596764	23596779	+	81	23578109	23598777
chr5	23581826	23589953	23581826	23585279	23586523	23589953	98	---	---	---	---	23585331	23585370	-	77	23581826	23589950
chr5	23611611	23621227	23611611	23614774	23618055	23621227	99	---	---	---	---	23614776	23614791	-	87	23611625	23621226
chr5	23624498	23636564	23624511	23626788	23634256	23636554	98	23624493	23624497	23636565	23636569	23627126	23627151	-	76	---	---
chr5	23637601	23651436	23637601	23639150	23649886	23651436	96	---	---	---	---	23639570	23639584	-	73	23637601	23651434
chr5	23659453	23663409	23659453	23659553	23663308	23663409	90	---	---	---	---	23659686	23659710	-	80	23659463	23663404
chr5	23659702	23672032	23659702	23660589	23671151	23672032	88	---	---	---	---	23670815	23670861	+	70	---	---
chr5	23664366	23671161	23664366	23664581	23670947	23671161	98	---	---	---	---	23670815	23670861	+	70	23664366	23671159
chr5	23684467	23693472	23684475	23685742	23692194	23693460	99	23684462	23684466	23693473	23693477	23685978	23686011	-	82	23684475	23693459
chr5	23689234	23696128	23689234	23691914	23693457	23696128	90	---	---	---	---	23691920	23691959	-	72	23689240	23696117
chr5	23696116	23705549	23696124	23697435	23704245	23705534	94	23696111	23696115	23705550	23705554	23704099	23704128	+	76	23696133	23705544
chr5	23747638	23757570	23747638	23748120	23757088	23757570	98	---	---	---	---	23756694	23756711	+	77	23747654	23757568
chr5	23795097	23816228	23795097	23799224	23812065	23816228	92	---	---	---	---	23799853	23799865	-	76	---	---
chr5	23796585	23816211	23796585	23799207	23813586	23816211	93	---	---	---	---	23799853	23799886	-	76	23796594	23816200
chr5	23818136	23827110	23818136	23819404	23825870	23827110	97	---	---	---	---	23819642	23819675	-	82	23818136	23827108
chr5	23829962	23842050	23829969	23832370	23839580	23842035	97	23829957	23829961	23842051	23842055	23839455	23839474	+	80	23829970	23842047
chr5	23858241	23866061	23858246	23858673	23865619	23866051	95	23858236	23858240	23866062	23866066	23858693	23858748	-	73	23858246	23866059
chr5	23867425	23876913	23867425	23867565	23876773	23876913	97	---	---	---	---	23867980	23867999	-	75	23867425	23876911
chr5	23867665	23873531	23867676	23868099	23873106	23873529	99	23867659	23867664	23873532	23873537	23868190	23868212	-	86	23867676	23873527
chr5	23889963	23899416	23889970	23891265	23898087	23899406	97	23889956	23889962	23899417	23899423	23897769	23897780	+	91	23889970	23899407
chr5	23901242	23910186	23901250	23902496	23908927	23910175	99	23901236	23901241	23910187	23910192	23902734	23902767	-	79	23901250	23910179
chr5	23926839	23935940	23926846	23928043	23934741	23935926	93	23926833	23926838	23935941	23935946	23934408	23934432	+	80	23926839	23935937
chr5	23937701	23947918	23937701	23941081	23944553	23947918	98	---	---	---	---	23941096	23941113	-	72	23937703	23947906
chr5	23957140	23973913	23957147	23958543	23972545	23973910	92	23957135	23957139	23973914	23973918	23959192	23959207	-	75	23957148	23973912
chr5	24033716	24043992	24033721	24035035	24042668	24043982	99	24033710	24033715	24043993	24043998	24042350	24042361	+	91	24033721	24043977
chr5	24064548	24085764	24064548	24064960	24085353	24085764	98	---	---	---	---	24065957	24065978	-	72	24064549	24085746
chr5	24079052	24086023	24079052	24079316	24085759	24086023	98	---	---	---	---	24085461	24085516	+	73	---	---
chr5	24105945	24120355	24105947	24106560	24119738	24120350	99	24105939	24105944	24120356	24120361	24119079	24119105	+	74	24105947	24120351
chr5	24123051	24136778	24123051	24127104	24132724	24136778	99	---	---	---	---	24127312	24127338	-	70	24123055	24136776
chr5	24137858	24142470	24137858	24138036	24142292	24142470	95	---	---	---	---	24138213	24138233	-	80	---	---
chr5	24143507	24158434	24143516	24144039	24157897	24158420	98	24143502	24143506	24158435	24158439	24144688	24144725	-	76	24143510	24158425
chr5	24151776	24159117	24151776	24152453	24158457	24159112	87	24151771	24151775	24159118	24159122	24152623	24152650	-	71	24151780	24159110
chr5	24160050	24172226	24160050	24161780	24170552	24172226	95	---	---	---	---	24170275	24170294	+	90	24160050	24172221
chr5	24196201	24205176	24196201	24197176	24204226	24205176	89	---	---	---	---	24203931	24203959	+	82	24196214	24205165
chr5	24211808	24221715	24211808	24214125	24219398	24221715	99	---	---	---	---	24214242	24214264	-	95	---	---
chr5	24224451	24236218	24224451	24227779	24232891	24236218	99	---	---	---	---	24232729	24232790	+	72	24224451	24236216
chr5	24245304	24266505	24245304	24248143	24263669	24266505	90	---	---	---	---	24262945	24262990	+	71	---	---
chr5	24255151	24273272	24255151	24255799	24272622	24273272	96	---	---	---	---	24271781	24271802	+	72	24255151	24273266
chr5	24261464	24270404	24261464	24262708	24269151	24270404	94	---	---	---	---	24262997	24263031	-	71	24261465	24270402
chr5	24280565	24290925	24280565	24282179	24289431	24290925	85	---	---	---	---	24289176	24289199	+	75	---	---
chr5	24301996	24313703	24301996	24304724	24310950	24313703	97	---	---	---	---	24305007	24305036	-	83	24301996	24313701
chr5	24314649	24323524	24314649	24315857	24322317	24323524	96	---	---	---	---	24321995	24322010	+	81	24314649	24323522
chr5	24328693	24349757	24328693	24328863	24349587	24349757	95	---	---	---	---	24348580	24348599	+	85	24328696	24349754
chr5	24337807	24350949	24337807	24338997	24349758	24350949	95	---	---	---	---	24349220	24349232	+	84	---	---
chr5	24356994	24361883	24356994	24357135	24361743	24361883	95	---	---	---	---	24361619	24361702	+	72	24356994	24361882
chr5	24384786	24401307	24384786	24385925	24400091	24401307	89	---	---	---	---	24386538	24386562	-	76	24384786	24401305
chr5	24387698	24395055	24387698	24388341	24394412	24395055	99	---	---	---	---	24394112	24394128	+	70	24387698	24395052
chr5	24447913	24461409	24447913	24449426	24459894	24461409	97	---	---	---	---	24449869	24449883	-	73	24447919	24461403
chr5	24472297	24485745	24472297	24475873	24482161	24485745	99	---	---	---	---	24476158	24476187	-	73	24472297	24485743
chr5	24488065	24501263	24488076	24491428	24497934	24501255	97	24488060	24488064	24501264	24501268	24491659	24491682	-	70	24488069	24501260
chr5	24562114	24572898	24562114	24563956	24571054	24572898	99	---	---	---	---	24564246	24564270	-	84	---	---
chr5	24581776	24600756	24581779	24582315	24600209	24600745	94	24581771	24581775	24600757	24600761	24599314	24599338	+	76	24581783	24600745
chr5	24589746	24601134	24589746	24590147	24600736	24601134	95	---	---	---	---	24590586	24590609	-	79	---	---
chr5	24591474	24601268	24591486	24591619	24601129	24601262	96	24591469	24591473	24601269	24601273	24591930	24591942	-	76	---	---
chr5	24603118	24611973	24603122	24604338	24610762	24611962	92	24603113	24603117	24611974	24611978	24604621	24604649	-	82	24603123	24611960
chr5	24614577	24620926	24614577	24614848	24620656	24620926	94	---	---	---	---	24615101	24615119	-	78	24614577	24620923
chr5	24622303	24642496	24622303	24622855	24641939	24642496	95	---	---	---	---	24623504	24623519	-	75	---	---
chr5	24626928	24636364	24626928	24628236	24635071	24636364	97	---	---	---	---	24628541	24628552	-	91	24626928	24636362
chr5	24652642	24666444	24652642	24654335	24664752	24666444	98	---	---	---	---	24664317	24664333	+	70	---	---
chr5	24688486	24703714	24688491	24689871	24702271	24703703	94	24688481	24688485	24703715	24703719	24690470	24690489	-	70	24688491	24703709
chr5	24691990	24700813	24691990	24693620	24699204	24700813	98	---	---	---	---	24699013	24699040	+	71	24691992	24700811
chr5	24704754	24713048	24704767	24706684	24711079	24713043	96	24704749	24704753	24713049	24713053	24706859	24706882	-	70	24704765	24713041
chr5	24719179	24728531	24719181	24720428	24727280	24728526	99	24719173	24719178	24728532	24728537	24726970	24726999	+	86	24719187	24728524
chr5	24739997	24748855	24740006	24741638	24747208	24748840	99	24739992	24739996	24748856	24748860	24741863	24741875	-	92	24740003	24748854
chr5	24771130	24778541	24771130	24771700	24777968	24778541	99	---	---	---	---	24777669	24777710	+	80	24771142	24778539
chr5	24791451	24809838	24791451	24792686	24808582	24809838	96	---	---	---	---	24808039	24808063	+	72	24791451	24809833
chr5	24795779	24805286	24795794	24797104	24803938	24805272	97	24795774	24795778	24805287	24805291	24803621	24803632	+	91	24795780	24805282
chr5	24828057	24841604	24828057	24829682	24839979	24841604	99	---	---	---	---	24830088	24830104	-	70	24828057	24841601
chr5	24883363	24900466	24883363	24883659	24900167	24900466	86	---	---	---	---	24884383	24884399	-	76	---	---
chr5	24884408	24900172	24884408	24886083	24898496	24900172	97	---	---	---	---	24897884	24897899	+	81	24884409	24900170
chr5	24905160	24914116	24905160	24906816	24912498	24914116	97	---	---	---	---	24906976	24907003	-	71	24905160	24914115
chr5	24924636	24938694	24924636	24925896	24937396	24938694	91	---	---	---	---	24926336	24926355	-	85	24924639	24938689
chr5	24947397	24956457	24947397	24951651	24952204	24956457	99	---	---	---	---	24952104	24952173	+	71	24947403	24956454
chr5	24970877	24980705	24970879	24974274	24977372	24980700	96	24970870	24970876	24980706	24980712	24977236	24977258	+	95	24970882	24980698
chr5	24988260	25001246	24988260	24988915	25000615	25001246	93	---	---	---	---	24989377	24989430	-	72	24988260	25001244
chr5	24990090	24998968	24990090	24991289	24997696	24998968	92	---	---	---	---	24997435	24997467	+	81	24990100	24998966
chr5	25029407	25037313	25029407	25030580	25036139	25037313	98	---	---	---	---	25035861	25035890	+	73	25029407	25037311
chr5	25041363	25060255	25041363	25041955	25059662	25060255	98	---	---	---	---	25042540	25042563	-	79	25041372	25060253
chr5	25043566	25053069	25043568	25044920	25051746	25053057	96	25043558	25043565	25053070	25053077	25045225	25045237	-	92	25043571	25053063
chr5	25046627	25067581	25046627	25049719	25064485	25067581	92	---	---	---	---	25050377	25050456	-	82	25046634	25067579
chr5	25061592	25070756	25061592	25062789	25069542	25070756	94	---	---	---	---	25069209	25069234	+	80	25061592	25070754
chr5	25079571	25099506	25079571	25079721	25099356	25099506	98	---	---	---	---	25098408	25098430	+	78	25079571	25099504
chr5	25081421	25095672	25081424	25082060	25095035	25095670	98	25081416	25081420	25095673	25095677	25082511	25082525	-	80	25081430	25095667
chr5	25100127	25109403	25100127	25100866	25108708	25109403	91	---	---	---	---	25108315	25108342	+	75	25100127	25109401
chr5	25115392	25130980	25115392	25115773	25130596	25130980	95	---	---	---	---	25116427	25116465	-	76	---	---
chr5	25116836	25125819	25116836	25118110	25124544	25125819	99	---	---	---	---	25118347	25118380	-	79	25116842	25125815
chr5	25134769	25151670	25134769	25137700	25148777	25151670	96	---	---	---	---	25138080	25138107	-	85	---	---
chr5	25141182	25148612	25141182	25141841	25147953	25148612	99	---	---	---	---	25147655	25147672	+	72	25141187	25148610
chr5	25191209	25199284	25191209	25191914	25198614	25199284	90	---	---	---	---	25192190	25192207	-	77	25191211	25199283
chr5	25199795	25220234	25199795	25200830	25219195	25220234	95	---	---	---	---	25201721	25201748	-	78	25199796	25220231
chr5	25202855	25216931	25202855	25203202	25216583	25216931	86	---	---	---	---	25203796	25203808	-	76	25202855	25216925
chr5	25203231	25216311	25203231	25203906	25215637	25216311	98	---	---	---	---	25204408	25204422	-	80	25203234	25216309
chr5	25204554	25214147	25204554	25208479	25210285	25214147	97	---	---	---	---	25208558	25208579	-	81	---	---
chr5	25249098	25258065	25249098	25250360	25256802	25258065	99	---	---	---	---	25250637	25250683	-	70	25249099	25258063
chr5	25261707	25275289	25261707	25265353	25271642	25275289	99	---	---	---	---	25265638	25265666	-	72	25261707	25275287
chr5	25282154	25297098	25282154	25283951	25295244	25297098	95	---	---	---	---	25294808	25294824	+	70	25282154	25297096
chr5	25303502	25311955	25303502	25304517	25310901	25311955	87	---	---	---	---	25304767	25304786	-	85	25303511	25311953
chr5	25323279	25332284	25323281	25324566	25331001	25332284	95	25323273	25323278	25332285	25332290	25330728	25330761	+	82	25323281	25332279
chr5	25339841	25344271	25339841	25339988	25344116	25344271	92	---	---	---	---	---	---	0	--	---	---
chr5	25344273	25358108	25344273	25345822	25356604	25358108	94	---	---	---	---	25346243	25346257	-	73	---	---
chr5	25358791	25364970	25358791	25359640	25364121	25364970	96	---	---	---	---	25359810	25359822	-	76	25358791	25364968
chr5	25385843	25394437	25385843	25386340	25393936	25394437	97	---	---	---	---	25386697	25386719	-	78	---	---
chr5	25404216	25418310	25404216	25404860	25417667	25418310	98	---	---	---	---	25417105	25417124	+	70	25404229	25418307
chr5	25438998	25451086	25438998	25440477	25449609	25451086	98	---	---	---	---	25440826	25440837	-	75	25438998	25451084
chr5	25466583	25479412	25466583	25469782	25475979	25479412	91	---	---	---	---	25469903	25469914	-	75	25466584	25479398
chr5	25480902	25489477	25480902	25481782	25488597	25489477	99	---	---	---	---	25482017	25482050	-	82	25480905	25489472
chr5	25495191	25506285	25495191	25495911	25505564	25506285	98	---	---	---	---	25496325	25496350	-	73	---	---
chr5	25524496	25533935	25524496	25525779	25532661	25533935	98	---	---	---	---	25526111	25526122	-	91	25524496	25533918
chr5	25547660	25555173	25547660	25548334	25554500	25555173	97	---	---	---	---	25548618	25548635	-	77	25547662	25555170
chr5	25561028	25574849	25561028	25561828	25574050	25574849	95	---	---	---	---	25573591	25573603	+	100	25561034	25574842
chr5	25566190	25574050	25566190	25567473	25572780	25574050	97	---	---	---	---	25572560	25572604	+	73	25566191	25574048
chr5	25574921	25582905	25574921	25578897	25578972	25582905	89	---	---	---	---	---	---	0	--	---	---
chr5	25590067	25606065	25590067	25590927	25605205	25606065	89	---	---	---	---	25591620	25591634	-	80	25590071	25606051
chr5	25602686	25612569	25602686	25603934	25611302	25612569	97	---	---	---	---	25604256	25604273	-	83	25602686	25612565
chr5	25624436	25631145	25624436	25625584	25630067	25631145	91	---	---	---	---	25629896	25629913	+	77	25624436	25631143
chr5	25644603	25656224	25644607	25647268	25653562	25656223	99	25644598	25644602	25656225	25656229	25653247	25653278	+	81	25644607	25656221
chr5	25703012	25722716	25703021	25705098	25720644	25722715	98	25703006	25703011	25722717	25722722	25719965	25719985	+	71	25703014	25722704
chr5	25713083	25723609	25713083	25713980	25722712	25723609	97	---	---	---	---	25714060	25714073	-	100	25713083	25723607
chr5	25748103	25755546	25748103	25748777	25754872	25755546	98	25748097	25748102	25755547	25755552	25749012	25749028	-	82	25748104	25755541
chr5	25763173	25776499	25763173	25765618	25774054	25776499	98	---	---	---	---	25765683	25765697	-	73	25763180	25776497
chr5	25780116	25785520	25780116	25781575	25784161	25785520	89	---	---	---	---	25784060	25784092	+	75	25780121	25785511
chr5	25809275	25816283	25809275	25812273	25813271	25816283	97	---	---	---	---	---	---	0	--	25809287	25816280
chr5	25809275	25816932	25809275	25812919	25813271	25816932	97	---	---	---	---	---	---	0	--	---	---
chr5	25871508	25879590	25871508	25871752	25879346	25879590	99	---	---	---	---	25872033	25872045	-	92	---	---
chr5	25880005	25891521	25880005	25880482	25891044	25891521	98	---	---	---	---	25890767	25890817	+	80	25880005	25891519
chr5	25897389	25905781	25897389	25897859	25905297	25905768	96	25897384	25897388	25905782	25905786	25905019	25905045	+	70	---	---
chr5	25907553	25913624	25907553	25908711	25912479	25913624	93	---	---	---	---	25912427	25912445	+	89	25907553	25913619
chr5	25918406	25927746	25918409	25919613	25926509	25927735	96	25918401	25918405	25927747	25927751	25926235	25926268	+	82	25918409	25927739
chr5	25943849	25951138	25943849	25944492	25950495	25951138	99	---	---	---	---	25950195	25950212	+	72	25943851	25951136
chr5	25975030	25984699	25975030	25975638	25984093	25984699	95	---	---	---	---	25975842	25975869	-	75	25975031	25984697
chr5	25989963	25996594	25989963	25990550	25996007	25996594	97	---	---	---	---	25990597	25990629	-	78	---	---
chr5	25989963	25996411	25989963	25990367	25996007	25996411	97	---	---	---	---	25990597	25990629	-	78	25989966	25996402
chr5	25990540	26006181	25990543	25991212	26005512	26006180	97	25990535	25990539	26006182	26006186	26004843	26004859	+	70	25990548	26006177
chr5	25996581	26005523	25996592	25997816	26004231	26005512	94	25996576	25996580	26005524	26005528	25998052	25998083	-	81	25996592	26005510
chr5	26034226	26042940	26034226	26036064	26041274	26042940	87	---	---	---	---	26041015	26041041	+	88	---	---
chr5	26045304	26051076	26045304	26045445	26050935	26051076	99	---	---	---	---	26050677	26050701	+	72	26045304	26051074
chr5	26066651	26071956	26066651	26067098	26071506	26071956	97	---	---	---	---	26067160	26067176	-	76	26066651	26071954
chr5	26135335	26155738	26135335	26136520	26154572	26155738	87	---	---	---	---	26153785	26153804	+	70	26135335	26155735
chr5	26135335	26155736	26135335	26136511	26154572	26155729	87	26135330	26135334	26155737	26155741	26153785	26153804	+	70	26135335	26155735
chr5	26141328	26150218	26141343	26142978	26148576	26150212	99	26141323	26141327	26150219	26150223	26143143	26143176	-	73	26141344	26150209
chr5	26172187	26181730	26172187	26172784	26181133	26181730	99	---	---	---	---	26173179	26173202	-	70	26172187	26181728
chr5	26183893	26191322	26183906	26185071	26190131	26191316	93	26183888	26183892	26191323	26191327	26185309	26185323	-	100	26183896	26191321
chr5	26184434	26191316	26184434	26185071	26190661	26191316	89	---	---	---	---	26185309	26185342	-	82	26184451	26191313
chr5	26203643	26217464	26203643	26204853	26216252	26217464	88	---	---	---	---	26205080	26205096	-	76	---	---
chr5	26203793	26217080	26203805	26204457	26216414	26217067	88	26203788	26203792	26217081	26217085	26204885	26204900	-	81	26203793	26217067
chr5	26211631	26219560	26211631	26212867	26218321	26219560	95	---	---	---	---	26218177	26218207	+	77	26211631	26219550
chr5	26211781	26219185	26211786	26212483	26218476	26219172	93	26211776	26211780	26219186	26219190	26218177	26218207	+	77	---	---
chr5	26225232	26234539	26225247	26226480	26233301	26234534	99	26225227	26225231	26234540	26234544	26233094	26233106	+	100	26225233	26234536
chr5	26252676	26263175	26252676	26256111	26259737	26263175	99	---	---	---	---	26259556	26259680	+	77	26252677	26263172
chr5	26283360	26292354	26283360	26284635	26291074	26292354	99	---	---	---	---	26284873	26284906	-	79	26283360	26292351
chr5	26294927	26315668	26294927	26295614	26314978	26315668	95	---	---	---	---	26296532	26296559	-	78	26294927	26315649
chr5	26303645	26316400	26303645	26304341	26315663	26316400	90	---	---	---	---	26304752	26304763	-	83	---	---
chr5	26325800	26330005	26325800	26326716	26329101	26330005	93	---	---	---	---	---	---	0	--	26325817	26330001
chr5	26342923	26351013	26342924	26344170	26349732	26350999	97	26342918	26342922	26351014	26351018	26349460	26349493	+	79	26342924	26351010
chr5	26360172	26367423	26360172	26360782	26366813	26367423	94	---	---	---	---	26366548	26366568	+	71	26360175	26367409
chr5	26381971	26390627	26381971	26382711	26389907	26390627	94	---	---	---	---	26389664	26389683	+	85	26381974	26390626
chr5	26427536	26441634	26427549	26430803	26438379	26441632	89	26427531	26427535	26441635	26441639	26438000	26438014	+	86	---	---
chr5	26442310	26454370	26442310	26444720	26451948	26454370	98	---	---	---	---	26451635	26451728	+	70	26442310	26454368
chr5	26456255	26465226	26456255	26457503	26463917	26465226	94	---	---	---	---	26457791	26457819	-	82	26456255	26465224
chr5	26469227	26479087	26469227	26471230	26477083	26479087	88	---	---	---	---	26471467	26471480	-	85	26469231	26479074
chr5	26473776	26485405	26473776	26474881	26484295	26485405	95	---	---	---	---	26483859	26483875	+	70	26473776	26485386
chr5	26474267	26486859	26474267	26475633	26485474	26486859	97	---	---	---	---	26485014	26485026	+	84	---	---
chr5	26509925	26531611	26509925	26510491	26531044	26531611	95	---	---	---	---	26511334	26511364	-	70	---	---
chr5	26515461	26525523	26515461	26518952	26522041	26525523	98	---	---	---	---	26519069	26519091	-	95	26515461	26525521
chr5	26559407	26567729	26559407	26559921	26567213	26567729	88	---	---	---	---	26566910	26566923	+	71	---	---
chr5	26567213	26580571	26567213	26568782	26578946	26580571	95	---	---	---	---	26569200	26569216	-	70	26567213	26580568
chr5	26589008	26606746	26589012	26589155	26606601	26606744	95	26589003	26589007	26606747	26606751	26605813	26605849	+	70	26589012	26606745
chr5	26589155	26598142	26589155	26590395	26596884	26598142	98	---	---	---	---	26590690	26590720	-	77	26589155	26598140
chr5	26622777	26641029	26622777	26623406	26640400	26641029	96	---	---	---	---	26624100	26624114	-	73	---	---
chr5	26658364	26676437	26658364	26659803	26674997	26676437	96	---	---	---	---	26660496	26660523	-	71	26658365	26676436
chr5	26668727	26677811	26668727	26670092	26676431	26677811	92	---	---	---	---	26676167	26676205	+	74	---	---
chr5	26680363	26683633	26680377	26680703	26683297	26683623	98	26680358	26680362	26683634	26683638	26680810	26680826	-	70	26680368	26683622
chr5	26686751	26694887	26686751	26690164	26691470	26694887	99	---	---	---	---	26691377	26691416	+	75	26686751	26694884
chr5	26724268	26741716	26724271	26724893	26741080	26741703	94	26724262	26724267	26741717	26741722	26740271	26740291	+	76	26724271	26741711
chr5	26724893	26733832	26724893	26726237	26732508	26733832	97	---	---	---	---	26732239	26732271	+	81	26724893	26733830
chr5	26733903	26744599	26733903	26734402	26744077	26744599	88	---	---	---	---	26743950	26743970	+	85	26733917	26744597
chr5	26745920	26762674	26745920	26749800	26758934	26762674	95	---	---	---	---	26750110	26750124	-	73	26745923	26762671
chr5	26767006	26784077	26767006	26767689	26783394	26784077	97	---	---	---	---	26768420	26768442	-	73	26767006	26784075
chr5	26771813	26781270	26771820	26772407	26780668	26781255	99	26771808	26771812	26781271	26781275	26772612	26772639	-	78	26771820	26781260
chr5	26771960	26781130	26771960	26772282	26780808	26781130	100	---	---	---	---	26772612	26772639	-	78	26771969	26781125
chr5	26786929	26794283	26786932	26787611	26793642	26794283	93	26786924	26786928	26794284	26794288	26793349	26793369	+	71	26786932	26794281
chr5	26799130	26805899	26799130	26800270	26804752	26805899	97	---	---	---	---	26800423	26800440	-	77	26799130	26805897
chr5	26810578	26825350	26810578	26816357	26819594	26825350	91	---	---	---	---	26819432	26819457	+	73	---	---
chr5	26811831	26822140	26811831	26813122	26820855	26822140	96	---	---	---	---	26813457	26813473	-	76	26811847	26822134
chr5	26816604	26825464	26816604	26817842	26824262	26825464	95	---	---	---	---	26823990	26824023	+	82	26816606	26825462
chr5	26832910	26843715	26832910	26836925	26839698	26843715	99	---	---	---	---	26836993	26837021	-	75	26832910	26843713
chr5	26852879	26864096	26852879	26853110	26863865	26864096	97	---	---	---	---	26853581	26853631	-	80	26852879	26864084
chr5	26864739	26877751	26864739	26868118	26874385	26877751	98	---	---	---	---	26868397	26868411	-	80	26864754	26877749
chr5	26897798	26919751	26897798	26897951	26919598	26919751	94	---	---	---	---	26899018	26899033	-	75	---	---
chr5	26910189	26919075	26910189	26911438	26917886	26919075	93	---	---	---	---	26917563	26917578	+	81	26910192	26919073
chr5	26914733	26930425	26914733	26915731	26929403	26930425	88	---	---	---	---	26916283	26916311	-	79	---	---
chr5	26915830	26931110	26915830	26916407	26930533	26931110	85	---	---	---	---	26929887	26929909	+	73	26915843	26931107
chr5	26924826	26933826	26924826	26926111	26932559	26933826	98	---	---	---	---	26926341	26926374	-	82	26924826	26933816
chr5	26951575	26968056	26951575	26951748	26967883	26968056	99	---	---	---	---	26952472	26952494	-	78	26951579	26968053
chr5	26958443	26967896	26958446	26959036	26967296	26967886	99	26958437	26958442	26967897	26967902	26967063	26967090	+	78	26958446	26967881
chr5	26968885	26978418	26968889	26970211	26977090	26978411	99	26968878	26968884	26978419	26978425	26976771	26976782	+	91	26968889	26978408
chr5	26979140	26988009	26979140	26980781	26986365	26988009	99	---	---	---	---	26980952	26980979	-	71	26979144	26988007
chr5	27003515	27020883	27003515	27007364	27017027	27020883	97	---	---	---	---	27016631	27016655	+	84	27003515	27020873
chr5	27010075	27024237	27010075	27010732	27023580	27024237	96	---	---	---	---	27011198	27011219	-	72	27010081	27024236
chr5	27027095	27036595	27027109	27028417	27035249	27036580	96	27027090	27027094	27036596	27036600	27034933	27034944	+	91	27027098	27036591
chr5	27047529	27065306	27047529	27048784	27064075	27065306	94	---	---	---	---	27063422	27063440	+	73	27047530	27065304
chr5	27053401	27062320	27053412	27054666	27061092	27062308	95	27053394	27053400	27062321	27062327	27060819	27060852	+	79	27053410	27062305
chr5	27053401	27062320	27053412	27054666	27061092	27062308	95	27053394	27053400	27062321	27062327	27060819	27060852	+	79	27053410	27062305
chr5	27059329	27064668	27059329	27061674	27062307	27064668	88	---	---	---	---	27061686	27061703	-	72	27059332	27064661
chr5	27101403	27122627	27101403	27102262	27121769	27122627	87	---	---	---	---	27120987	27121032	+	84	27101404	27122624
chr5	27104093	27111893	27104093	27107321	27108668	27111893	99	---	---	---	---	27108575	27108614	+	72	---	---
chr5	27128295	27144784	27128295	27129148	27143906	27144784	92	---	---	---	---	27129707	27129730	-	79	27128304	27144767
chr5	27128474	27144616	27128474	27129001	27144084	27144616	93	---	---	---	---	27129707	27129730	-	79	---	---
chr5	27136232	27154766	27136232	27136826	27154177	27154766	95	---	---	---	---	27137362	27137384	-	82	27136237	27154763
chr5	27144784	27153926	27144784	27145972	27152714	27153925	94	27144779	27144783	27153927	27153931	27146281	27146306	-	80	27144784	27153925
chr5	27157696	27172026	27157710	27158347	27171387	27172021	94	27157691	27157695	27172027	27172031	27170806	27170821	+	93	27157709	27172019
chr5	27178780	27198858	27178780	27179475	27198163	27198858	99	---	---	---	---	27197265	27197369	+	70	27178785	27198856
chr5	27188679	27198164	27188685	27191459	27195413	27198164	98	27188674	27188678	27198165	27198169	27195217	27195248	+	75	27188685	27198162
chr5	27207261	27221225	27207261	27209007	27219371	27221225	93	---	---	---	---	27218939	27218955	+	70	27207264	27221223
chr5	27225759	27233073	27225759	27226432	27232400	27233073	99	---	---	---	---	27226704	27226721	-	72	27225759	27233068
chr5	27245680	27265537	27245680	27247387	27263838	27265537	91	---	---	---	---	27263196	27263237	+	71	---	---
chr5	27259918	27268871	27259918	27261171	27267617	27268871	99	---	---	---	---	27261408	27261441	-	79	27259918	27268867
chr5	27277838	27282881	27277838	27278330	27282396	27282881	92	---	---	---	---	27278472	27278484	-	76	---	---
chr5	27301438	27306056	27301451	27301619	27305894	27306053	88	27301431	27301437	27306057	27306063	27301735	27301761	-	74	27301444	27306051
chr5	27306539	27311452	27306539	27306784	27311207	27311452	99	---	---	---	---	27306991	27307006	-	87	27306549	27311450
chr5	27334068	27340783	27334068	27334478	27340374	27340783	93	---	---	---	---	27340146	27340177	+	84	27334069	27340773
chr5	27340797	27360907	27340797	27342413	27359334	27360907	91	---	---	---	---	27358629	27358657	+	72	---	---
chr5	27344939	27352689	27344950	27345593	27352044	27352687	99	27344933	27344938	27352690	27352695	27352000	27352022	+	82	27344939	27352685
chr5	27361058	27368429	27361058	27361723	27367764	27368429	98	---	---	---	---	27367463	27367480	+	72	27361060	27368427
chr5	27371056	27380244	27371056	27372290	27379036	27380244	95	---	---	---	---	27378698	27378719	+	72	27371056	27380237
chr5	27394212	27413908	27394212	27397204	27410952	27413908	97	---	---	---	---	27410462	27410482	+	85	27394212	27413905
chr5	27397191	27404563	27397201	27397868	27403886	27404553	99	27397186	27397190	27404564	27404568	27398110	27398131	-	77	27397192	27404554
chr5	27404549	27414031	27404549	27404680	27413900	27414031	96	---	---	---	---	27413439	27413516	+	94	27404558	27414029
chr5	27416114	27425158	27416114	27417393	27423878	27425158	99	---	---	---	---	27423607	27423640	+	79	27416115	27425154
chr5	27431329	27444214	27431344	27434633	27440918	27444202	97	27431324	27431328	27444215	27444219	27434923	27434947	-	88	27431336	27444199
chr5	27437387	27445983	27437387	27439169	27444200	27445983	88	---	---	---	---	27444184	27444198	+	73	27437388	27445971
chr5	27439440	27448405	27439440	27440992	27446857	27448405	88	---	---	---	---	27441211	27441264	-	81	27439446	27448388
chr5	27451384	27461668	27451384	27452710	27460421	27461668	87	---	---	---	---	27460074	27460091	+	94	---	---
chr5	27490339	27499301	27490344	27491614	27498034	27499300	95	27490334	27490338	27499302	27499306	27491852	27491883	-	81	27490345	27499298
chr5	27516251	27528352	27516251	27517817	27526791	27528352	98	---	---	---	---	27518237	27518251	-	73	27516260	27528350
chr5	27533942	27541190	27533942	27534616	27540516	27541190	95	---	---	---	---	27540222	27540244	+	73	27533958	27541187
chr5	27552142	27561707	27552142	27552714	27561135	27561707	98	---	---	---	---	27560715	27560738	+	75	27552142	27561705
chr5	27573653	27585222	27573653	27574128	27584753	27585222	96	---	---	---	---	27584371	27584420	+	72	27573653	27585220
chr5	27598912	27616918	27598912	27600295	27615506	27616918	96	---	---	---	---	27600903	27600922	-	70	27598912	27616916
chr5	27599719	27616499	27599719	27599902	27616316	27616499	99	---	---	---	---	27615509	27615523	+	80	---	---
chr5	27603487	27615103	27603487	27603967	27614622	27615103	99	---	---	---	---	27614234	27614283	+	70	27603487	27615102
chr5	27616917	27630354	27616917	27617062	27630209	27630354	96	---	---	---	---	27617686	27617702	-	82	---	---
chr5	27620410	27627947	27620410	27621352	27627004	27627947	86	---	---	---	---	27626916	27626932	+	70	---	---
chr5	27636766	27642711	27636766	27637922	27641606	27642711	91	---	---	---	---	27641557	27641570	+	78	27636781	27642708
chr5	27644244	27662487	27644244	27645453	27661260	27662487	96	---	---	---	---	27645975	27645990	-	81	27644244	27662484
chr5	27651367	27660738	27651367	27651954	27660151	27660738	99	---	---	---	---	27652159	27652186	-	78	27651369	27660736
chr5	27705332	27723673	27705332	27706271	27722722	27723673	96	---	---	---	---	27707041	27707060	-	85	---	---
chr5	27716984	27732617	27716984	27720174	27729428	27732617	94	---	---	---	---	27729019	27729045	+	70	---	---
chr5	27728290	27749998	27728297	27728431	27749858	27749992	98	27728285	27728289	27749999	27750003	27748810	27748828	+	78	27728301	27749997
chr5	27732613	27746128	27732613	27736231	27742504	27746128	99	---	---	---	---	27742190	27742221	+	71	27732614	27746125
chr5	27766280	27785658	27766280	27767763	27784100	27785658	92	---	---	---	---	27783515	27783543	+	72	27766283	27785650
chr5	27776079	27781946	27776079	27776933	27781072	27781946	96	---	---	---	---	27780902	27780940	+	79	27776079	27781938
chr5	27790070	27792676	27790070	27790350	27792396	27792676	96	---	---	---	---	---	---	0	--	---	---
chr5	27794943	27804378	27794943	27796264	27803059	27804378	98	---	---	---	---	27802750	27802761	+	91	27794951	27804376
chr5	27819130	27828562	27819130	27820441	27827253	27828562	98	---	---	---	---	27820749	27820760	-	91	27819130	27828560
chr5	27854805	27865395	27854805	27858368	27862004	27865395	92	---	---	---	---	27861824	27861944	+	76	27854805	27865392
chr5	27868157	27877327	27868170	27869368	27876106	27877327	96	27868151	27868156	27877328	27877333	27875774	27875799	+	80	27868157	27877325
chr5	27917604	27924992	27917604	27918274	27924322	27924992	99	---	---	---	---	27918556	27918573	-	72	27917604	27924990
chr5	27931992	27950547	27931995	27932610	27949905	27950536	94	27931984	27931991	27950548	27950555	27933197	27933220	-	70	27931993	27950533
chr5	27936806	27945788	27936806	27938077	27944517	27945788	99	---	---	---	---	27944249	27944282	+	82	27936811	27945786
chr5	27957565	27971386	27957565	27958199	27970752	27971386	97	---	---	---	---	27958789	27958808	-	70	27957566	27971383
chr5	27996223	28007694	27996223	27996701	28007216	28007694	98	---	---	---	---	27996927	27996977	-	78	27996223	28007692
chr5	28020775	28039652	28020775	28021390	28039038	28039652	97	---	---	---	---	28038441	28038464	+	70	28020780	28039650
chr5	28022813	28032177	28022813	28024055	28030935	28032177	99	---	---	---	---	28030741	28030753	+	100	28022818	28032175
chr5	28042217	28049562	28042217	28044091	28047688	28049562	97	---	---	---	---	28047584	28047607	+	79	28042224	28049560
chr5	28058012	28077502	28058012	28059222	28076315	28077502	95	---	---	---	---	28060053	28060077	-	76	28058012	28077497
chr5	28064884	28075231	28064884	28068258	28071853	28075231	96	---	---	---	---	28071700	28071793	+	77	28064884	28075229
chr5	28092911	28102330	28092911	28094228	28101033	28102330	97	---	---	---	---	28100721	28100732	+	83	28092921	28102328
chr5	28105665	28125676	28105665	28106267	28125073	28125676	97	---	---	---	---	28124133	28124155	+	73	28105666	28125669
chr5	28110427	28119409	28110427	28111696	28118110	28119401	95	28110422	28110426	28119410	28119414	28117851	28117883	+	81	28110441	28119399
chr5	28139211	28148742	28139211	28140446	28147508	28148742	95	---	---	---	---	28140762	28140800	-	71	28139220	28148740
chr5	28153306	28166642	28153311	28154613	28165339	28166638	94	28153301	28153305	28166643	28166647	28164906	28164920	+	73	28153312	28166639
chr5	28177487	28186876	28177487	28178765	28185577	28186876	96	---	---	---	---	28179080	28179105	-	76	28177487	28186873
chr5	28189263	28196187	28189263	28189603	28195848	28196187	97	---	---	---	---	28195544	28195562	+	78	28189263	28196176
chr5	28211622	28224685	28211622	28212914	28223395	28224685	95	---	---	---	---	28213333	28213347	-	73	---	---
chr5	28230229	28240670	28230229	28230674	28240226	28240670	95	---	---	---	---	28231002	28231027	-	84	28230233	28240668
chr5	28242653	28257105	28242653	28242854	28256909	28257105	87	---	---	---	---	28243359	28243414	-	75	---	---
chr5	28242854	28256624	28242854	28243524	28255953	28256624	97	---	---	---	---	28243808	28243825	-	77	28242854	28256621
chr5	28248261	28254622	28248261	28249633	28253228	28254622	97	---	---	---	---	28253058	28253096	+	79	28248261	28254620
chr5	28257229	28266372	28257229	28258442	28265140	28266372	93	---	---	---	---	28264805	28264829	+	80	28257229	28266369
chr5	28304315	28317698	28304315	28305509	28316449	28317698	93	---	---	---	---	28315931	28315945	+	80	---	---
chr5	28316729	28326106	28316737	28317773	28325064	28326099	94	28316724	28316728	28326107	28326111	28317957	28317979	-	73	---	---
chr5	28324336	28338366	28324336	28325683	28337019	28338366	97	---	---	---	---	28326163	28326182	-	70	---	---
chr5	28339138	28348024	28339138	28340387	28346798	28348024	96	---	---	---	---	28346526	28346559	+	82	28339139	28348020
chr5	28351606	28356795	28351606	28352327	28356096	28356795	96	---	---	---	---	28355950	28355961	+	75	28351611	28356793
chr5	28368473	28378554	28368473	28370398	28376629	28378554	99	---	---	---	---	28370622	28370637	-	75	---	---
chr5	28385127	28393561	28385127	28386591	28392097	28393561	94	---	---	---	---	28386851	28386867	-	94	28385127	28393559
chr5	28385470	28393072	28385470	28386122	28392440	28393072	94	---	---	---	---	28386406	28386436	-	87	---	---
chr5	28403998	28421406	28403998	28407329	28418076	28421406	99	---	---	---	---	28417921	28417981	+	80	28404001	28421404
chr5	28407671	28417107	28407671	28408960	28415796	28417107	97	---	---	---	---	28409252	28409302	-	70	28407672	28417105
chr5	28436626	28448780	28436626	28438246	28447219	28448780	92	---	---	---	---	28446770	28446809	+	72	---	---
chr5	28455168	28468626	28455168	28458758	28465030	28468626	99	---	---	---	---	28459041	28459072	-	71	28455171	28468623
chr5	28490363	28498218	28490363	28493610	28494970	28498218	99	---	---	---	---	28494877	28494916	+	75	28490363	28498216
chr5	28508213	28517102	28508213	28509843	28515472	28517102	99	---	---	---	---	28515278	28515305	+	71	28508213	28517100
chr5	28537603	28544036	28537603	28538007	28543628	28544036	91	---	---	---	---	28538242	28538260	-	89	28537610	28544034
chr5	28553161	28571780	28553161	28554469	28570487	28571780	97	---	---	---	---	28555185	28555199	-	86	28553161	28571778
chr5	28558482	28567673	28558482	28559710	28566464	28567673	97	---	---	---	---	28560015	28560026	-	91	28558487	28567671
chr5	28564727	28585035	28564727	28565752	28583999	28585024	94	28564722	28564726	28585036	28585040	28583263	28583289	+	74	---	---
chr5	28575905	28590451	28575905	28576563	28589793	28590451	99	---	---	---	---	28577143	28577161	-	73	28575909	28590449
chr5	28577607	28587075	28577614	28578925	28585741	28587070	96	28577600	28577606	28587076	28587082	28585539	28585551	+	100	28577614	28587070
chr5	28597441	28613003	28597441	28599397	28611048	28613003	99	---	---	---	---	28610651	28610670	+	75	28597444	28612999
chr5	28601423	28608902	28601423	28602072	28608253	28608902	99	---	---	---	---	28607957	28607974	+	72	28601429	28608900
chr5	28613229	28631627	28613232	28614313	28630409	28631612	87	28613224	28613228	28631628	28631632	28614862	28614886	-	80	28613232	28631619
chr5	28618072	28624932	28618072	28618734	28624270	28624932	99	---	---	---	---	28624254	28624266	+	84	---	---
chr5	28646456	28656004	28646456	28647089	28655371	28656004	94	---	---	---	---	28655143	28655170	+	75	28646461	28655998
chr5	28657073	28665776	28657073	28657681	28665170	28665776	96	---	---	---	---	28657886	28657913	-	75	28657077	28665774
chr5	28673588	28688712	28673588	28674068	28688232	28688712	94	---	---	---	---	28687524	28687541	+	72	28673590	28688711
chr5	28679259	28688233	28679259	28680526	28686985	28688233	97	---	---	---	---	28680763	28680796	-	85	28679261	28688231
chr5	28688712	28697087	28688712	28690436	28695381	28697087	96	---	---	---	---	28695186	28695225	+	77	28688714	28697085
chr5	28713361	28718181	28713361	28713628	28717914	28718181	98	---	---	---	---	28713668	28713696	-	72	28713372	28718179
chr5	28724742	28735948	28724742	28727555	28733132	28735948	95	---	---	---	---	28727739	28727756	-	83	28724742	28735946
chr5	28740721	28750159	28740721	28742004	28748822	28750159	94	---	---	---	---	28748506	28748517	+	91	28740722	28750157
chr5	28756964	28775526	28756964	28757541	28774927	28775526	95	---	---	---	---	28758348	28758374	-	74	---	---
chr5	28758377	28767769	28758383	28759696	28766465	28767759	97	28758372	28758376	28767770	28767774	28759999	28760010	-	91	28758389	28767767
chr5	28787891	28797296	28787891	28789204	28796004	28797296	96	---	---	---	---	28789508	28789519	-	91	28787891	28797292
chr5	28798675	28810644	28798687	28799520	28809808	28810642	90	28798670	28798674	28810645	28810649	28799775	28799789	-	73	28798675	28810640
chr5	28844826	28854034	28844834	28846090	28852821	28854032	92	28844821	28844825	28854035	28854039	28852484	28852563	+	80	28844826	28854033
chr5	28861578	28883195	28861578	28862262	28882511	28883195	98	---	---	---	---	28863194	28863213	-	75	28861579	28883192
chr5	28865223	28879411	28865223	28865852	28878782	28879411	97	---	---	---	---	28878316	28878330	+	80	28865223	28879409
chr5	28916990	28925340	28916990	28917754	28924596	28925340	95	---	---	---	---	28918026	28918089	-	75	---	---
chr5	28951810	28960077	28951810	28952652	28959235	28960077	98	---	---	---	---	28958963	28958996	+	79	---	---
chr5	28970523	28977956	28970523	28971204	28977276	28977956	98	---	---	---	---	28977021	28977037	+	76	28970523	28977954
chr5	28991542	29013176	28991542	28994468	29010254	29013176	98	---	---	---	---	29009798	29009819	+	81	---	---
chr5	28994468	29008038	28994468	28995861	29006701	29008038	94	---	---	---	---	28996318	28996337	-	70	28994468	29008034
chr5	29008429	29013671	29008429	29008930	29013170	29013671	99	---	---	---	---	29009026	29009087	-	83	29008434	29013668
chr5	29027924	29036814	29027924	29029171	29035566	29036814	98	---	---	---	---	29029409	29029441	-	81	29027930	29036812
chr5	29042990	29053563	29042990	29043467	29053087	29053563	88	---	---	---	---	29052683	29052707	+	76	29042991	29053557
chr5	29068266	29082433	29068280	29070739	29079969	29082431	95	29068261	29068265	29082434	29082438	29071121	29071154	-	73	---	---
chr5	29150574	29153958	29150574	29151052	29153482	29153958	87	---	---	---	---	29151061	29151078	-	83	29150575	29153952
chr5	29163540	29170926	29163545	29164229	29170243	29170926	98	29163534	29163539	29170927	29170932	29164514	29164529	-	75	29163541	29170924
chr5	29183258	29195129	29183258	29186656	29191552	29195129	91	---	---	---	---	29186763	29186779	-	76	---	---
chr5	29206233	29220503	29206233	29208058	29218694	29220503	86	---	---	---	---	29218162	29218183	+	72	29206234	29220489
chr5	29223183	29233055	29223183	29224510	29231827	29233055	86	---	---	---	---	29224795	29224876	-	70	29223183	29233049
chr5	29235267	29251659	29235267	29235951	29250971	29251655	99	29235262	29235266	29251660	29251664	29250309	29250326	+	83	29235267	29251658
chr5	29238880	29247815	29238880	29240123	29246571	29247815	99	---	---	---	---	29246302	29246335	+	79	29238885	29247813
chr5	29251660	29261084	29251660	29252864	29259911	29261084	96	---	---	---	---	29253090	29253188	-	71	29251674	29261082
chr5	29274170	29285530	29274170	29274645	29285055	29285530	98	---	---	---	---	29284744	29284795	+	76	29274170	29285528
chr5	29295964	29312337	29295964	29296642	29311658	29312337	96	---	---	---	---	29311006	29311023	+	77	29295964	29312332
chr5	29324005	29331373	29324005	29324678	29330700	29331373	96	---	---	---	---	29324959	29324975	-	70	---	---
chr5	29335029	29346224	29335029	29336563	29344687	29346224	96	---	---	---	---	29344410	29344429	+	85	29335029	29346222
chr5	29367546	29381715	29367546	29368175	29381086	29381715	98	---	---	---	---	29380490	29380509	+	70	29367546	29381713
chr5	29386109	29395616	29386113	29387415	29394291	29395614	98	29386104	29386108	29395617	29395621	29393972	29393983	+	91	29386113	29395612
chr5	29412757	29420219	29412767	29413447	29419539	29420218	98	29412751	29412756	29420220	29420225	29419285	29419301	+	76	29412760	29420216
chr5	29427131	29434070	29427131	29428832	29432370	29434070	99	---	---	---	---	29428989	29429009	-	76	29427138	29434065
chr5	29458241	29467622	29458241	29458825	29467038	29467622	99	---	---	---	---	29466805	29466832	+	78	29458241	29467620
chr5	29468254	29477503	29468254	29469455	29476328	29477503	92	---	---	---	---	29469760	29469777	-	77	29468255	29477501
chr5	29478428	29485198	29478428	29479078	29484527	29485198	93	---	---	---	---	29479287	29479309	-	86	29478435	29485196
chr5	29493886	29502851	29493886	29495148	29501589	29502851	99	---	---	---	---	29501316	29501338	+	73	29493886	29502848
chr5	29515791	29523648	29515791	29516993	29522433	29523648	89	---	---	---	---	29517092	29517124	-	75	29515796	29523645
chr5	29543368	29552288	29543368	29544635	29551031	29552288	97	---	---	---	---	29544861	29544894	-	85	29543368	29552275
chr5	29557521	29570080	29557521	29562545	29565050	29570080	99	---	---	---	---	29564977	29564997	+	71	---	---
chr5	29589018	29602662	29589018	29590443	29601241	29602662	95	---	---	---	---	29590972	29590983	-	83	---	---
chr5	29611773	29625475	29611773	29613461	29623787	29625475	99	---	---	---	---	29623354	29623370	+	70	29611776	29625470
chr5	29627767	29636534	29627773	29629025	29635302	29636532	91	29627762	29627766	29636535	29636539	29634988	29635033	+	71	29627767	29636532
chr5	29639207	29650880	29639207	29640893	29649192	29650880	95	---	---	---	---	29641217	29641230	-	78	29639207	29650878
chr5	29639925	29650472	29639925	29640486	29649911	29650472	93	---	---	---	---	29640884	29640906	-	78	---	---
chr5	29656250	29663729	29656250	29656922	29663057	29663729	96	---	---	---	---	29657100	29657168	-	71	29656251	29663726
chr5	29665766	29674108	29665766	29667270	29672604	29674108	96	---	---	---	---	29667435	29667452	-	72	29665769	29674106
chr5	29681931	29695635	29681936	29683587	29694029	29695624	92	29681926	29681930	29695636	29695640	29684008	29684022	-	73	29681939	29695624
chr5	29718706	29727718	29718706	29719910	29726558	29727718	92	---	---	---	---	29720133	29720185	-	75	29718706	29727716
chr5	29732470	29744022	29732480	29734550	29741972	29744022	98	29732464	29732469	29744023	29744028	29734650	29734669	-	80	29732477	29744014
chr5	29762322	29769787	29762322	29763026	29769083	29769787	99	---	---	---	---	29763305	29763321	-	70	29762322	29769780
chr5	29785540	29795366	29785540	29788773	29792133	29795366	99	---	---	---	---	29788914	29788941	-	75	---	---
chr5	29850555	29858472	29850570	29851740	29857318	29858468	97	29850550	29850554	29858473	29858477	29851988	29852018	-	74	29850558	29858466
chr5	29860424	29880111	29860438	29861687	29878843	29880097	92	29860418	29860423	29880112	29880117	29862201	29862225	-	72	29860424	29880093
chr5	29869285	29890156	29869286	29870830	29888595	29890151	88	29869280	29869284	29890157	29890161	29871429	29871445	-	76	29869285	29890142
chr5	29881374	29903378	29881386	29882595	29902173	29903378	91	29881369	29881373	29903379	29903383	29883129	29883145	-	76	29881383	29903372
chr5	29891741	29901340	29891745	29892370	29900715	29901340	96	29891736	29891740	29901341	29901345	29892764	29892787	-	70	29891743	29901338
chr5	29908803	29926032	29908803	29909836	29924999	29926032	97	---	---	---	---	29910544	29910556	-	100	---	---
chr5	29915579	29925000	29915579	29916173	29924405	29924999	98	29915574	29915578	29925001	29925005	29916379	29916406	-	75	29915580	29924997
chr5	29944717	29956064	29944717	29945108	29955673	29956064	92	---	---	---	---	29945525	29945544	-	80	29944722	29956049
chr5	29947470	29954846	29947470	29948132	29954182	29954846	98	---	---	---	---	29953881	29953898	+	72	29947473	29954844
chr5	29957108	29964539	29957108	29957828	29963755	29964539	86	---	---	---	---	29963505	29963533	+	86	29957111	29964533
chr5	29975228	29981799	29975228	29976316	29980796	29981799	88	---	---	---	---	29980587	29980599	+	76	29975230	29981797
chr5	29998453	30020018	29998453	29998791	30019680	30020018	97	---	---	---	---	29999817	29999836	-	80	29998467	30020016
chr5	30009304	30018670	30009304	30009562	30018413	30018670	97	---	---	---	---	30009878	30009889	-	91	---	---
chr5	30009559	30018413	30009559	30010766	30017209	30018413	97	---	---	---	---	30011005	30011038	-	82	30009565	30018411
chr5	30023008	30041959	30023008	30024186	30040760	30041959	89	---	---	---	---	30040056	30040073	+	72	30023010	30041958
chr5	30030557	30039849	30030557	30031144	30039262	30039849	99	---	---	---	---	30031349	30031376	-	78	30030558	30039847
chr5	30044858	30060500	30044858	30045191	30060189	30060500	90	---	---	---	---	30059440	30059469	+	73	30044858	30060492
chr5	30045188	30052527	30045188	30045830	30051885	30052527	99	---	---	---	---	30046114	30046130	-	70	30045188	30052525
chr5	30053537	30068370	30053537	30055573	30066323	30068370	86	---	---	---	---	30055765	30055791	-	81	---	---
chr5	30082931	30095570	30082931	30083968	30094534	30095570	96	---	---	---	---	30084386	30084400	-	73	30082944	30095568
chr5	30118373	30126066	30118388	30119580	30124873	30126065	93	30118368	30118372	30126067	30126071	30119807	30119825	-	84	30118389	30126064
chr5	30157244	30166178	30157244	30158438	30164963	30166178	93	---	---	---	---	30158674	30158707	-	82	30157250	30166177
chr5	30167137	30184073	30167137	30168272	30182940	30184073	95	---	---	---	---	30168895	30168916	-	86	---	---
chr5	30168600	30184398	30168600	30168930	30184068	30184398	96	---	---	---	---	30183311	30183377	+	70	30168611	30184395
chr5	30172654	30180293	30172654	30173586	30179361	30180293	98	---	---	---	---	30173760	30173840	-	71	30172661	30180289
chr5	30202910	30212355	30202920	30204231	30211033	30212343	99	30202904	30202909	30212356	30212361	30210714	30210725	+	91	30202918	30212351
chr5	30220363	30229715	30220375	30220961	30229129	30229715	99	30220357	30220362	30229716	30229721	30228896	30228923	+	78	30220375	30229713
chr5	30240270	30248344	30240270	30240863	30247751	30248344	97	---	---	---	---	30247503	30247522	+	75	30240271	30248325
chr5	30251919	30259338	30251919	30252596	30258661	30259338	99	---	---	---	---	30252879	30252896	-	72	30251919	30259334
chr5	30267764	30285910	30267764	30268969	30284724	30285910	91	---	---	---	---	30284132	30284157	+	80	30267769	30285908
chr5	30272132	30281119	30272132	30273400	30279850	30281119	96	---	---	---	---	30273638	30273670	-	81	30272133	30281117
chr5	30295406	30304819	30295406	30296716	30303547	30304819	96	---	---	---	---	30296902	30296914	-	100	30295406	30304817
chr5	30311352	30325011	30311352	30312678	30323622	30325011	94	---	---	---	---	30323336	30323348	+	100	30311352	30325008
chr5	30315835	30323178	30315835	30316477	30322536	30323178	99	---	---	---	---	30316761	30316778	-	72	30315835	30323176
chr5	30344972	30365968	30344984	30345955	30365015	30365960	91	30344966	30344971	30365969	30365974	30364062	30364121	+	86	---	---
chr5	30360163	30368051	30360164	30361640	30366579	30368049	97	30360157	30360162	30368052	30368057	30361759	30361781	-	95	30360171	30368049
chr5	30373556	30382421	30373562	30374797	30381207	30382421	97	30373550	30373555	30382422	30382427	30375034	30375067	-	79	30373562	30382418
chr5	30386329	30400027	30386329	30390364	30395992	30400027	99	---	---	---	---	30395763	30395789	+	70	30386331	30400025
chr5	30442071	30461967	30442071	30442370	30461668	30461967	97	---	---	---	---	30460849	30460868	+	70	---	---
chr5	30444266	30452249	30444277	30445450	30451043	30452245	96	30444261	30444265	30452250	30452254	30450764	30450794	+	74	30444267	30452243
chr5	30464221	30473778	30464221	30466462	30471583	30473778	93	---	---	---	---	30466626	30466718	-	72	30464221	30473776
chr5	30475096	30484954	30475096	30478232	30481810	30484954	98	---	---	---	---	30478299	30478327	-	75	30475114	30484952
chr5	30495774	30504896	30495774	30497016	30503637	30504896	97	---	---	---	---	30497244	30497277	-	79	30495774	30504892
chr5	30508016	30521492	30508016	30511619	30517889	30521492	99	---	---	---	---	30517634	30517657	+	75	30508016	30521475
chr5	30525614	30535189	30525624	30526219	30534592	30535188	98	30525609	30525613	30535190	30535194	30526614	30526637	-	75	30525624	30535185
chr5	30540273	30553181	30540273	30541135	30552320	30553181	96	---	---	---	---	30541622	30541633	-	83	30540273	30553172
chr5	30585741	30593994	30585753	30588840	30590908	30593994	98	30585734	30585740	30593995	30594001	30590818	30590854	+	72	30585753	30593982
chr5	30595037	30604539	30595037	30596350	30603205	30604539	98	---	---	---	---	30596655	30596666	-	91	30595038	30604536
chr5	30611131	30629665	30611131	30612479	30628316	30629665	92	---	---	---	---	30612994	30613018	-	72	30611132	30629662
chr5	30614569	30624012	30614582	30615872	30622711	30624001	97	30614563	30614568	30624013	30624018	30616178	30616189	-	91	30614573	30624011
chr5	30638788	30648343	30638793	30641591	30645547	30648341	98	30638782	30638787	30648344	30648349	---	---	0	--	---	---
chr5	30681517	30687916	30681517	30683136	30686297	30687916	99	---	---	---	---	30683232	30683286	-	85	---	---
chr5	30701523	30710174	30701533	30702739	30708954	30710165	90	30701518	30701522	30710175	30710179	30708681	30708714	+	82	30701523	30710161
chr5	30711552	30715646	30711552	30712221	30714977	30715646	98	---	---	---	---	30714944	30714960	+	88	30711557	30715643
chr5	30739126	30745593	30739126	30739759	30744960	30745593	99	---	---	---	---	30744747	30744763	+	70	30739126	30745590
chr5	30759100	30775330	30759100	30759633	30774796	30775330	98	---	---	---	---	30774084	30774099	+	81	---	---
chr5	30777664	30791559	30777672	30779232	30789998	30791559	98	30777657	30777663	30791560	30791566	30789558	30789572	+	73	30777666	30791557
chr5	30777796	30790919	30777808	30778577	30790134	30790904	97	30777791	30777795	30790920	30790924	30779088	30779155	-	77	30777801	30790904
chr5	30794644	30808306	30794644	30798645	30804277	30808306	98	---	---	---	---	30804047	30804071	+	72	30794645	30808304
chr5	30810309	30819588	30810309	30811544	30818352	30819588	98	---	---	---	---	30818037	30818048	+	91	30810309	30819585
chr5	30832465	30841437	30832465	30833728	30840173	30841437	98	---	---	---	---	30833965	30833998	-	82	30832468	30841434
chr5	30876214	30885597	30876219	30876806	30884995	30885582	99	30876209	30876213	30885598	30885602	30877011	30877038	-	78	30876221	30885580
chr5	30897551	30911432	30897551	30899231	30909752	30911432	98	---	---	---	---	30909316	30909330	+	73	30897551	30911427
chr5	30917966	30921100	30917966	30918070	30920996	30921100	96	---	---	---	---	30918084	30918115	-	75	30917970	30921088
chr5	30924287	30937171	30924291	30926083	30935489	30937166	91	30924282	30924286	30937172	30937176	30926500	30926514	-	73	30924291	30937161
chr5	30955017	30964187	30955017	30956198	30963007	30964187	99	---	---	---	---	30956502	30956513	-	91	30955020	30964185
chr5	30993084	31001768	30993084	30996736	30998116	31001768	98	---	---	---	---	30996787	30996836	-	80	30993086	31001764
chr5	31015550	31029832	31015550	31017045	31028350	31029832	95	---	---	---	---	31027841	31027859	+	78	31015550	31029830
chr5	31052743	31066459	31052743	31053998	31065221	31066459	95	---	---	---	---	31054518	31054559	-	73	31052745	31066457
chr5	31056237	31064353	31056237	31059633	31060938	31064353	97	---	---	---	---	31059686	31059725	-	75	31056237	31064351
chr5	31073865	31078419	31073865	31076138	31076143	31078419	97	---	---	---	---	---	---	0	--	---	---
chr5	31117625	31122207	31117625	31117791	31122041	31122207	98	---	---	---	---	31117987	31118004	-	77	31117627	31122201
chr5	31122439	31133407	31122439	31123492	31132221	31133407	85	---	---	---	---	31131857	31131871	+	73	31122439	31133405
chr5	31137274	31146204	31137278	31138908	31144570	31146200	99	31137268	31137273	31146205	31146210	31144376	31144403	+	71	31137276	31146196
chr5	31154385	31157948	31154385	31154569	31157764	31157948	98	31154378	31154384	31157949	31157955	31157669	31157720	+	71	31154385	31157946
chr5	31178735	31195825	31178735	31179585	31194986	31195825	94	---	---	---	---	31180343	31180355	-	84	---	---
chr5	31184634	31194136	31184634	31185220	31193550	31194136	99	---	---	---	---	31193316	31193343	+	78	31184634	31194134
chr5	31195823	31214550	31195823	31198688	31211690	31214550	99	---	---	---	---	31211223	31211241	+	89	31195824	31214548
chr5	31200367	31207808	31200370	31201031	31207145	31207806	99	31200362	31200366	31207809	31207813	31206843	31206860	+	72	31200367	31207804
chr5	31224478	31238052	31224478	31227218	31235280	31238052	93	---	---	---	---	31234946	31234963	+	83	---	---
chr5	31233379	31242740	31233379	31234706	31241477	31242740	93	---	---	---	---	31241189	31241232	+	72	31233379	31242738
chr5	31264296	31284297	31264296	31265141	31283439	31284297	96	---	---	---	---	31283193	31283209	+	76	31264296	31284295
chr5	31265202	31279018	31265202	31266875	31277347	31279018	98	---	---	---	---	31276911	31276925	+	73	31265202	31279016
chr5	31286624	31300116	31286624	31287975	31298765	31300116	97	---	---	---	---	31298244	31298260	+	70	---	---
chr5	31287397	31299814	31287397	31287673	31299538	31299814	97	---	---	---	---	31298953	31298979	+	70	---	---
chr5	31314157	31321916	31314165	31315441	31320627	31321903	99	31314152	31314156	31321917	31321921	31315615	31315659	-	71	31314159	31321899
chr5	31335200	31350300	31335200	31335501	31349999	31350300	98	---	---	---	---	31336191	31336226	-	72	---	---
chr5	31335861	31348968	31335861	31339245	31345588	31348968	99	---	---	---	---	31339412	31339441	-	80	31335861	31348964
chr5	31380218	31390267	31380218	31383571	31386903	31390267	98	---	---	---	---	31386771	31386785	+	73	---	---
chr5	31401189	31412371	31401189	31403997	31409577	31412371	96	---	---	---	---	31404221	31404239	-	84	31401190	31412369
chr5	31445822	31457975	31445832	31446196	31457622	31457971	87	31445816	31445821	31457976	31457981	31446535	31446564	-	70	---	---
chr5	31478896	31486959	31478896	31482485	31483374	31486959	98	---	---	---	---	31482537	31482585	-	71	31478914	31486956
chr5	31494316	31498174	31494316	31494596	31497895	31498174	97	---	---	---	---	31497756	31497776	+	71	31494324	31498155
chr5	31505867	31522723	31505867	31506912	31521678	31522723	96	---	---	---	---	31507604	31507619	-	81	---	---
chr5	31524931	31538769	31524934	31526673	31537137	31538763	90	31524924	31524930	31538770	31538776	31536723	31536737	+	73	31524934	31538761
chr5	31544404	31553327	31544404	31545679	31552077	31553327	94	---	---	---	---	31545950	31545999	-	70	31544405	31553325
chr5	31570350	31584240	31570350	31572086	31582561	31584240	94	---	---	---	---	31582128	31582142	+	73	31570353	31584238
chr5	31594995	31603938	31595007	31596246	31602674	31603929	97	31594990	31594994	31603939	31603943	31602401	31602434	+	76	31595003	31603933
chr5	31607466	31619146	31607466	31609532	31617079	31619146	99	---	---	---	---	31616954	31616973	+	80	31607468	31619143
chr5	31621184	31641638	31621184	31622338	31640528	31641638	92	---	---	---	---	31639879	31639903	+	80	---	---
chr5	31625584	31637026	31625584	31629851	31632775	31637026	97	---	---	---	---	31629918	31629946	-	79	31625586	31637024
chr5	31650508	31671051	31650508	31651766	31669820	31671051	92	---	---	---	---	31652404	31652422	-	73	31650516	31671047
chr5	31659088	31669813	31659088	31662815	31666113	31669813	97	---	---	---	---	31665960	31666003	+	77	31659089	31669807
chr5	31685918	31706971	31685918	31686954	31705949	31706971	92	---	---	---	---	31687749	31687850	-	71	31685918	31706958
chr5	31686954	31697020	31686954	31690337	31693677	31697020	95	---	---	---	---	31690479	31690504	-	73	31686954	31697018
chr5	31697292	31709409	31697292	31699680	31707002	31709409	95	---	---	---	---	31706731	31706758	+	71	31697299	31709407
chr5	31748021	31753119	31748021	31748679	31752461	31753119	98	---	---	---	---	31748825	31748836	-	75	31748021	31753102
chr5	31766900	31781184	31766900	31767526	31780559	31781184	96	---	---	---	---	31780163	31780187	+	80	31766900	31781182
chr5	31790803	31802919	31790803	31791451	31802272	31802919	96	---	---	---	---	31801743	31801759	+	94	31790813	31802916
chr5	31815639	31823009	31815639	31816330	31822335	31823009	94	---	---	---	---	31816612	31816629	-	72	31815641	31823004
chr5	31823934	31837417	31823934	31825281	31836069	31837417	95	---	---	---	---	31825535	31825554	-	85	31823937	31837412
chr5	31841677	31862092	31841677	31842382	31861387	31862092	98	---	---	---	---	31860523	31860543	+	76	31841677	31862080
chr5	31845537	31854367	31845537	31846800	31853143	31854367	96	---	---	---	---	31852869	31852902	+	82	31845537	31854360
chr5	31865013	31881324	31865013	31870685	31875651	31881324	99	---	---	---	---	31870909	31870934	-	76	31865013	31881320
chr5	31904310	31920267	31904310	31905014	31919564	31920267	95	---	---	---	---	31905696	31905715	-	75	31904310	31920264
chr5	31907240	31916622	31907240	31907855	31916008	31916622	93	---	---	---	---	31907984	31908005	-	77	31907240	31916612
chr5	31936783	31944891	31936794	31938061	31943641	31944886	94	31936777	31936782	31944892	31944897	31938298	31938311	-	100	31936794	31944884
chr5	31948130	31958026	31948130	31949384	31956762	31958026	95	---	---	---	---	31956500	31956513	+	78	31948136	31958024
chr5	31985545	31994689	31985545	31986814	31993500	31994689	89	---	---	---	---	31987117	31987148	-	75	31985546	31994683
chr5	31985613	31994204	31985617	31986287	31993572	31994199	89	31985607	31985612	31994205	31994210	31986425	31986451	-	92	31985615	31994199
chr5	32004511	32012532	32004511	32004722	32012323	32012532	90	---	---	---	---	32011944	32011967	+	75	32004511	32012524
chr5	32027698	32039449	32027698	32029246	32037945	32039449	95	---	---	---	---	32029463	32029475	-	84	32027701	32039445
chr5	32045100	32061911	32045101	32045781	32061224	32061904	99	32045095	32045099	32061912	32061916	32060468	32060490	+	78	32045101	32061909
chr5	32046718	32055962	32046722	32047290	32055388	32055956	99	32046713	32046717	32055963	32055967	32055154	32055181	+	78	32046719	32055953
chr5	32068885	32076437	32068885	32069917	32075404	32076437	96	---	---	---	---	32070081	32070108	-	75	32068885	32076435
chr5	32078586	32088884	32078586	32079734	32087696	32088884	91	---	---	---	---	32080081	32080098	-	83	32078587	32088880
chr5	32090763	32103514	32090763	32092298	32102034	32103514	92	---	---	---	---	32092713	32092727	-	73	32090763	32103512
chr5	32114301	32123146	32114313	32115535	32121914	32123134	94	32114296	32114300	32123147	32123151	32121595	32121628	+	73	32114314	32123140
chr5	32114556	32123134	32114556	32115535	32122157	32123134	93	---	---	---	---	32121926	32121945	+	85	---	---
chr5	32124200	32142966	32124207	32124822	32142343	32142958	96	32124195	32124199	32142967	32142971	32141803	32141827	+	72	32124207	32142958
chr5	32128329	32138749	32128329	32131726	32135351	32138749	98	---	---	---	---	32131784	32131881	-	78	32128329	32138747
chr5	32144005	32156343	32144005	32144224	32156123	32156343	96	---	---	---	---	32144770	32144788	-	78	32144005	32156340
chr5	32156345	32165743	32156345	32157594	32164476	32165743	98	---	---	---	---	32164131	32164158	+	78	---	---
chr5	32176979	32188862	32176979	32178490	32187351	32188862	97	---	---	---	---	32178748	32178762	-	73	---	---
chr5	32199390	32206297	32199390	32201065	32204634	32206295	96	32199385	32199389	32206298	32206302	32204470	32204502	+	78	32199390	32206293
chr5	32224061	32235781	32224072	32224546	32235300	32235774	99	32224055	32224060	32235782	32235787	32224805	32224852	-	81	32224063	32235772
chr5	32225406	32245130	32225406	32230912	32239798	32245130	90	---	---	---	---	32231076	32231098	-	78	---	---
chr5	32246281	32258134	32246281	32250472	32253942	32258134	99	---	---	---	---	32250588	32250614	-	85	32246281	32258131
chr5	32262531	32270526	32262531	32264182	32268861	32270526	93	---	---	---	---	32264209	32264221	-	84	32262540	32270521
chr5	32277363	32296473	32277363	32278187	32295648	32296473	96	---	---	---	---	32279025	32279060	-	77	---	---
chr5	32285965	32297124	32285965	32286672	32296416	32297124	95	---	---	---	---	32287085	32287096	-	83	---	---
chr5	32306523	32319301	32306523	32308019	32317825	32319301	97	---	---	---	---	32317416	32317481	+	75	32306524	32319299
chr5	32325843	32336632	32325843	32329033	32333472	32336632	97	---	---	---	---	32333366	32333398	+	78	32325843	32336630
chr5	32337931	32344333	32337931	32339340	32342926	32344333	99	---	---	---	---	32342757	32342795	+	79	32337932	32344331
chr5	32377946	32384992	32377946	32379004	32383932	32384992	94	---	---	---	---	32379036	32379052	-	88	---	---
chr5	32396416	32415763	32396416	32396637	32415542	32415763	97	---	---	---	---	32414668	32414699	+	75	---	---
chr5	32401351	32411000	32401361	32401993	32410358	32410988	97	32401346	32401350	32411001	32411005	32409939	32409962	+	70	32401361	32410993
chr5	32428898	32441009	32428900	32433625	32436260	32441007	89	32428893	32428897	32441010	32441014	---	---	0	--	---	---
chr5	32429156	32440272	32429167	32432904	32436528	32440263	89	32429151	32429155	32440273	32440277	32433066	32433086	-	90	32429158	32440267
chr5	32441207	32455858	32441207	32445302	32451763	32455858	99	---	---	---	---	32451443	32451464	+	81	32441214	32455856
chr5	32473266	32480701	32473266	32473941	32480025	32480701	98	---	---	---	---	32479722	32479739	+	72	32473266	32480699
chr5	32484975	32492493	32484975	32485658	32491813	32492493	98	---	---	---	---	32491558	32491574	+	76	32484975	32492491
chr5	32517436	32530111	32517440	32520645	32526867	32530099	97	32517430	32517435	32530112	32530117	32520877	32520900	-	75	32517440	32530105
chr5	32537224	32543463	32537224	32538116	32542593	32543463	95	---	---	---	---	32542410	32542422	+	76	32537224	32543458
chr5	32558240	32565646	32558240	32558934	32564950	32565646	96	---	---	---	---	32564694	32564730	+	75	32558243	32565644
chr5	32566357	32576464	32566357	32566950	32575872	32576464	96	---	---	---	---	32575454	32575477	+	70	32566357	32576460
chr5	32582255	32593411	32582255	32582560	32593108	32593411	95	---	---	---	---	32582804	32582834	-	70	---	---
chr5	32583488	32592470	32583503	32584762	32591191	32592469	97	32583483	32583487	32592471	32592475	32590919	32590952	+	79	32583488	32592469
chr5	32595576	32616263	32595576	32596177	32615684	32616263	93	---	---	---	---	32596985	32597016	-	71	32595576	32616251
chr5	32597876	32609515	32597876	32598351	32609040	32609515	99	---	---	---	---	32598608	32598655	-	81	32597876	32609513
chr5	32622257	32644244	32622257	32623406	32643097	32644244	94	---	---	---	---	32624364	32624381	-	72	32622259	32644232
chr5	32628946	32638410	32628946	32630257	32637099	32638410	99	---	---	---	---	32630563	32630574	-	91	32628946	32638408
chr5	32646405	32660923	32646405	32647941	32659327	32660923	93	---	---	---	---	32658893	32658907	+	73	32646405	32660921
chr5	32686855	32701432	32686855	32690804	32697483	32701432	98	---	---	---	---	32690904	32690943	-	80	32686857	32701413
chr5	32702107	32710218	32702107	32703345	32708975	32710218	98	---	---	---	---	32708713	32708745	+	81	32702107	32710216
chr5	32717556	32727639	32717567	32719487	32725708	32727628	99	32717551	32717555	32727640	32727644	32725484	32725499	+	75	32717556	32727631
chr5	32733640	32743882	32733653	32736238	32741297	32743882	98	32733635	32733639	32743883	32743887	32736454	32736477	-	75	---	---
chr5	32785542	32791166	32785542	32785693	32791015	32791166	98	---	---	---	---	32790748	32790771	+	79	32785542	32791163
chr5	32800596	32806314	32800596	32800994	32805916	32806314	99	---	---	---	---	32805822	32805845	+	75	32800596	32806311
chr5	32841983	32850095	32841983	32842373	32849705	32850095	99	---	---	---	---	32849386	32849413	+	75	32841996	32850093
chr5	32850722	32861613	32850729	32851469	32860840	32861602	92	32850717	32850721	32861614	32861618	32851780	32851800	-	85	32850729	32861608
chr5	32868971	32880362	32868973	32869451	32879872	32880350	97	32868963	32868970	32880363	32880370	32879595	32879645	+	82	32868973	32880359
chr5	32893783	32911539	32893783	32894328	32910980	32911539	94	---	---	---	---	32910259	32910276	+	72	---	---
chr5	32898941	32908141	32898941	32900172	32906905	32908141	95	---	---	---	---	32900481	32900506	-	80	32898941	32908139
chr5	32899485	32907548	32899485	32899585	32907448	32907548	94	---	---	---	---	32899747	32899822	-	72	---	---
chr5	32911537	32925978	32911537	32912272	32925243	32925978	98	---	---	---	---	32912857	32912920	-	75	---	---
chr5	32965408	32974110	32965410	32966352	32973156	32974098	99	32965403	32965407	32974111	32974115	32972835	32972846	+	91	32965410	32974096
chr5	33011188	33021347	33011188	33012446	33020048	33021347	89	---	---	---	---	33019713	33019776	+	75	33011188	33021345
chr5	33063299	33072670	33063299	33064549	33071327	33072670	92	---	---	---	---	33064835	33064856	-	72	33063302	33072668
chr5	33084753	33100262	33084760	33086449	33098557	33100256	97	33084748	33084752	33100263	33100267	33097977	33098021	+	77	33084766	33100254
chr5	33114603	33124027	33114608	33115937	33122709	33124020	97	33114598	33114602	33124028	33124032	33122386	33122397	+	91	33114608	33124018
chr5	33148602	33161040	33148602	33149998	33159631	33161040	94	---	---	---	---	33150415	33150429	-	73	33148602	33161037
chr5	33181114	33190327	33181120	33182303	33189056	33190327	90	33181104	33181113	33190328	33190337	33188731	33188748	+	83	33181120	33190324
chr5	33194083	33201429	33194083	33194716	33200797	33201429	99	---	---	---	---	33194920	33194974	-	70	33194088	33201428
chr5	33204634	33217433	33204648	33206405	33215653	33217422	98	33204629	33204633	33217434	33217438	33206840	33206858	-	84	33204635	33217421
chr5	33219479	33232484	33219479	33219811	33232152	33232484	94	---	---	---	---	33231703	33231719	+	76	---	---
chr5	33219796	33228735	33219808	33220781	33227748	33228734	89	33219791	33219795	33228736	33228740	33220974	33221003	-	76	---	---
chr5	33228960	33232776	33228960	33229257	33232479	33232776	92	---	---	---	---	33229338	33229358	-	76	---	---
chr5	33245864	33265752	33245864	33247085	33264514	33265752	95	---	---	---	---	33263700	33263721	+	81	33245869	33265750
chr5	33247246	33260728	33247246	33251147	33257010	33260728	90	---	---	---	---	33256716	33256740	+	80	33247251	33260724
chr5	33252177	33263193	33252182	33255685	33259690	33263189	94	33252172	33252176	33263194	33263198	33255782	33255808	-	100	---	---
chr5	33272898	33281602	33272900	33273077	33281410	33281587	96	33272893	33272897	33281603	33281607	33281063	33281113	+	76	33272910	33281596
chr5	33273095	33289682	33273095	33273647	33289101	33289682	88	---	---	---	---	33288497	33288515	+	78	33273105	33289680
chr5	33281587	33289098	33281587	33284716	33285955	33289098	98	---	---	---	---	33285862	33285902	+	75	33281587	33289096
chr5	33300846	33314358	33300846	33302358	33312732	33314358	92	---	---	---	---	33312296	33312312	+	70	33300846	33314353
chr5	33315102	33322518	33315116	33315759	33321860	33322503	99	33315097	33315101	33322519	33322523	33316043	33316059	-	70	33315109	33322513
chr5	33315255	33322422	33315255	33315678	33321999	33322422	99	---	---	---	---	33315938	33315994	-	73	---	---
chr5	33324498	33329612	33324498	33324611	33329499	33329612	97	---	---	---	---	33324759	33324770	-	83	33324500	33329600
chr5	33334136	33343221	33334136	33335310	33342026	33343221	91	---	---	---	---	33335614	33335639	-	80	33334136	33343219
chr5	33355293	33366994	33355293	33357993	33364274	33366994	98	---	---	---	---	33363960	33363989	+	86	33355293	33366991
chr5	33374203	33383541	33374204	33375513	33382242	33383532	95	33374198	33374202	33383542	33383546	33381907	33381932	+	80	33374211	33383530
chr5	33384589	33390930	33384589	33386023	33389532	33390930	96	---	---	---	---	33386149	33386187	-	79	33384589	33390926
chr5	33415913	33427571	33415913	33416180	33427304	33427571	87	33415908	33415912	33427572	33427576	33416553	33416573	-	76	---	---
chr5	33418146	33425105	33418146	33419229	33424018	33425105	95	---	---	---	---	33423874	33423899	+	76	---	---
chr5	33434399	33450926	33434399	33435589	33449733	33450926	95	---	---	---	---	33436160	33436186	-	88	33434402	33450923
chr5	33437534	33444925	33437534	33438219	33444240	33444925	98	---	---	---	---	33438500	33438517	-	77	33437537	33444921
chr5	33452786	33457527	33452786	33453477	33456841	33457527	97	---	---	---	---	33453586	33453598	-	76	---	---
chr5	33459503	33472671	33459512	33463018	33469161	33472657	98	33459497	33459502	33472672	33472677	33468867	33468881	+	80	---	---
chr5	33493565	33502515	33493565	33494825	33501254	33502515	99	---	---	---	---	33495063	33495096	-	76	33493565	33502512
chr5	33517916	33524937	33517916	33518111	33524733	33524928	98	33517910	33517915	33524938	33524943	33518427	33518443	-	82	33517916	33524932
chr5	33533156	33540587	33533156	33533821	33539922	33540587	99	---	---	---	---	33539620	33539636	+	70	33533156	33540585
chr5	33553199	33562159	33553199	33554444	33560893	33562159	97	---	---	---	---	33554683	33554716	-	79	33553199	33562157
chr5	33565428	33567992	33565428	33565649	33567758	33567979	99	33565423	33565427	33567993	33567997	33565662	33565690	-	75	33565428	33567988
chr5	33592962	33599038	33592962	33593477	33598523	33599038	99	---	---	---	---	33593568	33593590	-	86	33592962	33599036
chr5	33608206	33612608	33608207	33608914	33611894	33612598	92	33608201	33608205	33612609	33612613	33611747	33611773	+	70	33608209	33612607
chr5	33638691	33647811	33638691	33640036	33646466	33647811	98	---	---	---	---	33646195	33646227	+	81	33638692	33647806
chr5	33647814	33661880	33647826	33649568	33660108	33661877	95	33647809	33647813	33661881	33661885	33649987	33650001	-	73	33647814	33661878
chr5	33673739	33691996	33673739	33674858	33690869	33691996	91	---	---	---	---	33690068	33690081	+	78	33673753	33691983
chr5	33682297	33693339	33682310	33683635	33691993	33693328	93	33682292	33682296	33693340	33693344	33684041	33684053	-	76	33682314	33693328
chr5	33693659	33702489	33693659	33694589	33701579	33702489	93	---	---	---	---	33701305	33701326	+	86	---	---
chr5	33693812	33702197	33693812	33694297	33701732	33702197	90	---	---	---	---	33701393	33701444	+	78	---	---
chr5	33706969	33728934	33706973	33709151	33726685	33728924	92	33706964	33706968	33728935	33728939	33709998	33710028	-	83	33706971	33728925
chr5	33722598	33731913	33722598	33725604	33728919	33731913	92	---	---	---	---	33728858	33728887	+	76	33722611	33731911
chr5	33736085	33744248	33736085	33738030	33742297	33744248	98	---	---	---	---	33742156	33742185	+	73	33736085	33744246
chr5	33760080	33767565	33760080	33761058	33766586	33767565	96	---	---	---	---	33761175	33761197	-	95	33760094	33767563
chr5	33782349	33787884	33782349	33782654	33787579	33787884	98	---	---	---	---	33782715	33782732	-	88	33782349	33787882
chr5	33789097	33797617	33789097	33790550	33796106	33797617	95	---	---	---	---	33790637	33790665	-	86	33789097	33797609
chr5	33798362	33817301	33798362	33799568	33816010	33817301	88	---	---	---	---	33815263	33815277	+	86	33798362	33817286
chr5	33798364	33816964	33798375	33799226	33816023	33816955	85	33798359	33798363	33816965	33816969	33799902	33799919	-	77	---	---
chr5	33803062	33812719	33803062	33804475	33811288	33812719	98	---	---	---	---	33804781	33804792	-	91	33803062	33812717
chr5	33849907	33862538	33849907	33851632	33860793	33862538	93	33849901	33849906	33862539	33862544	33852053	33852067	-	73	---	---
chr5	33880153	33894651	33880153	33884015	33890787	33894651	99	---	---	---	---	33890551	33890590	+	80	33880164	33894648
chr5	33900316	33909160	33900319	33901528	33907959	33909158	89	33900311	33900315	33909161	33909165	33907637	33907653	+	82	33900319	33909155
chr5	33923758	33941447	33923758	33925008	33940159	33941447	95	---	---	---	---	33939621	33939645	+	72	33923758	33941445
chr5	33928322	33937047	33928322	33929602	33935767	33937047	99	---	---	---	---	33929840	33929872	-	78	33928329	33937045
chr5	33932634	33939985	33932634	33935599	33937047	33939985	88	---	---	---	---	33935675	33935698	-	79	---	---
chr5	33932634	33941315	33932634	33936915	33937047	33941315	87	---	---	---	---	33936925	33936961	-	72	33932652	33941304
chr5	33954668	33970602	33954668	33956062	33969189	33970602	98	---	---	---	---	33968571	33968590	+	70	33954668	33970593
chr5	33957258	33966811	33957270	33957856	33966225	33966811	99	33957251	33957257	33966812	33966818	33958252	33958275	-	70	33957270	33966809
chr5	34002947	34011870	34002947	34004554	34010241	34011870	98	---	---	---	---	34004717	34004744	-	71	34002947	34011865
chr5	34026037	34035114	34026037	34027210	34033959	34035114	91	---	---	---	---	34033634	34033651	+	83	34026037	34035109
chr5	34036501	34042916	34036501	34037398	34042027	34042916	96	---	---	---	---	34041856	34041873	+	77	34036501	34042907
chr5	34072035	34082619	34072035	34072563	34082091	34082619	99	---	---	---	---	34081646	34081667	+	72	34072035	34082617
chr5	34094046	34102870	34094046	34095276	34101663	34102870	93	---	---	---	---	34095559	34095578	-	85	34094047	34102868
chr5	34095947	34111804	34095947	34101600	34106099	34111804	90	---	---	---	---	34105975	34106000	+	73	34095949	34111795
chr5	34097298	34108907	34097298	34098729	34107455	34108907	89	---	---	---	---	34098789	34098807	-	73	34097313	34108903
chr5	34100114	34112571	34100125	34102336	34110315	34112561	88	34100106	34100113	34112572	34112579	34102706	34102735	-	70	34100126	34112569
chr5	34103241	34110410	34103241	34103435	34110216	34110410	90	---	---	---	---	34109903	34109926	+	79	34103241	34110408
chr5	34104186	34113107	34104186	34105428	34111868	34113107	94	---	---	---	---	34105710	34105738	-	82	34104186	34113104
chr5	34136548	34144620	34136548	34139985	34141190	34144620	98	---	---	---	---	34140038	34140077	-	72	34136550	34144618
chr5	34148227	34156091	34148227	34148940	34155378	34156091	99	---	---	---	---	34149228	34149261	-	70	34148234	34156089
chr5	34163005	34177484	34163005	34163658	34176822	34177476	98	34163000	34163004	34177485	34177489	34164269	34164317	-	71	---	---
chr5	34177584	34184370	34177588	34178761	34183191	34184364	99	34177579	34177583	34184371	34184375	34178966	34178981	-	75	34177588	34184362
chr5	34186088	34195081	34186088	34187363	34193806	34195081	99	---	---	---	---	34187600	34187633	-	82	34186088	34195078
chr5	34199205	34211247	34199205	34200700	34209757	34211247	97	---	---	---	---	34209313	34209324	+	75	34199205	34211243
chr5	34219937	34227223	34219937	34220110	34227050	34227223	97	---	---	---	---	34220327	34220370	-	72	34219937	34227221
chr5	34280375	34289810	34280375	34280963	34289222	34289810	99	---	---	---	---	34288989	34289016	+	78	34280375	34289807
chr5	34292507	34313541	34292507	34294937	34311111	34313541	93	---	---	---	---	34295597	34295648	-	71	34292510	34313537
chr5	34293408	34312883	34293408	34294279	34312012	34312883	93	---	---	---	---	34311154	34311177	+	83	---	---
chr5	34297093	34306511	34297093	34298408	34305206	34306511	94	---	---	---	---	34298655	34298707	-	71	34297093	34306509
chr5	34306654	34315529	34306654	34307873	34314288	34315528	96	34306649	34306653	34315530	34315534	34314015	34314048	+	79	---	---
chr5	34316891	34332202	34316891	34322489	34326601	34332202	99	---	---	---	---	34326446	34326463	+	77	34316897	34332190
chr5	34334022	34347745	34334022	34335463	34346298	34347745	94	---	---	---	---	34345866	34345880	+	73	34334025	34347743
chr5	34349853	34358827	34349853	34351045	34357635	34358827	95	---	---	---	---	34351346	34351371	-	80	---	---
chr5	34352484	34373899	34352484	34354959	34371421	34373899	89	---	---	---	---	34370630	34370680	+	78	---	---
chr5	34368786	34386939	34368786	34369979	34385713	34386939	93	---	---	---	---	34385125	34385145	+	95	34368787	34386937
chr5	34376070	34385054	34376070	34377354	34383787	34385054	97	---	---	---	---	34383516	34383549	+	82	34376072	34385052
chr5	34407608	34419118	34407608	34410851	34415880	34419118	97	---	---	---	---	34410908	34411027	-	77	34407608	34419116
chr5	34431998	34439659	34431998	34433099	34438537	34439659	86	---	---	---	---	34438413	34438452	+	72	34432009	34439657
chr5	34440693	34448081	34440697	34441420	34447351	34448074	99	34440685	34440692	34448082	34448089	34441698	34441714	-	70	34440694	34448070
chr5	34464109	34480595	34464109	34464308	34480397	34480595	98	---	---	---	---	34465089	34465113	-	76	34464109	34480593
chr5	34464540	34473468	34464540	34465777	34472215	34473468	97	---	---	---	---	34471922	34471941	+	80	34464544	34473466
chr5	34508115	34515482	34508130	34508466	34515135	34515470	98	34508110	34508114	34515483	34515487	34514850	34514878	+	86	34508118	34515481
chr5	34508386	34526863	34508386	34511302	34523954	34526863	86	---	---	---	---	34523334	34523357	+	70	---	---
chr5	34522814	34531701	34522814	34524036	34530455	34531701	97	---	---	---	---	34524309	34524342	-	73	34522814	34531697
chr5	34543148	34554503	34543148	34545779	34551824	34554503	97	---	---	---	---	34551568	34551591	+	75	34543148	34554501
chr5	34543148	34553402	34543148	34544680	34551824	34553402	95	---	---	---	---	34551466	34551482	+	82	---	---
chr5	34559219	34567522	34559225	34561184	34565602	34567520	95	34559214	34559218	34567523	34567527	34565381	34565392	+	75	34559225	34567517
chr5	34571519	34584284	34571519	34574758	34581036	34584284	97	---	---	---	---	34574990	34575013	-	75	34571519	34584282
chr5	34614825	34623987	34614825	34616054	34622758	34623987	94	---	---	---	---	34616370	34616389	-	80	34614825	34623985
chr5	34634004	34650204	34634004	34634245	34649963	34650204	99	---	---	---	---	34649282	34649296	+	73	34634004	34650190
chr5	34637612	34647132	34637612	34638943	34645801	34647132	99	---	---	---	---	34639131	34639143	-	100	34637612	34647123
chr5	34662784	34671393	34662788	34664256	34669889	34671384	93	34662778	34662783	34671394	34671399	34669699	34669726	+	75	34662790	34671388
chr5	34687644	34695889	34687644	34689599	34693939	34695889	99	---	---	---	---	34693802	34693831	+	73	34687648	34695877
chr5	34704320	34711815	34704320	34704993	34711144	34711815	96	---	---	---	---	34705078	34705089	-	91	34704320	34711813
chr5	34718541	34727569	34718541	34719746	34726394	34727569	90	---	---	---	---	34726061	34726084	+	79	---	---
chr5	34743416	34754876	34743416	34745153	34753039	34754872	93	34743411	34743415	34754877	34754881	34745516	34745548	-	72	34743416	34754870
chr5	34744209	34754609	34744209	34744880	34753928	34754599	98	34744204	34744208	34754610	34754614	34745306	34745320	-	80	---	---
chr5	34779201	34792476	34779201	34782575	34789094	34792476	99	---	---	---	---	34782803	34782826	-	75	---	---
chr5	34805126	34815809	34805126	34806406	34814476	34815809	90	---	---	---	---	34806796	34806810	-	73	---	---
chr5	34815809	34828121	34815809	34818500	34825434	34828121	95	---	---	---	---	34818580	34818608	-	86	34815825	34828119
chr5	34849386	34870786	34849391	34849749	34870400	34870781	90	34849381	34849385	34870787	34870791	34869595	34869613	+	73	34849396	34870782
chr5	34861395	34870412	34861400	34862643	34869131	34870398	96	34861390	34861394	34870413	34870417	34868860	34868892	+	81	34861400	34870408
chr5	34875891	34897480	34875901	34877579	34895767	34897470	95	34875884	34875890	34897481	34897487	34878426	34878445	-	80	---	---
chr5	34883013	34895780	34883024	34884623	34894273	34895767	89	34883008	34883012	34895781	34895785	34885042	34885056	-	73	34883022	34895765
chr5	34897463	34911169	34897463	34899095	34909548	34911169	97	---	---	---	---	34909119	34909133	+	73	34897470	34911164
chr5	34921530	34935166	34921530	34923030	34933724	34935166	91	---	---	---	---	34923448	34923462	-	73	34921535	34935164
chr5	34939005	34950477	34939013	34941670	34947843	34950466	98	34938999	34939004	34950478	34950483	34941902	34941925	-	75	34939013	34950476
chr5	34959868	34969256	34959868	34961183	34967989	34969256	94	---	---	---	---	34967794	34967806	+	100	34959872	34969254
chr5	35010522	35026221	35010522	35011334	35025430	35026221	94	---	---	---	---	35024786	35024801	+	81	---	---
chr5	35010646	35026054	35010646	35011147	35025554	35026054	97	---	---	---	---	35011822	35011867	-	73	---	---
chr5	35016362	35023629	35016373	35017005	35022987	35023619	99	35016357	35016361	35023630	35023634	35017288	35017305	-	72	35016369	35023617
chr5	35028251	35048924	35028251	35029615	35047684	35048924	88	---	---	---	---	35047022	35047040	+	73	35028251	35048909
chr5	35086144	35096979	35086144	35086924	35096199	35096979	100	---	---	---	---	35087153	35087205	-	81	35086161	35096972
chr5	35097472	35106471	35097477	35098738	35105196	35106461	99	35097467	35097471	35106472	35106476	35104924	35104957	+	79	35097478	35106459
chr5	35112791	35125196	35112791	35115866	35122142	35125196	98	---	---	---	---	35116096	35116119	-	75	35112791	35125192
chr5	35126904	35144766	35126904	35128955	35142718	35144766	98	---	---	---	---	35142143	35142176	+	73	---	---
chr5	35133849	35142719	35133849	35135499	35141070	35142719	99	---	---	---	---	35140884	35140911	+	71	35133858	35142717
chr5	35174687	35191780	35174690	35175996	35190478	35191780	94	35174680	35174686	35191781	35191787	35176702	35176721	-	70	---	---
chr5	35177828	35187268	35177828	35179141	35185974	35187268	98	---	---	---	---	35179448	35179459	-	91	35177828	35187265
chr5	35203640	35218611	35203640	35204476	35217771	35218611	85	---	---	---	---	35205118	35205141	-	70	35203648	35218603
chr5	35206520	35227015	35206521	35207074	35226453	35227006	97	35206515	35206519	35227016	35227020	35225527	35225545	+	73	35206531	35227012
chr5	35207059	35225357	35207059	35207318	35225096	35225357	98	---	---	---	---	35208162	35208175	-	78	35207059	35225345
chr5	35207376	35217736	35207380	35208692	35216395	35217721	97	35207371	35207375	35217737	35217741	35208998	35209009	-	91	35207378	35217719
chr5	35217718	35226457	35217718	35218806	35225369	35226457	99	---	---	---	---	35225082	35225110	+	86	35217724	35226441
chr5	35217718	35226457	35217718	35218806	35225369	35226457	99	---	---	---	---	35225082	35225110	+	86	35217724	35226441
chr5	35235784	35244017	35235784	35237753	35242049	35244017	99	---	---	---	---	35237864	35237893	-	73	35235784	35244015
chr5	35245732	35255094	35245732	35247026	35253823	35255094	97	---	---	---	---	35247355	35247366	-	83	35245732	35255092
chr5	35264204	35267227	35264214	35264512	35266924	35267222	92	35264199	35264203	35267228	35267232	35264529	35264541	-	76	35264214	35267220
chr5	35268207	35277666	35268207	35268903	35276962	35277666	91	35268202	35268206	35277667	35277671	35269268	35269305	-	71	35268207	35277662
chr5	35294983	35314605	35294983	35297455	35312129	35314605	98	---	---	---	---	35311395	35311422	+	75	---	---
chr5	35301288	35309071	35301288	35304355	35306002	35309071	99	---	---	---	---	35305907	35305943	+	75	35301288	35309066
chr5	35320685	35329860	35320685	35321335	35329200	35329860	96	---	---	---	---	35321689	35321709	-	76	35320685	35329843
chr5	35330728	35349469	35330729	35331019	35349177	35349469	92	35330723	35330727	35349470	35349474	35331834	35331861	-	78	---	---
chr5	35331017	35344309	35331020	35332129	35343201	35344309	94	35331012	35331016	35344310	35344314	35342948	35342966	+	84	35331019	35344304
chr5	35332135	35338498	35332135	35332798	35337825	35338498	96	---	---	---	---	35332883	35332894	-	91	35332135	35338495
chr5	35351903	35359976	35351903	35353871	35358081	35359976	95	---	---	---	---	35354046	35354069	-	75	35351903	35359973
chr5	35360119	35367768	35360119	35360604	35367311	35367768	89	---	---	---	---	35360897	35360908	-	91	35360127	35367752
chr5	35382623	35401107	35382623	35382955	35400775	35401107	96	---	---	---	---	35383687	35383709	-	82	35382626	35401105
chr5	35387644	35398078	35387645	35388402	35397317	35398074	98	35387639	35387643	35398079	35398083	35396924	35396961	+	86	---	---
chr5	35401409	35410378	35401409	35402685	35409126	35410378	94	---	---	---	---	35402974	35403007	-	70	35401410	35410376
chr5	35414416	35428040	35414416	35415710	35426721	35428040	92	---	---	---	---	35426280	35426294	+	73	35414416	35428034
chr5	35436912	35439517	35436912	35437192	35439237	35439517	98	---	---	---	---	---	---	0	--	---	---
chr5	35442857	35460325	35442857	35443175	35460005	35460325	91	---	---	---	---	35443942	35443960	-	84	---	---
chr5	35443243	35459645	35443243	35444465	35458366	35459645	91	---	---	---	---	35457713	35457739	+	85	35443248	35459640
chr5	35446084	35457245	35446095	35448875	35454448	35457235	94	35446077	35446083	35457246	35457252	35454185	35454223	+	76	35446085	35457231
chr5	35464631	35472001	35464631	35465306	35471326	35472001	99	---	---	---	---	35465593	35465606	-	78	35464632	35471996
chr5	35477994	35487010	35477994	35479372	35485631	35487010	98	---	---	---	---	35485361	35485384	+	75	35478006	35486999
chr5	35496779	35502147	35496794	35497302	35501634	35502142	96	35496774	35496778	35502148	35502152	35497316	35497359	-	79	35496794	35502139
chr5	35526078	35532298	35526080	35527431	35530938	35532290	99	35526066	35526077	35532299	35532310	35530774	35530806	+	78	35526080	35532295
chr5	35540269	35550297	35540269	35543689	35546958	35550297	96	---	---	---	---	35543830	35543847	-	72	---	---
chr5	35551617	35560951	35551617	35552874	35559630	35560951	93	---	---	---	---	35553200	35553211	-	83	35551617	35560947
chr5	35551617	35560905	35551617	35552828	35559630	35560905	93	---	---	---	---	35553116	35553168	-	71	---	---
chr5	35563696	35572366	35563696	35564730	35571300	35572366	93	---	---	---	---	35570971	35571028	+	72	35563696	35572364
chr5	35567987	35577952	35567987	35572541	35573423	35577952	86	---	---	---	---	---	---	0	--	35568002	35577949
chr5	35568524	35576551	35568524	35571115	35573956	35576551	86	---	---	---	---	35571202	35571240	-	84	35568534	35576541
chr5	35609945	35615327	35609945	35610133	35615141	35615327	92	---	---	---	---	35610358	35610384	-	74	---	---
chr5	35634638	35641501	35634652	35636305	35639841	35641490	88	35634633	35634637	35641502	35641506	35636307	35636318	-	91	---	---
chr5	35642328	35649413	35642328	35642714	35649030	35649413	91	---	---	---	---	35642962	35642978	-	76	35642328	35649410
chr5	35655111	35666153	35655111	35655320	35665944	35666153	96	---	---	---	---	35665627	35665660	+	94	---	---
chr5	35676863	35687062	35676865	35678184	35685746	35687054	97	35676857	35676862	35687063	35687068	35685547	35685559	+	100	35676863	35687060
chr5	35696289	35705445	35696289	35697439	35704200	35705435	89	35696284	35696288	35705446	35705450	35697749	35697774	-	80	35696296	35705433
chr5	35707189	35716539	35707189	35707762	35715967	35716539	98	---	---	---	---	35708047	35708083	-	70	35707189	35716537
chr5	35728322	35735435	35728335	35729475	35734294	35735435	94	35728316	35728321	35735436	35735441	35734244	35734260	+	88	35728329	35735432
chr5	35743824	35761068	35743824	35744850	35760020	35761068	95	---	---	---	---	35759468	35759490	+	82	35743825	35761061
chr5	35744873	35753779	35744873	35746097	35752534	35753779	96	---	---	---	---	35752212	35752246	+	74	35744875	35753776
chr5	35745331	35753737	35745331	35746055	35752991	35753737	94	---	---	---	---	35752668	35752696	+	72	---	---
chr5	35805331	35817110	35805331	35808074	35814367	35817110	99	---	---	---	---	35808357	35808389	-	81	35805332	35817108
chr5	35817805	35822445	35817805	35819114	35821138	35822445	97	---	---	---	---	35819148	35819190	-	79	35817805	35822442
chr5	35826322	35839074	35826322	35827818	35837556	35839074	98	---	---	---	---	35837147	35837209	+	76	35826324	35839072
chr5	35862421	35872562	35862427	35863021	35871967	35872562	98	35862416	35862420	35872563	35872567	35871547	35871570	+	75	35862427	35872560
chr5	35883978	35892973	35883991	35885261	35891694	35892963	99	35883973	35883977	35892974	35892978	35891432	35891465	+	82	35883987	35892961
chr5	35897448	35906855	35897449	35898033	35906271	35906855	98	35897441	35897447	35906856	35906862	35898260	35898279	-	75	35897449	35906853
chr5	35926124	35936221	35926124	35927314	35934989	35936221	94	---	---	---	---	35927672	35927698	-	77	35926126	35936210
chr5	35952766	35962853	35952766	35954735	35960880	35962844	99	35952759	35952765	35962854	35962860	35955032	35955043	-	83	---	---
chr5	36002829	36012211	36002829	36004142	36010920	36012211	94	---	---	---	---	36004458	36004481	-	75	36002831	36012209
chr5	36013213	36025257	36013213	36014670	36023768	36025257	95	---	---	---	---	36023754	36023766	+	100	36013213	36025255
chr5	36026164	36035499	36026164	36027441	36034224	36035499	97	---	---	---	---	36027769	36027780	-	83	36026164	36035497
chr5	36037811	36048114	36037811	36041153	36044773	36048114	99	---	---	---	---	36044616	36044714	+	76	36037811	36048113
chr5	36053356	36075223	36053356	36054963	36073617	36075223	97	---	---	---	---	36073038	36073066	+	72	36053364	36075221
chr5	36056678	36064885	36056689	36060179	36061379	36064872	99	36056673	36056677	36064886	36064890	36061286	36061326	+	73	36056690	36064872
chr5	36077063	36085943	36077063	36078309	36084742	36085943	94	---	---	---	---	36084469	36084503	+	82	36077063	36085940
chr5	36093047	36100735	36093047	36096261	36097539	36100735	97	---	---	---	---	---	---	0	--	36093050	36100726
chr5	36123575	36139961	36123575	36124554	36138902	36139961	86	---	---	---	---	36125226	36125249	-	79	36123578	36139957
chr5	36133495	36137651	36133495	36134359	36136802	36137651	97	---	---	---	---	36136680	36136700	+	85	---	---
chr5	36140853	36149782	36140853	36142111	36148523	36149782	94	---	---	---	---	36142391	36142432	-	71	36140853	36149780
chr5	36164756	36172145	36164756	36165440	36171461	36172145	99	---	---	---	---	36165725	36165740	-	75	36164756	36172143
chr5	36190270	36204800	36190273	36190445	36204625	36204798	87	36190265	36190269	36204801	36204805	36203916	36203942	+	74	36190274	36204799
chr5	36190453	36204611	36190453	36191913	36203130	36204611	95	---	---	---	---	36203018	36203036	+	78	36190456	36204609
chr5	36197233	36202937	36197248	36198593	36201527	36202931	92	36197228	36197232	36202938	36202942	36201416	36201435	+	80	36197247	36202936
chr5	36226358	36240385	36226358	36228157	36238588	36240385	98	---	---	---	---	36238153	36238169	+	70	36226358	36240382
chr5	36252432	36266071	36252432	36253875	36264613	36266071	96	---	---	---	---	36264105	36264119	+	80	---	---
chr5	36274421	36281534	36274421	36275898	36280046	36281534	97	---	---	---	---	36276019	36276053	-	80	36274421	36281522
chr5	36303099	36323323	36303099	36307085	36319333	36323323	98	---	---	---	---	36307593	36307698	-	74	36303100	36323321
chr5	36308106	36317096	36308106	36309347	36315775	36317096	93	---	---	---	---	36309633	36309661	-	82	36308107	36317094
chr5	36336688	36346667	36336688	36338802	36344553	36346667	98	---	---	---	---	36338902	36338931	-	73	36336688	36346659
chr5	36365001	36374550	36365001	36365629	36373922	36374550	97	---	---	---	---	36373688	36373715	+	75	36365001	36374547
chr5	36375041	36384031	36375041	36376302	36382748	36384031	97	---	---	---	---	36376594	36376622	-	82	36375041	36384029
chr5	36391857	36399185	36391857	36392500	36398542	36399185	99	---	---	---	---	36392783	36392800	-	72	36391858	36399182
chr5	36438625	36448353	36438625	36439595	36447385	36448353	94	---	---	---	---	36439952	36439963	-	75	---	---
chr5	36461808	36482459	36461808	36462071	36482190	36482459	85	---	---	---	---	36481227	36481244	+	77	36461817	36482456
chr5	36463029	36476741	36463029	36464340	36475317	36476741	89	---	---	---	---	36464707	36464726	-	85	36463029	36476725
chr5	36506587	36515991	36506587	36507879	36514718	36515991	98	---	---	---	---	36514519	36514531	+	100	36506587	36515989
chr5	36536656	36545968	36536668	36537386	36545271	36545967	96	36536651	36536655	36545969	36545973	36544876	36544903	+	75	---	---
chr5	36563396	36572761	36563396	36565685	36570471	36572761	98	---	---	---	---	---	---	0	--	36563408	36572748
chr5	36583498	36604574	36583498	36584371	36603698	36604574	94	---	---	---	---	36585257	36585288	-	78	36583498	36604556
chr5	36593374	36608048	36593376	36596841	36604571	36608038	97	36593369	36593373	36608049	36608053	36597201	36597228	-	82	---	---
chr5	36642414	36646090	36642414	36643477	36645033	36646090	97	---	---	---	---	36643553	36643576	-	70	36642426	36646088
chr5	36653333	36663190	36653333	36653489	36663034	36663190	99	---	---	---	---	36662694	36662711	+	83	36653342	36663187
chr5	36671375	36680120	36671385	36673452	36678043	36680110	98	36671370	36671374	36680121	36680125	36677813	36677834	+	77	---	---
chr5	36689520	36702763	36689520	36690724	36701616	36702763	94	---	---	---	---	36691135	36691154	-	70	---	---
chr5	36706011	36726030	36706011	36708799	36723309	36726030	89	---	---	---	---	36722730	36722772	+	72	36706012	36726013
chr5	36710552	36719532	36710552	36711813	36718270	36719532	96	---	---	---	---	36712042	36712075	-	79	36710555	36719530
chr5	36726095	36742350	36726095	36726739	36741709	36742350	95	---	---	---	---	36727432	36727445	-	85	---	---
chr5	36726110	36741712	36726118	36726485	36741345	36741712	94	36726099	36726109	36741713	36741723	36726973	36727017	-	75	36726123	36741710
chr5	36727877	36736537	36727877	36729441	36734933	36736537	94	---	---	---	---	36729654	36729666	-	84	36727877	36736535
chr5	36756040	36768276	36756040	36758990	36765240	36768276	95	---	---	---	---	36759280	36759303	-	83	36756047	36768274
chr5	36789477	36803176	36789488	36791106	36801557	36803176	98	36789472	36789476	36803177	36803181	36791526	36791540	-	73	36789489	36803174
chr5	36809760	36825343	36809760	36811048	36824045	36825343	93	---	---	---	---	36823465	36823489	+	72	36809761	36825340
chr5	36825414	36832675	36825414	36826081	36832007	36832675	93	---	---	---	---	36831720	36831741	+	72	36825414	36832673
chr5	36906973	36916210	36906988	36908240	36914982	36916208	91	36906968	36906972	36916211	36916215	36908556	36908578	-	78	36906973	36916206
chr5	36927765	36934440	36927765	36928100	36934105	36934440	99	---	---	---	---	36928383	36928400	-	72	---	---
[truncated: 10,500 more rows]
