# Supplementary material for: LtrDetector: A tool-suite for detecting long terminal repeat retrotransposons de-novo
Source: BMC Genomics. 2019 Jun 3;20:450. doi: 10.1186/s12864-019-5796-9 (PMC6547461; doi:10.1186/s12864-019-5796-9)
Supplement: Supplementary file 9 — LTR retrotransposons found by LtrDetector in Zea mays. This compressed file (.tar.gz) includes the LTR retrotransposons found by LtrDetector in BED format. (TAR.GZ 4278 kb) [file 12864_2019_5796_MOESM9_ESM.gz › zmays/chr2Detector.bed]

SeqID	Retrotransposon	Left_LTR	Right_LTR		Left_TSD	Right_TSD	Polypurine Tract		TG	CA
	Start	End	Start	End	Start	End	ID	Start	End	Start	End	Start	End	Strand	Purine%	Start	End
chr2	2861	12530	2861	3423	11967	12530	99	---	---	---	---	11705	11732	+	75	---	---
chr2	14398	31213	14398	15690	29940	31213	97	---	---	---	---	16343	16370	-	85	14399	31209
chr2	16502	23897	16502	17172	23226	23897	99	---	---	---	---	17460	17473	-	78	16502	23895
chr2	47093	54396	47093	47682	53807	54396	96	---	---	---	---	47962	47979	-	72	---	---
chr2	55081	64296	55081	55295	64082	64296	93	---	---	---	---	63726	63752	+	70	55083	64279
chr2	70157	85611	70157	70467	85297	85611	89	---	---	---	---	84556	84590	+	71	---	---
chr2	71648	81068	71648	72937	79756	81068	94	---	---	---	---	73241	73252	-	91	71648	81065
chr2	89084	98050	89086	90324	96746	98042	94	89079	89083	98051	98055	90563	90596	-	79	89089	98048
chr2	89592	98042	89592	90324	97253	98042	92	---	---	---	---	97104	97152	+	77	89595	98040
chr2	102953	111904	102953	104242	110685	111904	94	---	---	---	---	110413	110446	+	79	102954	111902
chr2	128320	135769	128322	128827	135255	135761	90	128313	128319	135770	135776	128927	128946	-	70	---	---
chr2	143258	152249	143258	144531	150972	152249	99	---	---	---	---	150701	150734	+	82	143258	152246
chr2	152247	159431	152247	152882	158796	159431	92	---	---	---	---	153126	153139	-	71	---	---
chr2	152338	159265	152338	152714	158887	159265	92	---	---	---	---	152967	152978	-	91	---	---
chr2	160895	164539	160906	161652	163788	164536	99	160886	160894	164540	164548	161725	161742	-	72	160906	164536
chr2	167839	175077	167851	168455	174471	175073	95	167834	167838	175078	175082	168629	168661	-	72	---	---
chr2	179052	185328	179052	179276	185096	185328	88	---	---	---	---	184899	184911	+	76	179052	185325
chr2	187022	198676	187022	189698	195996	198676	99	---	---	---	---	189988	190012	-	84	187025	198674
chr2	198874	206389	198874	199573	205690	206389	99	---	---	---	---	205388	205405	+	72	198875	206387
chr2	232780	245319	232780	233255	244844	245319	97	---	---	---	---	244393	244411	+	78	232783	245316
chr2	251419	270817	251419	251777	270462	270817	87	---	---	---	---	252690	252711	-	77	251429	270812
chr2	264288	268573	264295	264476	268378	268559	85	264283	264287	268574	268578	---	---	0	--	---	---
chr2	269963	287378	269963	270461	286899	287378	85	---	---	---	---	271150	271167	-	77	269963	287371
chr2	274115	283469	274118	275394	282145	283461	94	274109	274114	283470	283475	281807	281830	+	79	274120	283463
chr2	294579	306331	294579	296266	304644	306331	99	---	---	---	---	296536	296554	-	73	294579	306329
chr2	311066	321149	311066	314490	317725	321149	100	---	---	---	---	---	---	0	--	---	---
chr2	326366	335186	326366	327513	334123	335186	89	---	---	---	---	327703	327720	-	83	---	---
chr2	341972	355616	341985	342788	354800	355603	94	341967	341971	355617	355621	354237	354281	+	73	---	---
chr2	362331	370866	362331	362603	370587	370866	88	---	---	---	---	370475	370515	+	75	---	---
chr2	363273	370183	363284	364388	368991	370178	88	363268	363272	370184	370188	368913	368930	+	83	363277	370181
chr2	380354	392525	380354	381868	391011	392525	97	---	---	---	---	390628	390647	+	90	---	---
chr2	387376	396987	387376	391766	392605	396987	91	---	---	---	---	391804	391816	-	84	387385	396980
chr2	413392	420582	413392	413954	420020	420582	95	---	---	---	---	419716	419733	+	72	413395	420578
chr2	422828	432514	422828	423418	431924	432514	99	---	---	---	---	431690	431717	+	75	422828	432509
chr2	438859	453185	438864	439554	452486	453183	97	438854	438858	453186	453190	451854	451868	+	86	---	---
chr2	439544	452273	439553	443661	448225	452273	97	439537	439543	452274	452280	447997	448018	+	77	439554	452271
chr2	462518	470112	462518	463394	469224	470100	97	462511	462517	470113	470119	468932	468982	+	70	462522	470111
chr2	490567	504903	490567	491035	504429	504897	96	490562	490566	504904	504908	491642	491704	-	80	---	---
chr2	492871	501828	492871	494131	500567	501827	99	492865	492870	501829	501834	494370	494403	-	79	492873	501825
chr2	517728	537169	517728	520071	534772	537169	95	---	---	---	---	520173	520192	-	80	517728	537162
chr2	521570	529029	521570	522242	528357	529029	99	---	---	---	---	522527	522544	-	72	521574	529027
chr2	562698	583038	562698	564489	581194	583038	93	562678	562697	583039	583058	565048	565076	-	72	562698	583036
chr2	573421	578254	573421	574638	577038	578254	98	---	---	---	---	---	---	0	--	573430	578247
chr2	592504	600581	592506	593160	599919	600574	97	592499	592503	600582	600586	593444	593461	-	72	592506	600574
chr2	619133	628316	619133	620393	627086	628316	97	---	---	---	---	626798	626817	+	85	619143	628314
chr2	660499	666619	660509	661825	665296	666613	98	660493	660498	666620	666625	661886	661904	-	78	660505	666611
chr2	671862	679306	671862	672236	678893	679306	86	---	---	---	---	678560	678581	+	77	671862	679300
chr2	679355	695659	679365	680857	694175	695655	96	679347	679354	695660	695667	693771	693830	+	76	679365	695653
chr2	679737	694994	679737	680193	694548	694994	93	---	---	---	---	694161	694182	+	86	679755	694992
chr2	697231	706593	697231	698544	705321	706590	94	697225	697230	706594	706599	698850	698875	-	80	697231	706591
chr2	719360	728354	719360	720635	727078	728354	99	---	---	---	---	720872	720905	-	82	719361	728351
chr2	746103	755548	746103	747424	754209	755548	98	---	---	---	---	747607	747619	-	100	746103	755543
chr2	769107	782463	769107	772546	779024	782463	99	---	---	---	---	772835	772851	-	76	769116	782461
chr2	784535	797376	784535	787795	794063	797376	95	---	---	---	---	788027	788050	-	75	784535	797374
chr2	818892	827711	818892	820127	826485	827711	95	---	---	---	---	826168	826196	+	75	818892	827709
chr2	842720	856825	842731	843358	856193	856820	99	842715	842719	856826	856830	855643	855662	+	70	842731	856818
chr2	858712	871462	858712	860210	869965	871462	99	---	---	---	---	860556	860621	-	75	858715	871460
chr2	901516	919258	901516	902727	918046	919258	99	---	---	---	---	917460	917484	+	76	---	---
chr2	904307	913129	904307	905581	911854	913129	99	---	---	---	---	905819	905852	-	82	904307	913126
chr2	904944	912914	904944	905366	912492	912914	99	---	---	---	---	905694	905723	-	76	904946	912909
chr2	907921	917468	907935	911484	913898	917465	90	907915	907920	917469	917474	911563	911587	-	76	907932	917459
chr2	964939	980842	964939	967343	978450	980842	95	---	---	---	---	977908	977956	+	71	---	---
chr2	969015	975134	969022	969242	974912	975131	88	969010	969014	975135	975139	969483	969508	-	73	969024	975127
chr2	974642	983499	974642	975894	982291	983499	93	---	---	---	---	982018	982051	+	82	974642	983490
chr2	975185	983147	975190	975526	982796	983132	98	975180	975184	983148	983152	975856	975889	-	76	---	---
chr2	989964	999226	989964	991185	997985	999226	95	---	---	---	---	997645	997685	+	70	---	---
chr2	1003489	1013978	1003489	1006784	1010665	1013978	98	---	---	---	---	1010504	1010565	+	74	1003490	1013976
chr2	1032694	1044725	1032694	1034376	1042986	1044725	96	---	---	---	---	1042585	1042620	+	75	1032694	1044723
chr2	1052603	1062131	1052603	1053929	1060805	1062131	99	---	---	---	---	1054221	1054273	-	71	1052606	1062129
chr2	1067902	1073002	1067902	1068275	1072628	1073002	94	---	---	---	---	1068367	1068381	-	80	1067902	1073000
chr2	1099169	1116580	1099174	1102794	1112957	1116575	99	1099163	1099168	1116581	1116586	1112489	1112513	+	76	---	---
chr2	1116176	1132987	1116176	1119840	1129296	1132987	92	---	---	---	---	1120043	1120098	-	80	---	---
chr2	1120235	1124623	1120235	1121086	1123772	1124623	99	---	---	---	---	1123638	1123661	+	83	1120235	1124609
chr2	1132513	1137045	1132513	1133248	1136310	1137045	97	---	---	---	---	1136177	1136190	+	71	---	---
chr2	1137410	1145959	1137410	1138885	1144504	1145959	97	---	---	---	---	1144385	1144407	+	86	1137421	1145957
chr2	1150206	1159160	1150218	1151463	1157919	1159148	97	1150201	1150205	1159161	1159165	1151699	1151731	-	81	1150206	1159144
chr2	1176527	1190400	1176527	1178211	1188717	1190400	99	---	---	---	---	1188281	1188297	+	70	1176527	1190397
chr2	1201116	1222480	1201116	1206487	1217131	1222480	91	---	---	---	---	1216824	1216863	+	80	1201126	1222469
chr2	1216088	1231473	1216088	1216812	1230728	1231473	90	---	---	---	---	1217435	1217453	-	78	1216088	1231472
chr2	1216231	1231347	1216231	1216686	1230891	1231347	91	---	---	---	---	1230300	1230329	+	76	---	---
chr2	1216893	1225848	1216893	1218149	1224589	1225848	99	---	---	---	---	1218387	1218420	-	82	1216893	1225846
chr2	1231457	1235702	1231470	1231788	1235376	1235696	92	1231451	1231456	1235703	1235708	1231906	1231922	-	76	1231463	1235701
chr2	1238304	1244911	1238304	1238450	1244765	1244911	93	---	---	---	---	1244514	1244532	+	84	1238305	1244895
chr2	1275477	1293439	1275478	1276003	1292921	1293429	92	1275472	1275476	1293440	1293444	1276770	1276785	-	93	1275477	1293431
chr2	1279411	1288638	1279411	1280466	1287553	1288638	93	---	---	---	---	1287455	1287484	+	83	---	---
chr2	1283730	1292942	1283730	1287981	1288753	1292942	88	---	---	---	---	1288722	1288737	+	75	---	---
chr2	1299608	1305081	1299615	1300155	1304537	1305077	99	1299603	1299607	1305082	1305086	1304462	1304478	+	76	1299619	1305075
chr2	1318112	1329797	1318112	1320809	1327101	1329797	99	---	---	---	---	1326786	1326810	+	84	1318112	1329795
chr2	1349705	1360691	1349705	1351455	1358869	1360691	94	---	---	---	---	1358557	1358650	+	70	1349705	1360689
chr2	1361131	1370526	1361131	1361729	1369928	1370526	99	---	---	---	---	1361934	1361961	-	78	1361136	1370524
chr2	1373199	1382878	1373202	1373808	1382268	1382874	99	1373193	1373198	1382879	1382884	1381846	1381871	+	73	1373202	1382869
chr2	1389561	1403847	1389561	1391769	1401616	1403847	89	---	---	---	---	1392030	1392060	-	80	---	---
chr2	1396355	1396756	1396355	1396471	1396641	1396756	98	---	---	---	---	1396520	1396532	-	84	---	---
chr2	1443624	1457122	1443624	1444955	1455847	1457122	94	---	---	---	---	1445345	1445394	-	84	1443630	1457111
chr2	1460185	1475467	1460185	1461012	1474663	1475467	93	---	---	---	---	1474091	1474115	+	76	1460185	1475457
chr2	1463022	1467533	1463022	1464201	1466379	1467533	91	---	---	---	---	1466301	1466315	+	86	1463033	1467531
chr2	1467533	1475866	1467533	1467919	1475462	1475866	91	---	---	---	---	1468213	1468224	-	91	1467537	1475854
chr2	1468787	1487774	1468787	1471344	1485220	1487774	89	---	---	---	---	1484584	1484601	+	83	1468796	1487766
chr2	1489847	1507454	1489847	1491109	1506189	1507454	95	---	---	---	---	1505645	1505669	+	72	1489849	1507452
chr2	1495902	1504621	1495902	1497517	1503007	1504621	99	---	---	---	---	1502813	1502840	+	71	1495903	1504616
chr2	1510909	1521001	1510909	1514307	1517603	1521001	99	---	---	---	---	1517438	1517455	+	72	---	---
chr2	1565637	1574545	1565637	1566876	1573306	1574545	96	---	---	---	---	1567116	1567148	-	81	1565637	1574543
chr2	1577247	1588513	1577247	1580096	1585659	1588512	99	1577242	1577246	1588514	1588518	1580349	1580362	-	78	1577247	1588512
chr2	1591249	1605670	1591249	1591875	1605043	1605670	99	---	---	---	---	1592513	1592531	-	78	1591249	1605668
chr2	1648363	1659434	1648377	1649774	1658062	1659433	97	1648357	1648362	1659435	1659440	1649877	1649896	-	80	1648370	1659428
chr2	1690501	1699328	1690501	1692110	1697702	1699328	98	---	---	---	---	1692331	1692343	-	92	1690510	1699325
chr2	1728900	1748189	1728900	1729417	1747673	1748189	99	---	---	---	---	1746775	1746796	+	86	1728915	1748186
chr2	1731831	1739805	1731831	1733249	1738387	1739805	99	---	---	---	---	1733415	1733442	-	71	1731834	1739803
chr2	1842636	1855455	1842636	1843269	1854856	1855455	91	---	---	---	---	1854357	1854370	+	71	1842636	1855453
chr2	1869732	1879250	1869732	1871086	1877895	1879250	96	---	---	---	---	1877575	1877586	+	91	1869732	1879243
chr2	1869732	1879075	1869732	1870910	1877895	1879075	96	---	---	---	---	1871039	1871068	-	83	1869732	1879068
chr2	1927559	1931842	1927559	1928211	1931168	1931842	94	---	---	---	---	1931022	1931040	+	78	1927559	1931840
chr2	1935363	1944490	1935363	1935954	1943886	1944490	94	---	---	---	---	1943490	1943520	+	70	1935363	1944483
chr2	1973894	1985358	1973894	1978276	1980913	1985358	90	---	---	---	---	1978293	1978308	-	75	1973894	1985355
chr2	1980902	1990086	1980910	1982280	1988705	1990073	99	1980895	1980901	1990087	1990093	1982519	1982552	-	82	1980913	1990085
chr2	1981655	1989764	1981655	1981971	1989448	1989764	98	---	---	---	---	1989074	1989112	+	76	1981664	1989761
chr2	1991330	2003041	1991330	1994033	2000325	2003041	99	---	---	---	---	2000010	2000037	+	82	1991333	2003039
chr2	2017470	2027557	2017477	2020704	2024324	2027548	99	2017462	2017469	2027558	2027565	2024169	2024267	+	77	2017478	2027543
chr2	2131286	2141936	2131286	2133386	2139836	2141936	99	---	---	---	---	2139565	2139621	+	73	2131301	2141934
chr2	2150667	2153878	2150667	2151988	2152580	2153878	85	---	---	---	---	2152545	2152563	+	73	2150667	2153876
chr2	2152575	2161964	2152580	2153878	2160663	2161963	98	2152570	2152574	2161965	2161969	2160341	2160352	+	91	2152580	2161961
chr2	2163750	2167790	2163757	2164283	2167278	2167785	92	2163745	2163749	2167791	2167795	2167253	2167271	+	73	2163753	2167788
chr2	2180709	2199199	2180709	2182027	2197884	2199199	99	---	---	---	---	2197137	2197151	+	86	2180709	2199191
chr2	2187647	2196663	2187647	2188929	2195378	2196663	99	---	---	---	---	2189195	2189228	-	73	2187648	2196661
chr2	2213640	2219223	2213640	2213824	2219038	2219223	91	---	---	---	---	2214064	2214080	-	70	---	---
chr2	2228525	2237504	2228533	2229804	2236232	2237504	99	2228520	2228524	2237505	2237509	2230069	2230102	-	73	2228525	2237501
chr2	2267836	2274906	2267836	2269280	2273589	2274906	88	---	---	---	---	2273472	2273487	+	87	---	---
chr2	2276815	2294858	2276815	2277937	2293757	2294858	94	---	---	---	---	2278549	2278573	-	72	---	---
chr2	2281483	2290474	2281483	2282766	2289193	2290474	99	---	---	---	---	2288941	2288974	+	85	2281483	2290472
chr2	2297785	2307831	2297785	2301285	2304297	2307831	98	---	---	---	---	2304157	2304179	+	95	2297785	2307828
chr2	2462461	2481625	2462461	2465950	2478136	2481625	99	---	---	---	---	2477638	2477657	+	75	2462478	2481613
chr2	2470816	2486150	2470816	2471083	2485883	2486150	89	---	---	---	---	2485450	2485486	+	72	---	---
chr2	2517624	2536297	2517624	2518200	2535748	2536297	92	---	---	---	---	2518976	2518992	-	82	---	---
chr2	2529162	2542563	2529162	2532090	2539642	2542563	96	---	---	---	---	2532400	2532415	-	81	2529162	2542555
chr2	2534435	2538078	2534435	2535749	2536746	2538078	91	---	---	---	---	---	---	0	--	2534435	2538075
chr2	2536746	2546219	2536746	2538078	2544907	2546219	97	---	---	---	---	2538385	2538396	-	91	2536746	2546216
chr2	2578945	2590634	2578945	2580634	2588946	2590634	99	---	---	---	---	2580904	2580922	-	73	2578947	2590632
chr2	2619990	2628798	2619990	2621141	2627650	2628798	96	---	---	---	---	2621391	2621413	-	73	2619992	2628796
chr2	2655127	2675429	2655127	2655255	2675301	2675429	99	---	---	---	---	2656121	2656162	-	76	---	---
chr2	2664211	2675775	2664211	2664562	2675424	2675775	98	---	---	---	---	2674995	2675043	+	81	---	---
chr2	2704515	2713184	2704515	2704978	2712721	2713184	98	---	---	---	---	2705319	2705331	-	92	2704521	2713177
chr2	2722476	2742544	2722480	2726659	2738359	2742544	99	2722471	2722475	2742545	2742549	2727044	2727065	-	86	---	---
chr2	2744108	2755526	2744108	2746598	2753036	2755526	94	---	---	---	---	2746798	2746830	-	72	2744113	2755524
chr2	2748737	2761526	2748737	2752587	2757665	2761526	98	---	---	---	---	2752690	2752711	-	81	---	---
chr2	2749638	2760130	2749648	2751191	2758576	2760130	96	2749629	2749637	2760131	2760139	2751493	2751535	-	76	2749638	2760123
chr2	2759561	2768289	2759561	2760623	2767247	2768289	97	---	---	---	---	2766978	2767011	+	85	2759563	2768270
chr2	2765989	2770030	2765989	2767733	2768286	2770030	95	---	---	---	---	2768196	2768230	+	80	---	---
chr2	2829061	2841842	2829061	2830555	2840348	2841842	99	---	---	---	---	2839945	2840000	+	78	2829061	2841840
chr2	2857663	2868943	2857666	2860521	2866085	2868941	98	2857658	2857662	2868944	2868948	2860717	2860730	-	85	2857666	2868939
chr2	2883891	2904297	2883891	2888872	2899223	2904297	85	---	---	---	---	2889247	2889264	-	72	2883899	2904294
chr2	2884131	2902228	2884131	2886895	2899463	2902228	87	---	---	---	---	2887417	2887434	-	100	2884146	2902215
chr2	2895744	2905181	2895752	2897038	2903883	2905171	95	2895738	2895743	2905182	2905187	2903540	2903569	+	73	2895752	2905169
chr2	2913676	2919651	2913676	2913829	2919497	2919651	93	---	---	---	---	2913899	2913934	-	83	---	---
chr2	2931128	2952859	2931128	2931574	2952413	2952859	99	---	---	---	---	2932578	2932602	-	76	2931128	2952841
chr2	2931573	2945838	2931574	2933374	2944037	2945837	99	2931556	2931572	2945839	2945855	2943601	2943617	+	70	2931574	2945831
chr2	2931622	2945682	2931622	2933219	2944085	2945682	99	---	---	---	---	2933627	2933646	-	90	2931622	2945676
chr2	2945832	2954058	2945833	2947021	2952854	2954044	99	2945827	2945831	2954059	2954063	2952567	2952596	+	86	2945835	2954053
chr2	2961061	2976014	2961061	2965408	2971666	2976014	99	---	---	---	---	2965611	2965628	-	94	2961061	2976012
chr2	2986889	2999533	2986889	2987165	2999257	2999533	92	---	---	---	---	2987632	2987691	-	76	2986893	2999529
chr2	2987201	2998812	2987201	2992564	2993449	2998812	99	---	---	---	---	2992649	2992664	-	75	2987212	2998809
chr2	2992458	2999053	2992458	2992805	2998706	2999053	98	---	---	---	---	2992857	2992904	-	79	2992459	2999041
chr2	3027752	3041474	3027752	3027863	3041363	3041474	97	---	---	---	---	3028491	3028518	-	75	---	---
chr2	3050063	3059589	3050063	3051388	3058265	3059589	99	---	---	---	---	3057947	3057958	+	91	3050064	3059587
chr2	3127785	3141192	3127785	3128925	3140119	3141192	89	---	---	---	---	3139620	3139639	+	85	---	---
chr2	3142597	3163876	3142597	3143793	3162681	3163876	97	---	---	---	---	3144554	3144572	-	73	---	---
chr2	3145300	3155237	3145300	3148694	3151873	3155237	98	---	---	---	---	3148710	3148727	-	72	3145300	3155226
chr2	3146021	3152997	3146021	3146425	3152592	3152997	99	---	---	---	---	3146716	3146733	-	77	---	---
chr2	3168755	3182292	3168755	3170258	3180734	3182292	94	---	---	---	---	3180299	3180313	+	73	3168755	3182290
chr2	3209760	3222236	3209760	3214297	3217840	3222236	87	---	---	---	---	3214460	3214475	-	75	3209765	3222234
chr2	3215769	3234624	3215769	3219151	3231295	3234624	85	---	---	---	---	3219737	3219758	-	77	3215776	3234622
chr2	3223714	3231300	3223714	3224405	3230610	3231300	97	---	---	---	---	3224577	3224656	-	70	3223714	3231293
chr2	3252498	3261551	3252502	3253345	3260697	3261540	99	3252493	3252497	3261552	3261556	3260537	3260566	+	83	---	---
chr2	3279575	3297379	3279590	3281253	3295715	3297378	99	3279570	3279574	3297380	3297384	3281945	3281975	-	70	3279593	3297376
chr2	3280005	3297378	3280005	3281253	3296130	3297378	99	---	---	---	---	3295393	3295426	+	70	3280010	3297376
chr2	3284168	3293158	3284168	3285444	3291882	3293158	99	---	---	---	---	3291610	3291643	+	79	3284168	3293156
chr2	3314607	3326379	3314607	3317350	3323640	3326379	99	---	---	---	---	3317635	3317664	-	83	3314607	3326377
chr2	3333828	3347229	3333828	3335129	3345966	3347229	92	---	---	---	---	3345532	3345546	+	73	3333828	3347227
chr2	3385381	3393353	3385381	3385657	3393074	3393353	98	---	---	---	---	3392776	3392793	+	77	3385390	3393350
chr2	3457288	3461012	3457298	3458075	3460209	3461009	95	3457283	3457287	3461013	3461017	3458077	3458092	-	87	3457298	3461007
chr2	3472693	3486561	3472693	3473329	3485924	3486561	98	---	---	---	---	3473851	3473870	-	70	3472694	3486555
chr2	3491453	3508848	3491453	3491906	3508395	3508848	97	3491448	3491452	3508849	3508853	3507571	3507592	+	81	3491453	3508835
chr2	3492700	3501987	3492700	3493902	3500763	3501987	97	---	---	---	---	3500446	3500457	+	91	3492700	3501985
chr2	3510489	3524580	3510489	3511118	3523951	3524580	99	---	---	---	---	3523401	3523420	+	70	3510489	3524577
chr2	3527087	3535326	3527087	3528582	3533831	3535326	88	---	---	---	---	3528785	3528815	-	80	3527087	3535321
chr2	3528752	3542513	3528752	3532877	3538339	3542513	88	---	---	---	---	3533039	3533057	-	73	---	---
chr2	3624242	3637742	3624246	3626422	3635559	3637737	89	3624237	3624241	3637743	3637747	3635125	3635144	+	100	---	---
chr2	3624638	3637550	3624638	3626235	3635951	3637550	89	---	---	---	---	3635538	3635569	+	78	---	---
chr2	3633673	3652619	3633673	3634977	3651284	3652610	93	3633668	3633672	3652620	3652624	3635749	3635767	-	78	3633673	3652618
chr2	3633944	3652112	3633944	3634479	3651599	3652112	93	---	---	---	---	3634945	3634974	-	83	---	---
chr2	3640688	3650142	3640688	3642003	3648827	3650142	99	---	---	---	---	3642310	3642321	-	91	3640689	3650140
chr2	3676051	3688732	3676051	3677531	3687241	3688732	98	---	---	---	---	3677863	3677925	-	76	3676051	3688730
chr2	3692400	3696281	3692400	3694109	3694572	3696281	97	---	---	---	---	3694186	3694208	-	73	---	---
chr2	3694965	3698977	3694965	3696933	3697137	3698977	90	---	---	---	---	---	---	0	--	---	---
chr2	3695826	3698187	3695826	3696143	3697870	3698187	96	---	---	---	---	3697771	3697782	+	91	3695829	3698179
chr2	3745306	3754771	3745310	3746621	3753430	3754761	97	3745301	3745305	3754772	3754776	3753113	3753124	+	91	3745310	3754765
chr2	3774567	3788947	3774567	3775190	3788324	3788947	99	---	---	---	---	3775822	3775847	-	73	3774567	3788944
chr2	3830566	3839541	3830566	3831839	3838286	3839541	98	---	---	---	---	3832077	3832120	-	81	3830566	3839538
chr2	3855083	3864021	3855083	3856347	3862779	3864021	97	---	---	---	---	3856583	3856616	-	82	3855084	3864017
chr2	3864553	3873460	3864553	3865776	3872221	3873460	97	---	---	---	---	3871951	3871984	+	79	3864555	3873455
chr2	3898488	3907909	3898488	3899787	3906614	3907909	99	---	---	---	---	3906308	3906339	+	84	3898489	3907907
chr2	3908274	3917125	3908280	3909495	3915928	3917123	92	3908268	3908273	3917126	3917131	3909769	3909816	-	72	3908280	3917124
chr2	3927881	3937324	3927881	3929190	3936015	3937324	99	---	---	---	---	3935696	3935707	+	91	3927881	3937322
chr2	3971713	3993712	3971714	3975006	3990414	3993706	99	3971708	3971712	3993713	3993717	3989937	3990006	+	72	3971714	3993704
chr2	3976526	3988297	3976526	3978918	3985927	3988297	98	---	---	---	---	3985615	3985692	+	75	3976527	3988295
chr2	4007844	4019443	4007844	4008610	4018676	4019443	96	---	---	---	---	4008793	4008816	-	75	---	---
chr2	4024938	4033972	4024947	4026264	4032697	4033964	95	4024933	4024937	4033973	4033977	4026499	4026532	-	85	4024939	4033970
chr2	4045647	4054936	4045647	4046880	4053703	4054936	99	---	---	---	---	4053384	4053395	+	91	4045647	4054934
chr2	4080842	4101699	4080843	4082079	4100480	4101696	97	4080837	4080841	4101700	4101704	4082879	4082900	-	81	4080848	4101694
chr2	4087894	4099867	4087894	4089575	4098187	4099867	99	---	---	---	---	4097787	4097822	+	75	4087894	4099865
chr2	4106531	4116002	4106531	4107847	4114686	4116002	99	---	---	---	---	4108138	4108189	-	71	4106538	4115999
chr2	4182849	4192050	4182859	4184071	4190808	4192035	91	4182844	4182848	4192051	4192055	4184377	4184402	-	80	4182849	4192046
chr2	4182984	4191522	4182984	4183551	4190933	4191522	86	---	---	---	---	4190615	4190642	+	71	---	---
chr2	4193545	4206965	4193545	4197428	4203083	4206965	99	---	---	---	---	4202854	4202878	+	76	4193548	4206963
chr2	4207004	4217031	4207004	4208049	4215975	4217031	96	---	---	---	---	4208102	4208123	-	86	4207007	4217021
chr2	4217083	4225140	4217092	4217276	4224952	4225139	93	4217078	4217082	4225141	4225145	4217607	4217618	-	75	---	---
chr2	4258208	4266295	4258208	4258321	4266181	4266295	94	---	---	---	---	4258655	4258685	-	90	---	---
chr2	4291433	4297709	4291433	4291702	4297440	4297709	98	---	---	---	---	4291957	4291975	-	78	4291433	4297707
chr2	4307173	4316150	4307173	4308437	4314886	4316150	99	---	---	---	---	4308676	4308709	-	79	4307174	4316148
chr2	4330608	4333094	4330608	4331085	4332617	4333094	96	---	---	---	---	4332517	4332579	+	71	4330611	4333092
chr2	4349241	4370596	4349241	4349461	4370375	4370596	96	---	---	---	---	4369541	4369580	+	70	4349241	4370581
chr2	4358457	4371576	4358471	4359459	4370588	4371576	97	4358452	4358456	4371577	4371581	4370098	4370117	+	90	---	---
chr2	4359451	4372054	4359451	4359689	4371816	4372054	95	---	---	---	---	4360110	4360124	-	73	4359456	4372052
chr2	4384267	4399163	4384267	4390159	4393272	4399163	99	---	---	---	---	4390276	4390300	-	72	4384280	4399147
chr2	4415482	4425012	4415482	4416805	4423689	4425012	99	---	---	---	---	4417000	4417012	-	100	4415482	4425010
chr2	4435817	4453695	4435817	4438444	4451108	4453695	92	---	---	---	---	4450608	4450647	+	75	4435819	4453684
chr2	4440215	4448681	4440215	4440915	4448026	4448681	86	---	---	---	---	4441200	4441258	-	72	4440223	4448675
chr2	4440215	4449371	4440215	4441609	4448026	4449371	90	---	---	---	---	4447771	4447785	+	93	4440223	4449368
chr2	4453695	4463134	4453695	4455004	4461825	4463134	99	---	---	---	---	4455310	4455321	-	91	4453695	4463132
chr2	4464508	4478489	4464508	4466103	4476944	4478489	93	---	---	---	---	4476508	4476522	+	73	4464508	4478487
chr2	4498497	4503129	4498497	4498852	4502773	4503129	98	---	---	---	---	4502679	4502697	+	73	4498497	4503127
chr2	4508003	4521692	4508003	4509489	4520155	4521692	92	---	---	---	---	4519720	4519732	+	76	4508003	4521690
chr2	4560512	4577156	4560512	4560972	4576694	4577156	98	---	---	---	---	4575907	4575929	+	73	4560514	4577153
chr2	4565118	4576700	4565121	4567767	4574047	4576694	99	4565113	4565117	4576701	4576705	4568057	4568081	-	84	4565118	4576692
chr2	4608489	4625783	4608489	4608678	4625594	4625783	98	---	---	---	---	4609134	4609154	-	85	4608493	4625781
chr2	4613081	4622415	4613081	4614317	4621178	4622415	99	---	---	---	---	4614609	4614660	-	71	4613082	4622413
chr2	4647060	4652313	4647060	4647528	4651846	4652313	99	---	---	---	---	4651641	4651655	+	86	4647061	4652304
chr2	4685006	4692755	4685019	4687278	4690492	4692752	99	4685001	4685005	4692756	4692760	4690354	4690365	+	83	4685016	4692750
chr2	4704584	4715859	4704599	4706057	4714399	4715857	99	4704579	4704583	4715860	4715864	4706342	4706358	-	76	4704601	4715854
chr2	4739559	4759690	4739559	4742935	4756426	4759690	86	---	---	---	---	4755751	4755777	+	70	4739575	4759688
chr2	4746201	4759696	4746213	4747676	4758221	4759690	95	4746195	4746200	4759697	4759702	4757788	4757803	+	75	4746214	4759690
chr2	4746212	4759340	4746213	4747322	4758221	4759330	95	4746206	4746211	4759341	4759346	4747740	4747759	-	70	4746214	4759336
chr2	4766285	4780298	4766285	4766916	4779668	4780298	98	---	---	---	---	4779121	4779140	+	70	4766288	4780296
chr2	4782817	4791780	4782817	4784068	4790514	4791780	97	---	---	---	---	4790242	4790275	+	82	4782817	4791775
chr2	4825266	4843607	4825266	4826541	4842334	4843607	99	---	---	---	---	4841678	4841696	+	73	4825272	4843605
chr2	4828766	4838106	4828766	4830003	4836869	4838106	99	---	---	---	---	4836525	4836576	+	71	4828766	4838102
chr2	4872062	4888803	4872062	4873314	4887574	4888803	95	---	---	---	---	4873867	4873891	-	88	4872062	4888801
chr2	4877664	4885144	4877664	4878964	4883843	4885144	97	---	---	---	---	4883651	4883678	+	75	4877664	4885142
chr2	4900874	4909801	4900881	4902519	4908158	4909796	99	4900869	4900873	4909802	4909806	4907927	4907939	+	92	4900888	4909794
chr2	4946094	4952611	4946095	4946241	4952461	4952603	93	4946089	4946093	4952612	4952616	4952150	4952186	+	78	4946096	4952610
chr2	4965499	4974383	4965512	4967127	4972764	4974381	99	4965494	4965498	4974384	4974388	4967352	4967364	-	92	4965513	4974379
chr2	4976650	4981905	4976650	4976948	4981607	4981905	98	---	---	---	---	4977075	4977096	-	72	4976650	4981902
chr2	4998018	5006934	4998018	4999301	5005651	5006934	99	---	---	---	---	5005335	5005370	+	72	4998018	5006931
chr2	5050187	5055953	5050187	5050361	5055779	5055953	89	---	---	---	---	5050594	5050632	-	76	5050200	5055944
chr2	5060340	5065708	5060340	5060760	5065296	5065708	85	---	---	---	---	5060967	5060985	-	73	5060340	5065706
chr2	5068335	5081724	5068335	5069964	5080094	5081724	99	---	---	---	---	5070383	5070399	-	70	5068335	5081722
chr2	5120720	5134438	5120720	5122272	5132887	5134438	98	---	---	---	---	5122719	5122733	-	73	---	---
chr2	5142932	5156311	5142941	5146485	5152765	5156310	98	5142927	5142931	5156312	5156316	5152452	5152476	+	76	5142933	5156308
chr2	5159079	5168414	5159079	5160355	5167090	5168414	93	---	---	---	---	5160671	5160692	-	77	5159085	5168412
chr2	5159079	5167876	5159079	5159821	5167090	5167876	91	---	---	---	---	5159977	5160001	-	92	5159085	5167872
chr2	5183754	5188964	5183754	5184471	5188242	5188959	99	5183749	5183753	5188965	5188969	5184609	5184620	-	75	5183754	5188959
chr2	5200087	5209054	5200087	5201349	5207792	5209054	99	---	---	---	---	5201586	5201619	-	79	5200087	5209051
chr2	5216182	5225614	5216182	5217487	5224305	5225614	99	---	---	---	---	5217793	5217804	-	83	5216182	5225612
chr2	5237933	5253467	5237942	5238197	5253200	5253455	99	5237928	5237932	5253468	5253472	5252697	5252713	+	76	5237936	5253459
chr2	5241986	5251307	5241988	5243289	5250016	5251299	98	5241980	5241985	5251308	5251313	5249702	5249719	+	77	5241989	5251297
chr2	5257363	5265358	5257363	5261375	5261381	5265358	98	---	---	---	---	---	---	0	--	---	---
chr2	5274610	5284139	5274610	5275935	5282814	5284139	99	---	---	---	---	5282470	5282522	+	71	5274611	5284137
chr2	5292839	5310745	5292843	5294115	5309474	5310745	99	5292834	5292838	5310746	5310750	5294631	5294655	-	76	5292847	5310743
chr2	5299786	5308683	5299786	5301416	5307053	5308683	99	---	---	---	---	5301629	5301641	-	84	5299786	5308681
chr2	5323708	5329726	5323709	5323977	5329456	5329724	98	5323703	5323707	5329727	5329731	5329303	5329324	+	72	5323711	5329722
chr2	5333085	5342600	5333096	5334431	5341254	5342586	96	5333080	5333084	5342601	5342605	5340937	5340948	+	91	5333092	5342597
chr2	5350668	5359980	5350672	5351906	5358740	5359975	99	5350662	5350667	5359981	5359986	5352214	5352225	-	91	5350668	5359973
chr2	5361206	5368104	5361213	5362089	5367213	5368095	94	5361201	5361205	5368105	5368109	5367032	5367054	+	82	5361213	5368101
chr2	5362406	5378074	5362406	5363102	5377374	5378074	95	---	---	---	---	5376660	5376681	+	77	---	---
chr2	5371518	5377374	5371518	5371735	5377157	5377374	98	---	---	---	---	---	---	0	--	5371524	5377372
chr2	5387880	5396877	5387880	5389119	5395620	5396876	97	5387875	5387879	5396878	5396882	5389313	5389342	-	76	5387880	5396876
chr2	5406999	5413210	5406999	5407272	5412937	5413210	99	---	---	---	---	5407523	5407541	-	78	5407001	5413204
chr2	5462794	5477864	5462794	5463413	5477246	5477864	96	---	---	---	---	5463655	5463674	-	80	5462797	5477859
chr2	5548252	5558334	5548252	5550316	5556273	5558334	91	---	---	---	---	5555996	5556012	+	70	5548261	5558331
chr2	5560528	5565928	5560528	5561135	5565322	5565928	85	---	---	---	---	5561284	5561318	-	71	5560536	5565926
chr2	5561557	5567085	5561557	5562203	5566423	5567085	86	---	---	---	---	5566314	5566330	+	76	---	---
chr2	5570361	5581028	5570361	5573677	5577712	5581028	99	---	---	---	---	5577510	5577528	+	78	5570375	5581026
chr2	5586802	5591508	5586802	5587314	5590997	5591508	96	---	---	---	---	---	---	0	--	---	---
chr2	5597113	5611348	5597113	5597394	5611067	5611348	98	---	---	---	---	5597996	5598015	-	70	5597120	5611346
chr2	5602052	5611076	5602065	5603347	5609784	5611068	99	5602045	5602051	5611077	5611083	5609511	5609544	+	79	5602057	5611071
chr2	5611448	5621918	5611462	5612789	5620555	5621904	96	5611442	5611447	5621919	5621924	5620206	5620230	+	84	5611464	5621901
chr2	5611937	5621703	5611937	5612588	5621030	5621703	95	---	---	---	---	5620917	5620948	+	81	5611955	5621701
chr2	5643794	5656208	5643794	5646732	5653274	5656208	86	---	---	---	---	5652946	5652981	+	72	---	---
chr2	5651081	5660188	5651081	5652283	5659009	5660177	90	5651076	5651080	5660189	5660193	5652590	5652615	-	80	5651082	5660173
chr2	5672431	5689178	5672431	5674111	5687502	5689178	96	---	---	---	---	5686914	5686942	+	72	---	---
chr2	5672528	5689160	5672528	5674093	5687597	5689160	96	---	---	---	---	5687007	5687025	+	73	---	---
chr2	5692910	5703324	5692925	5693970	5702273	5703316	93	5692905	5692909	5703325	5703329	5694208	5694226	-	84	5692925	5703318
chr2	5722677	5737257	5722677	5726501	5733435	5737257	91	---	---	---	---	5733135	5733151	+	88	---	---
chr2	5724408	5735965	5724408	5725226	5735147	5735965	93	---	---	---	---	5725672	5725689	-	77	5724409	5735946
chr2	5726495	5747852	5726495	5728151	5746196	5747852	90	---	---	---	---	5745310	5745351	+	76	---	---
chr2	5737250	5746197	5737250	5738526	5744941	5746197	96	---	---	---	---	5738764	5738797	-	82	5737257	5746195
chr2	5747846	5757340	5747846	5749151	5756026	5757340	94	---	---	---	---	5749457	5749468	-	91	5747852	5757338
chr2	5818752	5828098	5818752	5820029	5826797	5828098	93	---	---	---	---	5820356	5820367	-	83	5818752	5828095
chr2	5829111	5841899	5829111	5830618	5840399	5841899	95	---	---	---	---	5839993	5840058	+	74	5829115	5841897
chr2	5888821	5897557	5888821	5889832	5896544	5897557	98	---	---	---	---	5890079	5890107	-	86	5888824	5897547
chr2	5898007	5910232	5898007	5899039	5909277	5910232	88	---	---	---	---	5899529	5899550	-	81	---	---
chr2	5904017	5907592	5904017	5904502	5907107	5907592	99	---	---	---	---	5904592	5904611	-	75	5904017	5907590
chr2	5910232	5927585	5910232	5912180	5925657	5927585	98	---	---	---	---	5925045	5925066	+	77	5910232	5927583
chr2	5912726	5922085	5912726	5913302	5921509	5922085	99	---	---	---	---	5913507	5913534	-	78	5912727	5922083
chr2	5933659	5944436	5933659	5937690	5940536	5944436	85	---	---	---	---	5937694	5937707	-	85	5933661	5944419
chr2	5937388	5944458	5937390	5937709	5944133	5944455	85	5937382	5937387	5944459	5944464	5937989	5938001	-	76	5937405	5944457
chr2	6032776	6037061	6032776	6032946	6036890	6037061	92	---	---	---	---	6032994	6033096	-	81	6032781	6037060
chr2	6055024	6071914	6055024	6055300	6071638	6071914	98	---	---	---	---	6071186	6071201	+	81	6055024	6071912
chr2	6056314	6067628	6056314	6058311	6065567	6067628	96	---	---	---	---	6065257	6065347	+	71	6056314	6067626
chr2	6085110	6087728	6085110	6085704	6087174	6087728	90	---	---	---	---	---	---	0	--	6085111	6087716
chr2	6110567	6121850	6110567	6113429	6118986	6121850	99	---	---	---	---	6113678	6113691	-	78	6110567	6121846
chr2	6158292	6164479	6158292	6159640	6163155	6164479	94	---	---	---	---	6162992	6163024	+	78	6158293	6164476
chr2	6165239	6174147	6165239	6166464	6172908	6174147	97	---	---	---	---	6166703	6166736	-	82	6165239	6174145
chr2	6178983	6190509	6178983	6182488	6187083	6190509	94	---	---	---	---	---	---	0	--	6178983	6190502
chr2	6191408	6201910	6191408	6194835	6198481	6201910	99	---	---	---	---	6194890	6195009	-	77	6191408	6201903
chr2	6219701	6230886	6219701	6222480	6228109	6230886	97	---	---	---	---	6222692	6222720	-	82	6219701	6230881
chr2	6234988	6243981	6234988	6236265	6242706	6243981	99	---	---	---	---	6236495	6236537	-	76	6234988	6243979
chr2	6247693	6255485	6247693	6249025	6254171	6255485	95	---	---	---	---	6253915	6253931	+	94	6247693	6255483
chr2	6257351	6266740	6257360	6258642	6265437	6266739	97	6257346	6257350	6266741	6266745	6265238	6265250	+	100	6257360	6266737
chr2	6276865	6287239	6276879	6277599	6286520	6287233	91	6276860	6276864	6287240	6287244	6286110	6286137	+	78	6276872	6287238
chr2	6321229	6330584	6321229	6321811	6330002	6330584	98	---	---	---	---	6329769	6329796	+	78	6321229	6330581
chr2	6340041	6347405	6340041	6340686	6346760	6347405	99	---	---	---	---	6346461	6346478	+	72	6340044	6347403
chr2	6349364	6370260	6349364	6351054	6368569	6370260	98	---	---	---	---	6367955	6367975	+	71	6349365	6370258
chr2	6355094	6376976	6355094	6356200	6375882	6376976	88	---	---	---	---	6374993	6375039	+	74	---	---
chr2	6370760	6386343	6370760	6371632	6385471	6386343	88	---	---	---	---	6371848	6371866	-	73	---	---
chr2	6372630	6381598	6372630	6373899	6380338	6381598	96	---	---	---	---	6380067	6380099	+	81	6372630	6381596
chr2	6373113	6381288	6373114	6373580	6380800	6381278	97	6373108	6373112	6381289	6381293	6373868	6373887	-	85	6373121	6381287
chr2	6381597	6389385	6381597	6383645	6387335	6389385	94	---	---	---	---	6383659	6383674	-	75	6381606	6389370
chr2	6383630	6392982	6383630	6384838	6391793	6392982	97	---	---	---	---	6384930	6384960	-	83	6383644	6392975
chr2	6383853	6392695	6383853	6384551	6392017	6392695	96	---	---	---	---	6384821	6384870	-	76	---	---
chr2	6389378	6396018	6389379	6392336	6393116	6396010	86	6389373	6389377	6396019	6396023	---	---	0	--	6389396	6396009
chr2	6390265	6395404	6390265	6391691	6394002	6395404	85	---	---	---	---	6393952	6393964	+	76	---	---
chr2	6396016	6406868	6396016	6398077	6404820	6406868	96	---	---	---	---	6404548	6404581	+	79	6396016	6406864
chr2	6429741	6435169	6429741	6430058	6434852	6435169	99	---	---	---	---	6434741	6434761	+	76	6429741	6435167
chr2	6464817	6474367	6464819	6466506	6472680	6474366	99	6464812	6464816	6474368	6474372	6472391	6472409	+	73	6464817	6474364
chr2	6482789	6488320	6482803	6483171	6487948	6488316	98	6482784	6482788	6488321	6488325	6487777	6487788	+	75	6482802	6488317
chr2	6498349	6506444	6498349	6498539	6506254	6506444	98	---	---	---	---	6505875	6505906	+	75	6498350	6506441
chr2	6509428	6518145	6509428	6509699	6517871	6518145	91	---	---	---	---	6517507	6517518	+	75	---	---
chr2	6509700	6516226	6509706	6510736	6515215	6516221	97	6509694	6509699	6516227	6516232	6510943	6510958	-	75	6509707	6516216
chr2	6537249	6540213	6537249	6538050	6539413	6540213	99	---	---	---	---	6539367	6539411	+	88	---	---
chr2	6582997	6601447	6582997	6584215	6600210	6601447	97	---	---	---	---	6599620	6599647	+	85	6582997	6601445
chr2	6585167	6594721	6585167	6586505	6593386	6594721	99	---	---	---	---	6586797	6586849	-	71	6585167	6594719
chr2	6611476	6620910	6611476	6612767	6619619	6620910	98	---	---	---	---	6613081	6613110	-	70	6611476	6620908
chr2	6629011	6632579	6629011	6629445	6632145	6632579	94	---	---	---	---	6632010	6632032	+	73	6629023	6632577
chr2	6642553	6654228	6642562	6643037	6653747	6654222	99	6642547	6642552	6654229	6654234	6653359	6653408	+	70	6642554	6654220
chr2	6672130	6681663	6672130	6673486	6680351	6681663	96	---	---	---	---	6680033	6680044	+	91	6672131	6681661
chr2	6700313	6716259	6700313	6704107	6712499	6716259	88	---	---	---	---	6704273	6704293	-	85	6700317	6716255
chr2	6711115	6719989	6711124	6712367	6718792	6719977	92	6711110	6711114	6719990	6719994	6718498	6718531	+	82	6711118	6719978
chr2	6724432	6741314	6724432	6725078	6740668	6741314	99	---	---	---	---	6739974	6739987	+	78	6724433	6741309
chr2	6727824	6737351	6727824	6729155	6736024	6737351	99	---	---	---	---	6729338	6729350	-	100	6727824	6737346
chr2	6747369	6766677	6747369	6747651	6766395	6766677	99	---	---	---	---	6748536	6748581	-	82	6747369	6766675
chr2	6749306	6763261	6749306	6751043	6761523	6763261	99	---	---	---	---	6761087	6761103	+	70	6749306	6763259
chr2	6766718	6770691	6766718	6766936	6770474	6770691	91	---	---	---	---	6766966	6767000	-	71	---	---
chr2	6791602	6800920	6791602	6792860	6799622	6800920	93	---	---	---	---	6799283	6799305	+	78	6791602	6800918
chr2	6830076	6849155	6830076	6831347	6847885	6849155	99	---	---	---	---	6832075	6832122	-	70	6830076	6849152
chr2	6831707	6841790	6831707	6835089	6838417	6841790	99	---	---	---	---	6835231	6835245	-	80	---	---
chr2	6886765	6889356	6886765	6887018	6889094	6889356	89	---	---	---	---	6889014	6889032	+	84	6886776	6889350
chr2	6900680	6912808	6900680	6902263	6911093	6912808	91	---	---	---	---	6902527	6902546	-	90	---	---
chr2	6924305	6932475	6924305	6925541	6931262	6932475	96	---	---	---	---	6925772	6925805	-	79	6924305	6932470
chr2	6934697	6943911	6934697	6937438	6941196	6943911	96	---	---	---	---	6941008	6941020	+	84	---	---
chr2	6944575	6953529	6944578	6945839	6952260	6953522	99	6944568	6944574	6953530	6953536	6951987	6952009	+	73	6944576	6953520
chr2	6982011	6991534	6982011	6983334	6990212	6991534	99	---	---	---	---	6983621	6983632	-	100	6982011	6991532
chr2	6991572	7000818	6991572	6992779	6999610	7000818	99	---	---	---	---	6992965	6992977	-	100	6991573	7000816
chr2	7006374	7011579	7006374	7006786	7011167	7011579	99	---	---	---	---	7011058	7011146	+	74	7006375	7011576
chr2	7021731	7043115	7021731	7023115	7041778	7043115	91	---	---	---	---	7023748	7023763	-	75	7021732	7043113
chr2	7028443	7037346	7028443	7029684	7036122	7037346	96	---	---	---	---	7029918	7029950	-	81	7028443	7037341
chr2	7058694	7061596	7058705	7058922	7061369	7061586	99	7058688	7058693	7061597	7061602	7059018	7059045	-	71	7058703	7061586
chr2	7069801	7079305	7069813	7071132	7077987	7079302	98	7069796	7069800	7079306	7079310	7071439	7071450	-	83	7069807	7079302
chr2	7105156	7110354	7105157	7105465	7110046	7110354	99	7105151	7105155	7110355	7110359	7105644	7105657	-	78	7105158	7110352
chr2	7125027	7135655	7125027	7126335	7134347	7135655	98	---	---	---	---	7133946	7133971	+	76	7125027	7135653
chr2	7157608	7164441	7157608	7157725	7164324	7164441	97	---	---	---	---	7157841	7157862	-	95	7157615	7164438
chr2	7170030	7183573	7170045	7171493	7182126	7183564	94	7170025	7170029	7183574	7183578	7171902	7171917	-	75	7170045	7183562
chr2	7198622	7210628	7198628	7202068	7207178	7210614	98	7198617	7198621	7210629	7210633	7202301	7202324	-	75	7198628	7210624
chr2	7215044	7229574	7215056	7216364	7228278	7229574	93	7215038	7215043	7229575	7229580	7227682	7227715	+	76	---	---
chr2	7250471	7259929	7250471	7251783	7258617	7259929	99	---	---	---	---	7252091	7252102	-	91	7250474	7259927
chr2	7274852	7280926	7274860	7275129	7280646	7280915	98	7274845	7274851	7280927	7280933	7280371	7280388	+	77	7274859	7280914
chr2	7305163	7311326	7305163	7306003	7310483	7311326	95	---	---	---	---	7310300	7310312	+	76	7305163	7311324
chr2	7312686	7327365	7312691	7313336	7326715	7327360	99	7312681	7312685	7327366	7327370	7313620	7313637	-	72	7312694	7327362
chr2	7318533	7325855	7318533	7319176	7325212	7325855	99	---	---	---	---	7319455	7319472	-	72	7318538	7325851
chr2	7330098	7339031	7330106	7331347	7337780	7339020	99	7330093	7330097	7339032	7339036	7331583	7331616	-	85	7330106	7339027
chr2	7340513	7349095	7340513	7341058	7348527	7349095	93	---	---	---	---	7348161	7348183	+	82	---	---
chr2	7354039	7371518	7354039	7354437	7371122	7371518	97	---	---	---	---	7355216	7355234	-	73	7354040	7371513
chr2	7354870	7363341	7354875	7355661	7362581	7363328	94	7354865	7354869	7363342	7363346	7355935	7355968	-	85	---	---
chr2	7363364	7372391	7363364	7364308	7371513	7372391	92	---	---	---	---	7371205	7371219	+	86	7363382	7372389
chr2	7390592	7397503	7390592	7391000	7397096	7397503	99	---	---	---	---	7396794	7396811	+	72	7390592	7397501
chr2	7406143	7411746	7406143	7406286	7411603	7411746	99	---	---	---	---	7406495	7406517	-	73	7406145	7411744
chr2	7420108	7429249	7420108	7421302	7428056	7429249	93	---	---	---	---	7421609	7421634	-	80	7420108	7429247
chr2	7439146	7448292	7439146	7441638	7445795	7448292	98	---	---	---	---	7441744	7441766	-	73	7439147	7448288
chr2	7453882	7465586	7453882	7457977	7461494	7465586	98	---	---	---	---	7458117	7458136	-	80	---	---
chr2	7469427	7478599	7469427	7470671	7477413	7478599	90	---	---	---	---	7477079	7477104	+	80	7469427	7478587
chr2	7480865	7494934	7480865	7482507	7493317	7494934	94	---	---	---	---	7482927	7482941	-	73	7480865	7494932
chr2	7495248	7515931	7495248	7496359	7514823	7515931	98	---	---	---	---	7497154	7497185	-	75	7495248	7515921
chr2	7503576	7514761	7503576	7505640	7512698	7514761	99	---	---	---	---	7505859	7505952	-	72	7503576	7514759
chr2	7515930	7535609	7515930	7517179	7534360	7535609	99	---	---	---	---	7533503	7533672	+	75	7515930	7535607
chr2	7522590	7534264	7522601	7525282	7531564	7534251	98	7522585	7522589	7534265	7534269	7531250	7531279	+	86	7522597	7534249
chr2	7566725	7575109	7566725	7567103	7574732	7575109	95	---	---	---	---	7567434	7567459	-	80	---	---
chr2	7576322	7584383	7576322	7576750	7583895	7584383	85	---	---	---	---	7577078	7577096	-	78	7576337	7584381
chr2	7587615	7601527	7587615	7589345	7599837	7601527	94	---	---	---	---	7599406	7599420	+	73	7587615	7601523
chr2	7624679	7636768	7624679	7627255	7634192	7636768	88	---	---	---	---	7633848	7633865	+	100	7624683	7636754
chr2	7629091	7645762	7629091	7632307	7642569	7645762	87	---	---	---	---	7642279	7642300	+	95	7629097	7645756
chr2	7666466	7678198	7666466	7668066	7676597	7678198	95	---	---	---	---	7676202	7676238	+	75	7666472	7678195
chr2	7666844	7677315	7666844	7667184	7676975	7677315	96	---	---	---	---	7667617	7667631	-	80	7666862	7677298
chr2	7689537	7702789	7689537	7690056	7702268	7702789	90	---	---	---	---	7701699	7701729	+	74	---	---
chr2	7694624	7703905	7694624	7695862	7702668	7703905	99	---	---	---	---	7696047	7696059	-	100	7694624	7703903
chr2	7714165	7722842	7714165	7714728	7722279	7722842	98	---	---	---	---	7715071	7715104	-	82	7714168	7722839
chr2	7724053	7731508	7724067	7724718	7730843	7731494	99	7724048	7724052	7731509	7731513	7730603	7730657	+	74	7724066	7731492
chr2	7737879	7750803	7737882	7739515	7749123	7750803	96	7737872	7737878	7750804	7750810	7748687	7748703	+	70	7737882	7750801
chr2	7772644	7794292	7772656	7773054	7793880	7794284	94	7772639	7772643	7794293	7794297	7774038	7774074	-	75	7772644	7794291
chr2	7775400	7784371	7775400	7776667	7783102	7784371	96	---	---	---	---	7776905	7776937	-	84	7775405	7784369
chr2	7798440	7805810	7798440	7799099	7805151	7805810	98	---	---	---	---	7799382	7799399	-	72	7798440	7805806
chr2	7818298	7828162	7818299	7821675	7824740	7828152	97	7818293	7818297	7828163	7828167	7824599	7824621	+	95	7818299	7828150
chr2	7845006	7849120	7845014	7845419	7848713	7849117	97	7845001	7845005	7849121	7849125	7848625	7848639	+	80	7845020	7849118
chr2	7859541	7871327	7859553	7864358	7866521	7871324	99	7859536	7859540	7871328	7871332	7866414	7866453	+	75	7859545	7871324
chr2	7882469	7891383	7882469	7883716	7890135	7891383	95	---	---	---	---	7889864	7889896	+	81	7882469	7891378
chr2	7883322	7896843	7883322	7884645	7895532	7896843	88	---	---	---	---	7885132	7885150	-	84	---	---
chr2	7887576	7895173	7887576	7891016	7891747	7895173	90	---	---	---	---	7891708	7891745	+	73	---	---
chr2	8111167	8118496	8111167	8113990	8115278	8118496	85	---	---	---	---	8115185	8115224	+	75	8111167	8118480
chr2	8159726	8173235	8159726	8161352	8171667	8173235	96	---	---	---	---	8171232	8171248	+	70	8159727	8173233
chr2	8175618	8185620	8175618	8178967	8182295	8185620	97	---	---	---	---	8182181	8182195	+	80	8175624	8185618
chr2	8202211	8219573	8202211	8204420	8217329	8219573	86	---	---	---	---	8216758	8216776	+	89	---	---
chr2	8202522	8218902	8202522	8203756	8217667	8218902	89	---	---	---	---	8216997	8217018	+	81	8202539	8218900
chr2	8215040	8221318	8215040	8215369	8220988	8221318	99	---	---	---	---	8220708	8220744	+	75	8215046	8221315
chr2	8231985	8248193	8231985	8232164	8248001	8248193	90	---	---	---	---	8232763	8232786	-	75	8231985	8248181
chr2	8259611	8280678	8259623	8261363	8278937	8280677	99	8259606	8259610	8280679	8280683	8262067	8262086	-	75	8259612	8280674
chr2	8263182	8270645	8263182	8263852	8269975	8270645	99	---	---	---	---	8269678	8269695	+	72	8263188	8270643
chr2	8285902	8295419	8285916	8287249	8294084	8295413	96	8285896	8285901	8295420	8295425	8293766	8293777	+	91	8285913	8295411
chr2	8301832	8311634	8301832	8302025	8311451	8311632	88	8301827	8301831	8311635	8311639	8310979	8311007	+	75	8301832	8311620
chr2	8322996	8334312	8322996	8326438	8330528	8334312	85	---	---	---	---	8326557	8326584	-	71	---	---
chr2	8342542	8352022	8342542	8343873	8350694	8352022	99	---	---	---	---	8344179	8344190	-	91	8342547	8352020
chr2	8355295	8364291	8355295	8356570	8363009	8364291	98	---	---	---	---	8356806	8356839	-	82	8355296	8364286
chr2	8414104	8430282	8414104	8414339	8430046	8430282	95	---	---	---	---	8414861	8414885	-	76	8414114	8430277
chr2	8421716	8430047	8421716	8423066	8428718	8430047	96	---	---	---	---	8423231	8423258	-	71	8421716	8430044
chr2	8422279	8430056	8422290	8423066	8429290	8430047	95	8422273	8422278	8430057	8430062	8429080	8429107	+	89	---	---
chr2	8441246	8452287	8441246	8442086	8451455	8452287	95	---	---	---	---	8442504	8442555	-	71	8441255	8452281
chr2	8444292	8451326	8444292	8445986	8449624	8451326	96	---	---	---	---	8446130	8446168	-	71	---	---
chr2	8488356	8510165	8488356	8491517	8506993	8510165	90	---	---	---	---	8492213	8492264	-	71	---	---
chr2	8494735	8513242	8494742	8496060	8511899	8513240	96	8494729	8494734	8513243	8513248	8511354	8511378	+	76	8494744	8513238
chr2	8494937	8513240	8494937	8496060	8512094	8513240	95	---	---	---	---	8511354	8511378	+	76	8494937	8513238
chr2	8496314	8505709	8496319	8496899	8505117	8505697	99	8496308	8496313	8505710	8505715	8504884	8504911	+	78	8496319	8505705
chr2	8515302	8537063	8515316	8515936	8536428	8537048	96	8515297	8515301	8537064	8537068	8535481	8535503	+	78	8515304	8537062
chr2	8517160	8529312	8517162	8520124	8526404	8529305	94	8517155	8517159	8529313	8529317	8520414	8520438	-	88	8517163	8529310
chr2	8541282	8552520	8541282	8544748	8549051	8552520	99	---	---	---	---	8548952	8548972	+	71	---	---
chr2	8568078	8577429	8568078	8568646	8576861	8577429	99	---	---	---	---	8568929	8568965	-	70	8568078	8577425
chr2	8579573	8601421	8579573	8582774	8598204	8601421	97	---	---	---	---	8582998	8583023	-	73	8579574	8601419
chr2	8584992	8598216	8584992	8588906	8594361	8598216	96	---	---	---	---	8594110	8594133	+	75	8584997	8598207
chr2	8635635	8650355	8635635	8639739	8646235	8650355	98	---	---	---	---	8645910	8645933	+	79	8635637	8650347
chr2	8659613	8672425	8659623	8661099	8670942	8672418	98	8659608	8659612	8672426	8672430	8670550	8670598	+	77	8659618	8672416
chr2	8694498	8708482	8694498	8696288	8706747	8708482	95	---	---	---	---	8696705	8696719	-	73	8694499	8708477
chr2	8712745	8720763	8712751	8713861	8719672	8720759	96	8712740	8712744	8720764	8720768	8719487	8719515	+	82	8712748	8720760
chr2	8742614	8755103	8742614	8742820	8754898	8755103	99	---	---	---	---	8754477	8754493	+	76	8742617	8755101
chr2	8761007	8776684	8761007	8762211	8775480	8776684	95	---	---	---	---	8762800	8762815	-	81	8761007	8776682
chr2	8782096	8791043	8782096	8783345	8789794	8791043	99	---	---	---	---	8783614	8783647	-	73	8782098	8791038
chr2	8792353	8810398	8792353	8793446	8809260	8810398	89	---	---	---	---	8794134	8794151	-	72	---	---
chr2	8798870	8807851	8798870	8800150	8806591	8807851	98	---	---	---	---	8800388	8800421	-	79	8798870	8807849
chr2	8813839	8817476	8813853	8814532	8816792	8817466	91	8813834	8813838	8817477	8817481	---	---	0	--	---	---
chr2	8838932	8850513	8838941	8842172	8847273	8850501	99	8838926	8838931	8850514	8850519	8842406	8842427	-	72	8838938	8850499
chr2	8859344	8879721	8859344	8862277	8876787	8879721	98	---	---	---	---	8876133	8876150	+	83	8859353	8879714
chr2	8873191	8879950	8873191	8873428	8879713	8879950	98	---	---	---	---	8873547	8873568	-	81	8873201	8879943
chr2	8882740	8886517	8882745	8883357	8885905	8886517	92	8882735	8882739	8886518	8886522	---	---	0	--	8882744	8886500
chr2	8886511	8896681	8886512	8890897	8892293	8896671	89	8886506	8886510	8896682	8896686	8890947	8890985	-	82	---	---
chr2	8887376	8895154	8887376	8889394	8893156	8895154	88	---	---	---	---	8889549	8889563	-	80	8887376	8895151
chr2	8918630	8926890	8918630	8919098	8926442	8926890	90	---	---	---	---	8919416	8919434	-	78	8918645	8926888
chr2	8932632	8940787	8932632	8932981	8940436	8940787	96	---	---	---	---	8940278	8940302	+	76	---	---
chr2	8990601	9011465	8990601	8991168	9010940	9011465	86	---	---	---	---	8992140	8992155	-	75	8990601	9011461
chr2	8996545	9005477	8996545	8997805	9004235	9005477	97	---	---	---	---	8998044	8998068	-	88	8996545	9005475
chr2	9020867	9038679	9020867	9021540	9038006	9038679	95	---	---	---	---	9022170	9022187	-	83	9020867	9038677
chr2	9028750	9037832	9028750	9030084	9036516	9037832	93	---	---	---	---	9030323	9030357	-	82	9028751	9037830
chr2	9059436	9061949	9059449	9059897	9061531	9061949	90	9059430	9059435	9061950	9061955	9059968	9059997	-	76	9059439	9061947
chr2	9068037	9072827	9068037	9068772	9072091	9072827	98	---	---	---	---	9068897	9068909	-	84	9068037	9072825
chr2	9101935	9119796	9101935	9102262	9119470	9119796	99	---	---	---	---	9103026	9103040	-	86	9101938	9119794
chr2	9103060	9116698	9103060	9107614	9112156	9116698	93	---	---	---	---	9107775	9107841	-	83	9103061	9116682
chr2	9105071	9115474	9105071	9106378	9114167	9115474	94	---	---	---	---	9113778	9113798	+	85	---	---
chr2	9110125	9119476	9110135	9111369	9118234	9119470	99	9110116	9110124	9119477	9119485	9118026	9118038	+	100	9110126	9119468
chr2	9143337	9162193	9143337	9143638	9161893	9162193	99	---	---	---	---	9161255	9161281	+	70	9143337	9162192
chr2	9153113	9163955	9153113	9154903	9162186	9163955	97	---	---	---	---	9155120	9155217	-	70	9153124	9163952
chr2	9205604	9224057	9205612	9206453	9223208	9224050	97	9205599	9205603	9224058	9224062	9222483	9222507	+	76	---	---
chr2	9212024	9223592	9212024	9217427	9218245	9223592	90	---	---	---	---	9218214	9218229	+	75	---	---
chr2	9228528	9238148	9228528	9230059	9236639	9238148	96	---	---	---	---	9230251	9230262	-	75	9228529	9238135
chr2	9240434	9258773	9240434	9243803	9255412	9258773	99	---	---	---	---	9244175	9244196	-	95	9240434	9258755
chr2	9247171	9264634	9247177	9250081	9261734	9264620	88	9247166	9247170	9264635	9264639	9250376	9250396	-	85	9247172	9264632
chr2	9259560	9268506	9259560	9260824	9267253	9268506	97	---	---	---	---	9266982	9267015	+	79	9259561	9268500
chr2	9329889	9349180	9329896	9331229	9347867	9349180	97	9329884	9329888	9349181	9349185	9347088	9347106	+	78	9329891	9349176
chr2	9334287	9344112	9334287	9336945	9341509	9344112	95	---	---	---	---	9341403	9341435	+	78	9334287	9344110
chr2	9350158	9357063	9350158	9350545	9356676	9357063	86	---	---	---	---	9356371	9356406	+	75	---	---
chr2	9374628	9394506	9374636	9375231	9393900	9394495	94	9374621	9374627	9394507	9394513	9393045	9393062	+	77	---	---
chr2	9375231	9384707	9375231	9376556	9383382	9384707	99	---	---	---	---	9376861	9376872	-	91	9375231	9384703
chr2	9406010	9419863	9406010	9407687	9418129	9419863	96	---	---	---	---	9417694	9417710	+	70	9406010	9419860
chr2	9448134	9468891	9448134	9450463	9466570	9468891	97	---	---	---	---	9465897	9465981	+	89	9448134	9468875
chr2	9462398	9484098	9462398	9463477	9483019	9484098	98	---	---	---	---	9464428	9464442	-	86	9462401	9484096
chr2	9485822	9495212	9485827	9487036	9493971	9495199	97	9485817	9485821	9495213	9495217	9487279	9487291	-	92	9485833	9495211
chr2	9485887	9495023	9485887	9486860	9494031	9495023	97	---	---	---	---	9487126	9487154	-	86	---	---
chr2	9502162	9524089	9502162	9503179	9523072	9524089	98	---	---	---	---	9504084	9504102	-	94	---	---
chr2	9504179	9516940	9504179	9505672	9515462	9516940	98	---	---	---	---	9506019	9506084	-	75	9504179	9516939
chr2	9524089	9535617	9524089	9526144	9533562	9535617	99	---	---	---	---	9533246	9533343	+	71	9524089	9535615
chr2	9564404	9582764	9564404	9565653	9581497	9582764	97	---	---	---	---	9566174	9566198	-	72	9564404	9582762
chr2	9570877	9580325	9570886	9572217	9578981	9580312	99	9570870	9570876	9580326	9580332	9572412	9572424	-	100	9570893	9580319
chr2	9571039	9579596	9571046	9571496	9579141	9579591	99	9571034	9571038	9579597	9579601	9571826	9571853	-	89	9571041	9579595
chr2	9582757	9588196	9582764	9583525	9587427	9588193	98	9582750	9582756	9588197	9588203	9583598	9583623	-	80	---	---
chr2	9626088	9644363	9626088	9627416	9643069	9644363	96	---	---	---	---	9642286	9642302	+	70	9626090	9644360
chr2	9629184	9638017	9629184	9630792	9636406	9638017	99	---	---	---	---	9636214	9636241	+	71	9629186	9638013
chr2	9644362	9659500	9644362	9645350	9658512	9659500	97	---	---	---	---	9645900	9645914	-	86	---	---
chr2	9647344	9656759	9647344	9648653	9655454	9656759	98	---	---	---	---	9648839	9648851	-	100	9647344	9656757
chr2	9659503	9662288	9659503	9659796	9661962	9662288	87	---	---	---	---	9661881	9661892	+	75	9659503	9662274
chr2	9669269	9671886	9669269	9669394	9671761	9671886	95	---	---	---	---	9671659	9671672	+	71	---	---
chr2	9685670	9694965	9685670	9686908	9693727	9694965	99	---	---	---	---	9693410	9693421	+	91	9685672	9694960
chr2	9696600	9705570	9696600	9697879	9704323	9705570	97	---	---	---	---	9704017	9704050	+	73	9696600	9705568
chr2	9709588	9719038	9709588	9710896	9717748	9719038	96	---	---	---	---	9717405	9717435	+	74	9709589	9719036
chr2	9753666	9765438	9753666	9756406	9762690	9765438	99	---	---	---	---	9756620	9756644	-	76	9753666	9765436
chr2	9779086	9785758	9779098	9780214	9784695	9785749	91	9779081	9779085	9785759	9785763	9784472	9784487	+	75	9779086	9785747
chr2	9791379	9802424	9791379	9791601	9802199	9802424	88	---	---	---	---	9801801	9801826	+	76	9791387	9802422
chr2	9808918	9828167	9808918	9810605	9826480	9828167	99	---	---	---	---	9825729	9825742	+	78	9808918	9828165
chr2	9811547	9821058	9811547	9812868	9819747	9821058	98	---	---	---	---	9819428	9819439	+	91	9811547	9821056
chr2	9846043	9867309	9846043	9846649	9866703	9867309	99	---	---	---	---	9847582	9847601	-	75	9846059	9867306
chr2	9854611	9865136	9854621	9856300	9863442	9865123	99	9854605	9854610	9865137	9865142	9856572	9856584	-	100	9854611	9865128
chr2	9867308	9872746	9867308	9868034	9872023	9872746	98	---	---	---	---	9871823	9871835	+	84	9867321	9872744
chr2	9905074	9919237	9905074	9906551	9917763	9919237	98	---	---	---	---	9906895	9906954	-	75	9905074	9919235
chr2	9930936	9942719	9930936	9933703	9939994	9942719	97	---	---	---	---	9933993	9934017	-	88	9930949	9942717
chr2	9951997	9973641	9951997	9952142	9973496	9973641	93	---	---	---	---	9972579	9972617	+	84	---	---
chr2	9965054	9973497	9965054	9966969	9971582	9973497	98	---	---	---	---	9967084	9967106	-	95	9965061	9973494
chr2	9973798	9988342	9973803	9974426	9987706	9988329	98	9973791	9973797	9988343	9988349	9987042	9987074	+	75	9973803	9988340
chr2	10023065	10037057	10023065	10023895	10036250	10037057	95	---	---	---	---	10035654	10035691	+	71	10023071	10037055
chr2	10048527	10053718	10048527	10048966	10053279	10053718	99	---	---	---	---	10053206	10053276	+	74	10048531	10053716
chr2	10060870	10066551	10060870	10061981	10065439	10066551	96	---	---	---	---	---	---	0	--	10060873	10066532
chr2	10098370	10104680	10098370	10099471	10103609	10104680	91	---	---	---	---	10103524	10103545	+	86	---	---
chr2	10133342	10147515	10133342	10135292	10145678	10147515	92	---	---	---	---	10135712	10135726	-	73	10133344	10147513
chr2	10220795	10238783	10220795	10221573	10237985	10238783	96	---	---	---	---	10222169	10222181	-	76	10220797	10238777
chr2	10228500	10237987	10228512	10229832	10236666	10237986	99	10228495	10228499	10237988	10237992	10230142	10230153	-	91	10228508	10237984
chr2	10228809	10237901	10228809	10229747	10236963	10237901	99	---	---	---	---	10236678	10236708	+	83	---	---
chr2	10244197	10263318	10244197	10244662	10262852	10263318	97	---	---	---	---	10262264	10262292	+	72	---	---
chr2	10247131	10253566	10247138	10248533	10252164	10253558	99	10247124	10247130	10253567	10253573	10251994	10252032	+	79	10247136	10253556
chr2	10263310	10272322	10263318	10264568	10271016	10272311	94	10263304	10263309	10272323	10272328	10264806	10264839	-	82	10263315	10272309
chr2	10263887	10272114	10263887	10264371	10271589	10272114	90	---	---	---	---	10271382	10271421	+	77	---	---
chr2	10280301	10289783	10280313	10281624	10288461	10289772	99	10280296	10280300	10289784	10289788	10288265	10288277	+	100	10280313	10289778
chr2	10292645	10300019	10292645	10293292	10299372	10300019	98	---	---	---	---	10299070	10299087	+	72	10292645	10300013
chr2	10339258	10348284	10339258	10340540	10347002	10348284	99	---	---	---	---	10340806	10340839	-	73	10339263	10348282
chr2	10353711	10366864	10353711	10353929	10366646	10366864	98	---	---	---	---	10354369	10354390	-	81	10353714	10366862
chr2	10383664	10395525	10383674	10386444	10392745	10395513	99	10383659	10383663	10395526	10395530	10386734	10386758	-	84	10383666	10395511
chr2	10403909	10421512	10403909	10405221	10420209	10421512	94	---	---	---	---	10419598	10419622	+	80	10403909	10421507
chr2	10409583	10417820	10409583	10411006	10416453	10417820	93	---	---	---	---	10416226	10416252	+	70	10409591	10417818
chr2	10421498	10442494	10421509	10421976	10442016	10442479	93	10421493	10421497	10442495	10442499	10422932	10422956	-	72	---	---
chr2	10426922	10435459	10426922	10428163	10434202	10435459	98	---	---	---	---	10428401	10428434	-	79	10426922	10435457
chr2	10450090	10459638	10450096	10451423	10458296	10459623	99	10450085	10450089	10459639	10459643	10457977	10457988	+	91	10450090	10459630
chr2	10471921	10488973	10471926	10472121	10488767	10488962	99	10471916	10471920	10488974	10488978	10472855	10472868	-	78	10471926	10488971
chr2	10474093	10483510	10474093	10475400	10482225	10483510	97	---	---	---	---	10475583	10475595	-	100	10474093	10483505
chr2	10528356	10538514	10528356	10531605	10535311	10538514	97	---	---	---	---	10535153	10535251	+	76	10528356	10538502
chr2	10539739	10548658	10539739	10540962	10547393	10548658	96	---	---	---	---	10547122	10547155	+	79	10539740	10548656
chr2	10552235	10561306	10552235	10556161	10557378	10561306	99	---	---	---	---	10556214	10556254	-	78	10552235	10561304
chr2	10564307	10577804	10564307	10565681	10576431	10577804	98	---	---	---	---	10575996	10576010	+	73	10564307	10577802
chr2	10585036	10589835	10585036	10585681	10589169	10589835	91	---	---	---	---	10589011	10589022	+	75	10585040	10589833
chr2	10639358	10647849	10639358	10640521	10646588	10647849	88	---	---	---	---	10646317	10646350	+	82	10639363	10647847
chr2	10690973	10710098	10690982	10692223	10708830	10710091	92	10690968	10690972	10710099	10710103	10708078	10708139	+	74	10690980	10710089
chr2	10698332	10707658	10698332	10699623	10706366	10707658	94	---	---	---	---	10706028	10706049	+	77	10698332	10707656
chr2	10728080	10742825	10728080	10728348	10742557	10742825	98	---	---	---	---	10728995	10729017	-	73	10728080	10742823
chr2	10732449	10741239	10732449	10734082	10739606	10741239	99	---	---	---	---	10739370	10739382	+	92	10732451	10741237
chr2	10753154	10761422	10753154	10755105	10759471	10761422	99	---	---	---	---	10759272	10759295	+	70	10753155	10761419
chr2	10809293	10818810	10809293	10810601	10817482	10818810	97	---	---	---	---	10810929	10810945	-	76	10809293	10818808
chr2	10832283	10838359	10832283	10833050	10837595	10838359	97	---	---	---	---	10837515	10837529	+	73	10832283	10838355
chr2	10850361	10859355	10850361	10851632	10858082	10859355	99	---	---	---	---	10851883	10851916	-	85	10850361	10859353
chr2	10850869	10859311	10850869	10851588	10858592	10859311	99	---	---	---	---	10858441	10858484	+	77	10850871	10859307
chr2	10880049	10886489	10880049	10881466	10885072	10886489	99	---	---	---	---	10884902	10884940	+	79	10880049	10886486
chr2	10918840	10927433	10918840	10919486	10926804	10927433	92	---	---	---	---	10926656	10926700	+	71	10918843	10927429
chr2	10928399	10942463	10928399	10929026	10941836	10942463	99	---	---	---	---	10929556	10929575	-	70	10928399	10942461
chr2	10947763	10959240	10947766	10950947	10956049	10959231	98	10947757	10947762	10959241	10959246	10955802	10955824	+	73	10947775	10959237
chr2	10966686	10971894	10966686	10966856	10971724	10971894	98	---	---	---	---	10971513	10971535	+	78	10966704	10971892
chr2	10982044	10989338	10982054	10982698	10988680	10989324	99	10982038	10982043	10989339	10989344	10982982	10982998	-	70	10982044	10989331
chr2	10990320	10995000	10990320	10992622	10992872	10995000	86	---	---	---	---	10992814	10992828	+	73	---	---
chr2	10992622	11006673	10992622	10993254	11006041	11006673	96	---	---	---	---	11005452	11005480	+	72	---	---
chr2	10994992	11007985	10994995	10995385	11007585	11007976	91	10994987	10994991	11007986	11007990	10995965	10995978	-	92	---	---
chr2	11028937	11044693	11028937	11029328	11044302	11044693	98	---	---	---	---	11029935	11029951	-	76	---	---
chr2	11095105	11103699	11095120	11096630	11102187	11103688	93	11095100	11095104	11103700	11103704	11102005	11102032	+	75	11095112	11103693
chr2	11105188	11121715	11105188	11105463	11121440	11121715	95	---	---	---	---	11105985	11105996	-	91	11105192	11121706
chr2	11111006	11120390	11111006	11112318	11119098	11120390	96	---	---	---	---	11118903	11118915	+	100	11111007	11120388
chr2	11121715	11128700	11121715	11122774	11127640	11128700	94	---	---	---	---	11127493	11127518	+	76	11121715	11128698
chr2	11133486	11139421	11133486	11136450	11136457	11139421	99	---	---	---	---	---	---	0	--	---	---
chr2	11145726	11160951	11145726	11147069	11159575	11160951	91	---	---	---	---	11159095	11159161	+	80	11145726	11160948
chr2	11181594	11195258	11181594	11185718	11191155	11195258	89	---	---	---	---	11185856	11185868	-	76	---	---
chr2	11185717	11201624	11185717	11187127	11200213	11201624	98	---	---	---	---	11199603	11199626	+	91	11185717	11201622
chr2	11190353	11199851	11190362	11191688	11198521	11199847	99	11190348	11190352	11199852	11199856	11198200	11198211	+	91	11190358	11199843
chr2	11195566	11206126	11195566	11199845	11201938	11206126	89	---	---	---	---	11201857	11201874	+	72	11195568	11206124
chr2	11196529	11205729	11196529	11199446	11202898	11205729	87	---	---	---	---	11199454	11199481	-	89	---	---
chr2	11206126	11216409	11206126	11206264	11216271	11216409	98	---	---	---	---	11206597	11206608	-	91	11206130	11216403
chr2	11215112	11217513	11215112	11215389	11217238	11217513	89	---	---	---	---	11215392	11215403	-	83	11215124	11217511
chr2	11220311	11225425	11220313	11220421	11225315	11225423	98	11220306	11220310	11225426	11225430	11225158	11225179	+	77	11220313	11225421
chr2	11228473	11238569	11228473	11228917	11238124	11238569	92	---	---	---	---	11229189	11229227	-	71	11228473	11238567
chr2	11239264	11251579	11239264	11239744	11251099	11251579	97	---	---	---	---	11240023	11240045	-	82	11239264	11251577
chr2	11272415	11281368	11272415	11273666	11280099	11281368	97	---	---	---	---	11273904	11273937	-	82	11272415	11281366
chr2	11291551	11304276	11291558	11294608	11301221	11304261	98	11291546	11291550	11304277	11304281	11301063	11301082	+	85	11291561	11304258
chr2	11304359	11312743	11304359	11307763	11309340	11312743	97	---	---	---	---	11309240	11309292	+	79	11304365	11312740
chr2	11347104	11356441	11347104	11348344	11355201	11356441	99	---	---	---	---	11354889	11354900	+	91	11347104	11356439
chr2	11352716	11361997	11352716	11355986	11358779	11361997	91	---	---	---	---	11356011	11356076	-	72	---	---
chr2	11401379	11410379	11401379	11402646	11409113	11410379	99	---	---	---	---	11402912	11402945	-	73	11401379	11410377
chr2	11430478	11448292	11430478	11431078	11447651	11448292	92	---	---	---	---	11431661	11431681	-	85	11430478	11448288
chr2	11434061	11443590	11434066	11435390	11442254	11443578	99	11434056	11434060	11443591	11443595	11435682	11435734	-	71	11434066	11443576
chr2	11477314	11486476	11477314	11478714	11485118	11486476	93	---	---	---	---	11478990	11479009	-	85	---	---
chr2	11546621	11549178	11546626	11546862	11548950	11549172	89	11546616	11546620	11549179	11549183	11546950	11546967	-	83	---	---
chr2	11581661	11590613	11581667	11582906	11589343	11590602	97	11581655	11581660	11590614	11590619	11589071	11589104	+	82	11581667	11590600
chr2	11585822	11599376	11585824	11587154	11598044	11599374	93	11585817	11585821	11599377	11599381	11597514	11597538	+	80	---	---
chr2	11599372	11608555	11599374	11602859	11605060	11608548	99	11599367	11599371	11608556	11608560	11604950	11604964	+	86	11599375	11608553
chr2	11690354	11711872	11690354	11692038	11710188	11711872	98	---	---	---	---	11709466	11709485	+	75	11690357	11711870
chr2	11699862	11709306	11699862	11701164	11707992	11709306	98	---	---	---	---	11707793	11707805	+	100	11699862	11709304
chr2	11714300	11730631	11714300	11715448	11729482	11730631	98	---	---	---	---	11716001	11716017	-	70	11714305	11730617
chr2	11723494	11731102	11723494	11723970	11730626	11731102	97	---	---	---	---	11724275	11724286	-	91	11723496	11731100
chr2	11740242	11749365	11740242	11741166	11748422	11749365	97	---	---	---	---	11748064	11748092	+	82	11740246	11749363
chr2	11742647	11755236	11742660	11744979	11752914	11755233	94	11742642	11742646	11755237	11755241	11745222	11745237	-	93	11742648	11755220
chr2	11742661	11753787	11742667	11743532	11752921	11753786	95	11742656	11742660	11753788	11753792	11743797	11743823	-	74	---	---
chr2	11748052	11751482	11748052	11749365	11750167	11751482	87	---	---	---	---	---	---	0	--	11748052	11751480
chr2	11759623	11775137	11759623	11760362	11774397	11775137	97	---	---	---	---	11773697	11773719	+	86	---	---
chr2	11763898	11773464	11763913	11765251	11772108	11773450	99	11763893	11763897	11773465	11773469	11765561	11765572	-	91	11763905	11773455
chr2	11785850	11806735	11785850	11786432	11806153	11806735	99	---	---	---	---	11805241	11805270	+	70	11785851	11806733
chr2	11792225	11803760	11792227	11794671	11801320	11803756	99	11792220	11792224	11803761	11803765	11794903	11794926	-	75	11792227	11803754
chr2	11841251	11854948	11841251	11842931	11853325	11854948	95	---	---	---	---	11843348	11843364	-	70	11841251	11854946
chr2	11876403	11881028	11876403	11876568	11880864	11881028	98	---	---	---	---	11880714	11880735	+	81	11876409	11881026
chr2	11883314	11891981	11883314	11884487	11890775	11891981	94	---	---	---	---	11884709	11884734	-	80	11883314	11891978
chr2	11883314	11891749	11883314	11884257	11890775	11891749	93	---	---	---	---	11884452	11884473	-	86	---	---
chr2	11897274	11910000	11897274	11898722	11908500	11910000	95	---	---	---	---	11899064	11899126	-	76	11897274	11909999
chr2	11999133	12008392	11999133	12000371	12007154	12008392	99	---	---	---	---	12006883	12006894	+	91	11999135	12008390
chr2	12016164	12025154	12016175	12017431	12023883	12025142	99	12016159	12016163	12025155	12025159	12023611	12023644	+	79	12016165	12025146
chr2	12030712	12040267	12030712	12031301	12039678	12040267	99	---	---	---	---	12039259	12039282	+	70	12030713	12040264
chr2	12074660	12093045	12074660	12075033	12092634	12093045	87	---	---	---	---	12091798	12091828	+	74	---	---
chr2	12076193	12085662	12076193	12077533	12084354	12085662	95	---	---	---	---	12084035	12084046	+	91	12076194	12085660
chr2	12093036	12105462	12093045	12093524	12104977	12105456	97	12093030	12093035	12105463	12105468	12093834	12093883	-	70	12093045	12105454
chr2	12123333	12126958	12123333	12124082	12126210	12126958	96	---	---	---	---	12126121	12126138	+	72	12123335	12126956
chr2	12138779	12153139	12138779	12139408	12152510	12153139	99	---	---	---	---	12151854	12151872	+	78	12138779	12153136
chr2	12166685	12174876	12166685	12168280	12173266	12174876	97	---	---	---	---	12173073	12173100	+	71	12166685	12174874
chr2	12178118	12193074	12178118	12179430	12191737	12193071	92	12178113	12178117	12193075	12193079	12179992	12180044	-	71	12178118	12193073
chr2	12195100	12201712	12195100	12195910	12200934	12201712	88	---	---	---	---	12195986	12196012	-	74	12195101	12201706
chr2	12202755	12223464	12202755	12203837	12222384	12223464	93	---	---	---	---	12204700	12204734	-	77	---	---
chr2	12255133	12267775	12255133	12256607	12266280	12267775	98	---	---	---	---	12256954	12257016	-	76	12255133	12267773
chr2	12339503	12351133	12339503	12340881	12349677	12351133	92	---	---	---	---	12349556	12349573	+	72	---	---
chr2	12360003	12366659	12360003	12363278	12363329	12366659	95	---	---	---	---	---	---	0	--	---	---
chr2	12361606	12366042	12361606	12362717	12364932	12366042	97	---	---	---	---	12362791	12362807	-	76	---	---
chr2	12381544	12396200	12381544	12382715	12395027	12396197	96	12381537	12381543	12396201	12396207	12383274	12383302	-	72	---	---
chr2	12381567	12395397	12381567	12381915	12395050	12395397	95	---	---	---	---	12382514	12382528	-	73	---	---
chr2	12433538	12447027	12433553	12433887	12446697	12447021	89	12433533	12433537	12447028	12447032	12446593	12446629	+	72	12433548	12447015
chr2	12463775	12477821	12463777	12465574	12476013	12477810	99	12463769	12463774	12477822	12477827	12475581	12475597	+	70	12463780	12477808
chr2	12499836	12514422	12499842	12499965	12514287	12514410	99	12499830	12499835	12514423	12514428	12513599	12513649	+	70	12499839	12514407
chr2	12502498	12512014	12502513	12503817	12510698	12512011	97	12502493	12502497	12512015	12512019	12510381	12510392	+	91	12502499	12512009
chr2	12502739	12511353	12502751	12503162	12510936	12511338	97	12502734	12502738	12511354	12511358	12503427	12503454	-	89	12502744	12511348
chr2	12514962	12517066	12514962	12515510	12516500	12517066	89	---	---	---	---	---	---	0	--	12514969	12517062
chr2	12529802	12535026	12529815	12530532	12534302	12535020	99	12529795	12529801	12535027	12535033	12530670	12530681	-	75	12529804	12535018
chr2	12567958	12576626	12567958	12569070	12575478	12576626	91	---	---	---	---	12569351	12569379	-	79	12567958	12576623
chr2	12581551	12594513	12581551	12583227	12592919	12594513	93	---	---	---	---	12592486	12592500	+	73	12581552	12594509
chr2	12605958	12624030	12605958	12606656	12623332	12624030	97	---	---	---	---	12622634	12622649	+	75	---	---
chr2	12609460	12618209	12609460	12610504	12617163	12618209	91	---	---	---	---	12610810	12610837	-	75	12609461	12618204
chr2	12613670	12622539	12613670	12614379	12621829	12622539	93	---	---	---	---	12621456	12621503	+	72	---	---
chr2	12617043	12630853	12617043	12618498	12629398	12630853	96	---	---	---	---	12629241	12629261	+	85	---	---
chr2	12625579	12635010	12625579	12626888	12633702	12635010	98	---	---	---	---	12633504	12633516	+	100	12625579	12635008
chr2	12676023	12684992	12676027	12677281	12683715	12684984	97	12676017	12676022	12684993	12684998	12677520	12677553	-	82	12676025	12684982
chr2	12686063	12693294	12686063	12686243	12693114	12693294	96	---	---	---	---	12686574	12686587	-	85	12686067	12693289
chr2	12700174	12715059	12700174	12703490	12711739	12715059	89	---	---	---	---	12711334	12711351	+	83	12700175	12715044
chr2	12700441	12714635	12700443	12703061	12712008	12714630	89	12700436	12700440	12714636	12714640	12711560	12711583	+	87	12700443	12714624
chr2	12726984	12744668	12726984	12727585	12744067	12744668	98	---	---	---	---	12743461	12743484	+	79	12726984	12744662
chr2	12729418	12737599	12729418	12732943	12734070	12737599	99	---	---	---	---	12733976	12734016	+	75	12729418	12737597
chr2	12770043	12788685	12770043	12772582	12786195	12788685	95	---	---	---	---	12773224	12773237	-	71	12770043	12788677
chr2	12775187	12784789	12775196	12776502	12783437	12784782	95	12775180	12775186	12784790	12784796	12776829	12776848	-	80	12775196	12784783
chr2	12792651	12800111	12792651	12793363	12799377	12800111	92	---	---	---	---	12793644	12793664	-	85	12792656	12800109
chr2	12807198	12827420	12807198	12810407	12824258	12827420	86	---	---	---	---	12811060	12811080	-	80	12807201	12827416
chr2	12810407	12823969	12810407	12814013	12820368	12823969	99	---	---	---	---	12814264	12814331	-	75	12810407	12823961
chr2	12845479	12863871	12845479	12846038	12863309	12863871	98	---	---	---	---	12862822	12862880	+	72	12845479	12863862
chr2	12856019	12866735	12856019	12858869	12863866	12866735	97	---	---	---	---	12863640	12863659	+	75	12856026	12866733
chr2	12878615	12899137	12878615	12880309	12897460	12899137	97	---	---	---	---	12896851	12896869	+	84	12878615	12899135
chr2	12881527	12888912	12881527	12882178	12888261	12888912	99	---	---	---	---	12887959	12887976	+	72	12881527	12888910
chr2	12918062	12929726	12918062	12918558	12929230	12929726	98	---	---	---	---	12928927	12928972	+	73	12918065	12929724
chr2	12930396	12951578	12930396	12931693	12950212	12951578	90	---	---	---	---	12932488	12932518	-	70	---	---
chr2	12934155	12943261	12934155	12935499	12941934	12943261	97	---	---	---	---	12941663	12941696	+	82	12934156	12943259
chr2	12974019	12985797	12974019	12974494	12985322	12985797	99	---	---	---	---	12984933	12984982	+	70	12974019	12985795
chr2	12986452	13002692	12986452	12986691	13002457	13002692	96	---	---	---	---	13001823	13001835	+	76	12986452	13002683
chr2	12992293	13007732	12992293	12993107	13006919	13007732	88	---	---	---	---	12993739	12993780	-	80	12992305	13007730
chr2	13002681	13010903	13002688	13006163	13007416	13010897	99	13002676	13002680	13010904	13010908	13007331	13007366	+	75	13002692	13010895
chr2	13014344	13029318	13014344	13018701	13024960	13029318	98	---	---	---	---	13018904	13018920	-	94	13014347	13029316
chr2	13030179	13050767	13030185	13031435	13049515	13050766	97	13030173	13030178	13050768	13050773	13048965	13048989	+	72	13030185	13050764
chr2	13033153	13044814	13033153	13033631	13044336	13044814	97	---	---	---	---	13044028	13044078	+	78	13033156	13044812
chr2	13053593	13062679	13053593	13054765	13061526	13062679	90	---	---	---	---	13055074	13055099	-	80	13053593	13062676
chr2	13086443	13104397	13086443	13088929	13102003	13104397	88	---	---	---	---	13101398	13101416	+	78	---	---
chr2	13096621	13108348	13096621	13097102	13107867	13108348	98	---	---	---	---	13107562	13107610	+	83	13096624	13108346
chr2	13112339	13128797	13112339	13112741	13128415	13128797	87	---	---	---	---	13113494	13113525	-	71	13112341	13128787
chr2	13118088	13126987	13118088	13119337	13125738	13126987	95	---	---	---	---	13119575	13119608	-	82	13118088	13126985
chr2	13137353	13148034	13137353	13140971	13144418	13148034	88	---	---	---	---	13144333	13144378	+	71	13137354	13148024
chr2	13143366	13149539	13143366	13143632	13149272	13149538	99	13143361	13143365	13149540	13149544	13148998	13149016	+	78	13143366	13149538
chr2	13158971	13177638	13158971	13160280	13176308	13177638	98	---	---	---	---	13175527	13175540	+	100	13158971	13177636
chr2	13160488	13172766	13160488	13165127	13168133	13172766	94	---	---	---	---	13167983	13168014	+	78	---	---
chr2	13202686	13207909	13202686	13202952	13207643	13207909	98	13202678	13202685	13207910	13207917	13207589	13207607	+	89	13202686	13207907
chr2	13218799	13224484	13218799	13219445	13223838	13224484	97	---	---	---	---	13223739	13223770	+	75	---	---
chr2	13235877	13256895	13235889	13239094	13253683	13256891	96	13235872	13235876	13256896	13256900	13239720	13239805	-	90	13235877	13256888
chr2	13241199	13252642	13241199	13241671	13252170	13252642	98	---	---	---	---	13251865	13251910	+	71	13241199	13252640
chr2	13261499	13266755	13261499	13262050	13266204	13266755	98	---	---	---	---	13262243	13262258	-	75	13261502	13266753
chr2	13301936	13310375	13301936	13303603	13308752	13310375	94	---	---	---	---	13308495	13308524	+	76	13301945	13310366
chr2	13310456	13315681	13310463	13310819	13315296	13315675	93	13310451	13310455	13315682	13315686	13315072	13315090	+	73	13310463	13315675
chr2	13330522	13340514	13330525	13334015	13336972	13340503	95	13330513	13330521	13340515	13340523	13334079	13334108	-	73	13330522	13340509
chr2	13345400	13356996	13345400	13345875	13356521	13356996	96	---	---	---	---	13346100	13346150	-	80	13345400	13356994
chr2	13367360	13378056	13367360	13369401	13376018	13378056	85	---	---	---	---	13375998	13376009	+	75	---	---
chr2	13383652	13386331	13383652	13383793	13386192	13386331	85	---	---	---	---	13383842	13383854	-	76	---	---
chr2	13395767	13409033	13395767	13397034	13407823	13409033	93	---	---	---	---	13397519	13397573	-	81	---	---
chr2	13409746	13431352	13409746	13411255	13429729	13431352	91	---	---	---	---	13428823	13428850	+	78	13409746	13431350
chr2	13420245	13429654	13420246	13420836	13429056	13429646	99	13420239	13420244	13429655	13429660	13428823	13428850	+	78	13420246	13429643
chr2	13436352	13449155	13436356	13436890	13448606	13449140	88	13436347	13436351	13449156	13449160	13437301	13437325	-	92	---	---
chr2	13440950	13448246	13440950	13441613	13447572	13448246	94	---	---	---	---	13447313	13447335	+	78	13440951	13448244
chr2	13463740	13472000	13463740	13464262	13471475	13472000	96	---	---	---	---	13464601	13464623	-	82	---	---
chr2	13477573	13486345	13477573	13478813	13485122	13486345	93	---	---	---	---	13479051	13479083	-	81	13477576	13486342
chr2	13505386	13526429	13505398	13506847	13524932	13526416	94	13505380	13505385	13526430	13526435	13507370	13507385	-	81	13505392	13526425
chr2	13511337	13520718	13511337	13512630	13519408	13520718	97	---	---	---	---	13519089	13519100	+	91	13511337	13520716
chr2	13556153	13563044	13556153	13557834	13561381	13563044	98	---	---	---	---	13561217	13561249	+	78	13556153	13563042
chr2	13608740	13618214	13608741	13610063	13616891	13618214	99	13608729	13608739	13618215	13618225	13610367	13610378	-	91	13608743	13618212
chr2	13618699	13623066	13618699	13619052	13622716	13623066	86	---	---	---	---	13619130	13619142	-	92	13618706	13623060
chr2	13651775	13665398	13651775	13653403	13663770	13665398	99	---	---	---	---	13663338	13663354	+	70	13651778	13665395
chr2	13792556	13801502	13792556	13793808	13800248	13801502	99	---	---	---	---	13799976	13800009	+	79	13792556	13801498
chr2	13803042	13822066	13803042	13804397	13820741	13822066	97	---	---	---	---	13820028	13820042	+	86	13803043	13822064
chr2	13808339	13817284	13808339	13809086	13816556	13817284	97	---	---	---	---	13816329	13816356	+	89	13808340	13817282
chr2	13833539	13843058	13833539	13834864	13841733	13843058	99	---	---	---	---	13835058	13835070	-	100	13833540	13843055
chr2	13861055	13882758	13861055	13862622	13881134	13882758	95	---	---	---	---	13880409	13880428	+	75	13861055	13882756
chr2	13862868	13872398	13862868	13864195	13871072	13872398	99	---	---	---	---	13870873	13870885	+	100	13862868	13872395
chr2	13884102	13890579	13884102	13885108	13889591	13890579	97	---	---	---	---	13889366	13889381	+	75	13884103	13890577
chr2	13902618	13916837	13902618	13904296	13915161	13916837	99	---	---	---	---	13914730	13914744	+	73	13902621	13916835
chr2	13927930	13937473	13927935	13929271	13936149	13937467	97	13927924	13927929	13937474	13937479	13929574	13929585	-	91	13927935	13937470
chr2	13965445	13974934	13965460	13966752	13973601	13974924	91	13965440	13965444	13974935	13974939	13967058	13967083	-	76	13965447	13974926
chr2	13965576	13974323	13965576	13966149	13973717	13974323	87	---	---	---	---	13966444	13966464	-	76	---	---
chr2	13977898	13997317	13977898	13981884	13993401	13997317	85	---	---	---	---	13982280	13982291	-	83	13977901	13997313
chr2	13979508	13996093	13979508	13980657	13994954	13996093	89	---	---	---	---	13981347	13981372	-	80	13979513	13996083
chr2	13981869	13991015	13981878	13983214	13989639	13991001	93	13981863	13981868	13991016	13991021	13989371	13989404	+	82	13981883	13991009
chr2	13981965	13990325	13981965	13982539	13989726	13990325	88	---	---	---	---	13982767	13982852	-	70	13981968	13990318
chr2	13991000	13998468	13991000	13992163	13997310	13998468	86	---	---	---	---	---	---	0	--	---	---
chr2	14019509	14031135	14019518	14020993	14029660	14031133	96	14019504	14019508	14031136	14031140	14029262	14029321	+	76	14019515	14031131
chr2	14039504	14051061	14039504	14040984	14049466	14051061	91	---	---	---	---	14049067	14049102	+	75	14039504	14051059
chr2	14054576	14063551	14054576	14055839	14062269	14063551	97	---	---	---	---	14062003	14062036	+	85	14054581	14063549
chr2	14064932	14074273	14064932	14065518	14073687	14074273	99	---	---	---	---	14065723	14065750	-	78	14064934	14074271
chr2	14092160	14097981	14092160	14092265	14097876	14097981	95	---	---	---	---	14092516	14092546	-	70	14092163	14097979
chr2	14106591	14126122	14106591	14107057	14125656	14126122	97	---	---	---	---	14107781	14107806	-	73	---	---
chr2	14107452	14115778	14107452	14110955	14112356	14115778	96	---	---	---	---	14112262	14112302	+	78	14107452	14115775
chr2	14137236	14142381	14137236	14137622	14141995	14142381	94	---	---	---	---	14137683	14137699	-	88	14137236	14142379
chr2	14198196	14218012	14198196	14199230	14216977	14218012	97	---	---	---	---	14216091	14216106	+	75	---	---
chr2	14201487	14213006	14201487	14205284	14209221	14213006	97	---	---	---	---	14205419	14205458	-	82	14201503	14213003
chr2	14218003	14236634	14218012	14219301	14235314	14236625	94	14217998	14218002	14236635	14236639	14219985	14219999	-	86	14218004	14236632
chr2	14222790	14232251	14222803	14224116	14230952	14232240	97	14222785	14222789	14232252	14232256	14224302	14224314	-	100	14222797	14232249
chr2	14222803	14232152	14222803	14224028	14230952	14232152	97	---	---	---	---	14224302	14224314	-	100	14222804	14232150
chr2	14246550	14255302	14246550	14247325	14254580	14255302	88	---	---	---	---	14254217	14254241	+	72	14246557	14255300
chr2	14276059	14285596	14276072	14277393	14284271	14285592	99	14276052	14276058	14285597	14285603	14277685	14277737	-	71	14276061	14285590
chr2	14316512	14330501	14316512	14317147	14329866	14330501	98	---	---	---	---	14329318	14329337	+	70	14316513	14330500
chr2	14335817	14340947	14335817	14336843	14339903	14340947	93	---	---	---	---	14336974	14336995	-	77	---	---
chr2	14349464	14366546	14349464	14350662	14365332	14366546	93	---	---	---	---	14351303	14351321	-	73	14349465	14366540
chr2	14385914	14394962	14385914	14387043	14393818	14394962	94	---	---	---	---	14387369	14387382	-	78	14385914	14394956
chr2	14397842	14400886	14397844	14398738	14399981	14400874	95	14397837	14397841	14400887	14400891	---	---	0	--	---	---
chr2	14437384	14442019	14437384	14439699	14439704	14442019	99	---	---	---	---	---	---	0	--	---	---
chr2	14452957	14462453	14452972	14454297	14461119	14462444	99	14452952	14452956	14462454	14462458	14454585	14454606	-	72	14452961	14462438
chr2	14472855	14479986	14472855	14473545	14479295	14479986	98	---	---	---	---	14473711	14473811	-	70	14472855	14479983
chr2	14481862	14490862	14481862	14482873	14489828	14490862	94	---	---	---	---	14482998	14483027	-	83	14481876	14490851
chr2	14494751	14508916	14494751	14495375	14508292	14508916	99	---	---	---	---	14507734	14507754	+	71	14494752	14508914
chr2	14532035	14541508	14532035	14534805	14538743	14541508	99	---	---	---	---	---	---	0	--	14532047	14541506
chr2	14544671	14549410	14544671	14545533	14548554	14549410	86	---	---	---	---	14548426	14548441	+	75	14544684	14549408
chr2	14549558	14558891	14549561	14550836	14557574	14558880	95	14549553	14549557	14558892	14558896	14557237	14557258	+	77	14549562	14558878
chr2	14559622	14572387	14559622	14560238	14571772	14572387	97	---	---	---	---	14571219	14571235	+	76	---	---
chr2	14594099	14613052	14594099	14597264	14609842	14613052	97	---	---	---	---	14609275	14609293	+	78	14594109	14613042
chr2	14600885	14609845	14600885	14602124	14608589	14609845	98	---	---	---	---	14608318	14608351	+	82	14600886	14609840
chr2	14621819	14642252	14621819	14621988	14642083	14642252	98	---	---	---	---	14622913	14622928	-	87	14621823	14642250
chr2	14632323	14643234	14632331	14632618	14642935	14643222	88	14632318	14632322	14643235	14643239	14642548	14642577	+	73	---	---
chr2	14632724	14641596	14632724	14633467	14640851	14641596	93	---	---	---	---	14633797	14633837	-	70	14632726	14641594
chr2	14636451	14642918	14636451	14637116	14642252	14642918	89	---	---	---	---	---	---	0	--	14636463	14642907
chr2	14642912	14654680	14642912	14643386	14654206	14654680	98	---	---	---	---	14653898	14653946	+	83	14642912	14654678
chr2	14662772	14673348	14662772	14663494	14672651	14673348	91	---	---	---	---	14672333	14672350	+	72	14662774	14673345
chr2	14663594	14671803	14663605	14663788	14671612	14671795	99	14663588	14663593	14671804	14671809	14671224	14671255	+	75	14663605	14671793
chr2	14703906	14713519	14703910	14704491	14712923	14713504	99	14703901	14703905	14713520	14713524	14712689	14712716	+	75	14703908	14713514
chr2	14727811	14738424	14727811	14732070	14734164	14738424	92	---	---	---	---	---	---	0	--	14727811	14738417
chr2	14733722	14745449	14733722	14734198	14744973	14745449	99	---	---	---	---	14744666	14744713	+	81	14733722	14745446
chr2	14761639	14770992	14761639	14762875	14769752	14770992	99	---	---	---	---	14769437	14769448	+	91	14761639	14770990
chr2	14800589	14808499	14800589	14803936	14805153	14808499	99	---	---	---	---	14805053	14805099	+	72	14800589	14808497
chr2	14817108	14834575	14817108	14818582	14833110	14834575	96	---	---	---	---	14819237	14819277	-	82	14817108	14834571
chr2	14867090	14886026	14867090	14868405	14884730	14886026	97	---	---	---	---	14869167	14869185	-	78	14867090	14886024
chr2	14869585	14878349	14869585	14871892	14876042	14878349	91	---	---	---	---	14875837	14875853	+	70	---	---
chr2	14873535	14883049	14873535	14874862	14881721	14883049	99	---	---	---	---	14881412	14881423	+	91	14873543	14883047
chr2	14873652	14882577	14873652	14874390	14881839	14882577	100	---	---	---	---	14874741	14874762	-	86	---	---
chr2	14879998	14885347	14879998	14882373	14883049	14885347	86	---	---	---	---	---	---	0	--	14880003	14885341
chr2	14906931	14916102	14906931	14907232	14915801	14916102	99	---	---	---	---	14915554	14915573	+	80	14906931	14916097
chr2	14928927	14936929	14928927	14929105	14936770	14936929	87	---	---	---	---	14929403	14929441	-	76	---	---
chr2	14936929	14956536	14936929	14938212	14955273	14956536	97	---	---	---	---	14954680	14954707	+	89	14936929	14956533
chr2	14942817	14953827	14942817	14944443	14952258	14953827	96	---	---	---	---	14944806	14944833	-	71	14942817	14953824
chr2	14961587	14970948	14961600	14962898	14969659	14970935	96	14961581	14961586	14970949	14970954	14963202	14963213	-	91	14961596	14970933
chr2	15016477	15022893	15016477	15017893	15021492	15022893	98	---	---	---	---	15021321	15021359	+	79	15016477	15022891
chr2	15048510	15058066	15048510	15049844	15056732	15058066	99	---	---	---	---	15056413	15056424	+	91	15048510	15058064
chr2	15078345	15084779	15078345	15079760	15083362	15084779	99	---	---	---	---	15079891	15079929	-	79	15078345	15084777
chr2	15107119	15116563	15107119	15108443	15115238	15116563	99	---	---	---	---	15114921	15114932	+	91	15107127	15116561
chr2	15117283	15126335	15117292	15118579	15125046	15126333	99	15117277	15117282	15126336	15126341	15118815	15118848	-	79	15117292	15126330
chr2	15141662	15150620	15141665	15142914	15149358	15150611	96	15141657	15141661	15150621	15150625	15143153	15143186	-	82	15141665	15150609
chr2	15142136	15150611	15142136	15142914	15149828	15150611	94	---	---	---	---	15143153	15143186	-	82	---	---
chr2	15151272	15160811	15151280	15152606	15159484	15160811	99	15151267	15151271	15160812	15160816	15159288	15159300	+	100	15151283	15160808
chr2	15173389	15188392	15173389	15177079	15185132	15188392	87	---	---	---	---	15177424	15177481	-	75	---	---
chr2	15200063	15209525	15200063	15201371	15208217	15209525	99	---	---	---	---	15208018	15208030	+	100	15200063	15209523
chr2	15228535	15238968	15228535	15229722	15237801	15238968	94	---	---	---	---	15237447	15237464	+	77	15228535	15238966
chr2	15246010	15259600	15246010	15247571	15258036	15259600	97	---	---	---	---	15257601	15257615	+	73	15246010	15259598
chr2	15292356	15301329	15292362	15293624	15300061	15301314	96	15292351	15292355	15301330	15301334	15293874	15293896	-	73	15292360	15301323
chr2	15335139	15353655	15335139	15336463	15352331	15353655	99	---	---	---	---	15337188	15337202	-	86	15335140	15353650
chr2	15341385	15357033	15341385	15342867	15355575	15357033	87	---	---	---	---	15343322	15343341	-	85	15341395	15357030
chr2	15353649	15361629	15353649	15354009	15361270	15361629	98	---	---	---	---	15354357	15354371	-	80	15353657	15361625
chr2	15372931	15392799	15372931	15374185	15391548	15392799	99	---	---	---	---	15374749	15374776	-	85	15372931	15392797
chr2	15374800	15385732	15374805	15378345	15382152	15385729	98	15374795	15374799	15385733	15385737	15378396	15378536	-	77	15374806	15385721
chr2	15402466	15418837	15402466	15403859	15417416	15418837	92	---	---	---	---	15404302	15404326	-	80	---	---
chr2	15404954	15417183	15404954	15405429	15416708	15417183	98	---	---	---	---	15416399	15416449	+	76	15404954	15417181
chr2	15419629	15429235	15419629	15420362	15428412	15429235	86	---	---	---	---	15420590	15420606	-	76	15419629	15429232
chr2	15453850	15470806	15453850	15456857	15467683	15470806	94	---	---	---	---	15457373	15457384	-	83	---	---
chr2	15467233	15471321	15467233	15467685	15470869	15471321	99	---	---	---	---	15467809	15467820	-	75	---	---
chr2	15470458	15475689	15470458	15471140	15474991	15475689	93	---	---	---	---	15471197	15471225	-	86	15470466	15475679
chr2	15475761	15491942	15475761	15476555	15491143	15491942	94	---	---	---	---	15490473	15490497	+	80	---	---
chr2	15479881	15487345	15479893	15480578	15486659	15487344	98	15479876	15479880	15487346	15487350	15480702	15480714	-	84	15479881	15487343
chr2	15491966	15499904	15491966	15493240	15498648	15499904	97	---	---	---	---	15498377	15498411	+	80	15491968	15499899
chr2	15502939	15512304	15502939	15503509	15511734	15512304	99	---	---	---	---	15511412	15511449	+	71	15502940	15512302
chr2	15514696	15522992	15514696	15517974	15519715	15522992	99	---	---	---	---	15519621	15519661	+	75	15514696	15522990
chr2	15545639	15557918	15545639	15548655	15554931	15557918	96	---	---	---	---	15548945	15548969	-	88	15545639	15557916
chr2	15560562	15578632	15560562	15561063	15578131	15578632	98	---	---	---	---	15577323	15577349	+	85	---	---
chr2	15570477	15579221	15570484	15571075	15578625	15579211	96	15570471	15570476	15579222	15579227	15578415	15578428	+	71	15570485	15579220
chr2	15591111	15600514	15591111	15592438	15599209	15600514	96	---	---	---	---	15592766	15592777	-	83	15591111	15600512
chr2	15600547	15608250	15600549	15601820	15606977	15608248	99	15600539	15600546	15608251	15608258	15602054	15602077	-	83	15600550	15608242
chr2	15609776	15622306	15609776	15610681	15621401	15622306	98	---	---	---	---	15621014	15621063	+	70	15609776	15622304
chr2	15645552	15659298	15645563	15647305	15657612	15659296	95	15645547	15645551	15659299	15659303	15647723	15647739	-	70	15645565	15659297
chr2	15671050	15675320	15671050	15671725	15674683	15675320	93	---	---	---	---	15674537	15674555	+	78	15671050	15675318
chr2	15685489	15696924	15685489	15685967	15696447	15696924	95	---	---	---	---	15696171	15696221	+	80	15685489	15696922
chr2	15698054	15710479	15698054	15700678	15707849	15710479	90	---	---	---	---	15707616	15707642	+	85	15698054	15710472
chr2	15701098	15722728	15701112	15703456	15720310	15722725	93	15701092	15701097	15722729	15722734	15719502	15719561	+	73	---	---
chr2	15710478	15719328	15710478	15711697	15718127	15719328	93	---	---	---	---	15717850	15717883	+	79	15710478	15719324
chr2	15742761	15753217	15742762	15743964	15751994	15753211	91	15742756	15742760	15753218	15753222	15744324	15744336	-	76	15742762	15753213
chr2	15774412	15788614	15774412	15775055	15787971	15788614	99	---	---	---	---	15775340	15775357	-	72	15774412	15788612
chr2	15779027	15785876	15779027	15779604	15785299	15785876	99	---	---	---	---	15785015	15785047	+	78	15779027	15785874
chr2	15796892	15805566	15796898	15797821	15804621	15805564	97	15796887	15796891	15805567	15805571	15798069	15798101	-	78	15796895	15805565
chr2	15814314	15823278	15814326	15815577	15821998	15823269	97	15814308	15814313	15823279	15823284	15815806	15815839	-	85	15814328	15823267
chr2	15814559	15823269	15814559	15815577	15822232	15823269	97	---	---	---	---	15815806	15815839	-	85	---	---
chr2	15837102	15846109	15837115	15838383	15844830	15846097	95	15837096	15837101	15846110	15846115	15844559	15844592	+	85	15837115	15846102
chr2	15847149	15854213	15847149	15848405	15852896	15854213	92	---	---	---	---	15848572	15848599	-	75	15847152	15854211
chr2	15858376	15867830	15858376	15860399	15865811	15867830	96	---	---	---	---	15860511	15860533	-	95	15858383	15867824
chr2	15898142	15909970	15898155	15898740	15909371	15909959	98	15898137	15898141	15909971	15909975	15898810	15898843	-	73	15898159	15909957
chr2	15911811	15923061	15911811	15914661	15920217	15923061	99	---	---	---	---	15914850	15914863	-	85	15911812	15923059
chr2	15940712	15950700	15940712	15944039	15947384	15950700	96	---	---	---	---	15947335	15947348	+	71	15940723	15950698
chr2	15952860	15964708	15952860	15954479	15963090	15964708	99	15952855	15952859	15964709	15964713	15954843	15954878	-	75	---	---
chr2	15984344	15995525	15984344	15985119	15994754	15995525	97	---	---	---	---	15994332	15994354	+	73	---	---
chr2	15985115	15990526	15985115	15985617	15990024	15990526	99	---	---	---	---	15985684	15985722	-	76	15985115	15990520
chr2	15992130	15997691	15992130	15992591	15997230	15997691	97	---	---	---	---	15997184	15997218	+	80	---	---
chr2	16001283	16006832	16001283	16001994	16006121	16006832	87	---	---	---	---	16006077	16006108	+	71	---	---
chr2	16011112	16027852	16011112	16011748	16027216	16027852	99	---	---	---	---	16026460	16026482	+	78	16011112	16027850
chr2	16016355	16025751	16016355	16017636	16024469	16025751	99	---	---	---	---	16024271	16024283	+	100	16016355	16025749
chr2	16031809	16040158	16031809	16035337	16036631	16040158	99	---	---	---	---	16035390	16035430	-	75	16031809	16040156
chr2	16041010	16049042	16041010	16041335	16048717	16049042	94	---	---	---	---	16041675	16041695	-	71	---	---
chr2	16053085	16065820	16053085	16053360	16065545	16065820	94	---	---	---	---	16064949	16064966	+	77	---	---
chr2	16056425	16065117	16056425	16057393	16064232	16065117	89	---	---	---	---	16057636	16057665	-	73	16056425	16065103
chr2	16115893	16135207	16115893	16119878	16131220	16135207	99	---	---	---	---	16120236	16120273	-	86	---	---
chr2	16124027	16133314	16124027	16128543	16128791	16133314	99	---	---	---	---	---	---	0	--	16124038	16133302
chr2	16153005	16162132	16153005	16154137	16160969	16162132	96	---	---	---	---	16154242	16154271	-	83	16153007	16162122
chr2	16169417	16181086	16169417	16169892	16180611	16181086	99	---	---	---	---	16170150	16170198	-	79	16169417	16181084
chr2	16184254	16197860	16184254	16185918	16196231	16197860	92	---	---	---	---	16195796	16195812	+	70	16184254	16197857
chr2	16222609	16226223	16222609	16222813	16226019	16226223	96	---	---	---	---	16225860	16225872	+	76	---	---
chr2	16223524	16238305	16223524	16224379	16237456	16238305	93	---	---	---	---	16224945	16224978	-	73	16223532	16238287
chr2	16230948	16236748	16230948	16231243	16236464	16236748	90	---	---	---	---	16236348	16236382	+	80	16230963	16236743
chr2	16246326	16263308	16246326	16249280	16260355	16263308	99	---	---	---	---	16259948	16259964	+	100	---	---
chr2	16247265	16261361	16247272	16247541	16261077	16261346	94	16247260	16247264	16261362	16261366	16248178	16248218	-	70	---	---
chr2	16251301	16258642	16251301	16251937	16258006	16258642	99	---	---	---	---	16257705	16257722	+	72	16251301	16258640
chr2	16263295	16272708	16263295	16264597	16271397	16272699	99	16263288	16263294	16272709	16272715	16264788	16264800	-	100	16263295	16272704
chr2	16323072	16329256	16323072	16323923	16328400	16329256	98	---	---	---	---	16328329	16328382	+	70	16323075	16329254
chr2	16359552	16368478	16359558	16360788	16367239	16368466	96	16359547	16359551	16368479	16368483	16361026	16361059	-	82	16359558	16368463
chr2	16372318	16381743	16372318	16373633	16380447	16381743	97	---	---	---	---	16380132	16380144	+	92	---	---
chr2	16425283	16433374	16425283	16426573	16432083	16433374	99	---	---	---	---	16426778	16426811	-	79	16425283	16433359
chr2	16471478	16490548	16471478	16472820	16489225	16490548	98	---	---	---	---	16488443	16488457	+	86	16471480	16490546
chr2	16473058	16482597	16473071	16474392	16481268	16482592	99	16473052	16473057	16482598	16482603	16474698	16474709	-	91	16473071	16482589
chr2	16473897	16482489	16473897	16474289	16482097	16482489	99	---	---	---	---	16474557	16474584	-	71	16473904	16482481
chr2	16482594	16503580	16482594	16488074	16498087	16503580	92	---	---	---	---	16497598	16497621	+	91	---	---
chr2	16496527	16506004	16496527	16497840	16504671	16506004	97	---	---	---	---	16504353	16504364	+	91	16496527	16506000
chr2	16507927	16529345	16507927	16509544	16527661	16529345	93	---	---	---	---	16510326	16510343	-	77	16507927	16529337
chr2	16533903	16541447	16533903	16534301	16541070	16541447	89	---	---	---	---	16540771	16540785	+	73	16533915	16541441
chr2	16535249	16540922	16535249	16535572	16540599	16540922	97	---	---	---	---	16535663	16535685	-	86	16535251	16540920
chr2	16567139	16581475	16567148	16567762	16580856	16581470	99	16567134	16567138	16581476	16581480	16568396	16568416	-	76	16567149	16581474
chr2	16592535	16606168	16592535	16592958	16605744	16606168	95	---	---	---	---	16593549	16593568	-	70	16592549	16606162
chr2	16606168	16615233	16606168	16607496	16613903	16615233	95	---	---	---	---	16607728	16607761	-	82	16606168	16615224
chr2	16620142	16628194	16620147	16622058	16626197	16628193	92	16620134	16620141	16628195	16628202	16622060	16622071	-	100	16620150	16628191
chr2	16629629	16639277	16629641	16631043	16637868	16639266	98	16629624	16629628	16639278	16639282	16637548	16637559	+	91	16629634	16639264
chr2	16661752	16666422	16661752	16662409	16665765	16666422	96	---	---	---	---	16665608	16665620	+	76	16661754	16666420
chr2	16666710	16675609	16666710	16667589	16674729	16675609	97	---	---	---	---	16674385	16674410	+	80	---	---
chr2	16680714	16701189	16680714	16682716	16699187	16701189	99	---	---	---	---	16698417	16698441	+	92	---	---
chr2	16689295	16698657	16689295	16690534	16697418	16698657	99	---	---	---	---	16697103	16697114	+	91	16689295	16698655
chr2	16710568	16716744	16710568	16710882	16716443	16716744	89	---	---	---	---	16716389	16716432	+	77	16710570	16716742
chr2	16723999	16733551	16723999	16725334	16732216	16733551	99	---	---	---	---	16731896	16731907	+	91	16723999	16733549
chr2	16738910	16751561	16738910	16740399	16750174	16751561	89	---	---	---	---	16740819	16740833	-	73	16738910	16751559
chr2	16801280	16810645	16801280	16802525	16809422	16810645	97	---	---	---	---	16809141	16809168	+	71	16801284	16810643
chr2	16831247	16843144	16831249	16834392	16839979	16843144	94	16831240	16831246	16843145	16843151	16839870	16839900	+	87	16831248	16843141
chr2	16846651	16861063	16846651	16847280	16860434	16861063	99	---	---	---	---	16847906	16847938	-	72	16846651	16861061
chr2	16877705	16883114	16877705	16878203	16882616	16883114	99	---	---	---	---	16878274	16878315	-	76	16877705	16883112
chr2	16909334	16918240	16909334	16910567	16917005	16918240	97	---	---	---	---	16916737	16916769	+	81	16909337	16918238
chr2	16934734	16946345	16934734	16937961	16943108	16946345	97	---	---	---	---	16943024	16943044	+	90	---	---
chr2	16962864	16973411	16962864	16964070	16972205	16973411	99	---	---	---	---	16964166	16964183	-	72	---	---
chr2	16992281	16999470	16992281	16993246	16998505	16999470	94	---	---	---	---	16993279	16993295	-	88	---	---
chr2	16999696	17008538	16999708	17000928	17007365	17008531	92	16999691	16999695	17008539	17008543	17007052	17007080	+	82	16999710	17008536
chr2	17016133	17025718	17016143	17016747	17025112	17025716	97	17016124	17016132	17025719	17025727	17024694	17024719	+	73	17016137	17025714
chr2	17029210	17040432	17029210	17032020	17037599	17040432	96	---	---	---	---	17037359	17037377	+	84	17029213	17040430
chr2	17081773	17085528	17081773	17081914	17085387	17085528	99	---	---	---	---	17082058	17082088	-	74	17081774	17085523
chr2	17089037	17096227	17089037	17090356	17094930	17096227	95	---	---	---	---	17090521	17090575	-	70	17089037	17096225
chr2	17110969	17125370	17110969	17111594	17124745	17125370	99	---	---	---	---	17124087	17124112	+	73	17110969	17125366
chr2	17127592	17141246	17127592	17131274	17137563	17141246	99	---	---	---	---	17131559	17131588	-	73	17127592	17141244
chr2	17159440	17168900	17159440	17160136	17168204	17168900	99	---	---	---	---	17167800	17167836	+	75	17159455	17168898
chr2	17180242	17189663	17180242	17181550	17188353	17189663	98	---	---	---	---	17181736	17181748	-	100	17180243	17189661
chr2	17208149	17217097	17208149	17209409	17215840	17217097	99	---	---	---	---	17209647	17209680	-	82	17208149	17217095
chr2	17248079	17257553	17248079	17249402	17256230	17257553	99	---	---	---	---	17249707	17249718	-	91	17248079	17257551
chr2	17248638	17257508	17248638	17249357	17256789	17257508	99	---	---	---	---	17256428	17256448	+	76	17248640	17257504
chr2	17276836	17296009	17276837	17277517	17295328	17296008	98	17276831	17276835	17296010	17296014	17294582	17294604	+	73	17276837	17296006
chr2	17280701	17292429	17280701	17282766	17290366	17292429	99	---	---	---	---	17283124	17283146	-	73	17280701	17292427
chr2	17306765	17316228	17306765	17308090	17314901	17316228	99	---	---	---	---	17314693	17314705	+	100	17306765	17316225
chr2	17344936	17351906	17344936	17345337	17351507	17351906	91	---	---	---	---	17351351	17351363	+	92	---	---
chr2	17352555	17366436	17352555	17354159	17364944	17366436	90	---	---	---	---	17354578	17354592	-	73	---	---
chr2	17368860	17381681	17368860	17370347	17380199	17381681	97	---	---	---	---	17370691	17370756	-	75	17368860	17381679
chr2	17391897	17405092	17391898	17392140	17404845	17405087	97	17391892	17391896	17405093	17405097	17404358	17404379	+	81	---	---
chr2	17411961	17419013	17411961	17412909	17418064	17419013	98	---	---	---	---	17417992	17418021	+	76	17411967	17419012
chr2	17419972	17429342	17419982	17420720	17428617	17429332	95	17419963	17419971	17429343	17429351	17428224	17428251	+	75	17419979	17429332
chr2	17431254	17438366	17431254	17431431	17438189	17438366	98	---	---	---	---	17437852	17437867	+	81	17431254	17438364
chr2	17449445	17456855	17449445	17450108	17456192	17456855	99	---	---	---	---	17455890	17455907	+	72	17449445	17456852
chr2	17463051	17476742	17463062	17467086	17472716	17476740	99	17463044	17463050	17476743	17476749	17472485	17472509	+	76	17463062	17476733
chr2	17481601	17495227	17481601	17484592	17492172	17495227	95	---	---	---	---	17484882	17484906	-	88	17481601	17495225
chr2	17514680	17518197	17514680	17514881	17517983	17518184	88	17514675	17514679	17518198	17518202	---	---	0	--	17514681	17518178
chr2	17530988	17540504	17530988	17532312	17539178	17540504	99	---	---	---	---	17532604	17532656	-	71	17530988	17540502
chr2	17545401	17552000	17545408	17546415	17550895	17551995	90	17545396	17545400	17552001	17552005	17546623	17546638	-	75	17545408	17551993
chr2	17562668	17576474	17562668	17564313	17574825	17576474	98	---	---	---	---	17564733	17564747	-	73	17562668	17576471
chr2	17580233	17588769	17580233	17581502	17587531	17588769	91	---	---	---	---	17581708	17581736	-	86	---	---
chr2	17607677	17621627	17607677	17609359	17620001	17621627	96	---	---	---	---	17609777	17609793	-	70	17607677	17621625
chr2	17633420	17655389	17633420	17634724	17654082	17655385	98	17633415	17633419	17655390	17655394	17635604	17635634	-	70	17633429	17655385
chr2	17643979	17655836	17643979	17644138	17655677	17655836	98	---	---	---	---	17655208	17655224	+	76	---	---
chr2	17691322	17705551	17691328	17693051	17703759	17705546	94	17691316	17691321	17705552	17705557	17693502	17693513	-	83	---	---
chr2	17778807	17800264	17778819	17780134	17798890	17800253	95	17778802	17778806	17800265	17800269	17780840	17780854	-	86	17778822	17800262
chr2	17782428	17794356	17782428	17782904	17793880	17794356	98	---	---	---	---	17793574	17793621	+	81	17782428	17794352
chr2	17802511	17811467	17802511	17803778	17810220	17811467	96	---	---	---	---	17804019	17804050	-	81	17802514	17811456
chr2	17820952	17834680	17820952	17821582	17834050	17834680	99	---	---	---	---	17822153	17822172	-	70	17820952	17834677
chr2	17844026	17857922	17844026	17845595	17856356	17857922	97	---	---	---	---	17855920	17855934	+	73	17844026	17857917
chr2	17862135	17870298	17862143	17862893	17869528	17870289	95	17862130	17862134	17870299	17870303	17863200	17863225	-	80	---	---
chr2	17871672	17885054	17871672	17873077	17883706	17885054	92	---	---	---	---	17873487	17873501	-	73	17871672	17885051
chr2	17886760	17894076	17886760	17887396	17893440	17894076	99	---	---	---	---	17887679	17887696	-	72	17886760	17894074
chr2	17903498	17912871	17903498	17904218	17912109	17912871	93	---	---	---	---	17911716	17911743	+	75	17903498	17912864
chr2	17922436	17943174	17922436	17922783	17942847	17943174	91	---	---	---	---	17941907	17941940	+	73	---	---
chr2	17936206	17955611	17936206	17936407	17955423	17955611	91	---	---	---	---	17936809	17936832	-	75	17936219	17955609
chr2	17943170	17954697	17943174	17945243	17952628	17954695	99	17943165	17943169	17954698	17954702	17952314	17952408	+	71	17943174	17954693
chr2	17960423	17970500	17960423	17960879	17970057	17970500	86	---	---	---	---	17969613	17969656	+	77	17960434	17970485
chr2	17972260	17984886	17972260	17973946	17983201	17984886	99	---	---	---	---	17974365	17974381	-	70	17972260	17984884
chr2	18012230	18017177	18012233	18012478	18016921	18017166	99	18012225	18012229	18017178	18017182	18012496	18012617	-	70	18012244	18017174
chr2	18027488	18034669	18027488	18028855	18033302	18034669	99	---	---	---	---	18033079	18033090	+	83	18027488	18034667
chr2	18039300	18049378	18039300	18042574	18046111	18049378	99	---	---	---	---	18045934	18046051	+	76	18039300	18049375
chr2	18058868	18067116	18058868	18059240	18066745	18067116	98	---	---	---	---	18066637	18066648	+	83	18058879	18067113
chr2	18071541	18081616	18071551	18072891	18080268	18081608	92	18071535	18071540	18081617	18081622	18079976	18079991	+	81	---	---
chr2	18106365	18120264	18106365	18108048	18118638	18120264	96	---	---	---	---	18108435	18108451	-	70	18106365	18120261
chr2	18132013	18140964	18132013	18133296	18139702	18140964	97	---	---	---	---	18139436	18139469	+	85	18132018	18140962
chr2	18197384	18218901	18197385	18198705	18217569	18218889	94	18197379	18197383	18218902	18218906	18199617	18199636	-	85	18197388	18218896
chr2	18206609	18215145	18206614	18208082	18213646	18215136	94	18206603	18206608	18215146	18215151	18213445	18213484	+	72	18206616	18215138
chr2	18222619	18232000	18222619	18223217	18231403	18232000	98	---	---	---	---	18231170	18231197	+	78	18222619	18231999
chr2	18243314	18257035	18243314	18247347	18253003	18257035	99	---	---	---	---	18247552	18247576	-	76	18243314	18257032
chr2	18295453	18300391	18295453	18295576	18300268	18300391	97	---	---	---	---	18295797	18295811	-	80	18295464	18300389
chr2	18333391	18342329	18333391	18334500	18341185	18342329	91	---	---	---	---	18334542	18334560	-	84	---	---
chr2	18342331	18349705	18342331	18342976	18349060	18349705	99	---	---	---	---	18343261	18343278	-	72	18342332	18349703
chr2	18354061	18370453	18354061	18355107	18369405	18370453	94	---	---	---	---	18368804	18368840	+	72	18354062	18370450
chr2	18358093	18367396	18358093	18359390	18366095	18367396	97	---	---	---	---	18359706	18359725	-	80	18358094	18367394
chr2	18379253	18390838	18379253	18379580	18390516	18390838	91	---	---	---	---	18390167	18390178	+	91	---	---
chr2	18381653	18390519	18381653	18382872	18389252	18390519	92	---	---	---	---	18383143	18383162	-	85	18381655	18390514
chr2	18392701	18404195	18392701	18393407	18403532	18404195	90	---	---	---	---	18403108	18403121	+	78	18392701	18404193
chr2	18416884	18421691	18416884	18417094	18421481	18421691	96	---	---	---	---	18421412	18421450	+	82	18416884	18421686
chr2	18421837	18431168	18421847	18423200	18429821	18431155	97	18421832	18421836	18431169	18431173	18423506	18423517	-	91	18421850	18431167
chr2	18458954	18468285	18458954	18460187	18467052	18468285	99	---	---	---	---	18460382	18460394	-	100	18458954	18468283
chr2	18478459	18498470	18478461	18479070	18497841	18498457	90	18478454	18478458	18498471	18498475	18479761	18479789	-	86	---	---
chr2	18479810	18493502	18479810	18481410	18491831	18493489	94	18479804	18479809	18493503	18493508	18491402	18491416	+	73	---	---
chr2	18479810	18493506	18479810	18481427	18491831	18493506	94	---	---	---	---	18491402	18491416	+	73	---	---
chr2	18494465	18503052	18494465	18495055	18502459	18503052	93	---	---	---	---	18502221	18502235	+	80	---	---
chr2	18495054	18498430	18495054	18495636	18497842	18498424	88	18495049	18495053	18498431	18498435	18497765	18497782	+	72	18495055	18498424
chr2	18503616	18512266	18503616	18505135	18510748	18512266	99	---	---	---	---	18505402	18505415	-	71	18503616	18512263
chr2	18514549	18522562	18514549	18515019	18522131	18522562	89	---	---	---	---	18515256	18515273	-	72	18514549	18522559
chr2	18525897	18542444	18525897	18526197	18542144	18542444	97	---	---	---	---	18541420	18541455	+	75	18525898	18542441
chr2	18530664	18540103	18530670	18531961	18538781	18540096	97	18530653	18530663	18540104	18540114	18538582	18538594	+	100	18530670	18540094
chr2	18565112	18569567	18565112	18565476	18569194	18569567	91	---	---	---	---	18569081	18569103	+	86	18565112	18569565
chr2	18573797	18580463	18573802	18574873	18579342	18580452	89	18573788	18573796	18580464	18580472	18579185	18579202	+	77	18573804	18580450
chr2	18582098	18594537	18582098	18582359	18594273	18594537	93	---	---	---	---	18582913	18582955	-	76	18582100	18594527
chr2	18582481	18591850	18582481	18585602	18588642	18591850	87	---	---	---	---	18585713	18585734	-	90	18582481	18591841
chr2	18598679	18606150	18598679	18599361	18605474	18606150	98	---	---	---	---	18599645	18599662	-	72	18598679	18606145
chr2	18612707	18623492	18612707	18613295	18622892	18623482	96	18612701	18612706	18623493	18623498	18613689	18613712	-	70	18612707	18623480
chr2	18631339	18641628	18631339	18632514	18640430	18641628	90	---	---	---	---	18632820	18632831	-	91	18631339	18641626
chr2	18656458	18667967	18656458	18659078	18665348	18667967	99	---	---	---	---	18659368	18659392	-	84	18656458	18667965
chr2	18672686	18690095	18672686	18673148	18689635	18690095	87	---	---	---	---	18673888	18673924	-	70	18672686	18690085
chr2	18673190	18682424	18673190	18674347	18681208	18682424	91	---	---	---	---	18680886	18680938	+	71	18673190	18682418
chr2	18682488	18690839	18682488	18683220	18690089	18690839	94	---	---	---	---	18683527	18683544	-	83	18682491	18690837
chr2	18702190	18709678	18702190	18702864	18709006	18709678	95	---	---	---	---	18702949	18702960	-	91	18702190	18709675
chr2	18720354	18731625	18720354	18723208	18728771	18731625	97	---	---	---	---	18723459	18723472	-	78	18720354	18731623
chr2	18747039	18759184	18747039	18748805	18757419	18759184	98	---	---	---	---	18757018	18757054	+	75	18747039	18759180
chr2	18813326	18823127	18813326	18814980	18821473	18823127	99	---	---	---	---	18815091	18815124	-	73	18813333	18823116
chr2	18835078	18839171	18835088	18835666	18838560	18839161	94	18835071	18835077	18839172	18839178	18838465	18838482	+	72	18835082	18839170
chr2	18842036	18862745	18842036	18843540	18861266	18862745	95	---	---	---	---	18860633	18860661	+	72	18842039	18862741
chr2	18850805	18859638	18850805	18852084	18858359	18859638	99	---	---	---	---	18852350	18852383	-	73	18850808	18859636
chr2	18862743	18871106	18862743	18864134	18869715	18871106	98	---	---	---	---	18864275	18864290	-	81	18862759	18871104
chr2	18882223	18891746	18882223	18883544	18890423	18891746	99	---	---	---	---	18883851	18883862	-	91	18882223	18891744
chr2	18911302	18930733	18911302	18914500	18927545	18930733	97	---	---	---	---	18927058	18927117	+	71	---	---
chr2	18916986	18926459	18916986	18918310	18925117	18926459	98	---	---	---	---	18918616	18918627	-	91	18916988	18926457
chr2	18938131	18947541	18938131	18939428	18946230	18947541	97	---	---	---	---	18939730	18939741	-	91	18938131	18947537
chr2	18949038	18955945	18949038	18949455	18955528	18955945	99	---	---	---	---	18955227	18955244	+	72	18949040	18955943
chr2	18960849	18969932	18960849	18961587	18969209	18969932	95	---	---	---	---	18968905	18968942	+	78	18960852	18969930
chr2	18963294	18981738	18963294	18966882	18978177	18981738	89	---	---	---	---	18977612	18977633	+	81	18963305	18981719
chr2	18974191	18984535	18974195	18976402	18982297	18984524	98	18974186	18974190	18984536	18984540	18982024	18982035	+	91	18974207	18984533
chr2	18978080	18999117	18978090	18980704	18996492	18999117	92	18978075	18978079	18999118	18999122	18980840	18980860	-	80	18978088	18999104
chr2	18978910	18998480	18978910	18980067	18997323	18998480	94	---	---	---	---	18996516	18996549	+	79	18978918	18998467
chr2	18984573	18993151	18984573	18985477	18992308	18993151	88	---	---	---	---	18985795	18985819	-	80	18984581	18993145
chr2	18991887	19004708	18991895	18992528	19004073	19004708	89	18991882	18991886	19004709	19004713	18993040	18993076	-	72	---	---
chr2	18993488	19002977	18993503	18994818	19001650	19002968	99	18993483	18993487	19002978	19002982	19001330	19001341	+	91	18993496	19002970
chr2	18993596	19002489	18993596	18994342	19001743	19002489	99	---	---	---	---	19001456	19001483	+	71	18993605	19002481
chr2	19039463	19059349	19039463	19041439	19057393	19059349	87	---	---	---	---	19041859	19041874	-	81	---	---
chr2	19051990	19059931	19051990	19052203	19059720	19059931	98	---	---	---	---	19059406	19059434	+	82	19051990	19059922
chr2	19059344	19069585	19059344	19059931	19068991	19069585	89	---	---	---	---	19068750	19068774	+	92	19059357	19069576
chr2	19059933	19066426	19059933	19061369	19064991	19066426	99	---	---	---	---	19064821	19064859	+	79	19059933	19066424
chr2	19092506	19107554	19092506	19092775	19107284	19107554	95	---	---	---	---	19106691	19106708	+	77	19092506	19107552
chr2	19097452	19106974	19097452	19098778	19105650	19106974	99	---	---	---	---	19099085	19099096	-	91	19097452	19106972
chr2	19112828	19117231	19112828	19112955	19117104	19117231	93	---	---	---	---	19116941	19116953	+	76	19112832	19117228
chr2	19121842	19140603	19121846	19122325	19140122	19140601	96	19121837	19121841	19140604	19140608	19122907	19122927	-	80	19121843	19140599
chr2	19125120	19134147	19125120	19126404	19132849	19134135	99	19125115	19125119	19134148	19134152	19132576	19132609	+	82	19125120	19134133
chr2	19140995	19144988	19141000	19141485	19144502	19144987	98	19140989	19140994	19144989	19144994	19141609	19141622	-	78	19140996	19144985
chr2	19156458	19174717	19156462	19156683	19174491	19174711	97	19156452	19156457	19174718	19174723	19157509	19157563	-	74	19156462	19174710
chr2	19156683	19164971	19156683	19157512	19164143	19164971	94	---	---	---	---	19157724	19157752	-	86	---	---
chr2	19165098	19174126	19165098	19166385	19172836	19174126	99	---	---	---	---	19166658	19166691	-	73	19165101	19174122
chr2	19186009	19195821	19186009	19186603	19195224	19195818	99	19186003	19186008	19195822	19195827	19186998	19187021	-	70	19186013	19195816
chr2	19231056	19238443	19231056	19233423	19236075	19238443	98	---	---	---	---	19233534	19233556	-	73	19231072	19238441
chr2	19239894	19253404	19239894	19240157	19253141	19253404	96	---	---	---	---	19240741	19240807	-	71	19239895	19253394
chr2	19246353	19252807	19246368	19247779	19251380	19252794	99	19246348	19246352	19252808	19252812	19251210	19251248	+	79	19246355	19252792
chr2	19255192	19270609	19255192	19257095	19268758	19270609	94	---	---	---	---	19268452	19268471	+	85	19255198	19270605
chr2	19270643	19280292	19270651	19273972	19276992	19280289	95	19270638	19270642	19280293	19280297	19274089	19274110	-	95	---	---
chr2	19273232	19294843	19273232	19275995	19292078	19294843	93	---	---	---	---	19276474	19276488	-	73	19273232	19294836
chr2	19273232	19294449	19273232	19275602	19292078	19294449	93	---	---	---	---	19276185	19276212	-	82	19273232	19294442
chr2	19294843	19303018	19294843	19298370	19299427	19303018	88	---	---	---	---	19298372	19298407	-	72	19294843	19303017
chr2	19295897	19301228	19295897	19296576	19300502	19301228	86	---	---	---	---	19296602	19296646	-	71	---	---
chr2	19305955	19314868	19305955	19307185	19313618	19314868	95	---	---	---	---	19313296	19313331	+	75	19305955	19314866
chr2	19389252	19399473	19389252	19392854	19395874	19399473	97	---	---	---	---	19392973	19392994	-	95	19389255	19399471
chr2	19400866	19410288	19400866	19402155	19408975	19410288	96	---	---	---	---	19402460	19402471	-	91	19400867	19410286
chr2	19433886	19443423	19433886	19435205	19442083	19443423	97	---	---	---	---	19441739	19441790	+	71	19433886	19443420
chr2	19462065	19470753	19462065	19463388	19469433	19470753	99	---	---	---	---	19469130	19469146	+	94	19462065	19470751
chr2	19473436	19479601	19473445	19474766	19478265	19479598	91	19473431	19473435	19479602	19479606	---	---	0	--	19473438	19479592
chr2	19474764	19483727	19474764	19476046	19482484	19483727	96	---	---	---	---	19476281	19476314	-	79	19474764	19483724
chr2	19479591	19486872	19479591	19482734	19483726	19486872	89	---	---	---	---	19482815	19482832	-	83	19479594	19486866
chr2	19522576	19534778	19522576	19524194	19533159	19534778	99	---	---	---	---	19524613	19524629	-	70	19522576	19534776
chr2	19596035	19607741	19596035	19597331	19606509	19607741	93	---	---	---	---	19606211	19606253	+	83	---	---
chr2	19708536	19719440	19708536	19709261	19718711	19719440	94	---	---	---	---	19709626	19709638	-	84	19708536	19719438
chr2	19723282	19737070	19723282	19725022	19735331	19737070	99	---	---	---	---	19734896	19734912	+	70	19723282	19737067
chr2	19738692	19747033	19738692	19740620	19745083	19747033	96	---	---	---	---	19744943	19744972	+	73	19738693	19747031
chr2	19754008	19769360	19754020	19754653	19768726	19769360	94	19754003	19754007	19769361	19769365	19755228	19755243	-	93	19754018	19769358
chr2	19778051	19786262	19778051	19778493	19785821	19786262	97	---	---	---	---	19785566	19785597	+	75	---	---
chr2	19789810	19794261	19789810	19791173	19792886	19794261	89	---	---	---	---	19791227	19791268	-	78	19789818	19794259
chr2	19796015	19805507	19796015	19796638	19804886	19805507	98	---	---	---	---	19796841	19796868	-	75	19796015	19805502
chr2	19826574	19835963	19826574	19827163	19835374	19835963	99	---	---	---	---	19827365	19827392	-	78	19826574	19835958
chr2	19875369	19884267	19875369	19876616	19883037	19884267	97	---	---	---	---	19882765	19882798	+	79	19875369	19884265
chr2	19885236	19897919	19885236	19887016	19896084	19897919	94	---	---	---	---	19895660	19895674	+	73	19885241	19897916
chr2	19922954	19933213	19922965	19923414	19932747	19933198	97	19922949	19922953	19933214	19933218	19932291	19932303	+	100	19922971	19933196
chr2	19924923	19933730	19924923	19925531	19933177	19933730	86	---	---	---	---	19932873	19932916	+	77	19924933	19933724
chr2	19924923	19934270	19924923	19926071	19933177	19934270	92	---	---	---	---	19932873	19932916	+	77	19924933	19934268
chr2	19928699	19942262	19928699	19931018	19939934	19942262	89	---	---	---	---	19931408	19931437	-	73	19928707	19942248
chr2	19936080	19944985	19936080	19937327	19943714	19944985	94	---	---	---	---	19943428	19943449	+	77	19936083	19944983
chr2	19954778	19956412	19954784	19955007	19956190	19956412	95	19954773	19954777	19956413	19956417	19955011	19955061	-	70	---	---
chr2	19974096	19992883	19974096	19975344	19991659	19992883	95	---	---	---	---	19976127	19976148	-	81	19974096	19992881
chr2	19982100	20003391	19982100	19984093	20001398	20003391	91	---	---	---	---	19984774	19984827	-	70	---	---
chr2	19990072	19998685	19990072	19990953	19997803	19998685	91	---	---	---	---	19991151	19991184	-	82	19990079	19998683
chr2	19995137	20008274	19995137	19995268	20008142	20008274	95	---	---	---	---	20007565	20007584	+	75	19995138	20008272
chr2	19996976	20006070	19996976	19998043	20004979	20006070	90	---	---	---	---	19998375	19998390	-	75	---	---
chr2	20034192	20047637	20034192	20035873	20045956	20047637	99	---	---	---	---	20045520	20045536	+	70	20034192	20047635
chr2	20074213	20083873	20074214	20076122	20081969	20083872	99	20074208	20074212	20083874	20083878	20081775	20081815	+	82	20074231	20083864
chr2	20088109	20097584	20088109	20089430	20096264	20097584	99	---	---	---	---	20089737	20089748	-	91	20088109	20097582
chr2	20100526	20110743	20100526	20103225	20108072	20110743	98	---	---	---	---	20107829	20107910	+	73	20100529	20110741
chr2	20114395	20133803	20114395	20116015	20132181	20133803	97	---	---	---	---	20131461	20131480	+	75	20114399	20133801
chr2	20119709	20127049	20119709	20120331	20126412	20127049	97	---	---	---	---	20120614	20120631	-	72	20119709	20127047
chr2	20142092	20163450	20142092	20142715	20162838	20163450	94	---	---	---	---	20162259	20162272	+	71	20142092	20163444
chr2	20150010	20161782	20150010	20152759	20159033	20161782	99	---	---	---	---	20158738	20158762	+	84	20150018	20161781
chr2	20163450	20172627	20163450	20164852	20171293	20172627	93	---	---	---	---	20165137	20165172	-	75	20163450	20172624
chr2	20208482	20214579	20208482	20209012	20214049	20214579	98	---	---	---	---	20209154	20209200	-	70	20208491	20214577
chr2	20232876	20242213	20232876	20234191	20240941	20242213	93	---	---	---	---	20234507	20234529	-	78	20232876	20242211
chr2	20257644	20271371	20257644	20259271	20269692	20271371	94	---	---	---	---	20269256	20269272	+	70	20257644	20271366
chr2	20282621	20290473	20282621	20282869	20290229	20290473	96	---	---	---	---	20289880	20289898	+	84	20282621	20290468
chr2	20290574	20304112	20290574	20292132	20302543	20304112	98	---	---	---	---	20302052	20302068	+	70	20290591	20304110
chr2	20304286	20317947	20304289	20305847	20316376	20317935	96	20304281	20304285	20317948	20317952	20306266	20306280	-	73	---	---
chr2	20329075	20337744	20329075	20330300	20336483	20337744	96	---	---	---	---	20330538	20330569	-	81	20329075	20337742
chr2	20357007	20363580	20357007	20357883	20362704	20363580	96	---	---	---	---	20362636	20362685	+	76	---	---
chr2	20357512	20361759	20357512	20357884	20361387	20361759	96	---	---	---	---	20361213	20361253	+	70	20357513	20361753
chr2	20372699	20381672	20372699	20373952	20380420	20381672	98	---	---	---	---	20380148	20380181	+	79	20372699	20381670
chr2	20405805	20417557	20405811	20406286	20417082	20417556	96	20405800	20405804	20417558	20417562	20406544	20406594	-	76	20405811	20417554
chr2	20438906	20448369	20438918	20440228	20447059	20448369	99	20438900	20438905	20448370	20448375	20440520	20440541	-	72	20438909	20448367
chr2	20457941	20470339	20457941	20458471	20469807	20470337	97	20457935	20457940	20470340	20470345	20458884	20458915	-	84	20457942	20470337
chr2	20478758	20490511	20478758	20480219	20488994	20490511	94	---	---	---	---	20488594	20488630	+	75	20478758	20490509
chr2	20523870	20533357	20523870	20525194	20532027	20533351	99	20523863	20523869	20533358	20533364	20525379	20525391	-	100	20523873	20533348
chr2	20563539	20581866	20563553	20564804	20580617	20581852	98	20563534	20563538	20581867	20581871	20565562	20565595	-	73	20563545	20581850
chr2	20566957	20576491	20566960	20568288	20575150	20576477	99	20566952	20566956	20576492	20576496	20574952	20574964	+	100	20566961	20576475
chr2	20581852	20588884	20581852	20583969	20586766	20588884	97	---	---	---	---	20584065	20584109	-	77	20581856	20588882
chr2	20610954	20619821	20610967	20612196	20618613	20619813	95	20610948	20610953	20619822	20619827	20618361	20618382	+	81	20610958	20619811
chr2	20639452	20644183	20639452	20640189	20643467	20644183	96	---	---	---	---	20643329	20643341	+	84	20639452	20644181
chr2	20651169	20672135	20651169	20652074	20671230	20672135	98	---	---	---	---	20652817	20652831	-	86	20651182	20672124
chr2	20655444	20667388	20655444	20657127	20665761	20667388	95	---	---	---	---	20657490	20657525	-	75	20655444	20667386
chr2	20674455	20682675	20674455	20675009	20682117	20682675	96	---	---	---	---	20675232	20675248	-	70	---	---
chr2	20682677	20691401	20682677	20686383	20687753	20691401	98	---	---	---	---	20687658	20687695	+	78	20682677	20691399
chr2	20694049	20701065	20694056	20694284	20700843	20701065	93	20694044	20694048	20701066	20701070	20700594	20700614	+	80	---	---
chr2	20737831	20746248	20737836	20741155	20742927	20746245	99	20737826	20737830	20746249	20746253	20742838	20742878	+	73	20737836	20746247
chr2	20749637	20758796	20749637	20750825	20757581	20758796	92	---	---	---	---	20757246	20757271	+	80	20749637	20758793
chr2	20776834	20784929	20776836	20780218	20781539	20784923	99	20776829	20776833	20784930	20784934	20780271	20780311	-	73	20776836	20784924
chr2	20799630	20811104	20799630	20800103	20810631	20811104	98	---	---	---	---	20810355	20810406	+	76	20799630	20811102
chr2	20821095	20830033	20821095	20822358	20828792	20830033	97	---	---	---	---	20822596	20822629	-	79	20821096	20830031
chr2	20826567	20841402	20826567	20827881	20840091	20841402	87	---	---	---	---	20828419	20828433	-	80	20826569	20841385
chr2	20827154	20841095	20827154	20827574	20840675	20841095	85	---	---	---	---	20840032	20840067	+	72	---	---
chr2	20831179	20838951	20831179	20834448	20835680	20838951	99	---	---	---	---	20835596	20835615	+	70	20831179	20838949
chr2	20865847	20873230	20865847	20866539	20872531	20873230	96	---	---	---	---	20872235	20872252	+	72	20865851	20873227
chr2	20880242	20893301	20880251	20883661	20889884	20893287	95	20880237	20880241	20893302	20893306	20889572	20889602	+	77	---	---
chr2	20894349	20907994	20894349	20895983	20906417	20907994	95	---	---	---	---	20896401	20896417	-	70	20894354	20907992
chr2	20958736	20967236	20958736	20959390	20966553	20967236	91	---	---	---	---	20966291	20966336	+	73	---	---
chr2	20992011	21003136	20992011	20995545	20999601	21003136	99	---	---	---	---	20999512	20999537	+	76	20992023	21003134
chr2	21027832	21037083	21027832	21029515	21035400	21037083	98	---	---	---	---	21035125	21035144	+	90	21027834	21037072
chr2	21082283	21095212	21082283	21085744	21091753	21095212	94	---	---	---	---	21091532	21091561	+	83	21082286	21095206
chr2	21089952	21098806	21089959	21091242	21097516	21098799	99	21089947	21089951	21098807	21098811	21091481	21091514	-	82	21089959	21098797
chr2	21117978	21125410	21117989	21118652	21124738	21125401	99	21117973	21117977	21125411	21125415	21118936	21118953	-	72	21117978	21125406
chr2	21126302	21146873	21126302	21127544	21145525	21146873	91	---	---	---	---	21128159	21128183	-	76	21126304	21146870
chr2	21130706	21141823	21130706	21133500	21139027	21141823	99	---	---	---	---	21138775	21138859	+	72	21130706	21141821
chr2	21162573	21179659	21162573	21163809	21178400	21179658	97	21162568	21162572	21179660	21179664	21164333	21164357	-	72	21162573	21179658
chr2	21167269	21175418	21167269	21169240	21173444	21175418	99	---	---	---	---	21173303	21173332	+	73	21167269	21175416
chr2	21167792	21174845	21167792	21168667	21173968	21174845	99	---	---	---	---	21173704	21173740	+	72	---	---
chr2	21202762	21206789	21202762	21202865	21206686	21206789	97	---	---	---	---	---	---	0	--	---	---
chr2	21211861	21220931	21211861	21213121	21219671	21220931	98	---	---	---	---	21219399	21219432	+	82	21211861	21220925
chr2	21221354	21234506	21221354	21222258	21233602	21234506	98	---	---	---	---	21222511	21222541	-	80	21221356	21234496
chr2	21246400	21255335	21246400	21247663	21254090	21255335	97	---	---	---	---	21247900	21247933	-	82	21246401	21255332
chr2	21279975	21288956	21279975	21281253	21287679	21288956	99	---	---	---	---	21287413	21287446	+	79	21279975	21288952
chr2	21316571	21320122	21316571	21317244	21319379	21320122	89	---	---	---	---	21317316	21317333	-	72	21316571	21320120
chr2	21345115	21359785	21345115	21350314	21354564	21359785	89	---	---	---	---	21350511	21350527	-	88	---	---
chr2	21364512	21376184	21364512	21367218	21373484	21376184	98	---	---	---	---	21373170	21373194	+	84	21364512	21376179
chr2	21410439	21431854	21410439	21410811	21431497	21431854	94	---	---	---	---	21411786	21411813	-	78	---	---
chr2	21416389	21428263	21416400	21419142	21425415	21428248	96	21416384	21416388	21428264	21428268	21419428	21419456	-	82	21416392	21428261
chr2	21431851	21439109	21431851	21432436	21438524	21439109	99	---	---	---	---	21438280	21438299	+	85	21431854	21439107
chr2	21457452	21469609	21457452	21459179	21467882	21469609	98	---	---	---	---	21459436	21459455	-	90	21457453	21469607
chr2	21484003	21489707	21484003	21484442	21489294	21489707	91	---	---	---	---	21484521	21484534	-	71	21484003	21489702
chr2	21497410	21506497	21497418	21498755	21505195	21506487	94	21497405	21497409	21506498	21506502	21498995	21499028	-	82	21497410	21506488
chr2	21511474	21524140	21511474	21513183	21522449	21524140	96	---	---	---	---	21513442	21513455	-	71	21511474	21524138
chr2	21526120	21538982	21526120	21529607	21535599	21538982	94	---	---	---	---	21535300	21535319	+	75	---	---
chr2	21552056	21564352	21552056	21555025	21561311	21564352	87	---	---	---	---	21555256	21555279	-	75	21552056	21564349
chr2	21568752	21589710	21568752	21569040	21589413	21589710	91	---	---	---	---	21569997	21570010	-	78	21568756	21589693
chr2	21576424	21590661	21576424	21577457	21589704	21590661	85	---	---	---	---	21589135	21589162	+	78	21576431	21590659
chr2	21606045	21625829	21606045	21607962	21623927	21625829	96	---	---	---	---	21623242	21623254	+	84	21606059	21625822
chr2	21609905	21618557	21609905	21611163	21617280	21618557	97	---	---	---	---	21611401	21611432	-	81	21609905	21618555
chr2	21625841	21638473	21625841	21625972	21638341	21638473	96	---	---	---	---	21637898	21637914	+	70	21625848	21638464
chr2	21626485	21636123	21626485	21628028	21634595	21636123	97	---	---	---	---	21634316	21634335	+	90	21626491	21636121
chr2	21655019	21663939	21655019	21656242	21662679	21663939	96	---	---	---	---	21656481	21656514	-	79	21655020	21663937
chr2	21669472	21675258	21669472	21669637	21675093	21675258	95	---	---	---	---	21674981	21674999	+	78	---	---
chr2	21712525	21718526	21712525	21713185	21717865	21718526	97	---	---	---	---	---	---	0	--	21712527	21718521
chr2	21718550	21727533	21718550	21719821	21726260	21727533	99	---	---	---	---	21725988	21726021	+	79	21718550	21727531
chr2	21736815	21748536	21736815	21737290	21748061	21748536	99	---	---	---	---	21737515	21737563	-	81	21736815	21748534
chr2	21757697	21766697	21757712	21758959	21765404	21766693	96	21757692	21757696	21766698	21766702	21765131	21765173	+	76	21757703	21766691
chr2	21770569	21784744	21770569	21771194	21784119	21784744	99	---	---	---	---	21771730	21771750	-	71	21770570	21784741
chr2	21786167	21806667	21786167	21787495	21805340	21806667	99	---	---	---	---	21804616	21804630	+	86	21786171	21806664
chr2	21792401	21803419	21792401	21796086	21799733	21803419	99	---	---	---	---	21796140	21796267	-	76	21792402	21803417
chr2	21828328	21835838	21828328	21828996	21835170	21835838	97	---	---	---	---	21829235	21829250	-	81	21828328	21835835
chr2	21856624	21877657	21856634	21857168	21877117	21877651	98	21856615	21856623	21877658	21877666	21858114	21858133	-	75	---	---
chr2	21888035	21900345	21888035	21889212	21899165	21900345	86	---	---	---	---	21889517	21889538	-	81	21888041	21900339
chr2	21911180	21929176	21911180	21912433	21927927	21929176	99	---	---	---	---	21913090	21913108	-	73	21911181	21929174
chr2	21915643	21924660	21915643	21916944	21923375	21924660	98	---	---	---	---	21923104	21923137	+	82	21915643	21924658
chr2	21969075	21977846	21969075	21970702	21976238	21977846	98	---	---	---	---	21970839	21970855	-	88	21969075	21977844
chr2	22011055	22019054	22011055	22012443	22017614	22019054	90	---	---	---	---	22012571	22012586	-	87	22011061	22019049
chr2	22018022	22026915	22018022	22020352	22024556	22026915	98	---	---	---	---	22024416	22024437	+	95	---	---
chr2	22028280	22035699	22028280	22028595	22035385	22035699	97	---	---	---	---	22028880	22028913	-	73	22028290	22035697
chr2	22046837	22068049	22046837	22047911	22066975	22068049	96	---	---	---	---	22066047	22066065	+	78	---	---
chr2	22049471	22061587	22049471	22049946	22061112	22061587	99	---	---	---	---	22060804	22060852	+	83	22049471	22061585
chr2	22088033	22108339	22088033	22088904	22107498	22108339	94	---	---	---	---	22106654	22106673	+	85	22088034	22108336
chr2	22090013	22102769	22090013	22091487	22101290	22102769	97	---	---	---	---	22100890	22100949	+	76	22090017	22102767
chr2	22141695	22158893	22141695	22142041	22158548	22158893	97	---	---	---	---	22142588	22142612	-	80	22141699	22158891
chr2	22147745	22156673	22147759	22148990	22155429	22156662	98	22147740	22147744	22156674	22156678	22155158	22155189	+	81	22147745	22156667
chr2	22161146	22167010	22161146	22161288	22166868	22167010	98	---	---	---	---	22166589	22166785	+	74	22161147	22167008
chr2	22174541	22181753	22174544	22175545	22180745	22181753	95	22174535	22174540	22181754	22181759	22175578	22175594	-	88	22174542	22181751
chr2	22184923	22193993	22184923	22186276	22192680	22193993	93	---	---	---	---	22192359	22192406	+	72	22184924	22193991
chr2	22202743	22210981	22202743	22203040	22210684	22210981	93	---	---	---	---	22203346	22203357	-	91	22202758	22210979
chr2	22215705	22224294	22215705	22216980	22223019	22224294	99	---	---	---	---	22222749	22222782	+	82	22215706	22224292
chr2	22228409	22237714	22228409	22229680	22236440	22237714	90	---	---	---	---	22236102	22236123	+	77	22228409	22237712
chr2	22258280	22280151	22258280	22258588	22279858	22280151	88	---	---	---	---	22278914	22278928	+	73	22258292	22280141
chr2	22267761	22277146	22267761	22269057	22275852	22277146	98	---	---	---	---	22275568	22275588	+	80	22267766	22277143
chr2	22280151	22291878	22280151	22281719	22290310	22291878	99	---	---	---	---	22282083	22282118	-	75	22280151	22291876
chr2	22301515	22312758	22301515	22301996	22312277	22312758	95	---	---	---	---	22302300	22302349	-	70	22301515	22312754
chr2	22329721	22344388	22329727	22331079	22343022	22344387	94	22329716	22329720	22344389	22344393	22331643	22331671	-	82	22329721	22344387
chr2	22348156	22351779	22348156	22348850	22351069	22351779	90	---	---	---	---	22350974	22350986	+	76	22348161	22351776
chr2	22356635	22368588	22356635	22360676	22364548	22368588	99	---	---	---	---	22360743	22360770	-	75	22356635	22368586
chr2	22374381	22382567	22374381	22377847	22379098	22382567	99	---	---	---	---	22379004	22379044	+	78	22374381	22382561
chr2	22425218	22434178	22425219	22426484	22432912	22434171	95	22425212	22425217	22434179	22434184	22426713	22426746	-	82	22425220	22434167
chr2	22441057	22456181	22441062	22441683	22455560	22456181	99	22441052	22441056	22456182	22456186	22442267	22442287	-	76	22441062	22456167
chr2	22467731	22476886	22467731	22468360	22476263	22476886	91	---	---	---	---	22475867	22475897	+	70	22467731	22476884
chr2	22477526	22484969	22477539	22478222	22484284	22484967	98	22477521	22477525	22484970	22484974	22484090	22484108	+	73	22477529	22484962
chr2	22492611	22500082	22492611	22493282	22499410	22500082	96	---	---	---	---	22499154	22499231	+	70	22492611	22500078
chr2	22503154	22517577	22503159	22503790	22516934	22517565	98	22503148	22503153	22517578	22517583	22504348	22504368	-	71	22503157	22517569
chr2	22527142	22542523	22527142	22527334	22542331	22542523	96	---	---	---	---	22528052	22528078	-	70	22527143	22542519
chr2	22533181	22541832	22533185	22534199	22540868	22541832	90	22533174	22533180	22541833	22541839	22540589	22540617	+	86	22533182	22541830
chr2	22533484	22541384	22533484	22533741	22541147	22541384	87	---	---	---	---	22540776	22540818	+	81	---	---
chr2	22550380	22562510	22550382	22552115	22560822	22562499	95	22550375	22550379	22562511	22562515	22560421	22560457	+	75	22550382	22562508
chr2	22605359	22625714	22605359	22605480	22625593	22625714	95	---	---	---	---	22606274	22606304	-	70	---	---
chr2	22610395	22618355	22610395	22613690	22615061	22618355	97	---	---	---	---	22614973	22615013	+	75	22610408	22618352
chr2	22637458	22646678	22637458	22638663	22645493	22646678	96	---	---	---	---	22645414	22645443	+	83	22637475	22646676
chr2	22651061	22668859	22651065	22651183	22668741	22668859	99	22651056	22651060	22668860	22668864	22668191	22668215	+	72	---	---
chr2	22657331	22667351	22657331	22660533	22664150	22667351	99	---	---	---	---	22663995	22664091	+	78	22657331	22667348
chr2	22668859	22677208	22668859	22672246	22673821	22677208	99	---	---	---	---	22673728	22673767	+	75	22668859	22677206
chr2	22683508	22691682	22683508	22685498	22689694	22691682	97	---	---	---	---	22685609	22685638	-	73	22683513	22691680
chr2	22712492	22721799	22712492	22713209	22721105	22721799	95	---	---	---	---	22713573	22713603	-	70	22712492	22721797
chr2	22734634	22744119	22734634	22735965	22742788	22744119	99	---	---	---	---	22742475	22742486	+	91	22734634	22744117
chr2	22744740	22756424	22744740	22745216	22755948	22756424	98	---	---	---	---	22755643	22755688	+	73	22744740	22756422
chr2	22766252	22775712	22766252	22767553	22774391	22775712	97	---	---	---	---	22767845	22767895	-	70	22766252	22775710
chr2	22781512	22786732	22781521	22781973	22786285	22786731	97	22781507	22781511	22786733	22786737	22786148	22786169	+	72	22781521	22786727
chr2	22836699	22850592	22836702	22838319	22848857	22850588	91	22836689	22836698	22850593	22850602	22838795	22838813	-	73	22836702	22850586
chr2	22859054	22868058	22859054	22860335	22866777	22868058	98	---	---	---	---	22860573	22860606	-	82	22859055	22868056
chr2	22870754	22882207	22870754	22873832	22879132	22882207	98	---	---	---	---	22874056	22874096	-	73	22870754	22882192
chr2	22883105	22896501	22883105	22884746	22894860	22896501	98	---	---	---	---	22885167	22885181	-	73	22883105	22896499
chr2	22897677	22909127	22897677	22900853	22905951	22909127	99	---	---	---	---	22901062	22901082	-	76	22897677	22909122
chr2	22909235	22917394	22909235	22911169	22915439	22917394	97	---	---	---	---	22911278	22911307	-	73	22909237	22917390
chr2	22946497	22955816	22946497	22947734	22954579	22955816	99	---	---	---	---	22947929	22947941	-	100	22946497	22955814
chr2	22958048	22966810	22958055	22959676	22965184	22966805	99	22958042	22958047	22966811	22966816	22959841	22959868	-	71	22958053	22966803
chr2	22982254	22992958	22982254	22983958	22991225	22992958	97	---	---	---	---	22990969	22990992	+	75	22982254	22992940
chr2	23003018	23014504	23003018	23005535	23012030	23014504	96	---	---	---	---	23005775	23005848	-	77	23003018	23014502
chr2	23025548	23030234	23025548	23026659	23029073	23030234	88	---	---	---	---	23026735	23026752	-	72	23025551	23030232
chr2	23034030	23042921	23034030	23035275	23041694	23042921	96	---	---	---	---	23035513	23035545	-	81	23034031	23042919
chr2	23053799	23065588	23053799	23055368	23064018	23065588	98	---	---	---	---	23063617	23063654	+	76	23053799	23065582
chr2	23067470	23076391	23067470	23068709	23075137	23076391	98	---	---	---	---	23068935	23068968	-	82	23067473	23076389
chr2	23099361	23107591	23099362	23101302	23105647	23107585	99	23099355	23099360	23107592	23107597	23105508	23105537	+	73	23099364	23107582
chr2	23117821	23135141	23117821	23122617	23130400	23135141	88	---	---	---	---	23130011	23130036	+	73	23117821	23135134
chr2	23140271	23149229	23140271	23141531	23147968	23149229	98	---	---	---	---	23141768	23141801	-	79	23140271	23149226
chr2	23149513	23159592	23149513	23152721	23156388	23159592	99	23149507	23149512	23159593	23159598	23156204	23156305	+	74	23149514	23159590
chr2	23181716	23194082	23181722	23182586	23193196	23194080	95	23181711	23181715	23194083	23194087	23192864	23192892	+	82	23181721	23194069
chr2	23181778	23194047	23181778	23182553	23193252	23194047	95	---	---	---	---	23192864	23192892	+	82	---	---
chr2	23188601	23194156	23188601	23190795	23192021	23194156	85	---	---	---	---	23191964	23191978	+	86	23188612	23194153
chr2	23215950	23229941	23215957	23216592	23229292	23229931	98	23215945	23215949	23229942	23229946	23217116	23217135	-	70	23215952	23229930
chr2	23240989	23252620	23240989	23243658	23249931	23252620	98	---	---	---	---	23243947	23243971	-	84	23240989	23252618
chr2	23265974	23273216	23265978	23266976	23272209	23273205	96	23265969	23265973	23273217	23273221	23272159	23272175	+	88	23265978	23273206
chr2	23274430	23283421	23274442	23275684	23282134	23283416	91	23274424	23274429	23283422	23283427	23281831	23281850	+	80	23274442	23283412
chr2	23289188	23296669	23289188	23289669	23296189	23296669	97	---	---	---	---	23295952	23295977	+	88	23289189	23296667
chr2	23297287	23306848	23297287	23297882	23306252	23306848	98	---	---	---	---	23298278	23298301	-	75	23297287	23306846
chr2	23310959	23322149	23310959	23311438	23321670	23322149	96	---	---	---	---	23321311	23321360	+	70	23310959	23322147
chr2	23337083	23355931	23337083	23337802	23355212	23355931	98	---	---	---	---	23354368	23354398	+	74	23337083	23355929
chr2	23342146	23351566	23342146	23343457	23350273	23351566	97	---	---	---	---	23349956	23349967	+	91	23342146	23351563
chr2	23370881	23387880	23370881	23372190	23386542	23387871	97	23370876	23370880	23387881	23387885	23372829	23372863	-	82	23370881	23387869
chr2	23375863	23383387	23375863	23376533	23382717	23383387	99	---	---	---	---	23382463	23382479	+	82	23375864	23383385
chr2	23407094	23415229	23407094	23407648	23414703	23415229	89	---	---	---	---	23407938	23407976	-	76	23407094	23415222
chr2	23416919	23433773	23416930	23417591	23433093	23433769	89	23416914	23416918	23433774	23433778	23418306	23418332	-	85	---	---
chr2	23421801	23430284	23421801	23422957	23429146	23430284	94	---	---	---	---	23428838	23428862	+	76	---	---
chr2	23422033	23429958	23422033	23422631	23429379	23429958	92	---	---	---	---	23429129	23429148	+	85	---	---
chr2	23435359	23448086	23435359	23436662	23446801	23448085	97	23435354	23435358	23448087	23448091	23446390	23446410	+	90	23435359	23448085
chr2	23476010	23479209	23476010	23476562	23478659	23479209	97	---	---	---	---	23478601	23478621	+	85	23476010	23479202
chr2	23502612	23511700	23502612	23503957	23510352	23511698	99	23502607	23502611	23511701	23511705	23504245	23504264	-	85	23502612	23511696
chr2	23524356	23530540	23524356	23525207	23529687	23530540	99	---	---	---	---	23525377	23525389	-	76	23524356	23530538
chr2	23543268	23552207	23543268	23544528	23550968	23552207	97	---	---	---	---	23550695	23550728	+	82	23543268	23552205
chr2	23568960	23580988	23568960	23570445	23579521	23580988	97	---	---	---	---	23570884	23570899	-	100	23568960	23580985
chr2	23598599	23607555	23598606	23599851	23606304	23607548	98	23598592	23598598	23607556	23607562	23600141	23600174	-	70	---	---
chr2	23608939	23618447	23608945	23610261	23617143	23618439	97	23608933	23608938	23618448	23618453	23610567	23610578	-	91	23608950	23618437
chr2	23619364	23628029	23619364	23620994	23626398	23628029	99	---	---	---	---	23621159	23621186	-	71	23619364	23628026
chr2	23637576	23646434	23637576	23638759	23645193	23646434	94	---	---	---	---	23644920	23644953	+	79	23637577	23646428
chr2	23653177	23662687	23653177	23654499	23661365	23662687	99	---	---	---	---	23661157	23661169	+	100	23653177	23662685
chr2	23673806	23683359	23673812	23675148	23682022	23683358	99	23673801	23673805	23683360	23683364	23681703	23681714	+	91	23673808	23683354
chr2	23685372	23694761	23685382	23685955	23694178	23694751	99	23685367	23685371	23694762	23694766	23693857	23693893	+	72	23685373	23694749
chr2	23703254	23715154	23703254	23705514	23712851	23715154	97	---	---	---	---	23705752	23705825	-	79	23703254	23715152
chr2	23720360	23734173	23720360	23722034	23732556	23734173	94	---	---	---	---	23722451	23722465	-	73	23720360	23734168
chr2	23721192	23733664	23721192	23721525	23733331	23733664	95	---	---	---	---	23722102	23722116	-	73	---	---
chr2	23738764	23744069	23738764	23739533	23743300	23744069	98	---	---	---	---	23739684	23739703	-	80	23738770	23744065
chr2	23749360	23758642	23749360	23750078	23757924	23758642	98	---	---	---	---	23757531	23757558	+	75	23749360	23758640
chr2	23799699	23809129	23799699	23801007	23807821	23809129	98	---	---	---	---	23807504	23807515	+	91	23799699	23809127
chr2	23811479	23821757	23811479	23814803	23818432	23821757	99	---	---	---	---	23814857	23814984	-	75	23811479	23821755
chr2	23850641	23863782	23850641	23851959	23862407	23863782	95	---	---	---	---	23862012	23862061	+	82	23850644	23863781
chr2	23866626	23873850	23866626	23866916	23873560	23873850	93	---	---	---	---	23866936	23866962	-	88	---	---
chr2	23875421	23884835	23875426	23876014	23884244	23884832	99	23875416	23875420	23884836	23884840	23876220	23876247	-	75	23875428	23884830
chr2	23901214	23919451	23901214	23902507	23918175	23919451	95	---	---	---	---	23917603	23917627	+	80	23901217	23919448
chr2	23901814	23919346	23901814	23902402	23918777	23919346	92	---	---	---	---	23903191	23903220	-	80	23901814	23919340
chr2	23907558	23916559	23907561	23908843	23915263	23916552	92	23907553	23907557	23916560	23916564	23914994	23915027	+	79	23907562	23916550
chr2	23907650	23915979	23907650	23908276	23915352	23915979	87	---	---	---	---	23908440	23908481	-	78	23907652	23915967
chr2	23935485	23940460	23935485	23935667	23940278	23940460	89	---	---	---	---	23935852	23935875	-	70	23935490	23940452
chr2	23951708	23960898	23951708	23952943	23959664	23960898	93	---	---	---	---	23959329	23959348	+	80	---	---
chr2	23952336	23960754	23952336	23952799	23960314	23960754	91	---	---	---	---	23953110	23953137	-	71	23952342	23960749
chr2	23983261	23992194	23983266	23984511	23990960	23992187	97	23983253	23983260	23992195	23992202	23984743	23984784	-	78	23983262	23992185
chr2	24014172	24023711	24014172	24014801	24023083	24023711	94	---	---	---	---	24022852	24022879	+	75	24014172	24023709
chr2	24025133	24035143	24025133	24026509	24033779	24035143	96	---	---	---	---	24026815	24026834	-	70	---	---
chr2	24037214	24046238	24037214	24038412	24045071	24046238	91	---	---	---	---	24038721	24038745	-	80	24037214	24046234
chr2	24065576	24076092	24065586	24066210	24075465	24076089	98	24065570	24065575	24076093	24076098	24075045	24075068	+	70	24065578	24076087
chr2	24082752	24099149	24082752	24083510	24098373	24099149	91	---	---	---	---	24084188	24084206	-	73	---	---
chr2	24090359	24098282	24090359	24093785	24094856	24098282	99	---	---	---	---	24094762	24094802	+	78	24090359	24098279
chr2	24103462	24118792	24103462	24107132	24115059	24118792	94	---	---	---	---	---	---	0	--	24103468	24118782
chr2	24110986	24114555	24110997	24111303	24114244	24114550	96	24110981	24110985	24114556	24114560	24114127	24114146	+	70	24110997	24114547
chr2	24124877	24133807	24124877	24126114	24132550	24133807	97	---	---	---	---	24132277	24132310	+	79	24124877	24133799
chr2	24164642	24181947	24164642	24168008	24178579	24181947	98	---	---	---	---	24168255	24168276	-	95	24164642	24181934
chr2	24170606	24177969	24170616	24171280	24177301	24177965	99	24170598	24170605	24177970	24177977	24171522	24171543	-	77	24170616	24177962
chr2	24190299	24198109	24190305	24191578	24196823	24198094	99	24190294	24190298	24198110	24198114	24196602	24196646	+	71	24190305	24198092
chr2	24199540	24213055	24199540	24201167	24211427	24213055	99	---	---	---	---	24201585	24201601	-	70	24199540	24213053
chr2	24225507	24232314	24225507	24226676	24231157	24232314	98	---	---	---	---	24230988	24231005	+	77	24225509	24232312
chr2	24314299	24327318	24314299	24315055	24326593	24327318	92	---	---	---	---	24315461	24315505	-	88	---	---
chr2	24316628	24334686	24316628	24318986	24332312	24334686	88	---	---	---	---	24331685	24331698	+	71	24316645	24334682
chr2	24316660	24334568	24316662	24318857	24332346	24334557	88	24316651	24316659	24334569	24334577	24319505	24319521	-	88	---	---
chr2	24329609	24338994	24329609	24331282	24337321	24338994	97	---	---	---	---	24331539	24331557	-	89	24329609	24338992
chr2	24330111	24338915	24330111	24331203	24337823	24338915	97	---	---	---	---	24331497	24331513	-	70	---	---
chr2	24340248	24361578	24340248	24341380	24360444	24361578	93	---	---	---	---	24359494	24359544	+	74	24340249	24361572
chr2	24342806	24345519	24342806	24343419	24344906	24345519	96	---	---	---	---	24343437	24343466	-	70	---	---
chr2	24356520	24364195	24356520	24357020	24363685	24364185	85	24356514	24356519	24364196	24364201	24363359	24363373	+	73	---	---
chr2	24366165	24374588	24366165	24366790	24373961	24374588	99	---	---	---	---	24373773	24373791	+	73	24366166	24374586
chr2	24405878	24414858	24405878	24407154	24413588	24414858	98	---	---	---	---	24407391	24407423	-	81	24405880	24414856
chr2	24419121	24424036	24419121	24419388	24423769	24424036	98	---	---	---	---	24423704	24423747	+	72	---	---
chr2	24439301	24453644	24439301	24440020	24452900	24453644	92	---	---	---	---	24452429	24452443	+	80	---	---
chr2	24439945	24451744	24439945	24440315	24451371	24451744	89	---	---	---	---	24450927	24450940	+	71	---	---
chr2	24440923	24448334	24440923	24441563	24447694	24448334	99	---	---	---	---	24441847	24441864	-	72	24440923	24448332
chr2	24458354	24470917	24458363	24459724	24469535	24470913	93	24458349	24458353	24470918	24470922	24460088	24460147	-	76	24458354	24470906
chr2	24482555	24488995	24482567	24483546	24488026	24488980	93	24482550	24482554	24488996	24489000	24483754	24483769	-	75	24482569	24488991
chr2	24495830	24506948	24495830	24498924	24503853	24506948	99	---	---	---	---	24503763	24503776	+	78	24495844	24506946
chr2	24507658	24516822	24507658	24508972	24515468	24516822	94	---	---	---	---	24509212	24509242	-	80	24507658	24516820
chr2	24532585	24542738	24532585	24533061	24542265	24542738	99	---	---	---	---	24533475	24533505	-	70	24532598	24542736
chr2	24542760	24558785	24542760	24543723	24557806	24558785	88	---	---	---	---	24544411	24544428	-	77	---	---
chr2	24582147	24591433	24582147	24583392	24590136	24591433	91	---	---	---	---	24583708	24583730	-	78	24582147	24591431
chr2	24609124	24615189	24609124	24610769	24613456	24615189	87	---	---	---	---	24610866	24610878	-	92	24609133	24615187
chr2	24615525	24622945	24615525	24616194	24622284	24622945	95	---	---	---	---	24621979	24622032	+	70	24615525	24622929
chr2	24631060	24648227	24631060	24634581	24644748	24648227	88	---	---	---	---	24644266	24644318	+	73	---	---
chr2	24631943	24648543	24631943	24634896	24645631	24648543	88	---	---	---	---	24635399	24635411	-	84	24631947	24648536
chr2	24641042	24654656	24641042	24643095	24652621	24654656	85	---	---	---	---	24652210	24652223	+	92	---	---
chr2	24672112	24689535	24672112	24672447	24689200	24689535	99	---	---	---	---	24688492	24688519	+	71	24672116	24689533
chr2	24680263	24689214	24680268	24681512	24687967	24689201	98	24680256	24680262	24689215	24689221	24687695	24687728	+	79	24680266	24689201
chr2	24731767	24743191	24731771	24732254	24742694	24743177	98	24731762	24731766	24743192	24743196	24732504	24732554	-	76	24731771	24743176
chr2	24744371	24753307	24744371	24745615	24752055	24753307	97	---	---	---	---	24745852	24745886	-	80	24744371	24753305
chr2	24779765	24796998	24779765	24781076	24795698	24796985	97	24779760	24779764	24796999	24797003	24781793	24781807	-	86	24779766	24796997
chr2	24782570	24790439	24782570	24783820	24789189	24790439	99	---	---	---	---	24784058	24784089	-	81	24782570	24790437
chr2	24810151	24819045	24810157	24811390	24817803	24819035	99	24810146	24810150	24819046	24819050	24811628	24811661	-	79	24810162	24819033
chr2	24810265	24819035	24810265	24811390	24817910	24819035	99	---	---	---	---	24811628	24811661	-	79	24810276	24819033
chr2	24828709	24834046	24828715	24829013	24833752	24834046	95	24828704	24828708	24834047	24834051	24833721	24833733	+	84	24828715	24834044
chr2	24845182	24851122	24845182	24845452	24850852	24851122	99	---	---	---	---	24845493	24845508	-	75	24845182	24851121
chr2	24867050	24878341	24867050	24869546	24875845	24878341	99	---	---	---	---	24869836	24869860	-	84	24867050	24878339
chr2	24887833	24908264	24887833	24890528	24905541	24908264	97	---	---	---	---	24891154	24891169	-	81	24887833	24908262
chr2	24895050	24903794	24895050	24896332	24902508	24903794	99	---	---	---	---	24902199	24902233	+	71	24895056	24903792
chr2	24919163	24928163	24919163	24920446	24926879	24928163	99	---	---	---	---	24920683	24920716	-	79	24919163	24928160
chr2	24934040	24950489	24934040	24938679	24945842	24950489	88	---	---	---	---	24945506	24945570	+	70	---	---
chr2	24943853	24952581	24943853	24945066	24951445	24952581	89	---	---	---	---	24951126	24951141	+	81	24943854	24952579
chr2	24943945	24952325	24943958	24944789	24951550	24952313	86	24943940	24943944	24952326	24952330	24945032	24945053	-	86	24943962	24952319
chr2	24968234	24979341	24968234	24970402	24977140	24979341	96	---	---	---	---	24976866	24976890	+	80	---	---
chr2	24982482	24991929	24982482	24983773	24990596	24991929	95	---	---	---	---	24984079	24984090	-	91	24982482	24991927
chr2	25046724	25055724	25046724	25047731	25054770	25055724	86	---	---	---	---	25054515	25054543	+	82	---	---
chr2	25065674	25075139	25065674	25066295	25074516	25075139	97	---	---	---	---	25066501	25066528	-	75	25065676	25075137
chr2	25078068	25099824	25078068	25078325	25099567	25099824	96	---	---	---	---	25079270	25079296	-	70	25078074	25099822
chr2	25082032	25094479	25082032	25086354	25090171	25094479	97	---	---	---	---	25086469	25086509	-	82	25082036	25094476
chr2	25110656	25130268	25110668	25112383	25128599	25130264	95	25110650	25110655	25130269	25130274	25127888	25127901	+	71	25110657	25130265
chr2	25114242	25123190	25114250	25115472	25121914	25123181	96	25114235	25114241	25123191	25123197	25115710	25115743	-	82	25114248	25123187
chr2	25146133	25155070	25146141	25147769	25153430	25155058	99	25146127	25146132	25155071	25155076	25147994	25148006	-	92	25146135	25155064
chr2	25160271	25167746	25160271	25163263	25164746	25167746	97	---	---	---	---	25164683	25164708	+	80	25160273	25167744
chr2	25188952	25206379	25188952	25189514	25205861	25206379	89	---	---	---	---	25190226	25190243	-	72	25188962	25206378
chr2	25189513	25198488	25189514	25190789	25197228	25198481	97	25189507	25189512	25198489	25198494	25191075	25191110	-	72	25189514	25198482
chr2	25206465	25218952	25206478	25207741	25217656	25218938	96	25206460	25206464	25218953	25218957	25217245	25217263	+	84	25206469	25218944
chr2	25224656	25233295	25224656	25225132	25232805	25233295	94	---	---	---	---	25232726	25232741	+	75	25224656	25233292
chr2	25273702	25291466	25273702	25274975	25290342	25291466	87	---	---	---	---	25275500	25275524	-	72	25273703	25291464
chr2	25280002	25288936	25280016	25281648	25287299	25288931	99	25279997	25280001	25288937	25288941	25281814	25281841	-	71	25280002	25288929
chr2	25280546	25288931	25280546	25281648	25287829	25288931	99	---	---	---	---	25287520	25287532	+	76	---	---
chr2	25298139	25309928	25298143	25299802	25308195	25309927	92	25298131	25298138	25309929	25309936	25300165	25300201	-	75	25298144	25309925
chr2	25310661	25313165	25310661	25310907	25312923	25313165	87	---	---	---	---	---	---	0	--	25310662	25313149
chr2	25328829	25338231	25328829	25330155	25336917	25338231	98	---	---	---	---	25330463	25330474	-	91	25328830	25338229
chr2	25339231	25349977	25339231	25342779	25346429	25349977	99	---	---	---	---	25342836	25342961	-	77	25339231	25349975
chr2	25355151	25362545	25355151	25355831	25361864	25362545	97	---	---	---	---	25356115	25356132	-	72	25355166	25362542
chr2	25390753	25401391	25390756	25394240	25397890	25401380	98	25390747	25390752	25401392	25401397	25397707	25397805	+	75	25390753	25401378
chr2	25403105	25411107	25403105	25406396	25407815	25411107	99	---	---	---	---	25406449	25406489	-	73	25403105	25411105
chr2	25426929	25439559	25426929	25431290	25435781	25439559	85	---	---	---	---	25435717	25435748	+	75	---	---
chr2	25442019	25449455	25442019	25442694	25448780	25449455	96	---	---	---	---	25448475	25448491	+	76	25442019	25449453
chr2	25458647	25473102	25458661	25459291	25472458	25473088	99	25458641	25458646	25473103	25473108	25471861	25471880	+	70	25458657	25473085
chr2	25487512	25496035	25487527	25488409	25495159	25496021	93	25487507	25487511	25496036	25496040	25494884	25494917	+	85	25487524	25496025
chr2	25496020	25506809	25496020	25498742	25504064	25506809	98	---	---	---	---	25503808	25503899	+	71	25496020	25506807
chr2	25516829	25533855	25516829	25518068	25532616	25533855	98	---	---	---	---	25518636	25518660	-	76	25516829	25533850
chr2	25523941	25531743	25523941	25524421	25531263	25531743	99	---	---	---	---	25524678	25524726	-	81	25523946	25531741
chr2	25557455	25566667	25557462	25558655	25565446	25566663	97	25557448	25557454	25566668	25566674	25565131	25565142	+	91	25557462	25566658
chr2	25567846	25577359	25567846	25569158	25576026	25577359	97	---	---	---	---	25569460	25569471	-	91	25567846	25577355
chr2	25593510	25608617	25593510	25595143	25606986	25608617	95	---	---	---	---	25595710	25595736	-	77	---	---
chr2	25611161	25620434	25611161	25612421	25619151	25620426	92	25611154	25611160	25620435	25620441	25618815	25618834	+	80	25611161	25620428
chr2	25620943	25634636	25620943	25624981	25630600	25634636	98	---	---	---	---	25625187	25625211	-	72	25620943	25634633
chr2	25652829	25674223	25652829	25654214	25672839	25674223	98	---	---	---	---	25655041	25655061	-	76	25652829	25674221
chr2	25656630	25670802	25656630	25659501	25667931	25670802	99	---	---	---	---	25659891	25659906	-	81	25656630	25670800
chr2	25689836	25703846	25689836	25693251	25700431	25703846	98	---	---	---	---	25700095	25700111	+	70	25689836	25703839
chr2	25742654	25753527	25742657	25744346	25751823	25753512	99	25742649	25742653	25753528	25753532	25744348	25744359	-	100	25742659	25753523
chr2	25798577	25819076	25798577	25799247	25818405	25819076	91	---	---	---	---	25800105	25800122	-	77	25798577	25819064
chr2	25810935	25819715	25810942	25811585	25819071	25819715	98	25810930	25810934	25819716	25819720	25818750	25818761	+	91	25810944	25819713
chr2	25825775	25835131	25825775	25827060	25833831	25835131	88	25825770	25825774	25835132	25835136	25833492	25833514	+	78	25825775	25835120
chr2	25838782	25840362	25838782	25839143	25840003	25840362	92	---	---	---	---	25839903	25839953	+	76	25838798	25840360
chr2	25840797	25853220	25840797	25841589	25852427	25853220	95	---	---	---	---	25842088	25842104	-	76	---	---
chr2	25841838	25852244	25841838	25845220	25848858	25852244	99	---	---	---	---	25848676	25848798	+	78	25841838	25852242
chr2	25853184	25858751	25853184	25853875	25858056	25858751	96	---	---	---	---	25857902	25857917	+	75	---	---
chr2	25875954	25885340	25875958	25877231	25884030	25885328	96	25875948	25875953	25885341	25885346	25883690	25883709	+	80	25875966	25885334
chr2	25896466	25913539	25896466	25897207	25912798	25913539	97	---	---	---	---	25912301	25912320	+	80	25896466	25913534
chr2	25897208	25909478	25897208	25899594	25907092	25909478	99	---	---	---	---	25899698	25899717	-	80	25897208	25909474
chr2	25915721	25919079	25915721	25916102	25918698	25919079	99	---	---	---	---	25916202	25916232	-	77	25915721	25919078
chr2	25924444	25942765	25924444	25925749	25941477	25942765	94	---	---	---	---	25941138	25941162	+	92	25924448	25942762
chr2	25925081	25942549	25925081	25925533	25942116	25942549	89	---	---	---	---	25941492	25941513	+	86	25925094	25942545
chr2	25932053	25941390	25932063	25933350	25940085	25941377	92	25932048	25932052	25941391	25941395	25933666	25933687	-	77	25932059	25941375
chr2	25952146	25965832	25952160	25953795	25964248	25965825	95	25952141	25952145	25965833	25965837	25963809	25963823	+	73	25952150	25965823
chr2	25976792	25991058	25976792	25980356	25987517	25991058	90	---	---	---	---	25980636	25980714	-	81	25976792	25991056
chr2	25977520	25991924	25977533	25981218	25988258	25991923	88	25977515	25977519	25991925	25991929	25981419	25981450	-	78	---	---
chr2	25985203	25993665	25985208	25985755	25993137	25993660	85	25985198	25985202	25993666	25993670	25986059	25986086	-	75	---	---
chr2	25992644	25995729	25992644	25993124	25995249	25995729	87	---	---	---	---	---	---	0	--	25992644	25995715
chr2	26004339	26015753	26004343	26007011	26013066	26015752	99	26004334	26004338	26015754	26015758	26012810	26012833	+	75	26004343	26015750
chr2	26019684	26028571	26019684	26020913	26027343	26028571	98	---	---	---	---	26021152	26021185	-	82	26019684	26028569
chr2	26061750	26071317	26061750	26063110	26069986	26071317	97	---	---	---	---	26063417	26063428	-	91	26061751	26071314
chr2	26074782	26083711	26074782	26078245	26080249	26083711	99	---	---	---	---	26080149	26080167	+	78	26074799	26083708
chr2	26083740	26097828	26083742	26085420	26096076	26097816	94	26083732	26083739	26097829	26097836	26085835	26085849	-	73	26083743	26097817
chr2	26132133	26140998	26132133	26133368	26139762	26140998	99	26132127	26132132	26140999	26141004	26133604	26133635	-	84	26132133	26140996
chr2	26155986	26164858	26155986	26159321	26161524	26164858	99	---	---	---	---	26161451	26161470	+	70	26155986	26164855
chr2	26185474	26194472	26185474	26186711	26193217	26194472	98	---	---	---	---	26186950	26186983	-	85	26185474	26194470
chr2	26197832	26201121	26197832	26198043	26200910	26201121	97	---	---	---	---	26200767	26200789	+	78	26197832	26201119
chr2	26205502	26214592	26205502	26206830	26213245	26214592	97	---	---	---	---	26207068	26207100	-	81	26205505	26214590
chr2	26232835	26242800	26232835	26233378	26242267	26242800	96	---	---	---	---	26241955	26242265	+	70	---	---
chr2	26251917	26261322	26251917	26252516	26260723	26261322	99	---	---	---	---	26260493	26260520	+	75	26251922	26261319
chr2	26283537	26291285	26283537	26284200	26290626	26291285	96	---	---	---	---	26284486	26284503	-	83	26283537	26291283
chr2	26297405	26317946	26297405	26298338	26317058	26317946	89	---	---	---	---	26299161	26299179	-	84	26297405	26317927
chr2	26297512	26317768	26297512	26298160	26317165	26317768	85	---	---	---	---	26299011	26299023	-	84	26297512	26317763
chr2	26304589	26316260	26304589	26306056	26314764	26316260	97	---	---	---	---	26314487	26314506	+	90	26304589	26316258
chr2	26317947	26326892	26317947	26319175	26325615	26326892	94	---	---	---	---	26325343	26325376	+	82	26317947	26326890
chr2	26338721	26342266	26338721	26339048	26341939	26342266	99	---	---	---	---	26341807	26341822	+	81	26338737	26342264
chr2	26345827	26352700	26345827	26346905	26351583	26352694	93	26345822	26345826	26352701	26352705	26346943	26346959	-	88	---	---
chr2	26374361	26395521	26374361	26378065	26391819	26395521	99	---	---	---	---	26378639	26378663	-	100	---	---
chr2	26419860	26424679	26419860	26420620	26423941	26424679	96	---	---	---	---	26423803	26423815	+	84	26419860	26424677
chr2	26434335	26441866	26434335	26437415	26438788	26441866	99	---	---	---	---	---	---	0	--	26434339	26441862
chr2	26455181	26459967	26455181	26455492	26459657	26459967	97	---	---	---	---	26459494	26459505	+	83	26455186	26459962
chr2	26472723	26486497	26472723	26473161	26486059	26486497	99	---	---	---	---	26473700	26473754	-	94	---	---
chr2	26473190	26486056	26473190	26476513	26482830	26486056	93	---	---	---	---	26476809	26476824	-	75	---	---
chr2	26500831	26514370	26500831	26503166	26512035	26514370	98	---	---	---	---	26503463	26503474	-	83	26500847	26514368
chr2	26503191	26512044	26503191	26504372	26510859	26512038	95	26503185	26503190	26512045	26512050	26510557	26510590	+	82	26503201	26512042
chr2	26516686	26535242	26516686	26517010	26534918	26535242	98	---	---	---	---	26534066	26534171	+	76	26516686	26535241
chr2	26528449	26538707	26528449	26532003	26535237	26538707	95	---	---	---	---	26532131	26532148	-	72	26528451	26538705
chr2	26553790	26564473	26553790	26556542	26561721	26564473	98	---	---	---	---	---	---	0	--	26553805	26564465
chr2	26569959	26586177	26569970	26570914	26585223	26586174	92	26569954	26569958	26586178	26586182	26571143	26571161	-	84	---	---
chr2	26573565	26583220	26573565	26574157	26582628	26583220	99	---	---	---	---	26582397	26582424	+	75	26573568	26583214
chr2	26588524	26598626	26588524	26590945	26596224	26598626	98	---	---	---	---	26590972	26590998	-	70	---	---
chr2	26604924	26614455	26604924	26606254	26613125	26614455	99	26604919	26604923	26614456	26614460	26606562	26606573	-	91	26604932	26614453
chr2	26618239	26629693	26618239	26619526	26628409	26629693	97	---	---	---	---	26628012	26628058	+	74	26618245	26629685
chr2	26643050	26654729	26643052	26643532	26654247	26654727	95	26643045	26643049	26654730	26654734	26643777	26643809	-	78	26643053	26654725
chr2	26661252	26666181	26661252	26661497	26665936	26666181	99	---	---	---	---	26661515	26661634	-	70	26661262	26666179
chr2	26712072	26721048	26712072	26713340	26719784	26721048	99	---	---	---	---	26719512	26719545	+	76	26712073	26721046
chr2	26739421	26757278	26739427	26740667	26755996	26757273	95	26739416	26739420	26757279	26757283	26741189	26741213	-	72	26739427	26757271
chr2	26743964	26752900	26743964	26745205	26751634	26752900	97	---	---	---	---	26745444	26745477	-	79	26743977	26752898
chr2	26768768	26780106	26768768	26772243	26776631	26780106	99	---	---	---	---	26772300	26772312	-	92	---	---
chr2	26793349	26814379	26793349	26794065	26813667	26814379	95	---	---	---	---	26794972	26795002	-	70	---	---
chr2	26804592	26813454	26804592	26808515	26809535	26813454	98	---	---	---	---	26809447	26809483	+	70	---	---
chr2	26822872	26836568	26822883	26824450	26834990	26836558	97	26822866	26822871	26836569	26836574	26824870	26824884	-	73	26822883	26836562
chr2	26848533	26862030	26848533	26852133	26858429	26862030	98	---	---	---	---	26858114	26858138	+	76	26848533	26862028
chr2	26870658	26879292	26870658	26871648	26878359	26879292	86	---	---	---	---	26878115	26878136	+	86	26870665	26879279
chr2	26879322	26895152	26879322	26880146	26894326	26895152	95	---	---	---	---	26880779	26880793	-	86	---	---
chr2	26880963	26891459	26880974	26883780	26888647	26891449	93	26880958	26880962	26891460	26891464	26883975	26883988	-	92	26880970	26891456
chr2	26896438	26912558	26896438	26897230	26911767	26912558	95	---	---	---	---	26911041	26911076	+	72	---	---
chr2	26928583	26941593	26928593	26929853	26940320	26941579	93	26928578	26928582	26941594	26941598	26939876	26939890	+	73	26928584	26941577
chr2	26950733	26959940	26950733	26951970	26958699	26959940	97	---	---	---	---	26952287	26952307	-	85	26950736	26959939
chr2	26961807	26978839	26961807	26962742	26977915	26978839	93	---	---	---	---	26963410	26963473	-	81	26961807	26978823
chr2	26962742	26973806	26962742	26966409	26970150	26973806	99	---	---	---	---	26969984	26970034	+	72	26962742	26973803
chr2	27024086	27027324	27024086	27024417	27026993	27027324	94	---	---	---	---	27026979	27026991	+	100	27024086	27027319
chr2	27032209	27042449	27032209	27034006	27040674	27042449	94	---	---	---	---	27040467	27040480	+	92	27032209	27042446
chr2	27054843	27068594	27054843	27055481	27067956	27068594	98	---	---	---	---	27055963	27056061	-	70	27054852	27068592
chr2	27070076	27077447	27070076	27070719	27076804	27077447	99	---	---	---	---	27076570	27076624	+	70	27070076	27077445
chr2	27126311	27135233	27126311	27127538	27133964	27135233	95	---	---	---	---	27127773	27127806	-	85	27126313	27135232
chr2	27136932	27154376	27136940	27137486	27153804	27154365	88	27136927	27136931	27154377	27154381	27153145	27153163	+	73	27136947	27154360
chr2	27158586	27176077	27158586	27159363	27175310	27176077	97	---	---	---	---	27174741	27174765	+	80	---	---
chr2	27179252	27187357	27179252	27179410	27187193	27187357	92	---	---	---	---	27179603	27179624	-	86	---	---
chr2	27207967	27217274	27207970	27209232	27215980	27217271	94	27207962	27207966	27217275	27217279	27209550	27209569	-	80	27207971	27217271
chr2	27230718	27245391	27230718	27232452	27243656	27245391	96	---	---	---	---	27232869	27232883	-	73	27230718	27245386
chr2	27231365	27245027	27231365	27232088	27244304	27245027	95	---	---	---	---	27243748	27243795	+	81	27231369	27245020
chr2	27245384	27254394	27245384	27246028	27253750	27254394	97	---	---	---	---	27253365	27253387	+	73	27245391	27254388
chr2	27264826	27276079	27264835	27267667	27273245	27276072	94	27264819	27264825	27276080	27276086	27273002	27273020	+	84	27264835	27276077
chr2	27279478	27300229	27279478	27282331	27297365	27300224	98	27279473	27279477	27300230	27300234	27296615	27296628	+	78	27279479	27300221
chr2	27286720	27296197	27286720	27288051	27294867	27296197	99	---	---	---	---	27288347	27288358	-	91	27286720	27296188
chr2	27314265	27319335	27314265	27314665	27318935	27319335	97	---	---	---	---	27314803	27314817	-	73	27314266	27319330
chr2	27324603	27333369	27324603	27325264	27332703	27333369	97	---	---	---	---	27325543	27325568	-	88	27324611	27333354
chr2	27352195	27369028	27352201	27355797	27365416	27369014	86	27352190	27352194	27369029	27369033	27365235	27365255	+	80	27352204	27369023
chr2	27352741	27368942	27352741	27355725	27365954	27368942	86	---	---	---	---	27356201	27356236	-	86	---	---
chr2	27370745	27378102	27370748	27371390	27377449	27378091	99	27370740	27370744	27378103	27378107	27371674	27371691	-	72	27370748	27378097
chr2	27393659	27405479	27393670	27396422	27402712	27405475	98	27393650	27393658	27405480	27405488	27396712	27396736	-	84	27393671	27405476
chr2	27410541	27417777	27410543	27411186	27417132	27417774	99	27410536	27410540	27417778	27417782	27411367	27411421	-	74	27410550	27417775
chr2	27430923	27443058	27430923	27432414	27441567	27443058	99	---	---	---	---	27432760	27432825	-	75	27430923	27443040
chr2	27455380	27467116	27455380	27455855	27466641	27467116	99	---	---	---	---	27466336	27466383	+	81	27455380	27467114
chr2	27474830	27492071	27474830	27475362	27491522	27492071	95	---	---	---	---	27475992	27476014	-	86	27474833	27492059
chr2	27478899	27492864	27478899	27479030	27492733	27492864	96	---	---	---	---	27479671	27479685	-	86	27478908	27492851
chr2	27479614	27488030	27479614	27480302	27487342	27488030	99	---	---	---	---	27487145	27487169	+	80	---	---
chr2	27488029	27497080	27488029	27492264	27492859	27497080	93	---	---	---	---	27492772	27492808	+	72	---	---
chr2	27505403	27519408	27505403	27506977	27517834	27519408	99	---	---	---	---	27507396	27507412	-	70	27505409	27519406
chr2	27551279	27560261	27551279	27552538	27559002	27560261	99	---	---	---	---	27558730	27558763	+	79	27551279	27560259
chr2	27560260	27569172	27560260	27564464	27564965	27569172	99	---	---	---	---	27564544	27564556	-	76	27560271	27569155
chr2	27573972	27587704	27573979	27575610	27586059	27587690	98	27573967	27573971	27587705	27587709	27585628	27585644	+	70	27573982	27587698
chr2	27590118	27606569	27590118	27591358	27605345	27606569	96	---	---	---	---	27604772	27604796	+	80	27590119	27606564
chr2	27594727	27602026	27594738	27595425	27601331	27602019	98	27594722	27594726	27602027	27602031	27595566	27595577	-	100	27594727	27602017
chr2	27619383	27630244	27619383	27619849	27629778	27630244	99	---	---	---	---	27629466	27629517	+	82	27619383	27630236
chr2	27648840	27663153	27648840	27650438	27661560	27663153	96	---	---	---	---	27661130	27661144	+	73	27648844	27663151
chr2	27667435	27681305	27667435	27668060	27680680	27681304	97	27667430	27667434	27681306	27681310	27680122	27680180	+	72	27667435	27681298
chr2	27705699	27721828	27705699	27706231	27721317	27721828	92	---	---	---	---	27706820	27706884	-	87	27705703	27721825
chr2	27740253	27749190	27740253	27741504	27747943	27749190	98	---	---	---	---	27747672	27747705	+	82	27740254	27749186
chr2	27758344	27768222	27758345	27759619	27766986	27768216	95	27758339	27758343	27768223	27768227	27759948	27759965	-	83	27758345	27768214
chr2	27758630	27768216	27758630	27759619	27767271	27768216	94	---	---	---	---	27766997	27767017	+	85	27758648	27768214
chr2	27787138	27799926	27787138	27788635	27798426	27799926	99	---	---	---	---	27798019	27798084	+	75	27787141	27799924
chr2	27787354	27799514	27787368	27788221	27798656	27799509	99	27787349	27787353	27799515	27799519	27788705	27788741	-	75	---	---
chr2	27801310	27810797	27801310	27802618	27809486	27810797	98	---	---	---	---	27802925	27802936	-	91	27801310	27810795
chr2	27805068	27814601	27805068	27808868	27810797	27814601	92	---	---	---	---	27808897	27808928	-	78	---	---
chr2	27837836	27846076	27837836	27838162	27845750	27846076	96	---	---	---	---	27838466	27838477	-	91	27837848	27846072
chr2	27849075	27856504	27849083	27849753	27855819	27856489	99	27849070	27849074	27856505	27856509	27850037	27850054	-	72	27849083	27856493
chr2	27876341	27895398	27876341	27876535	27895204	27895398	96	---	---	---	---	27877372	27877391	-	75	27876341	27895381
chr2	27885916	27897110	27885916	27887631	27895392	27897110	97	---	---	---	---	27887762	27887788	-	85	27885920	27897101
chr2	27897110	27905999	27897110	27898359	27904795	27905999	93	27897104	27897109	27906000	27906005	27904522	27904555	+	82	---	---
chr2	27940618	27950812	27940618	27941789	27949657	27950812	93	---	---	---	---	27942107	27942124	-	83	27940620	27950810
chr2	27951667	27967868	27951667	27951937	27967598	27967868	96	---	---	---	---	27967149	27967173	+	92	---	---
chr2	27953442	27962243	27953442	27954718	27960968	27962243	99	---	---	---	---	27960685	27960718	+	85	27953443	27962241
chr2	28010783	28027743	28010783	28011346	28027142	28027743	91	---	---	---	---	28012080	28012102	-	78	28010798	28027741
chr2	28017456	28025621	28017456	28017591	28025486	28025621	97	---	---	---	---	28025139	28025156	+	77	---	---
chr2	28017587	28027148	28017587	28018678	28026019	28027148	93	---	---	---	---	28025812	28025842	+	77	28017597	28027143
chr2	28043620	28061992	28043635	28044841	28060750	28061979	96	28043615	28043619	28061993	28061997	28060180	28060196	+	94	28043620	28061991
chr2	28048583	28057405	28048583	28049257	28056731	28057405	97	---	---	---	---	28049526	28049553	-	85	28048583	28057403
chr2	28070054	28081073	28070054	28070534	28080580	28081073	95	---	---	---	---	28080207	28080229	+	73	28070055	28081063
chr2	28070725	28075979	28070725	28071201	28075503	28075979	99	---	---	---	---	28075472	28075483	+	75	28070726	28075977
chr2	28104793	28113829	28104793	28106085	28112538	28113829	99	---	---	---	---	28112271	28112304	+	82	28104795	28113825
chr2	28138727	28150418	28138727	28141425	28147725	28150418	99	---	---	---	---	28147411	28147435	+	84	28138728	28150416
chr2	28166807	28178493	28166816	28168922	28176377	28178483	99	28166801	28166806	28178494	28178499	28169148	28169245	-	71	28166816	28178489
chr2	28180031	28200323	28180031	28182358	28198014	28200323	98	---	---	---	---	28197231	28197267	+	81	28180031	28200309
chr2	28191060	28199241	28191060	28192527	28197752	28199241	92	---	---	---	---	28197492	28197521	+	86	---	---
chr2	28194036	28201373	28194036	28195098	28200318	28201373	95	---	---	---	---	28195302	28195325	-	70	28194051	28201371
chr2	28207573	28214702	28207573	28208049	28214226	28214702	99	---	---	---	---	28213918	28213969	+	78	28207574	28214700
chr2	28273201	28289405	28273201	28273369	28289236	28289405	95	---	---	---	---	28288653	28288681	+	72	---	---
chr2	28278336	28287351	28278336	28279612	28286074	28287351	99	---	---	---	---	28279878	28279911	-	73	28278336	28287349
chr2	28321473	28339430	28321473	28322740	28338161	28339430	99	---	---	---	---	28323253	28323277	-	76	28321479	28339428
chr2	28328186	28337192	28328187	28329461	28335905	28337180	99	28328180	28328185	28337193	28337198	28329699	28329731	-	78	28328187	28337190
chr2	28358413	28372007	28358413	28359063	28371358	28372007	96	---	---	---	---	28370776	28370833	+	72	28358414	28371988
chr2	28387200	28396157	28387200	28388466	28394888	28396157	96	---	---	---	---	28388692	28388725	-	79	28387202	28396141
chr2	28397397	28406793	28397397	28397982	28406209	28406793	98	---	---	---	---	28405976	28406003	+	78	28397397	28406791
chr2	28407942	28421508	28407942	28409419	28420132	28421508	88	---	---	---	---	28409836	28409850	-	73	28407942	28421503
chr2	28433412	28438043	28433412	28433959	28437494	28438043	97	---	---	---	---	28434119	28434136	-	83	---	---
chr2	28444076	28448645	28444076	28445922	28446801	28448645	98	---	---	---	---	28446735	28446749	+	73	---	---
chr2	28453950	28465624	28453950	28454131	28465443	28465624	96	---	---	---	---	28454675	28454697	-	73	---	---
chr2	28462659	28481423	28462659	28463107	28480975	28481423	87	---	---	---	---	28463961	28463974	-	71	---	---
chr2	28472003	28484374	28472003	28473568	28482695	28484374	92	---	---	---	---	28473985	28473999	-	73	28472003	28484369
chr2	28518354	28539855	28518354	28519206	28539042	28539855	91	---	---	---	---	28520107	28520131	-	76	---	---
chr2	28518496	28539655	28518496	28519006	28539184	28539655	85	---	---	---	---	28538305	28538319	+	86	---	---
chr2	28524373	28536798	28524373	28529740	28531431	28536798	99	---	---	---	---	28529807	28529830	-	70	28524378	28536796
chr2	28537095	28546916	28537095	28540208	28543765	28546916	87	---	---	---	---	28540282	28540297	-	81	28537111	28546914
chr2	28547296	28554190	28547296	28548512	28552989	28554190	97	---	---	---	---	28548665	28548682	-	77	28547298	28554188
chr2	28557262	28570705	28557263	28558776	28569128	28570700	95	28557257	28557261	28570706	28570710	28568693	28568709	+	70	28557265	28570698
chr2	28584763	28592887	28584775	28586724	28591029	28592879	94	28584758	28584762	28592888	28592892	28586835	28586864	-	73	28584766	28592877
chr2	28594987	28606837	28594999	28597760	28604061	28606826	99	28594981	28594986	28606838	28606843	28598050	28598074	-	84	28594999	28606824
chr2	28609899	28619300	28609899	28610495	28618704	28619300	98	---	---	---	---	28618470	28618497	+	75	28609899	28619295
chr2	28628713	28632112	28628713	28628934	28631893	28632112	97	---	---	---	---	28631745	28631765	+	71	28628713	28632108
chr2	28635393	28649545	28635404	28636827	28648142	28649540	94	28635388	28635392	28649546	28649550	28637371	28637393	-	78	28635401	28649538
chr2	28655996	28673245	28655996	28656998	28672243	28673245	85	---	---	---	---	28657724	28657738	-	86	28656000	28673235
chr2	28673897	28682836	28673897	28675148	28681586	28682836	99	---	---	---	---	28675386	28675419	-	82	28673897	28682834
chr2	28699071	28719911	28699071	28704739	28714248	28719911	91	---	---	---	---	28713850	28713865	+	81	---	---
chr2	28709930	28723609	28709930	28713959	28719577	28723609	99	---	---	---	---	28719346	28719368	+	78	28709930	28723607
chr2	28723668	28730693	28723668	28727116	28727253	28730693	91	---	---	---	---	---	---	0	--	---	---
chr2	28754803	28763688	28754803	28756062	28762486	28763688	93	---	---	---	---	28756344	28756363	-	85	28754804	28763685
chr2	28764055	28778130	28764055	28765344	28776887	28778130	90	---	---	---	---	28776476	28776499	+	75	28764055	28778128
chr2	28766754	28774599	28766769	28770033	28771332	28774593	99	28766749	28766753	28774600	28774604	28770086	28770125	-	75	28766758	28774598
chr2	28782601	28801164	28782601	28783337	28800448	28801164	92	---	---	---	---	28799646	28799660	+	100	28782606	28801159
chr2	28790588	28800463	28790588	28794006	28797043	28800463	94	---	---	---	---	28794108	28794129	-	95	28790591	28800456
chr2	28803168	28812146	28803181	28804412	28810890	28812135	95	28803162	28803167	28812147	28812152	28810585	28810604	+	85	---	---
chr2	28803474	28812135	28803474	28804412	28811182	28812135	94	---	---	---	---	28810899	28810918	+	85	28803484	28812133
chr2	28817141	28825872	28817141	28817815	28825197	28825872	97	---	---	---	---	28824898	28824915	+	72	28817141	28825869
chr2	28839803	28849060	28839810	28841113	28847764	28849049	92	28839798	28839802	28849061	28849065	28841417	28841442	-	80	28839807	28849055
chr2	28851197	28858905	28851197	28854462	28855645	28858905	97	---	---	---	---	28854518	28854555	-	78	28851197	28858903
chr2	28870819	28881976	28870819	28872493	28880413	28881976	91	---	---	---	---	28872856	28872889	-	73	28870821	28881974
chr2	28893114	28903844	28893119	28894488	28902490	28903836	89	28893108	28893113	28903845	28903850	28894720	28894743	-	75	28893128	28903841
chr2	28918309	28927793	28918312	28918973	28927120	28927780	96	28918304	28918308	28927794	28927798	28919085	28919099	-	86	---	---
chr2	28919603	28927207	28919604	28919820	28926986	28927202	96	28919598	28919602	28927208	28927212	28926647	28926673	+	70	---	---
chr2	28920682	28926988	28920682	28922095	28925618	28926988	95	---	---	---	---	28925454	28925486	+	78	28920682	28926984
chr2	28959210	28965467	28959210	28959480	28965198	28965467	98	---	---	---	---	28959611	28959631	-	76	28959210	28965462
chr2	28998148	29011971	28998148	28998763	29011349	29011971	98	---	---	---	---	28999374	28999393	-	70	28998149	29011968
chr2	29030206	29039643	29030206	29030686	29039166	29039643	97	---	---	---	---	29030928	29030959	-	81	29030206	29039641
chr2	29043920	29060447	29043920	29044405	29059961	29060447	96	---	---	---	---	29045132	29045146	-	73	29043920	29060442
chr2	29056505	29059679	29056505	29056641	29059543	29059679	98	---	---	---	---	29059430	29059463	+	79	---	---
chr2	29060446	29074780	29060446	29061070	29074156	29074780	99	---	---	---	---	29061521	29061535	-	80	29060446	29074778
chr2	29082264	29097587	29082267	29086078	29093774	29097585	88	29082259	29082263	29097588	29097592	29093586	29093625	+	77	29082273	29097579
chr2	29086890	29102282	29086890	29087505	29101667	29102282	97	---	---	---	---	29088124	29088136	-	84	29086901	29102280
chr2	29088330	29109227	29088330	29088928	29108630	29109227	90	---	---	---	---	29107710	29107725	+	75	---	---
chr2	29092196	29101673	29092201	29093536	29100357	29101670	97	29092189	29092195	29101674	29101680	29100039	29100050	+	91	29092201	29101665
chr2	29097711	29105185	29097711	29100699	29102284	29105185	86	---	---	---	---	29102251	29102266	+	75	---	---
chr2	29109227	29120935	29109227	29111942	29118230	29120935	99	---	---	---	---	29112225	29112257	-	81	29109227	29120933
chr2	29128819	29140494	29128819	29131492	29137777	29140494	98	---	---	---	---	29131773	29131805	-	81	29128819	29140492
chr2	29149424	29170141	29149424	29149634	29169934	29170141	92	---	---	---	---	29169384	29169404	+	80	---	---
chr2	29152244	29169294	29152244	29153130	29168396	29169282	91	29152239	29152243	29169295	29169299	29153787	29153801	-	93	29152258	29169289
chr2	29156245	29165236	29156245	29157517	29163988	29165236	97	---	---	---	---	29157760	29157793	-	79	29156245	29165227
chr2	29190811	29198058	29190816	29191487	29197373	29198044	99	29190805	29190810	29198059	29198064	29197114	29197128	+	80	29190816	29198042
chr2	29202214	29211525	29202217	29203488	29210218	29211514	96	29202208	29202213	29211526	29211531	29203800	29203825	-	76	29202217	29211512
chr2	29221607	29227340	29221607	29222071	29226875	29227340	97	---	---	---	---	29226789	29226810	+	72	29221614	29227336
chr2	29229676	29235398	29229676	29230074	29235000	29235398	99	---	---	---	---	29230145	29230168	-	75	29229677	29235396
chr2	29245646	29256472	29245646	29245750	29256366	29256472	96	---	---	---	---	29246187	29246217	-	70	29245648	29256460
chr2	29248194	29253710	29248194	29248476	29253426	29253710	98	---	---	---	---	29248639	29248653	-	80	29248194	29253707
chr2	29310705	29328118	29310705	29311432	29327472	29328118	86	---	---	---	---	29327027	29327049	+	86	29310711	29328116
chr2	29310938	29327869	29310938	29311122	29327685	29327869	95	---	---	---	---	29327027	29327049	+	86	29310944	29327859
chr2	29317516	29326886	29317516	29318841	29325589	29326886	93	---	---	---	---	29319085	29319137	-	71	29317516	29326884
chr2	29317729	29326237	29317735	29318165	29325788	29326231	91	29317723	29317728	29326238	29326243	29318453	29318478	-	88	29317730	29326236
chr2	29343356	29352704	29343356	29344631	29351397	29352704	94	---	---	---	---	29351058	29351074	+	82	29343362	29352702
chr2	29343823	29352689	29343823	29344616	29351864	29352689	92	---	---	---	---	29351502	29351554	+	73	---	---
chr2	29369417	29382836	29369417	29370622	29381519	29382836	90	---	---	---	---	29381010	29381029	+	70	29369417	29382834
chr2	29413016	29426152	29413016	29414527	29424610	29426152	93	---	---	---	---	29414944	29414958	-	73	29413016	29426147
chr2	29428836	29437988	29428840	29430412	29436245	29437985	88	29428831	29428835	29437989	29437993	29430668	29430687	-	90	29428839	29437982
chr2	29443231	29456010	29443231	29444705	29454514	29456010	98	---	---	---	---	29454104	29454169	+	75	29443231	29456008
chr2	29478176	29487318	29478176	29479368	29486136	29487312	95	29478170	29478175	29487319	29487324	29479674	29479691	-	83	29478176	29487316
chr2	29494878	29511677	29494878	29496184	29510390	29511677	98	---	---	---	---	29509737	29509753	+	94	29494878	29511675
chr2	29499004	29506360	29499004	29499640	29505724	29506360	99	---	---	---	---	29505423	29505440	+	72	29499004	29506358
chr2	29517712	29529704	29517712	29518532	29528884	29529704	97	---	---	---	---	29528531	29528546	+	81	29517723	29529702
chr2	29530480	29536579	29530480	29531284	29535761	29536579	96	---	---	---	---	29535581	29535593	+	76	29530483	29536577
chr2	29553500	29558917	29553500	29553606	29558811	29558917	99	29553495	29553499	29558918	29558922	29558765	29558793	+	75	29553500	29558916
chr2	29566953	29575907	29566953	29568228	29574648	29575907	98	---	---	---	---	29574387	29574420	+	79	29566959	29575905
chr2	29585073	29592916	29585073	29586300	29591684	29592916	96	---	---	---	---	29586538	29586570	-	81	29585073	29592914
chr2	29596427	29616126	29596427	29599170	29613413	29616126	98	---	---	---	---	29612788	29612804	+	70	---	---
chr2	29608415	29612017	29608422	29608786	29611648	29612012	96	29608410	29608414	29612018	29612022	29611527	29611540	+	71	29608419	29612010
chr2	29645692	29654939	29645700	29646974	29653709	29654937	92	29645687	29645691	29654940	29654944	29653372	29653393	+	77	29645694	29654935
chr2	29679137	29688437	29679145	29680418	29687148	29688435	96	29679132	29679136	29688438	29688442	29686811	29686832	+	77	29679139	29688433
chr2	29689123	29695795	29689128	29690409	29694524	29695783	97	29689117	29689122	29695796	29695801	29690522	29690551	-	76	29689128	29695784
chr2	29689544	29695759	29689544	29690385	29694939	29695759	96	---	---	---	---	29694884	29694923	+	80	---	---
chr2	29713679	29730832	29713679	29714479	29730016	29730832	94	---	---	---	---	29729333	29729352	+	80	29713684	29730826
chr2	29721889	29730022	29721889	29725046	29726881	29730022	98	---	---	---	---	29726781	29726798	+	72	---	---
chr2	29770814	29780144	29770814	29772022	29778857	29780144	92	---	---	---	---	29778538	29778569	+	87	29770814	29780142
chr2	29800239	29807301	29800239	29800666	29806870	29807301	97	---	---	---	---	29806606	29806632	+	74	29800240	29807299
chr2	29811571	29832833	29811583	29813111	29831245	29832832	87	29811566	29811570	29832834	29832838	29830496	29830536	+	80	---	---
chr2	29811909	29832832	29811909	29813111	29831574	29832832	85	---	---	---	---	29813814	29813827	-	85	29811916	29832831
chr2	29818944	29824591	29818944	29819092	29824442	29824591	98	---	---	---	---	29824174	29824191	+	77	29818951	29824589
chr2	29832831	29838533	29832831	29833009	29838355	29838533	98	---	---	---	---	29838254	29838272	+	84	29832835	29838528
chr2	29849242	29858661	29849242	29850533	29857353	29858661	96	---	---	---	---	29850719	29850731	-	100	29849242	29858659
chr2	29849242	29858315	29849242	29850185	29857353	29858315	96	---	---	---	---	29850491	29850520	-	83	29849242	29858308
chr2	29873435	29881899	29873435	29873937	29881439	29881899	88	---	---	---	---	29874292	29874313	-	90	---	---
chr2	29873435	29882637	29873435	29874674	29881439	29882637	93	---	---	---	---	29874990	29875013	-	79	---	---
chr2	29896829	29918518	29896832	29897615	29917728	29918510	89	29896824	29896828	29918519	29918523	29898382	29898396	-	73	29896833	29918508
chr2	29904854	29914609	29904858	29906892	29912579	29914608	97	29904849	29904853	29914610	29914614	29912360	29912374	+	93	29904869	29914597
chr2	29914615	29936027	29914630	29915349	29935305	29936024	98	29914610	29914614	29936028	29936032	29916136	29916183	-	83	---	---
chr2	29919413	29928410	29919413	29920701	29927143	29928410	97	---	---	---	---	29920989	29921024	-	72	29919420	29928407
chr2	29942656	29964611	29942656	29943023	29964244	29964611	96	---	---	---	---	29963264	29963288	+	72	29942656	29964599
chr2	29950574	29960025	29950574	29951886	29958713	29960025	99	---	---	---	---	29958514	29958526	+	100	29950574	29960023
chr2	29967902	29981802	29967902	29968280	29981425	29981802	96	---	---	---	---	29980810	29980825	+	81	29967902	29981800
chr2	29969552	29982958	29969552	29970718	29981795	29982958	95	---	---	---	---	29981257	29981271	+	73	---	---
chr2	30011495	30029381	30011495	30012728	30028143	30029381	97	---	---	---	---	30027432	30027459	+	89	30011495	30029378
chr2	30017520	30026385	30017520	30019138	30024762	30026385	99	---	---	---	---	30024536	30024548	+	84	30017520	30026382
chr2	30033769	30047602	30033769	30035371	30046000	30047602	96	---	---	---	---	30035791	30035805	-	73	30033772	30047600
chr2	30065239	30070521	30065239	30065531	30070221	30070521	96	---	---	---	---	30065659	30065680	-	72	30065239	30070519
chr2	30111808	30120261	30111808	30112609	30119468	30120261	89	---	---	---	---	30112844	30112877	-	79	---	---
chr2	30112042	30120021	30112042	30112347	30119722	30120021	85	---	---	---	---	30119391	30119422	+	81	30112042	30120017
chr2	30153364	30167596	30153364	30155154	30165807	30167596	97	---	---	---	---	30165376	30165390	+	73	30153367	30167594
chr2	30153835	30166867	30153841	30154420	30166284	30166863	95	30153830	30153834	30166868	30166872	30154953	30154967	-	73	---	---
chr2	30173096	30186990	30173096	30173308	30186771	30186990	91	---	---	---	---	30186097	30186110	+	85	---	---
chr2	30177291	30183661	30177291	30177805	30183147	30183661	96	---	---	---	---	30182973	30183005	+	75	---	---
chr2	30186992	30201779	30186992	30188494	30200278	30201779	97	---	---	---	---	30199690	30199718	+	72	30186992	30201775
chr2	30212443	30218663	30212443	30213329	30217808	30218663	95	---	---	---	---	30217625	30217637	+	76	30212443	30218660
chr2	30225955	30247891	30225955	30227170	30246709	30247891	91	---	---	---	---	30245973	30245987	+	93	30225955	30247889
chr2	30232046	30244770	30232049	30235319	30241588	30244770	93	30232041	30232045	30244771	30244775	30235525	30235616	-	70	30232047	30244764
chr2	30247890	30267551	30247890	30248713	30266722	30267551	92	---	---	---	---	30265853	30265886	+	70	30247891	30267548
chr2	30251664	30265661	30251664	30257372	30259965	30265661	98	---	---	---	---	30259870	30259884	+	100	30251665	30265655
chr2	30285050	30296702	30285050	30288324	30293430	30296702	98	---	---	---	---	30288556	30288579	-	75	30285051	30296700
chr2	30321810	30335907	30321810	30323553	30334112	30335907	94	---	---	---	---	30333680	30333694	+	73	30321810	30335891
chr2	30358049	30373848	30358050	30360506	30371379	30373836	93	30358043	30358048	30373849	30373854	30370865	30370881	+	76	30358062	30373834
chr2	30364426	30377091	30364441	30365675	30375880	30377079	95	30364421	30364425	30377092	30377096	30375369	30375382	+	78	30364439	30377077
chr2	30394285	30402613	30394285	30394965	30401933	30402613	97	---	---	---	---	30401740	30401771	+	81	30394287	30402611
chr2	30405812	30415269	30405812	30407316	30413766	30415269	94	---	---	---	---	30413477	30413499	+	91	30405818	30415267
chr2	30416174	30425102	30416179	30417428	30423867	30425100	97	30416169	30416173	30425103	30425107	30423557	30423576	+	85	---	---
chr2	30438019	30447650	30438019	30442834	30442840	30447650	99	---	---	---	---	---	---	0	--	30438022	30447637
chr2	30452353	30459128	30452353	30453553	30458033	30459128	89	---	---	---	---	30457864	30457881	+	77	30452355	30459126
chr2	30467705	30482273	30467705	30468992	30480986	30482273	95	---	---	---	---	30469551	30469579	-	79	30467705	30482271
chr2	30487723	30502628	30487723	30487929	30502423	30502628	94	---	---	---	---	30501754	30501774	+	71	30487723	30502621
chr2	30488051	30496560	30488051	30488714	30495875	30496560	93	---	---	---	---	30495531	30495564	+	70	---	---
chr2	30488286	30496507	30488286	30488659	30496112	30496507	92	---	---	---	---	30488849	30488878	-	70	---	---
chr2	30518549	30529911	30518549	30519042	30529419	30529911	97	---	---	---	---	30519273	30519305	-	81	30518549	30529896
chr2	30554555	30567988	30554555	30555937	30566476	30567988	87	---	---	---	---	30556410	30556424	-	73	---	---
chr2	30578000	30587817	30578000	30581356	30584478	30587817	96	---	---	---	---	30581501	30581513	-	92	30578000	30587815
chr2	30611726	30631355	30611726	30615762	30627333	30631355	99	---	---	---	---	30615968	30615992	-	76	30611726	30631354
chr2	30648304	30660280	30648304	30648422	30660162	30660280	93	---	---	---	---	30648690	30648713	-	70	30648311	30660274
chr2	30683188	30703654	30683188	30683635	30703206	30703654	94	---	---	---	---	30684489	30684520	-	78	---	---
chr2	30692569	30703831	30692571	30692739	30703649	30703817	94	30692564	30692568	30703832	30703836	30703238	30703254	+	76	30692583	30703830
chr2	30718568	30725435	30718575	30719685	30724319	30725427	94	30718563	30718567	30725436	30725440	30724163	30724176	+	78	30718575	30725431
chr2	30737591	30746738	30737591	30738650	30745701	30746738	95	---	---	---	---	30745459	30745490	+	84	30737600	30746735
chr2	30754240	30763696	30754240	30755564	30762371	30763696	99	---	---	---	---	30755870	30755881	-	91	30754241	30763694
chr2	30769683	30786905	30769683	30769994	30786597	30786905	96	---	---	---	---	30786184	30786207	+	75	---	---
chr2	30773370	30782803	30773370	30773777	30782397	30782803	89	---	---	---	---	30774152	30774168	-	70	---	---
chr2	30778826	30787847	30778826	30779769	30786900	30787847	94	---	---	---	---	30786606	30786626	+	80	30778833	30787846
chr2	30796420	30799075	30796420	30796725	30798754	30799075	89	---	---	---	---	30798715	30798743	+	72	---	---
chr2	30799637	30811313	30799637	30800690	30810268	30811313	95	---	---	---	---	30801147	30801168	-	77	---	---
chr2	30824346	30838332	30824346	30827462	30835216	30838332	97	---	---	---	---	30827522	30827536	-	73	30824346	30838327
chr2	30883946	30896489	30883946	30887101	30893367	30896489	96	---	---	---	---	30893053	30893077	+	88	30883946	30896486
chr2	30899910	30911293	30899910	30901260	30909943	30911293	99	---	---	---	---	30901589	30901613	-	76	30899910	30911275
chr2	30916610	30929658	30916610	30919847	30926419	30929658	98	---	---	---	---	30926164	30926187	+	75	30916610	30929644
chr2	30944869	30952737	30944869	30946123	30951501	30952737	97	---	---	---	---	30946356	30946391	-	80	30944869	30952736
chr2	30991739	31000321	30991739	30992695	30999345	31000321	87	---	---	---	---	30992923	30992957	-	71	---	---
chr2	31010940	31020320	31010940	31012190	31018990	31020320	91	---	---	---	---	31018673	31018684	+	91	31010940	31020318
chr2	31010940	31020111	31010940	31011984	31018990	31020111	90	---	---	---	---	31012149	31012177	-	82	---	---
chr2	31043939	31065432	31043939	31045359	31063991	31065432	96	---	---	---	---	31046267	31046291	-	72	31043949	31065427
chr2	31054563	31063998	31054563	31055861	31062687	31063998	96	---	---	---	---	31062363	31062374	+	91	31054563	31063990
chr2	31086753	31094366	31086753	31087451	31093668	31094353	97	31086748	31086752	31094367	31094371	31087729	31087761	-	72	31086753	31094364
chr2	31096208	31105623	31096208	31097500	31104301	31105623	94	---	---	---	---	31104102	31104114	+	100	31096208	31105621
chr2	31132289	31143500	31132291	31133773	31142006	31143490	95	31132284	31132288	31143501	31143505	31134169	31134185	-	88	31132293	31143487
chr2	31150626	31162358	31150626	31153345	31159639	31162358	99	---	---	---	---	31153628	31153660	-	81	31150626	31162356
chr2	31183332	31192242	31183332	31184560	31190993	31192242	96	---	---	---	---	31190720	31190753	+	82	31183332	31192239
chr2	31218431	31230572	31218431	31220903	31228105	31230572	97	---	---	---	---	31221181	31221195	-	80	31218433	31230558
chr2	31249158	31260524	31249158	31249636	31260046	31260524	96	---	---	---	---	31259769	31259800	+	84	31249158	31260522
chr2	31264328	31272967	31264334	31265000	31272299	31272965	94	31264323	31264327	31272968	31272972	31265339	31265364	-	84	31264334	31272963
chr2	31298483	31311978	31298483	31299989	31310436	31311978	96	---	---	---	---	31300409	31300423	-	73	31298483	31311976
chr2	31331636	31350288	31331636	31332754	31349152	31350288	93	---	---	---	---	31333498	31333512	-	80	---	---
chr2	31331792	31349813	31331792	31332298	31349307	31349813	90	---	---	---	---	31332969	31332992	-	91	---	---
chr2	31342191	31350475	31342205	31342388	31350280	31350462	97	31342186	31342190	31350476	31350480	31342745	31342762	-	77	31342208	31350460
chr2	31360034	31369359	31360034	31360764	31368651	31369359	95	---	---	---	---	31368257	31368287	+	70	31360034	31369346
chr2	31377595	31388879	31377595	31380452	31386030	31388879	97	---	---	---	---	31385765	31385799	+	71	31377595	31388872
chr2	31395869	31416073	31395881	31397082	31414852	31416061	95	31395864	31395868	31416074	31416078	31413963	31413981	+	73	31395873	31416065
chr2	31401508	31412554	31401508	31403197	31410865	31412554	98	---	---	---	---	31403560	31403581	-	72	31401512	31412551
chr2	31417486	31424322	31417486	31420044	31421765	31424322	98	---	---	---	---	---	---	0	--	31417487	31424318
chr2	31430196	31440175	31430196	31433398	31436974	31440175	99	---	---	---	---	31436812	31436840	+	75	31430196	31440173
chr2	31444602	31453677	31444605	31445949	31452381	31453667	94	31444597	31444601	31453678	31453682	31452123	31452157	+	80	31444605	31453672
chr2	31459776	31480185	31459776	31460550	31479410	31480185	98	---	---	---	---	31478468	31478489	+	72	31459776	31480177
chr2	31471179	31493032	31471179	31472228	31491981	31493032	97	---	---	---	---	31473061	31473081	-	76	31471191	31493025
chr2	31480185	31489154	31480185	31481438	31487879	31489154	97	---	---	---	---	31481720	31481748	-	82	31480185	31489152
chr2	31505489	31518926	31505489	31506932	31517598	31518926	89	---	---	---	---	31517165	31517179	+	73	31505489	31518924
chr2	31537124	31545227	31537124	31537515	31544837	31545227	92	---	---	---	---	31537838	31537855	-	88	31537134	31545211
chr2	31545538	31564301	31545538	31546826	31563033	31564301	93	---	---	---	---	31547528	31547542	-	86	31545538	31564299
chr2	31553106	31562492	31553106	31553690	31561908	31562492	99	---	---	---	---	31553896	31553923	-	75	31553106	31562490
chr2	31564320	31585474	31564320	31565295	31584496	31585474	96	---	---	---	---	31583575	31583591	+	94	31564328	31585470
chr2	31590597	31602656	31590600	31592991	31600252	31602648	99	31590592	31590596	31602657	31602661	31599943	31600036	+	70	31590602	31602648
chr2	31672095	31681190	31672095	31673434	31679870	31681190	96	---	---	---	---	31679597	31679630	+	82	31672095	31681185
chr2	31685443	31703052	31685456	31689429	31699022	31703042	93	31685438	31685442	31703053	31703057	31689844	31689884	-	70	31685453	31703039
chr2	31685456	31701084	31685456	31687446	31699022	31701084	90	---	---	---	---	31698459	31698478	+	75	---	---
chr2	31725009	31742956	31725009	31726259	31741707	31742956	99	---	---	---	---	31726900	31726918	-	73	31725012	31742954
chr2	31731892	31740943	31731897	31733132	31739679	31740932	98	31731887	31731891	31740944	31740948	31739406	31739439	+	79	31731897	31740933
chr2	31767614	31785698	31767625	31768807	31784557	31785696	94	31767609	31767613	31785699	31785703	31783844	31783868	+	72	31767632	31785695
chr2	31767983	31785550	31767983	31768662	31784915	31785550	91	---	---	---	---	31784140	31784192	+	71	31767985	31785542
chr2	31771640	31780581	31771655	31772895	31779325	31780577	98	31771635	31771639	31780582	31780586	31779053	31779086	+	79	31771653	31780573
chr2	31799985	31804373	31799985	31800359	31803974	31804373	85	---	---	---	---	31803889	31803953	+	70	31799985	31804371
chr2	31828638	31837065	31828644	31830105	31835571	31837054	95	31828631	31828637	31837066	31837072	31835378	31835405	+	71	31828644	31837056
chr2	31863477	31871544	31863482	31863673	31871349	31871544	95	31863471	31863476	31871545	31871550	31870971	31871002	+	75	31863482	31871542
chr2	31878357	31887411	31878357	31879600	31886132	31887411	93	---	---	---	---	31879887	31879920	-	82	31878357	31887407
chr2	31887864	31897549	31887864	31891366	31894050	31897549	98	---	---	---	---	31891427	31891456	-	73	31887865	31897544
chr2	31902119	31911476	31902119	31903418	31910176	31911476	94	---	---	---	---	31909838	31909859	+	77	31902119	31911474
chr2	31917213	31930507	31917213	31920711	31926996	31930505	99	31917208	31917212	31930508	31930512	31926681	31926712	+	71	31917213	31930503
chr2	31934712	31948014	31934712	31938327	31944393	31948014	98	---	---	---	---	31944192	31944242	+	70	31934713	31948007
chr2	31957026	31966248	31957026	31958234	31964996	31966248	93	---	---	---	---	31958544	31958561	-	83	31957027	31966246
chr2	31967062	31974832	31967062	31968814	31973060	31974832	94	---	---	---	---	31969009	31969027	-	89	31967062	31974830
chr2	31984876	32003990	31984876	31985301	32003564	32003990	95	---	---	---	---	31986100	31986130	-	70	31984881	32003984
chr2	31994536	32003564	31994536	31995831	32002269	32003564	99	---	---	---	---	31996069	31996102	-	79	31994541	32003562
chr2	31995081	32003570	31995088	31995831	32002821	32003564	99	31995076	31995080	32003571	32003575	32002635	32002674	+	80	31995087	32003565
chr2	32007264	32021444	32007275	32008662	32020056	32021440	93	32007255	32007263	32021445	32021453	32019580	32019594	+	100	32007275	32021437
chr2	32010713	32018524	32010713	32011993	32017241	32018524	98	---	---	---	---	32017025	32017069	+	71	32010718	32018521
chr2	32037648	32054777	32037649	32038169	32054253	32054771	90	32037643	32037647	32054778	32054782	32053448	32053472	+	80	---	---
chr2	32043317	32053258	32043331	32046565	32050042	32053256	89	32043312	32043316	32053259	32053263	32046682	32046696	-	80	---	---
chr2	32069505	32080647	32069505	32072193	32077955	32080647	99	---	---	---	---	32072303	32072332	-	73	32069505	32080645
chr2	32093895	32103327	32093895	32094485	32102737	32103327	99	---	---	---	---	32102503	32102530	+	75	32093895	32103321
chr2	32108448	32125458	32108448	32109155	32124751	32125458	98	---	---	---	---	32124014	32124047	+	82	32108459	32125454
chr2	32110508	32119198	32110508	32112144	32117561	32119198	99	---	---	---	---	32112367	32112379	-	92	32110508	32119194
chr2	32126010	32138125	32126011	32130041	32134081	32138111	99	32126004	32126009	32138126	32138131	32130107	32130127	-	76	32126011	32138109
chr2	32139940	32151840	32139940	32140651	32151132	32151840	93	---	---	---	---	32141054	32141078	-	72	32139943	32151838
chr2	32151912	32169448	32151912	32152982	32168375	32169447	93	32151905	32151911	32169449	32169455	32168122	32168140	+	84	32151912	32169444
chr2	32156409	32166480	32156409	32157642	32165231	32166480	98	---	---	---	---	32157960	32157984	-	84	32156409	32166478
chr2	32177371	32198066	32177384	32180395	32195085	32198053	92	32177366	32177370	32198067	32198071	32181083	32181116	-	70	32177385	32198063
chr2	32187813	32196205	32187813	32188928	32195085	32196205	91	---	---	---	---	32189189	32189203	-	73	---	---
chr2	32188725	32196275	32188725	32189111	32195886	32196275	95	---	---	---	---	32195563	32195589	+	70	---	---
chr2	32195085	32209095	32195085	32196834	32207304	32209095	96	---	---	---	---	32197253	32197269	-	70	32195086	32209093
chr2	32227131	32234424	32227131	32227429	32234110	32234410	97	32227126	32227130	32234425	32234429	32233866	32233878	+	76	32227141	32234418
chr2	32244789	32254998	32244789	32246670	32253138	32254998	94	---	---	---	---	32246909	32246942	-	82	32244790	32254996
chr2	32278105	32286255	32278105	32279835	32284532	32286255	97	---	---	---	---	32279998	32280029	-	71	32278116	32286249
chr2	32291353	32300412	32291353	32292689	32299085	32300412	88	---	---	---	---	32292969	32292988	-	80	32291353	32300410
chr2	32291353	32300241	32291353	32292523	32299085	32300241	87	---	---	---	---	32292658	32292677	-	85	32291353	32300237
chr2	32319286	32336919	32319293	32320533	32335680	32336915	96	32319280	32319285	32336920	32336925	32320932	32320955	-	75	32319291	32336915
chr2	32319293	32336219	32319293	32319832	32335680	32336219	93	---	---	---	---	32320497	32320521	-	88	32319293	32336214
chr2	32321056	32329764	32321056	32322642	32328160	32329764	98	---	---	---	---	32328006	32328023	+	88	32321057	32329762
chr2	32339361	32344739	32339361	32339672	32344428	32344739	99	---	---	---	---	32344199	32344211	+	76	32339361	32344737
chr2	32347029	32355853	32347029	32347504	32355378	32355853	98	---	---	---	---	32347728	32347778	-	80	32347029	32355851
chr2	32356082	32367584	32356082	32357263	32366397	32367584	92	---	---	---	---	32357574	32357599	-	80	32356082	32367582
chr2	32376101	32392614	32376101	32377351	32391362	32392614	99	---	---	---	---	32377911	32377938	-	89	32376101	32392613
chr2	32383693	32391292	32383707	32384408	32390582	32391283	99	32383688	32383692	32391293	32391297	32384693	32384710	-	72	32383697	32391285
chr2	32393041	32405623	32393041	32394711	32403895	32405623	93	---	---	---	---	32395132	32395146	-	73	32393041	32405621
chr2	32409211	32418086	32409211	32410433	32416874	32418086	94	---	---	---	---	32410716	32410735	-	85	32409220	32418081
chr2	32444070	32452975	32444070	32445315	32451732	32452975	99	---	---	---	---	32445554	32445587	-	79	32444071	32452973
chr2	32482232	32491017	32482232	32483813	32489396	32491017	97	---	---	---	---	32483950	32483964	-	86	32482232	32491015
chr2	32509293	32521654	32509304	32511734	32519223	32521652	99	32509287	32509292	32521655	32521660	32519097	32519116	+	80	32509304	32521650
chr2	32527971	32533781	32527971	32528196	32533556	32533781	96	---	---	---	---	32533311	32533323	+	76	32527972	32533779
chr2	32552928	32562416	32552928	32554248	32561096	32562416	99	---	---	---	---	32554540	32554591	-	71	32552928	32562414
chr2	32594728	32603991	32594728	32595836	32602883	32603991	99	---	---	---	---	32602696	32602725	+	83	---	---
chr2	32610352	32617853	32610352	32613058	32615180	32617853	95	---	---	---	---	32613131	32613142	-	83	32610362	32617851
chr2	32620518	32629370	32620518	32621731	32628158	32629370	96	---	---	---	---	32622005	32622024	-	85	32620518	32629369
chr2	32620604	32628825	32620610	32621185	32628250	32628825	96	32620599	32620603	32628826	32628830	32621193	32621218	-	73	32620605	32628815
chr2	32637215	32650346	32637221	32638060	32649502	32650343	96	32637210	32637214	32650347	32650351	32638606	32638620	-	73	---	---
chr2	32685863	32704182	32685870	32687464	32702531	32704169	96	32685858	32685862	32704183	32704187	32701965	32701987	+	82	32685870	32704181
chr2	32690550	32699970	32690555	32691885	32698657	32699969	97	32690543	32690549	32699971	32699977	32692208	32692224	-	82	32690555	32699967
chr2	32690833	32699875	32690833	32691791	32698936	32699875	97	---	---	---	---	32698669	32698698	+	83	---	---
chr2	32705825	32715289	32705825	32707144	32713951	32715289	96	---	---	---	---	32713635	32713646	+	91	32705825	32715283
chr2	32720374	32725482	32720374	32720775	32725078	32725482	98	---	---	---	---	32720867	32720886	-	75	32720374	32725480
chr2	32744624	32765704	32744624	32746024	32764306	32765704	92	---	---	---	---	32763427	32763443	+	82	---	---
chr2	32763792	32782001	32763792	32765057	32780757	32782001	97	---	---	---	---	32780092	32780106	+	86	---	---
chr2	32768825	32777791	32768825	32770086	32776535	32777791	99	---	---	---	---	32770325	32770358	-	79	32768825	32777789
chr2	32797730	32807196	32797734	32799060	32805868	32807195	98	32797725	32797729	32807197	32807201	32799352	32799363	-	91	32797730	32807186
chr2	32835339	32857284	32835339	32836538	32856080	32857284	95	---	---	---	---	32855358	32855372	+	93	32835350	32857282
chr2	32841252	32854037	32841255	32844221	32851087	32854035	93	32841246	32841251	32854038	32854043	32844452	32844476	-	72	32841255	32854033
chr2	32870671	32883369	32870671	32872111	32881905	32883369	93	---	---	---	---	32881504	32881561	+	75	32870672	32883367
chr2	32885923	32895069	32885938	32887119	32893872	32895056	94	32885918	32885922	32895070	32895074	32893536	32893561	+	80	32885925	32895054
chr2	32906630	32914704	32906630	32909982	32911351	32914704	99	---	---	---	---	32910036	32910072	-	78	32906630	32914702
chr2	32937726	32946642	32937726	32939000	32945402	32946642	89	---	---	---	---	32945083	32945118	+	77	32937729	32946639
chr2	32967536	32972696	32967544	32967968	32972257	32972681	99	32967531	32967535	32972697	32972701	32967991	32968022	-	71	32967540	32972679
chr2	32974125	32995291	32974125	32975568	32993848	32995291	95	---	---	---	---	32993430	32993491	+	72	32974125	32995273
chr2	32976450	32983893	32976450	32977136	32983206	32983893	97	---	---	---	---	32982952	32982968	+	76	32976451	32983891
chr2	33010989	33019885	33010989	33012213	33018644	33019885	96	---	---	---	---	33012498	33012517	-	85	33010991	33019882
chr2	33020751	33041986	33020751	33021712	33041024	33041986	97	---	---	---	---	33022106	33022134	-	72	---	---
chr2	33025522	33037384	33025522	33025689	33037221	33037384	85	---	---	---	---	33036985	33037004	+	80	33025536	33037373
chr2	33044112	33056250	33044112	33045899	33054520	33056250	96	---	---	---	---	33046263	33046298	-	75	33044112	33056248
chr2	33064392	33079084	33064392	33066171	33077249	33079084	93	---	---	---	---	33076813	33076827	+	73	33064392	33079082
chr2	33086337	33098578	33086337	33087350	33097556	33098578	94	---	---	---	---	33097049	33097112	+	75	33086339	33098576
chr2	33117024	33130949	33117024	33117651	33130322	33130949	98	---	---	---	---	33129813	33129832	+	90	33117024	33130946
chr2	33133996	33152231	33133996	33134579	33151635	33152231	96	---	---	---	---	33135163	33135186	-	79	33134002	33152229
chr2	33135696	33144517	33135696	33137299	33142894	33144517	98	---	---	---	---	33142701	33142728	+	71	33135696	33144514
chr2	33159101	33179303	33159101	33160025	33178418	33179303	92	---	---	---	---	33160698	33160716	-	73	33159105	33179301
chr2	33166545	33173783	33166545	33167215	33173113	33173783	99	---	---	---	---	33172882	33172936	+	74	33166545	33173781
chr2	33193562	33207267	33193562	33197602	33203248	33207267	97	---	---	---	---	33197811	33197832	-	77	33193562	33207265
chr2	33216932	33230812	33216938	33218672	33229076	33230809	98	33216926	33216931	33230813	33230818	33228643	33228657	+	73	33216941	33230804
chr2	33242912	33254094	33242912	33245713	33251293	33254094	98	---	---	---	---	33245800	33245819	-	95	33242912	33254087
chr2	33273884	33287587	33273884	33277925	33283548	33287587	99	---	---	---	---	33283318	33283344	+	70	33273885	33287581
chr2	33291126	33299960	33291136	33291927	33299154	33299945	96	33291121	33291125	33299961	33299965	33292173	33292196	-	79	33291137	33299956
chr2	33300793	33310307	33300793	33301842	33309249	33310307	95	---	---	---	---	33302121	33302144	-	70	33300793	33310305
chr2	33338253	33344577	33338253	33339654	33343157	33344577	97	---	---	---	---	33339785	33339817	-	78	33338253	33344575
chr2	33354832	33366950	33354838	33354963	33366811	33366936	97	33354827	33354831	33366951	33366955	33366273	33366307	+	74	---	---
chr2	33354963	33366763	33354963	33355443	33366283	33366763	97	---	---	---	---	33365972	33366023	+	73	33354963	33366755
chr2	33403671	33417344	33403671	33404882	33416133	33417344	98	---	---	---	---	33405300	33405311	-	75	---	---
chr2	33404926	33426309	33404934	33405470	33425764	33426300	99	33404920	33404925	33426310	33426315	33424800	33424840	+	75	---	---
chr2	33412986	33430618	33412986	33416568	33427080	33430618	86	---	---	---	---	33417035	33417047	-	84	---	---
chr2	33417343	33425764	33417343	33420924	33422180	33425764	99	---	---	---	---	33422087	33422127	+	75	33417344	33425762
chr2	33459532	33473091	33459532	33461020	33471600	33473091	96	---	---	---	---	33461438	33461452	-	73	33459532	33473087
chr2	33476966	33480572	33476966	33477698	33479836	33480572	92	---	---	---	---	33477775	33477787	-	84	33476970	33480570
chr2	33482378	33489283	33482378	33482653	33489008	33489283	89	---	---	---	---	33482854	33482872	-	78	---	---
chr2	33491814	33501270	33491820	33492407	33500673	33501260	97	33491809	33491813	33501271	33501275	33492422	33492441	-	70	33491818	33501251
chr2	33502854	33516774	33502856	33504464	33515223	33516773	93	33502849	33502853	33516775	33516779	33504886	33504900	-	73	33502854	33516773
chr2	33522565	33534427	33522565	33525354	33531631	33534427	99	---	---	---	---	33525562	33525585	-	75	33522565	33534416
chr2	33552986	33572695	33552986	33553816	33571864	33572695	95	---	---	---	---	33554415	33554430	-	81	---	---
chr2	33562124	33569965	33562138	33563412	33568685	33569959	98	33562119	33562123	33569966	33569970	33563588	33563632	-	73	33562131	33569959
chr2	33588363	33609293	33588363	33589733	33607923	33609293	99	---	---	---	---	33607115	33607133	+	73	33588367	33609288
chr2	33598976	33607922	33598976	33600256	33606680	33607922	96	33598970	33598975	33607923	33607928	33606408	33606441	+	82	---	---
chr2	33612452	33633220	33612452	33612851	33632821	33633220	95	---	---	---	---	33631864	33631887	+	70	---	---
chr2	33624438	33632821	33624438	33628149	33629419	33632821	90	---	---	---	---	33628202	33628238	-	78	33624438	33632819
chr2	33634376	33644033	33634376	33634970	33643439	33644033	99	---	---	---	---	33635176	33635203	-	75	33634376	33644031
chr2	33659414	33673075	33659414	33660199	33672290	33673075	97	---	---	---	---	33671788	33671846	+	72	33659415	33673073
chr2	33675932	33689957	33675932	33677600	33688289	33689957	96	33675927	33675931	33689958	33689962	33687857	33687871	+	73	33675933	33689951
chr2	33705232	33719871	33705232	33706190	33718914	33719871	97	---	---	---	---	33706742	33706762	-	71	33705240	33719869
chr2	33736875	33745004	33736875	33740395	33741483	33745004	99	33736870	33736874	33745005	33745009	33741389	33741429	+	73	33736875	33744988
chr2	33750721	33759463	33750728	33751671	33758515	33759454	97	33750716	33750720	33759464	33759468	33758292	33758325	+	79	33750726	33759460
chr2	33770182	33773702	33770182	33770510	33773374	33773702	99	---	---	---	---	33770627	33770654	-	75	33770182	33773700
chr2	33799063	33811795	33799077	33799352	33811510	33811786	96	33799058	33799062	33811796	33811800	33799913	33799941	-	72	---	---
chr2	33830866	33840350	33830866	33832178	33839012	33840350	97	---	---	---	---	33838815	33838827	+	100	33830868	33840348
chr2	33859377	33880043	33859377	33860006	33879414	33880043	98	---	---	---	---	33878525	33878544	+	70	33859378	33880041
chr2	33865653	33874593	33865659	33866918	33873324	33874580	98	33865648	33865652	33874594	33874598	33867156	33867189	-	79	33865659	33874580
chr2	33886212	33894831	33886212	33887185	33893895	33894831	95	---	---	---	---	33887424	33887456	-	81	33886217	33894829
chr2	33894831	33912848	33894831	33895659	33912044	33912848	93	---	---	---	---	33896169	33896193	-	72	33894834	33912842
chr2	33898094	33907517	33898094	33899387	33906208	33907517	97	---	---	---	---	33905890	33905901	+	91	33898094	33907515
chr2	33935330	33943336	33935341	33936090	33942590	33943336	96	33935323	33935329	33943337	33943343	33936366	33936415	-	72	33935344	33943330
chr2	33962588	33979546	33962588	33963837	33978317	33979546	96	---	---	---	---	33977667	33977685	+	73	33962598	33979544
chr2	34014697	34023654	34014702	34015968	34022404	34023651	97	34014692	34014696	34023655	34023659	34016200	34016234	-	82	34014702	34023650
chr2	34034943	34040980	34034956	34036073	34039898	34040974	90	34034937	34034942	34040981	34040986	34039810	34039837	+	85	34034949	34040964
chr2	34039710	34046017	34039710	34039948	34045778	34046017	96	---	---	---	---	34045486	34045533	+	70	34039714	34046006
chr2	34040012	34055128	34040012	34041359	34053781	34055128	95	---	---	---	---	34053643	34053672	+	70	34040016	34055110
chr2	34043951	34057025	34043951	34045293	34055691	34057025	94	---	---	---	---	34045658	34045683	-	73	34043957	34057023
chr2	34046015	34053711	34046015	34049309	34050414	34053711	99	---	---	---	---	34050321	34050361	+	75	34046016	34053709
chr2	34061286	34068735	34061300	34061954	34068072	34068726	99	34061281	34061285	34068736	34068740	34062239	34062256	-	72	34061295	34068724
chr2	34092202	34110715	34092202	34093540	34109379	34110715	96	---	---	---	---	34094309	34094332	-	75	34092208	34110713
chr2	34095297	34104250	34095297	34096549	34102978	34104250	97	---	---	---	---	34102705	34102738	+	82	34095297	34104248
chr2	34110764	34118227	34110764	34111450	34117542	34118227	96	---	---	---	---	34111732	34111749	-	77	34110765	34118225
chr2	34126294	34128722	34126294	34126546	34128470	34128722	96	---	---	---	---	34128370	34128407	+	71	34126298	34128720
chr2	34142814	34150189	34142814	34143463	34149538	34150189	99	---	---	---	---	34143746	34143763	-	72	34142814	34150187
chr2	34157610	34173855	34157610	34159632	34171839	34173855	98	---	---	---	---	34171280	34171297	+	83	---	---
chr2	34169294	34175005	34169294	34170449	34173850	34175005	97	---	---	---	---	34170597	34170618	-	72	---	---
chr2	34175005	34182122	34175005	34175738	34181378	34182122	94	---	---	---	---	34181208	34181246	+	82	34175011	34182120
chr2	34195002	34208773	34195016	34196634	34207142	34208759	98	34194996	34195001	34208774	34208779	34206706	34206720	+	73	34195016	34208771
chr2	34209442	34229260	34209442	34210165	34228537	34229260	91	---	---	---	---	34227752	34227765	+	71	34209445	34229258
chr2	34233589	34247404	34233589	34235248	34245745	34247404	96	---	---	---	---	34245309	34245323	+	73	34233589	34247402
chr2	34249251	34254732	34249251	34249523	34254471	34254732	90	---	---	---	---	34249751	34249770	-	75	34249269	34254730
chr2	34257861	34269699	34257869	34258342	34269222	34269695	98	34257855	34257860	34269700	34269705	34258600	34258650	-	76	34257862	34269692
chr2	34283003	34302765	34283003	34283288	34302464	34302765	91	---	---	---	---	34301671	34301728	+	77	34283019	34302763
chr2	34293665	34301032	34293665	34294336	34300361	34301032	99	---	---	---	---	34300059	34300072	+	78	34293665	34301029
chr2	34305961	34327920	34305961	34306682	34327178	34327920	95	---	---	---	---	34326362	34326377	+	75	---	---
chr2	34315138	34327180	34315138	34319558	34322765	34327180	99	---	---	---	---	---	---	0	--	34315145	34327178
chr2	34362704	34382706	34362704	34363250	34382158	34382706	97	---	---	---	---	34363772	34363796	-	72	---	---
chr2	34366266	34378263	34366266	34367777	34376792	34378261	96	34366260	34366265	34378264	34378269	34376352	34376367	+	100	34366266	34378261
chr2	34406591	34424126	34406591	34407831	34422886	34424126	99	---	---	---	---	34422145	34422160	+	87	34406593	34424122
chr2	34422756	34425272	34422756	34423009	34425019	34425272	93	---	---	---	---	34424958	34424985	+	71	34422763	34425270
chr2	34425634	34434662	34425638	34426920	34433374	34434652	99	34425628	34425633	34434663	34434668	34427186	34427219	-	73	34425639	34434650
chr2	34454034	34469195	34454034	34458792	34464438	34469195	91	---	---	---	---	34458837	34458857	-	80	34454043	34469191
chr2	34461210	34464808	34461210	34462545	34463514	34464808	85	---	---	---	---	34462607	34462640	-	73	34461215	34464806
chr2	34461662	34464821	34461664	34462545	34463926	34464808	89	34461656	34461661	34464822	34464827	34462607	34462640	-	73	34461672	34464806
chr2	34463514	34472950	34463514	34464808	34471596	34472950	94	---	---	---	---	34471283	34471294	+	91	34463519	34472948
chr2	34528644	34549212	34528644	34531500	34546337	34549212	98	---	---	---	---	34531947	34531965	-	89	34528644	34549208
chr2	34535570	34544843	34535570	34536790	34543627	34544843	99	---	---	---	---	34537097	34537108	-	91	34535570	34544841
chr2	34539812	34552687	34539812	34543046	34549443	34552674	91	34539807	34539811	34552688	34552692	34543347	34543365	-	89	34539813	34552681
chr2	34565005	34582295	34565011	34566256	34581019	34582283	98	34565000	34565004	34582296	34582300	34580479	34580525	+	70	34565008	34582281
chr2	34572430	34580752	34572430	34575981	34577204	34580752	99	---	---	---	---	34576034	34576074	-	78	34572430	34580750
chr2	34582283	34604242	34582283	34582531	34603996	34604242	95	---	---	---	---	34583487	34583511	-	72	34582285	34604239
chr2	34592077	34601498	34592077	34593341	34600187	34601498	94	---	---	---	---	34593655	34593684	-	70	34592077	34601496
chr2	34626598	34646037	34626598	34627679	34644957	34646037	95	---	---	---	---	34644134	34644173	+	70	34626608	34646035
chr2	34629484	34641407	34629496	34631038	34639796	34641403	92	34629479	34629483	34641408	34641412	34639360	34639374	+	73	34629497	34641401
chr2	34654718	34666758	34654718	34658514	34662957	34666758	98	---	---	---	---	34658716	34658735	-	80	---	---
chr2	34670272	34684059	34670272	34673994	34680361	34684059	97	---	---	---	---	34680043	34680101	+	74	34670278	34684056
chr2	34689761	34696267	34689761	34691198	34694830	34696267	99	---	---	---	---	34694660	34694698	+	79	34689761	34696265
chr2	34715720	34725058	34715720	34716440	34724338	34725058	98	---	---	---	---	34716802	34716835	-	70	34715720	34725055
chr2	34748035	34763800	34748035	34749598	34762230	34763800	97	---	---	---	---	34750155	34750183	-	72	34748035	34763798
chr2	34767225	34775092	34767233	34768467	34773929	34775082	86	34767220	34767224	34775093	34775097	34773744	34773771	+	75	34767241	34775088
chr2	34782830	34796561	34782833	34784395	34794879	34796553	90	34782825	34782829	34796562	34796566	34784820	34784834	-	73	34782833	34796553
chr2	34797846	34806802	34797846	34799103	34805543	34806802	98	---	---	---	---	34805221	34805254	+	70	34797846	34806800
chr2	34822686	34837240	34822686	34823641	34836177	34837240	85	---	---	---	---	34824108	34824127	-	70	---	---
chr2	34823466	34837251	34823466	34823652	34837065	34837251	98	---	---	---	---	34824300	34824322	-	86	34823478	34837248
chr2	34845347	34859471	34845362	34847041	34857776	34859456	98	34845342	34845346	34859472	34859476	34847458	34847472	-	73	---	---
chr2	34866232	34879240	34866232	34866718	34878778	34879240	90	---	---	---	---	34867277	34867305	-	75	---	---
chr2	34906136	34919854	34906146	34907827	34918220	34919845	96	34906131	34906135	34919855	34919859	34908245	34908261	-	70	34906146	34919842
chr2	34934358	34948072	34934358	34934988	34947442	34948072	98	---	---	---	---	34935539	34935560	-	72	34934358	34948070
chr2	34948653	34967559	34948653	34950428	34965841	34967559	93	---	---	---	---	34951137	34951157	-	80	34948653	34967556
chr2	34951961	34961119	34951961	34953157	34959923	34961119	98	---	---	---	---	34953463	34953474	-	91	34951961	34961117
chr2	34973521	34989864	34973521	34974189	34989194	34989862	95	34973516	34973520	34989865	34989869	34974817	34974834	-	77	---	---
chr2	34976430	34985311	34976442	34977658	34984065	34985300	91	34976425	34976429	34985312	34985316	34977959	34977970	-	91	34976432	34985306
chr2	34976534	34985300	34976534	34977658	34984157	34985300	90	---	---	---	---	34984077	34984098	+	86	---	---
chr2	35003105	35021917	35003105	35004379	35020639	35021917	93	---	---	---	---	35004965	35004989	-	80	35003105	35021915
chr2	35009016	35027589	35009016	35014293	35022369	35027589	87	---	---	---	---	35014552	35014575	-	91	35009017	35027580
chr2	35047703	35057255	35047708	35049059	35055895	35057249	96	35047695	35047702	35057256	35057263	35049364	35049375	-	91	35047705	35057254
chr2	35069264	35076009	35069264	35070384	35074866	35076009	97	---	---	---	---	35070441	35070452	-	83	35069264	35076007
chr2	35088260	35108597	35088260	35088889	35107983	35108597	94	---	---	---	---	35107198	35107246	+	83	35088269	35108595
chr2	35096072	35107994	35096076	35096554	35107506	35107984	99	35096062	35096071	35107995	35108004	35107198	35107246	+	83	35096076	35107990
chr2	35108597	35121231	35108597	35109531	35120309	35121231	96	---	---	---	---	35110022	35110033	-	83	35108606	35121229
chr2	35128535	35137762	35128535	35130797	35135502	35137762	99	---	---	---	---	35135417	35135432	+	81	35128538	35137745
chr2	35142533	35149409	35142533	35143114	35148828	35149409	99	---	---	---	---	35148649	35148664	+	75	35142533	35149407
chr2	35167995	35179107	35167995	35169453	35177649	35179107	98	---	---	---	---	35169734	35169748	-	80	35168000	35179105
chr2	35191548	35200973	35191548	35192866	35199676	35200973	97	---	---	---	---	35199365	35199376	+	91	35191557	35200971
chr2	35204217	35213688	35204217	35205533	35212374	35213688	96	---	---	---	---	35205838	35205849	-	91	35204217	35213686
chr2	35217048	35225920	35217048	35218678	35224290	35225920	99	---	---	---	---	35224058	35224070	+	84	35217048	35225918
chr2	35232933	35241965	35232933	35234165	35240713	35241965	97	---	---	---	---	35240441	35240474	+	79	35232933	35241963
chr2	35252312	35261373	35252312	35253657	35260084	35261373	93	---	---	---	---	35253940	35253959	-	85	35252312	35261371
chr2	35263456	35271990	35263464	35264045	35271449	35271987	87	35263451	35263455	35271991	35271995	35264307	35264334	-	92	35263456	35271972
chr2	35277871	35285374	35277885	35278559	35284690	35285364	99	35277865	35277870	35285375	35285380	35278841	35278858	-	72	35277886	35285370
chr2	35295596	35303394	35295596	35298873	35300119	35303394	99	---	---	---	---	35300027	35300067	+	75	35295597	35303392
chr2	35318500	35336303	35318510	35319693	35335113	35336296	95	35318495	35318499	35336304	35336308	35320301	35320329	-	89	35318503	35336290
chr2	35321383	35329496	35321383	35321805	35329074	35329496	99	---	---	---	---	35328810	35328849	+	80	35321388	35329490
chr2	35324473	35334970	35324481	35328299	35331154	35334966	89	35324468	35324472	35334971	35334975	35331011	35331031	+	85	---	---
chr2	35361216	35380688	35361216	35361558	35380347	35380688	87	---	---	---	---	35379560	35379609	+	72	---	---
chr2	35364988	35374008	35364988	35365134	35373859	35374008	94	---	---	---	---	35365340	35365355	-	87	---	---
chr2	35389315	35398049	35389315	35390928	35396434	35398049	99	---	---	---	---	35396159	35396174	+	87	35389319	35398041
chr2	35401022	35413063	35401022	35402511	35411572	35413063	99	---	---	---	---	35402941	35402962	-	81	35401022	35413061
chr2	35434056	35448235	35434056	35435146	35447072	35448235	91	---	---	---	---	35446591	35446641	+	70	35434074	35448233
chr2	35440429	35447078	35440432	35441578	35445942	35447075	96	35440421	35440428	35447079	35447086	35445772	35445789	+	77	35440433	35447071
chr2	35459109	35465546	35459117	35460532	35464138	35465544	98	35459103	35459108	35465547	35465552	35463968	35464006	+	79	35459117	35465542
chr2	35472297	35482369	35472297	35472972	35481694	35482369	99	---	---	---	---	35481548	35481560	+	92	35472302	35482366
chr2	35487465	35496389	35487477	35488714	35495164	35496385	96	35487459	35487464	35496390	35496395	35494891	35494924	+	82	35487477	35496386
chr2	35527032	35531228	35527032	35527348	35530912	35531228	99	---	---	---	---	35527366	35527381	-	81	35527032	35531226
chr2	35537776	35543024	35537776	35538079	35542718	35543024	92	---	---	---	---	35538081	35538189	-	71	35537776	35543022
chr2	35556055	35565555	35556055	35557366	35564244	35565555	98	---	---	---	---	35564045	35564057	+	100	35556055	35565553
chr2	35567276	35580928	35567290	35571280	35576914	35580924	98	35567270	35567275	35580929	35580934	35576686	35576710	+	76	35567293	35580922
chr2	35585396	35602365	35585396	35586715	35601009	35602365	95	---	---	---	---	35587339	35587370	-	81	35585402	35602363
chr2	35591518	35598989	35591531	35592198	35598318	35598985	98	35591513	35591517	35598990	35598994	35592482	35592499	-	72	35591520	35598986
chr2	35609356	35627082	35609356	35609927	35626511	35627082	99	---	---	---	---	35625755	35625791	+	72	35609356	35627078
chr2	35617374	35627801	35617382	35618096	35627076	35627790	99	35617368	35617373	35627802	35627807	35618303	35618327	-	72	---	---
chr2	35627790	35641276	35627790	35629451	35639615	35641276	98	---	---	---	---	35639107	35639123	+	70	35627792	35641274
chr2	35644618	35646913	35644618	35644780	35646752	35646913	90	---	---	---	---	---	---	0	--	35644633	35646911
chr2	35650853	35664735	35650853	35652363	35663002	35664735	85	---	---	---	---	35662511	35662525	+	73	35650871	35664733
chr2	35670446	35683075	35670446	35674491	35679031	35683075	99	---	---	---	---	35678942	35678963	+	77	35670446	35683072
chr2	35709108	35718732	35709116	35712377	35715441	35718725	94	35709103	35709107	35718733	35718737	35712494	35712515	-	95	35709109	35718730
chr2	35723539	35731671	35723539	35724381	35730811	35731671	96	---	---	---	---	35730540	35730573	+	79	35723540	35731665
chr2	35734535	35748208	35734540	35736228	35746512	35748200	99	35734530	35734534	35748209	35748213	35746079	35746095	+	70	35734543	35748195
chr2	35749211	35758093	35749211	35750442	35756886	35758093	94	35749205	35749210	35758094	35758099	35750679	35750712	-	82	35749214	35758089
chr2	35765785	35771745	35765785	35767922	35769622	35771745	85	---	---	---	---	---	---	0	--	35765793	35771740
chr2	35772781	35780115	35772781	35773427	35779470	35780115	99	---	---	---	---	35779169	35779186	+	72	35772782	35780113
chr2	35787535	35796526	35787535	35789485	35794612	35796526	94	---	---	---	---	35794598	35794610	+	100	35787535	35796515
chr2	35811733	35825489	35811733	35815686	35821479	35825489	97	---	---	---	---	35815892	35815916	-	72	35811733	35825486
chr2	35844145	35853976	35844145	35847282	35850838	35853976	97	---	---	---	---	35847426	35847460	-	74	---	---
chr2	35845019	35851924	35845030	35845245	35851703	35851918	98	35845010	35845018	35851925	35851933	35845298	35845354	-	70	---	---
chr2	35858130	35865576	35858130	35858774	35864932	35865576	98	---	---	---	---	35859055	35859072	-	72	35858130	35865571
chr2	35878384	35897864	35878384	35881834	35894377	35897864	96	---	---	---	---	35893900	35893943	+	79	35878384	35897861
chr2	35882484	35891720	35882484	35883991	35890147	35891720	93	---	---	---	---	35884274	35884299	-	80	35882492	35891718
chr2	35882744	35891524	35882744	35883793	35890407	35891519	92	35882739	35882743	35891525	35891529	35883958	35883979	-	86	35882744	35891521
chr2	35916669	35923241	35916669	35916938	35922990	35923241	87	---	---	---	---	35917024	35917048	-	72	---	---
chr2	35930279	35949954	35930279	35932068	35948109	35949952	95	35930274	35930278	35949955	35949959	35932626	35932654	-	72	35930280	35949952
chr2	35940299	35947285	35940299	35942929	35944656	35947285	99	---	---	---	---	35944643	35944654	+	91	35940299	35947283
chr2	35958126	35967574	35958126	35958740	35966960	35967574	98	---	---	---	---	35966727	35966754	+	71	35958127	35967572
chr2	35986462	35995469	35986462	35987035	35994898	35995469	89	---	---	---	---	35994515	35994552	+	78	35986480	35995466
chr2	36002662	36015866	36002670	36004440	36014252	36015863	89	36002656	36002661	36015867	36015872	36013818	36013834	+	70	36002671	36015861
chr2	36025605	36037231	36025605	36026078	36036759	36037231	98	---	---	---	---	36036455	36036500	+	73	36025605	36037229
chr2	36047095	36061192	36047097	36049009	36059387	36061185	93	36047090	36047094	36061193	36061197	36049428	36049444	-	70	36047099	36061189
chr2	36064437	36083359	36064437	36065507	36082292	36083359	94	---	---	---	---	36066155	36066175	-	71	---	---
chr2	36073195	36082292	36073195	36074342	36081087	36082292	91	---	---	---	---	36080764	36080781	+	83	36073196	36082290
chr2	36085277	36091642	36085281	36086613	36090221	36091632	93	36085272	36085276	36091643	36091647	36086743	36086781	-	79	36085281	36091636
chr2	36101026	36103243	36101026	36101248	36103019	36103243	86	---	---	---	---	36102971	36102987	+	88	---	---
chr2	36114541	36123652	36114541	36115925	36122319	36123652	92	---	---	---	---	36116194	36116213	-	85	36114541	36123646
chr2	36148922	36162480	36148922	36150480	36160916	36162480	96	---	---	---	---	36150900	36150914	-	73	36148922	36162478
chr2	36163572	36172434	36163572	36164818	36171208	36172434	94	---	---	---	---	36165002	36165035	-	70	36163573	36172428
chr2	36191489	36206918	36191503	36196112	36202300	36206907	99	36191483	36191488	36206919	36206924	36196403	36196418	-	87	36191495	36206905
chr2	36207590	36218948	36207590	36208068	36218470	36218948	96	---	---	---	---	36208313	36208344	-	81	36207590	36218946
chr2	36220953	36229872	36220966	36222208	36228610	36229872	94	36220948	36220952	36229873	36229877	36222479	36222529	-	74	36220957	36229870
chr2	36257235	36269025	36257250	36259992	36266268	36269017	98	36257230	36257234	36269026	36269030	36265954	36265982	+	82	36257242	36269022
chr2	36288260	36297641	36288260	36288846	36297055	36297641	98	---	---	---	---	36296825	36296852	+	78	36288263	36297640
chr2	36308005	36322289	36308016	36309812	36320481	36322277	96	36307997	36308004	36322290	36322297	36310320	36310346	-	77	36308014	36322285
chr2	36325092	36343024	36325092	36326469	36341680	36343024	92	---	---	---	---	36341132	36341158	+	70	---	---
chr2	36329259	36338275	36329259	36330455	36337135	36338275	88	---	---	---	---	36336812	36336837	+	80	36329260	36338273
chr2	36353284	36361219	36353284	36353524	36360980	36361219	95	---	---	---	---	36360630	36360646	+	76	36353290	36361210
chr2	36366180	36378104	36366180	36367423	36376861	36378104	98	---	---	---	---	36376408	36376453	+	78	36366181	36378092
chr2	36393755	36400699	36393755	36394864	36399540	36400699	90	---	---	---	---	36399356	36399375	+	75	36393757	36400697
chr2	36406547	36416579	36406547	36406818	36416308	36416579	96	---	---	---	---	36407099	36407113	-	80	36406553	36416577
chr2	36408233	36427942	36408233	36408399	36427776	36427942	98	---	---	---	---	36426865	36426883	+	78	36408236	36427940
chr2	36417389	36425392	36417389	36420735	36422042	36425392	98	---	---	---	---	36420787	36420821	-	77	---	---
chr2	36452602	36459974	36452602	36453245	36459331	36459974	99	---	---	---	---	36453529	36453546	-	72	36452602	36459972
chr2	36471908	36483968	36471916	36472710	36483191	36483953	94	36471903	36471907	36483969	36483973	36473055	36473114	-	76	36471916	36483953
chr2	36486527	36495986	36486527	36487838	36494662	36495986	97	---	---	---	---	36488139	36488150	-	91	36486528	36495980
chr2	36514799	36532457	36514806	36515625	36531650	36532448	94	36514794	36514798	36532458	36532462	36516204	36516229	-	88	36514803	36532452
chr2	36514936	36532318	36514947	36515484	36531791	36532307	92	36514930	36514935	36532319	36532324	36516204	36516229	-	88	36514940	36532303
chr2	36522664	36531567	36522665	36523924	36530347	36531566	96	36522658	36522663	36531568	36531573	36530072	36530108	+	78	36522666	36531564
chr2	36522664	36531567	36522665	36523924	36530347	36531566	96	36522658	36522663	36531568	36531573	36530072	36530108	+	78	36522666	36531564
chr2	36538826	36553836	36538826	36539457	36553205	36553836	98	---	---	---	---	36552609	36552628	+	70	36538826	36553835
chr2	36556104	36559326	36556104	36556875	36558557	36559326	97	---	---	---	---	36558467	36558484	+	77	36556121	36559324
chr2	36559530	36568811	36559530	36560111	36568230	36568811	99	---	---	---	---	36567998	36568025	+	78	36559530	36568808
chr2	36574928	36589009	36574931	36575559	36588365	36588994	98	36574923	36574927	36589010	36589014	36587770	36587789	+	70	36574931	36589002
chr2	36597647	36604770	36597647	36598408	36604030	36604770	95	---	---	---	---	36603994	36604012	+	73	36597649	36604768
chr2	36608685	36617353	36608690	36609810	36616219	36617341	98	36608680	36608684	36617354	36617358	36610110	36610127	-	83	36608693	36617338
chr2	36638824	36647768	36638824	36640074	36646516	36647768	99	---	---	---	---	36646243	36646265	+	73	36638824	36647766
chr2	36660531	36668628	36660531	36660905	36668252	36668628	98	---	---	---	---	36661222	36661249	-	75	36660532	36668614
chr2	36669076	36686507	36669076	36672292	36683323	36686507	93	---	---	---	---	36672813	36672844	-	71	36669078	36686505
chr2	36673702	36681055	36673702	36674378	36680379	36681055	97	---	---	---	---	36674662	36674677	-	75	36673702	36681051
chr2	36708328	36730234	36708328	36708908	36729638	36730234	95	---	---	---	---	36728662	36728688	+	70	36708329	36730232
chr2	36714423	36726771	36714423	36717463	36723737	36726771	98	---	---	---	---	36717694	36717717	-	75	36714423	36726768
chr2	36733779	36742641	36733787	36735009	36741421	36742640	95	36733773	36733778	36742642	36742647	36741149	36741182	+	82	36733785	36742637
chr2	36746537	36760520	36746537	36747167	36759889	36760520	97	---	---	---	---	36759333	36759391	+	72	36746538	36760515
chr2	36762917	36769675	36762917	36763507	36769126	36769675	89	---	---	---	---	36763705	36763788	-	70	36762917	36769672
chr2	36775780	36788388	36775780	36776408	36787757	36788388	94	---	---	---	---	36787253	36787270	+	72	36775787	36788385
chr2	36793296	36813987	36793296	36794560	36812729	36813987	98	---	---	---	---	36795369	36795390	-	81	36793296	36813985
chr2	36795463	36807185	36795463	36795941	36806707	36807185	99	---	---	---	---	36806318	36806367	+	70	36795463	36807180
chr2	36836257	36847649	36836257	36838890	36844988	36847649	98	---	---	---	---	36844732	36844755	+	75	36836257	36847643
chr2	36870555	36889198	36870555	36871680	36887990	36889198	87	---	---	---	---	36887259	36887273	+	86	36870556	36889193
chr2	36876498	36886039	36876498	36877084	36885453	36886039	99	---	---	---	---	36877480	36877503	-	70	36876498	36886037
chr2	36889688	36892422	36889688	36890007	36892103	36892422	91	---	---	---	---	36891998	36892029	+	75	36889689	36892416
chr2	36898355	36911870	36898355	36898488	36911745	36911870	92	---	---	---	---	36899064	36899085	-	77	36898356	36911867
chr2	36926154	36941174	36926154	36931688	36935640	36941174	100	---	---	---	---	36935456	36935473	+	72	---	---
chr2	36951323	36960628	36951323	36951911	36960040	36960628	99	---	---	---	---	36952116	36952143	-	78	36951325	36960626
chr2	36974828	36981697	36974828	36975756	36980773	36981697	86	---	---	---	---	36980614	36980626	+	76	---	---
chr2	36993870	37007374	36993876	36997503	37003792	37007373	98	36993864	36993869	37007375	37007380	36997787	36997818	-	71	36993873	37007371
chr2	37008365	37017988	37008365	37008987	37017367	37017988	96	---	---	---	---	37009190	37009217	-	75	37008365	37017983
chr2	37023892	37033016	37023892	37025113	37031843	37033016	94	---	---	---	---	37031510	37031535	+	84	37023892	37033014
chr2	37059825	37080375	37059825	37060063	37080134	37080375	96	---	---	---	---	37060996	37061010	-	80	---	---
chr2	37064223	37080137	37064223	37064895	37079474	37080137	95	37064217	37064222	37080138	37080143	37078828	37078845	+	83	37064224	37080132
[truncated: 11,392 more rows]
